# Supplementary material for: Bacterial genome size and gene functional diversity negatively correlate with taxonomic diversity along a pH gradient
Source: Nat Commun. 2023 Nov 17;14:7437. doi: 10.1038/s41467-023-43297-w (PMC10656551; doi:10.1038/s41467-023-43297-w)
Supplement: Supplementary file 4 — Supplementary Data 1 [file 41467_2023_43297_MOESM4_ESM.xlsx]

## Sheet: Readme
Supplementary Data 1 contains numerical data for plotting Supplementary Fig. 1

## Sheet: SupplementaryFig. 1a_point
	X1	X2	Site.latitude
BD1203	0.0129174	-0.144753	BDGS
BD1512	-0.187018	-0.066123	BDGS
BD1623	-0.129047	-0.0770637	BDGS
BTM1323	0.165979	-0.234113	BTM
BTM1515	0.198453	-0.183028	BTM
BTM2317	0.293654	0.0768389	BTM
CB0122	0.332658	-0.0094564	CBS
CB2009	0.297739	-0.109751	CBS
CB2424	0.371978	0.0644238	CBS
DHS0808	-0.315007	0.156128	DHS
DHS0824	-0.420843	0.0484924	DHS
DHS0911	-0.427118	0.0786301	DHS
DL0810	0.396776	0.19371	DLS
DL0906	0.337177	0.216247	DLS
DL1904	0.394917	0.169856	DLS
GH1	0.194005	-0.228302	GH
GH2	0.192608	-0.235424	GH
GH4	0.139318	-0.240699	GH
GT0206	-0.122129	-0.0160592	GTS
GT0910	-0.100207	-0.0946333	GTS
GT2515	-0.218464	-0.059331	GTS
HS1433	-0.375556	-0.0143034	HSD
HS1531	-0.384289	0.00966697	HSD
HS2325	-0.346792	-0.0280915	HSD
LS11	0.375692	-0.0462993	LS
LS15	0.223533	-0.152645	LS
LS9	0.347014	-0.098118	LS
NG14	0.158361	0.412612	NG
NG7	-0.235567	0.186167	NG
NG8	0.179075	0.412115	NG
TT0302	-0.388177	0.0241058	TTS
TT1201	-0.335747	-0.0264768	TTS
TT1419	-0.374479	-0.00704317	TTS
XS0601	0.0514399	0.00557802	XSBN
XS0809	-0.0945124	0.0800602	XSBN
XS2022	-0.20834	-0.0629168	XSBN

## Sheet: SupplementaryFig. 1a_arrow
	Dim1	Dim2	envfactor
Latitude	0.560139	-0.664812	Latitude
Longitude	0.261444	-0.462191	Longitude
Altitude	0.357226	-0.424474	Altitude
MAP	-0.796262	0.318702	MAP
MAT	-0.532847	0.648753	MAT
TC	0.263772	-0.548853	TC
TN	0.430446	-0.209704	TN
TP	0.728993	-0.02346	TP
pH	0.577618	0.668105	pH
ACa	0.75	0.399676	ACa
AMg	0.528134	0.625825	AMg
AFe	0.220062	0.601453	AFe
AK	-0.107209	-0.317063	AK
C_N	-0.0254344	-0.693066	C_N
C_P	-0.670955	-0.289046	C_P
N_P	-0.749127	-0.0790015	N_P
Soil bulk density	-0.303286	-0.428987	Soil bulk density
Plant abundance	-0.291135	0.129996	Plant abundance
Plant basal area	-0.0440128	-0.445253	Plant basal area
Plant richness	-0.666166	0.402097	Plant richness

## Sheet: SupplementaryFig. 1b_point
	X1	X2	Site.latitude
BD1203	0.0129174	-0.144753	BDGS
BD1512	-0.187018	-0.066123	BDGS
BD1623	-0.129047	-0.0770637	BDGS
BTM1323	0.165979	-0.234113	BTM
BTM1515	0.198453	-0.183028	BTM
BTM2317	0.293654	0.0768389	BTM
CB0122	0.332658	-0.0094564	CBS
CB2009	0.297739	-0.109751	CBS
CB2424	0.371978	0.0644238	CBS
DHS0808	-0.315007	0.156128	DHS
DHS0824	-0.420843	0.0484924	DHS
DHS0911	-0.427118	0.0786301	DHS
DL0810	0.396776	0.19371	DLS
DL0906	0.337177	0.216247	DLS
DL1904	0.394917	0.169856	DLS
GH1	0.194005	-0.228302	GH
GH2	0.192608	-0.235424	GH
GH4	0.139318	-0.240699	GH
GT0206	-0.122129	-0.0160592	GTS
GT0910	-0.100207	-0.0946333	GTS
GT2515	-0.218464	-0.059331	GTS
HS1433	-0.375556	-0.0143034	HSD
HS1531	-0.384289	0.00966697	HSD
HS2325	-0.346792	-0.0280915	HSD
LS11	0.375692	-0.0462993	LS
LS15	0.223533	-0.152645	LS
LS9	0.347014	-0.098118	LS
NG14	0.158361	0.412612	NG
NG7	-0.235567	0.186167	NG
NG8	0.179075	0.412115	NG
TT0302	-0.388177	0.0241058	TTS
TT1201	-0.335747	-0.0264768	TTS
TT1419	-0.374479	-0.00704317	TTS
XS0601	0.0514399	0.00557802	XSBN
XS0809	-0.0945124	0.0800602	XSBN
XS2022	-0.20834	-0.0629168	XSBN

## Sheet: SupplementaryFig. 1b_arrow
	Dim1	Dim2	envfactor
Latitude	0.560139	-0.664812	Latitude
Longitude	0.261444	-0.462191	Longitude
Altitude	0.357226	-0.424474	Altitude
MAP	-0.796262	0.318702	MAP
MAT	-0.532847	0.648753	MAT
TC	0.263772	-0.548853	TC
TN	0.430446	-0.209704	TN
TP	0.728993	-0.02346	TP
pH	0.577618	0.668105	pH
ACa	0.75	0.399676	ACa
AMg	0.528134	0.625825	AMg
AFe	0.220062	0.601453	AFe
AK	-0.107209	-0.317063	AK
C_N	-0.0254344	-0.693066	C_N
C_P	-0.670955	-0.289046	C_P
N_P	-0.749127	-0.0790015	N_P
Soil bulk density	-0.303286	-0.428987	Soil bulk density
Plant abundance	-0.291135	0.129996	Plant abundance
Plant basal area	-0.0440128	-0.445253	Plant basal area
Plant richness	-0.666166	0.402097	Plant richness

## Sheet: SupplementaryFig. 1c_point
	X1	X2	Site.latitude
BD1203	0.0129174	-0.144753	BDGS
BD1512	-0.187018	-0.066123	BDGS
BD1623	-0.129047	-0.0770637	BDGS
BTM1323	0.165979	-0.234113	BTM
BTM1515	0.198453	-0.183028	BTM
BTM2317	0.293654	0.0768389	BTM
CB0122	0.332658	-0.0094564	CBS
CB2009	0.297739	-0.109751	CBS
CB2424	0.371978	0.0644238	CBS
DHS0808	-0.315007	0.156128	DHS
DHS0824	-0.420843	0.0484924	DHS
DHS0911	-0.427118	0.0786301	DHS
DL0810	0.396776	0.19371	DLS
DL0906	0.337177	0.216247	DLS
DL1904	0.394917	0.169856	DLS
GH1	0.194005	-0.228302	GH
GH2	0.192608	-0.235424	GH
GH4	0.139318	-0.240699	GH
GT0206	-0.122129	-0.0160592	GTS
GT0910	-0.100207	-0.0946333	GTS
GT2515	-0.218464	-0.059331	GTS
HS1433	-0.375556	-0.0143034	HSD
HS1531	-0.384289	0.00966697	HSD
HS2325	-0.346792	-0.0280915	HSD
LS11	0.375692	-0.0462993	LS
LS15	0.223533	-0.152645	LS
LS9	0.347014	-0.098118	LS
NG14	0.158361	0.412612	NG
NG7	-0.235567	0.186167	NG
NG8	0.179075	0.412115	NG
TT0302	-0.388177	0.0241058	TTS
TT1201	-0.335747	-0.0264768	TTS
TT1419	-0.374479	-0.00704317	TTS
XS0601	0.0514399	0.00557802	XSBN
XS0809	-0.0945124	0.0800602	XSBN
XS2022	-0.20834	-0.0629168	XSBN

## Sheet: SupplementaryFig. 1c_arrow
	Dim1	Dim2	envfactor
Latitude	0.560139	-0.664812	Latitude
Longitude	0.261444	-0.462191	Longitude
Altitude	0.357226	-0.424474	Altitude
MAP	-0.796262	0.318702	MAP
MAT	-0.532847	0.648753	MAT
TC	0.263772	-0.548853	TC
TN	0.430446	-0.209704	TN
TP	0.728993	-0.02346	TP
pH	0.577618	0.668105	pH
ACa	0.75	0.399676	ACa
AMg	0.528134	0.625825	AMg
AFe	0.220062	0.601453	AFe
AK	-0.107209	-0.317063	AK
C_N	-0.0254344	-0.693066	C_N
C_P	-0.670955	-0.289046	C_P
N_P	-0.749127	-0.0790015	N_P
Soil bulk density	-0.303286	-0.428987	Soil bulk density
Plant abundance	-0.291135	0.129996	Plant abundance
Plant basal area	-0.0440128	-0.445253	Plant basal area
Plant richness	-0.666166	0.402097	Plant richness

## Sheet: SupplementaryFig. 1d_point
	X1	X2	Site.latitude
BD1203	0.0129174	-0.144753	BDGS
BD1512	-0.187018	-0.066123	BDGS
BD1623	-0.129047	-0.0770637	BDGS
BTM1323	0.165979	-0.234113	BTM
BTM1515	0.198453	-0.183028	BTM
BTM2317	0.293654	0.0768389	BTM
CB0122	0.332658	-0.0094564	CBS
CB2009	0.297739	-0.109751	CBS
CB2424	0.371978	0.0644238	CBS
DHS0808	-0.315007	0.156128	DHS
DHS0824	-0.420843	0.0484924	DHS
DHS0911	-0.427118	0.0786301	DHS
DL0810	0.396776	0.19371	DLS
DL0906	0.337177	0.216247	DLS
DL1904	0.394917	0.169856	DLS
GH1	0.194005	-0.228302	GH
GH2	0.192608	-0.235424	GH
GH4	0.139318	-0.240699	GH
GT0206	-0.122129	-0.0160592	GTS
GT0910	-0.100207	-0.0946333	GTS
GT2515	-0.218464	-0.059331	GTS
HS1433	-0.375556	-0.0143034	HSD
HS1531	-0.384289	0.00966697	HSD
HS2325	-0.346792	-0.0280915	HSD
LS11	0.375692	-0.0462993	LS
LS15	0.223533	-0.152645	LS
LS9	0.347014	-0.098118	LS
NG14	0.158361	0.412612	NG
NG7	-0.235567	0.186167	NG
NG8	0.179075	0.412115	NG
TT0302	-0.388177	0.0241058	TTS
TT1201	-0.335747	-0.0264768	TTS
TT1419	-0.374479	-0.00704317	TTS
XS0601	0.0514399	0.00557802	XSBN
XS0809	-0.0945124	0.0800602	XSBN
XS2022	-0.20834	-0.0629168	XSBN

## Sheet: SupplementaryFig. 1d_arrow
	Dim1	Dim2	envfactor
Latitude	0.560139	-0.664812	Latitude
Longitude	0.261444	-0.462191	Longitude
Altitude	0.357226	-0.424474	Altitude
MAP	-0.796262	0.318702	MAP
MAT	-0.532847	0.648753	MAT
TC	0.263772	-0.548853	TC
TN	0.430446	-0.209704	TN
TP	0.728993	-0.02346	TP
pH	0.577618	0.668105	pH
ACa	0.75	0.399676	ACa
AMg	0.528134	0.625825	AMg
AFe	0.220062	0.601453	AFe
AK	-0.107209	-0.317063	AK
C_N	-0.0254344	-0.693066	C_N
C_P	-0.670955	-0.289046	C_P
N_P	-0.749127	-0.0790015	N_P
Soil bulk density	-0.303286	-0.428987	Soil bulk density
Plant abundance	-0.291135	0.129996	Plant abundance
Plant basal area	-0.0440128	-0.445253	Plant basal area
Plant richness	-0.666166	0.402097	Plant richness

## Sheet: SupplementaryFig. 1e_point
	X1	X2	Site.latitude
BD1203	0.0129174	-0.144753	BDGS
BD1512	-0.187018	-0.066123	BDGS
BD1623	-0.129047	-0.0770637	BDGS
BTM1323	0.165979	-0.234113	BTM
BTM1515	0.198453	-0.183028	BTM
BTM2317	0.293654	0.0768389	BTM
CB0122	0.332658	-0.0094564	CBS
CB2009	0.297739	-0.109751	CBS
CB2424	0.371978	0.0644238	CBS
DHS0808	-0.315007	0.156128	DHS
DHS0824	-0.420843	0.0484924	DHS
DHS0911	-0.427118	0.0786301	DHS
DL0810	0.396776	0.19371	DLS
DL0906	0.337177	0.216247	DLS
DL1904	0.394917	0.169856	DLS
GH1	0.194005	-0.228302	GH
GH2	0.192608	-0.235424	GH
GH4	0.139318	-0.240699	GH
GT0206	-0.122129	-0.0160592	GTS
GT0910	-0.100207	-0.0946333	GTS
GT2515	-0.218464	-0.059331	GTS
HS1433	-0.375556	-0.0143034	HSD
HS1531	-0.384289	0.00966697	HSD
HS2325	-0.346792	-0.0280915	HSD
LS11	0.375692	-0.0462993	LS
LS15	0.223533	-0.152645	LS
LS9	0.347014	-0.098118	LS
NG14	0.158361	0.412612	NG
NG7	-0.235567	0.186167	NG
NG8	0.179075	0.412115	NG
TT0302	-0.388177	0.0241058	TTS
TT1201	-0.335747	-0.0264768	TTS
TT1419	-0.374479	-0.00704317	TTS
XS0601	0.0514399	0.00557802	XSBN
XS0809	-0.0945124	0.0800602	XSBN
XS2022	-0.20834	-0.0629168	XSBN

[truncated: 1 more sheets: SupplementaryFig. 1e_arrow]
