# Supplementary material for: Bacterial genome size and gene functional diversity negatively correlate with taxonomic diversity along a pH gradient
Source: Nat Commun. 2023 Nov 17;14:7437. doi: 10.1038/s41467-023-43297-w (PMC10656551; doi:10.1038/s41467-023-43297-w)
Supplement: Supplementary file 5 — Supplementary Data 2 [file 41467_2023_43297_MOESM5_ESM.xlsx]

## Sheet: Wang et al. - ph and diversity 
Supplementary Data 2 Association between KOs and soil pH identified by threshold indicator taxa analysis (TITAN)
KO	IndVal	zscore	z.median	ord	Titan	pH preference	Description
K01343	94.94	5.02	5.31786	1	z-	acidic	PLAT; tissue plasminogen activator [EC:3.4.21.68]
K02679	68.87	4.87	5.38782	2	z-	acidic	ppdA; prepilin peptidase dependent protein A
K06142	61.64	5.54	5.86123	3	z-	acidic	hlpA, ompH; outer membrane protein
K07172	73.4	6.8	6.90336	4	z-	acidic	mazE, chpAI; antitoxin MazE
K07272	65.41	3.9	4.15509	5	z-	acidic	rgpF; rhamnosyltransferase [EC:2.4.1.-]
K07454	67.81	6.55	5.97126	6	z-	acidic	K07454; putative restriction endonuclease
K07491	60.34	4.28	4.67475	7	z-	acidic	rayT; REP-associated tyrosine transposase
K07726	69.01	6.05	5.96671	8	z-	acidic	K07726; putative transcriptional regulator
K08298	75.05	5.03	5.24403	9	z-	acidic	caiB; L-carnitine CoA-transferase [EC:2.8.3.21]
K10974	70.24	7.02	6.64952	10	z-	acidic	codB; cytosine permease
K11066	62.52	4.14	4.3004	11	z-	acidic	E3.5.1.28D, amiD; N-acetylmuramoyl-L-alanine amidase [EC:3.5.1.28]
K12686	61.87	4.01	4.41241	12	z-	acidic	apeE, estA, lip-1; outer membrane lipase/esterase
K13657	73.47	3.78	4.20307	13	z-	acidic	gumH, aceA; alpha-1,3-mannosyltransferase [EC:2.4.1.252]
K15549	68.94	4.78	5.135	14	z-	acidic	mdtN; membrane fusion protein, multidrug efflux system
K18842	66.73	4.95	5.38019	15	z-	acidic	chpS, chpBI; antitoxin ChpS
K19159	68.64	4.42	4.53233	16	z-	acidic	yefM; antitoxin YefM
K19166	72.65	4.52	5.03853	17	z-	acidic	higB; mRNA interferase HigB [EC:3.1.-.-]
K21184	75.3	4.02	4.34955	18	z-	acidic	sgcC, mdpC; two-component FAD-dependent monooxygenase [EC:1.14.14.15 1.14.14.-]
K00002	88.3	8.67	8.4495	19	z-	acidic	AKR1A1, adh; alcohol dehydrogenase (NADP+) [EC:1.1.1.2]
K00060	57.57	4.67	5.08904	20	z-	acidic	tdh; threonine 3-dehydrogenase [EC:1.1.1.103]
K00086	71.1	6.29	6.48643	21	z-	acidic	dhaT; 1,3-propanediol dehydrogenase [EC:1.1.1.202]
K00126	70.12	4.57	4.95549	22	z-	acidic	fdsD; formate dehydrogenase subunit delta [EC:1.17.1.9]
K00156	72.25	7.3	7.21709	23	z-	acidic	poxB; pyruvate dehydrogenase (quinone) [EC:1.2.5.1]
K00218	83.13	6.39	5.98391	24	z-	acidic	por; protochlorophyllide reductase [EC:1.3.1.33]
K00426	58.33	5.5	5.29686	25	z-	acidic	cydB; cytochrome bd ubiquinol oxidase subunit II [EC:7.1.1.7]
K00466	67.25	6.85	7.06819	26	z-	acidic	iaaM; tryptophan 2-monooxygenase [EC:1.13.12.3]
K00514	79.73	8.85	8.39436	27	z-	acidic	ZDS, crtQ; zeta-carotene desaturase [EC:1.3.5.6]
K00557	68.31	7.29	6.90147	28	z-	acidic	trmA; tRNA (uracil-5-)-methyltransferase [EC:2.1.1.35]
K00567	55.48	5.97	6.14657	29	z-	acidic	ogt, MGMT; methylated-DNA-[protein]-cysteine S-methyltransferase [EC:2.1.1.63]
K00587	84.68	8.73	8.23967	30	z-	acidic	ICMT, STE14; protein-S-isoprenylcysteine O-methyltransferase [EC:2.1.1.100]
K00705	55.36	5.22	4.93102	31	z-	acidic	malQ; 4-alpha-glucanotransferase [EC:2.4.1.25]
K00783	59.68	3.85	4.13947	32	z-	acidic	rlmH; 23S rRNA (pseudouridine1915-N3)-methyltransferase [EC:2.1.1.177]
K00912	55.65	4.79	4.29901	33	z-	acidic	lpxK; tetraacyldisaccharide 4'-kinase [EC:2.7.1.130]
K00932	81.59	8.36	7.85606	34	z-	acidic	tdcD; propionate kinase [EC:2.7.2.15]
K01027	60.69	6.39	6.36882	35	z-	acidic	OXCT; 3-oxoacid CoA-transferase [EC:2.8.3.5]
K01029	60.66	5.09	4.58866	36	z-	acidic	E2.8.3.5B, scoB; 3-oxoacid CoA-transferase subunit B [EC:2.8.3.5]
K01035	64.7	5.33	5.64333	37	z-	acidic	atoA; acetate CoA/acetoacetate CoA-transferase beta subunit [EC:2.8.3.8 2.8.3.9]
K01118	77.09	6.48	6.36504	38	z-	acidic	acpD, azoR; FMN-dependent NADH-azoreductase [EC:1.7.1.17]
K01210	56.48	4.19	4.81661	39	z-	acidic	E3.2.1.58; glucan 1,3-beta-glucosidase [EC:3.2.1.58]
K01230	73.13	5.2	4.9875	40	z-	acidic	MAN1A_C, MNS1_2; mannosyl-oligosaccharide alpha-1,2-mannosidase [EC:3.2.1.113]
K01243	63.05	7.82	7.3059	41	z-	acidic	mtnN, mtn, pfs; adenosylhomocysteine nucleosidase [EC:3.2.2.9]
K01261	81.31	6.68	6.92298	42	z-	acidic	pepA; glutamyl aminopeptidase [EC:3.4.11.7]
K01415	70.13	7.7	7.69166	43	z-	acidic	ECE; endothelin-converting enzyme [EC:3.4.24.71]
K01448	54.53	4.83	4.63441	44	z-	acidic	amiABC; N-acetylmuramoyl-L-alanine amidase [EC:3.5.1.28]
K01546	59.4	5.69	5.8984	45	z-	acidic	kdpA; potassium-transporting ATPase potassium-binding subunit
K01547	58.79	5.64	5.88707	46	z-	acidic	kdpB; potassium-transporting ATPase ATP-binding subunit [EC:7.2.2.6]
K01555	57.78	4.68	4.81674	47	z-	acidic	FAH, fahA; fumarylacetoacetase [EC:3.7.1.2]
K01569	73.99	6.15	5.87256	48	z-	acidic	oxdD; oxalate decarboxylase [EC:4.1.1.2]
K01621	59.33	4.71	5.23951	49	z-	acidic	xfp, xpk; xylulose-5-phosphate/fructose-6-phosphate phosphoketolase [EC:4.1.2.9 4.1.2.22]
K01635	68.33	5.74	6.36433	50	z-	acidic	lacD; tagatose 1,6-diphosphate aldolase [EC:4.1.2.40]
K01673	61.92	7.12	7.30831	51	z-	acidic	cynT, can; carbonic anhydrase [EC:4.2.1.1]
K01674	67.03	7.21	6.91975	52	z-	acidic	cah; carbonic anhydrase [EC:4.2.1.1]
K01812	63.88	6.14	6.38533	53	z-	acidic	uxaC; glucuronate isomerase [EC:5.3.1.12]
K01821	65.29	6.58	6.53822	54	z-	acidic	praC, xylH; 4-oxalocrotonate tautomerase [EC:5.3.2.6]
K01829	61.01	4.47	4.85296	55	z-	acidic	dsbH; disulfide reductase [EC:1.8.-.-]
K01835	58.21	6.16	6.19521	56	z-	acidic	pgm; phosphoglucomutase [EC:5.4.2.2]
K01975	58.38	6.01	5.78025	57	z-	acidic	thpR; RNA 2',3'-cyclic 3'-phosphodiesterase [EC:3.1.4.58]
K02225	74.05	7.83	7.08261	58	z-	acidic	cobC1, cobC; cobalamin biosynthesis protein CobC
K02289	83.3	7.39	6.74786	59	z-	acidic	cpcF; phycocyanobilin lyase subunit beta [EC:4.4.1.32]
K02293	57.05	5.88	5.93512	60	z-	acidic	PDS, crtP; 15-cis-phytoene desaturase [EC:1.3.5.5]
K02315	64.97	7.05	7.07432	61	z-	acidic	dnaC; DNA replication protein DnaC
K02440	58.98	7.68	6.98079	62	z-	acidic	GLPF; glycerol uptake facilitator protein
K02459	63.87	6.03	5.9422	63	z-	acidic	gspJ; general secretion pathway protein J
K02462	62.77	5.59	5.56159	64	z-	acidic	gspM; general secretion pathway protein M
K02527	55.74	4.9	4.83215	65	z-	acidic	kdtA, waaA; 3-deoxy-D-manno-octulosonic-acid transferase [EC:2.4.99.12 2.4.99.13 2.4.99.14 2.4.99.15]
K02536	61.05	7.6	7.60703	66	z-	acidic	lpxD; UDP-3-O-[3-hydroxymyristoyl] glucosamine N-acyltransferase [EC:2.3.1.191]
K02550	61.83	7.19	7.01508	67	z-	acidic	glcA; glycolate permease
K02597	62.63	5.71	5.43464	68	z-	acidic	nifZ; nitrogen fixation protein NifZ
K02616	68.22	5.31	5.60496	69	z-	acidic	paaX; phenylacetic acid degradation operon negative regulatory protein
K02617	61.83	4.68	4.43633	70	z-	acidic	paaY; phenylacetic acid degradation protein
K02651	65.14	6.83	6.22957	71	z-	acidic	flp, pilA; pilus assembly protein Flp/PilA
K02656	58.31	5.17	5.83771	72	z-	acidic	pilF; type IV pilus assembly protein PilF
K03271	54.85	5.49	5.64695	73	z-	acidic	gmhA, lpcA; D-sedoheptulose 7-phosphate isomerase [EC:5.3.1.28]
K03288	75.32	8.59	7.83868	74	z-	acidic	citA, tcuC; MFS transporter, MHS family, citrate/tricarballylate:H+ symporter
K03444	91.63	7.87	7.3392	75	z-	acidic	ERD6, ESL1; MFS transporter, SP family, ERD6-like sugar transporter
K03534	61.85	4	4.39792	76	z-	acidic	rhaM; L-rhamnose mutarotase [EC:5.1.3.32]
K03558	58.22	4.57	4.56028	77	z-	acidic	cvpA; membrane protein required for colicin V production
K03559	58.38	6.36	6.70283	78	z-	acidic	exbD; biopolymer transport protein ExbD
K03585	61.09	5.88	6.27911	79	z-	acidic	acrA, mexA, adeI, smeD, mtrC, cmeA; membrane fusion protein, multidrug efflux system
K03598	66.65	5.55	5.86988	80	z-	acidic	rseB; sigma-E factor negative regulatory protein RseB
K03607	76.96	6.83	6.135	81	z-	acidic	proQ; ProP effector
K03608	64.39	5.91	5.39257	82	z-	acidic	minE; cell division topological specificity factor
K03645	91.92	8.05	7.44171	83	z-	acidic	seqA; negative modulator of initiation of replication
K03675	69.28	5.96	6.19906	84	z-	acidic	grxB; glutaredoxin 2
K03734	61	5.11	5.31471	85	z-	acidic	apbE; FAD:protein FMN transferase [EC:2.7.1.180]
K03735	58.89	5.43	5.11577	86	z-	acidic	eutB; ethanolamine ammonia-lyase large subunit [EC:4.3.1.7]
K03762	63.34	6.55	6.97011	87	z-	acidic	proP; MFS transporter, MHS family, proline/betaine transporter
K03813	75.34	5.8	5.99822	88	z-	acidic	modD; molybdenum transport protein [EC:2.4.2.-]
K03893	82.29	7.48	7.56582	89	z-	acidic	arsB; arsenical pump membrane protein
K04065	61.14	6.46	6.01663	90	z-	acidic	osmY; hyperosmotically inducible periplasmic protein
K04118	62.07	4.91	4.40485	91	z-	acidic	E1.3.1.62; pimeloyl-CoA dehydrogenase [EC:1.3.1.62]
K04333	62.69	5.6	5.4264	92	z-	acidic	csgD; LuxR family transcriptional regulator, csgAB operon transcriptional regulatory protein
K04496	60.27	6.5	5.77607	93	z-	acidic	CTBP; C-terminal binding protein
K04744	58.28	5.7	6.10697	94	z-	acidic	lptD, imp, ostA; LPS-assembly protein
K04793	75.04	5.81	6.07254	95	z-	acidic	mbtG; mycobactin lysine-N-oxygenase
K05275	57.8	6.59	5.84824	96	z-	acidic	E1.1.1.65; pyridoxine 4-dehydrogenase [EC:1.1.1.65]
K05297	61.01	6.47	6.61569	97	z-	acidic	rubB, alkT; rubredoxin---NAD+ reductase [EC:1.18.1.1]
K05526	76.69	5.21	5.4269	98	z-	acidic	astE; succinylglutamate desuccinylase [EC:3.5.1.96]
K05548	62.7	5.93	6.10243	99	z-	acidic	benK; MFS transporter, AAHS family, benzoate transport protein
K05809	64.67	6.95	7.06778	100	z-	acidic	raiA; ribosome-associated inhibitor A
K05898	70.03	6.43	6.37994	101	z-	acidic	kstD; 3-oxosteroid 1-dehydrogenase [EC:1.3.99.4]
K05962	59.13	4.48	4.85101	102	z-	acidic	Unannotated
K05988	86.81	9.24	8.76603	103	z-	acidic	dexA; dextranase [EC:3.2.1.11]
K06075	59.05	5.47	5.17158	104	z-	acidic	slyA; MarR family transcriptional regulator, transcriptional regulator for hemolysin
K06138	62.66	7.46	7.18799	105	z-	acidic	pqqD; pyrroloquinoline quinone biosynthesis protein D
K06151	62.8	7.03	6.45933	106	z-	acidic	E1.1.99.3A; gluconate 2-dehydrogenase alpha chain [EC:1.1.99.3]
K06152	67.75	8.15	8.05994	107	z-	acidic	E1.1.99.3G; gluconate 2-dehydrogenase gamma chain [EC:1.1.99.3]
K06167	58.46	5.34	5.38356	108	z-	acidic	phnP; phosphoribosyl 1,2-cyclic phosphate phosphodiesterase [EC:3.1.4.55]
K06188	57.67	6.79	6.10047	109	z-	acidic	aqpZ; aquaporin Z
K06199	72.48	8.94	8.24316	110	z-	acidic	crcB, FEX; fluoride exporter
K06202	66.48	4.98	5.78328	111	z-	acidic	cyaY; iron-sulfur cluster assembly protein CyaY
K06324	75.04	9.78	9.32932	112	z-	acidic	cotA; spore coat protein A, manganese oxidase [EC:1.16.3.3]
K06411	68.19	4.64	4.6269	113	z-	acidic	spoVFB; dipicolinate synthase subunit B
K06859	79.65	5.95	6.53107	114	z-	acidic	pgi1; glucose-6-phosphate isomerase, archaeal [EC:5.3.1.9]
K06919	69.16	5.15	5.41294	115	z-	acidic	K06919; putative DNA primase/helicase
K06950	59.51	5.32	5.2805	116	z-	acidic	K06950; uncharacterized protein
K06998	56.95	4.83	4.67349	117	z-	acidic	phzF; trans-2,3-dihydro-3-hydroxyanthranilate isomerase [EC:5.3.3.17]
K07008	68.58	4.48	5.00772	118	z-	acidic	egtC; gamma-glutamyl hercynylcysteine S-oxide hydrolase [EC:3.5.1.118]
K07015	73.66	5.32	5.74512	119	z-	acidic	K07015; uncharacterized protein
K07016	76.76	5.36	5.68679	120	z-	acidic	csm1, cas10; CRISPR-associated protein Csm1
K07034	74.63	6	5.72083	121	z-	acidic	K07034; uncharacterized protein
K07062	86.01	9.03	8.55436	122	z-	acidic	fitB; toxin FitB [EC:3.1.-.-]
K07106	58.37	6.22	5.62453	123	z-	acidic	murQ; N-acetylmuramic acid 6-phosphate etherase [EC:4.2.1.126]
K07167	63.18	5.6	6.37121	124	z-	acidic	chrR; putative transcriptional regulator
K07169	56.8	3.99	4.17868	125	z-	acidic	K07169; FHA domain-containing protein
K07223	61.16	6.87	6.44252	126	z-	acidic	yfeX; porphyrinogen peroxidase [EC:1.11.1.-]
K07241	68.81	8.7	7.82167	127	z-	acidic	hoxN, nixA; nickel/cobalt transporter (NiCoT) family protein
K07258	54.04	4.1	3.94062	128	z-	acidic	dacC, dacA, dacD; serine-type D-Ala-D-Ala carboxypeptidase (penicillin-binding protein 5/6) [EC:3.4.16.4]
K07334	62.57	4.68	5.08246	129	z-	acidic	higB-1; toxin HigB-1
K07341	75.79	7.96	7.07834	130	z-	acidic	doc; death on curing protein
K07344	74.47	7.32	6.7989	131	z-	acidic	trbL; type IV secretion system protein TrbL
K07386	69.29	8.04	7.89695	132	z-	acidic	pepO; putative endopeptidase [EC:3.4.24.-]
K07390	57.42	5.12	5.16626	133	z-	acidic	grxD, GLRX5; monothiol glutaredoxin
K07393	66.04	7.16	6.59817	134	z-	acidic	ECM4, yqjG; glutathionyl-hydroquinone reductase [EC:1.8.5.7]
K07496	86.46	7	7.23391	135	z-	acidic	K07496; putative transposase
K07675	59.32	6.58	6.21118	136	z-	acidic	uhpB; two-component system, NarL family, sensor histidine kinase UhpB [EC:2.7.13.3]
K07724	79.33	4.38	5.07159	137	z-	acidic	ner, nlp, sfsB; Ner family transcriptional regulator
K07746	64.88	6.89	6.86188	138	z-	acidic	parD1_3_4; antitoxin ParD1/3/4
K07788	63.22	8.28	7.48972	139	z-	acidic	mdtB; multidrug efflux pump
K07789	65.26	8.72	7.79398	140	z-	acidic	mdtC; multidrug efflux pump
K07799	60.85	7.84	7.09647	141	z-	acidic	mdtA; membrane fusion protein, multidrug efflux system
K08169	76.48	7.96	7.38447	142	z-	acidic	yebQ; MFS transporter, DHA2 family, multidrug resistance protein
K08177	61.19	7.86	6.92199	143	z-	acidic	oxlT; MFS transporter, OFA family, oxalate/formate antiporter
K08178	83.01	9.81	8.92231	144	z-	acidic	JEN; MFS transporter, SHS family, lactate transporter
K08194	65.46	7.38	7.72551	145	z-	acidic	dgoT; MFS transporter, ACS family, D-galactonate transporter
K08715	82.54	9.72	8.75435	146	z-	acidic	IRPC; inward rectifier potassium channel
K08978	76.2	8.41	8.07813	147	z-	acidic	TC.BAT1; bacterial/archaeal transporter family protein
K08995	63.23	6.34	5.9194	148	z-	acidic	K08995; putative membrane protein
K09001	68.26	7.3	7.28631	149	z-	acidic	anmK; anhydro-N-acetylmuramic acid kinase [EC:2.7.1.170]
K09137	83.57	8.87	8.71976	150	z-	acidic	K09137; uncharacterized protein
K09251	63.88	8.32	7.44781	151	z-	acidic	patA; putrescine aminotransferase [EC:2.6.1.82]
K09384	59.59	4.54	5.05678	152	z-	acidic	K09384; uncharacterized protein
K09707	70.69	6.67	6.78052	153	z-	acidic	K09707; uncharacterized protein
K09749	63.64	7.42	6.96846	154	z-	acidic	K09749; uncharacterized protein
K09761	57.21	3.98	4.62789	155	z-	acidic	rsmE; 16S rRNA (uracil1498-N3)-methyltransferase [EC:2.1.1.193]
K09798	59.91	4.36	4.48225	156	z-	acidic	K09798; uncharacterized protein
K09931	62.77	6.46	6.74659	157	z-	acidic	K09931; uncharacterized protein
K09958	65.82	5.01	5.09804	158	z-	acidic	K09958; uncharacterized protein
K09962	67.88	5.23	5.48014	159	z-	acidic	K09962; uncharacterized protein
K09966	58.69	3.91	4.18248	160	z-	acidic	K09966; uncharacterized protein
K09983	58.63	6.07	5.60845	161	z-	acidic	K09983; uncharacterized protein
K10018	83	6.34	6.35692	162	z-	acidic	occT, nocT; octopine/nopaline transport system substrate-binding protein
K10085	72.77	4.93	4.70838	163	z-	acidic	EDEM2; ER degradation enhancer, mannosidase alpha-like 2
K10218	60.41	4.91	4.60907	164	z-	acidic	ligK, galC; 4-hydroxy-4-methyl-2-oxoglutarate aldolase [EC:4.1.3.17]
K10254	88.03	9.15	8.65814	165	z-	acidic	ohyA, sph; oleate hydratase [EC:4.2.1.53]
K10535	81.37	8.99	8.3236	166	z-	acidic	hao; hydroxylamine dehydrogenase [EC:1.7.2.6]
K10680	74.22	5.74	5.54088	167	z-	acidic	nemA; N-ethylmaleimide reductase [EC:1.-.-.-]
K10701	69.92	5.95	5.48615	168	z-	acidic	apc; acetophenone carboxylase [EC:6.4.1.8]
K11082	82.37	5.16	4.9625	169	z-	acidic	phnV; 2-aminoethylphosphonate transport system permease protein
K11261	61.81	5.68	5.71092	170	z-	acidic	fwdE, fmdE; formylmethanofuran dehydrogenase subunit E [EC:1.2.7.12]
K11477	57.62	6.42	6.63355	171	z-	acidic	glcG; glc operon protein GlcG
K11931	85.87	8.61	8.23897	172	z-	acidic	pgaB; poly-beta-1,6-N-acetyl-D-glucosamine N-deacetylase [EC:3.5.1.-]
K12052	94.36	8.65	8.34259	173	z-	acidic	comB6; ComB6 competence protein
K12252	73.84	7.02	6.79597	174	z-	acidic	aruH; arginine:pyruvate transaminase [EC:2.6.1.84]
K12262	67	7.17	7.3863	175	z-	acidic	cybB; superoxide oxidase [EC:1.10.3.17]
K12427	80.05	4.37	4.42276	176	z-	acidic	fadD28; long-chain fatty acid adenylyltransferase FadD28 [EC:6.2.1.49]
K12962	64.28	5.55	5.87968	177	z-	acidic	arnE; undecaprenyl phosphate-alpha-L-ara4N flippase subunit ArnE
K12977	64.73	4.97	4.92079	178	z-	acidic	lpxE; lipid A 1-phosphatase [EC:3.1.3.-]
K12978	70.8	8.21	7.75827	179	z-	acidic	lpxF; lipid A 4'-phosphatase [EC:3.1.3.-]
K12979	57.94	4.74	4.95792	180	z-	acidic	lpxO; beta-hydroxylase [EC:1.14.11.-]
K13002	85.37	5.13	5.10856	181	z-	acidic	wbyL; glycosyltransferase [EC:2.4.1.-]
K13021	75.82	9.99	9.16791	182	z-	acidic	ttuB; MFS transporter, ACS family, tartrate transporter
K13051	65.23	7.46	7.68141	183	z-	acidic	ASRGL1, iaaA; L-asparaginase / beta-aspartyl-peptidase [EC:3.5.1.1 3.4.19.5]
K13283	72.37	5.64	6.03433	184	z-	acidic	fieF; ferrous-iron efflux pump FieF
K13529	56.75	7.51	7.24834	185	z-	acidic	ada-alkA; AraC family transcriptional regulator, regulatory protein of adaptative response / DNA-3-methyladenine glycosylase II [EC:3.2.2.21]
K13530	59.51	7.42	7.22338	186	z-	acidic	adaA; AraC family transcriptional regulator, regulatory protein of adaptative response / methylphosphotriester-DNA alkyltransferase methyltransferase [EC:2.1.1.-]
K13593	61.99	5.51	5.17758	187	z-	acidic	tipF; cyclic-di-GMP phosphodiesterase, flagellum assembly factor TipF
K13622	72.4	7.86	7.34053	188	z-	acidic	btaA; S-adenosylmethionine-diacylglycerol 3-amino-3-carboxypropyl transferase
K13658	81.19	5.6	5.94696	189	z-	acidic	gumI; beta-1,4-mannosyltransferase [EC:2.4.1.251]
K13779	60.27	3.61	4.15335	190	z-	acidic	atuE; isohexenylglutaconyl-CoA hydratase [EC:4.2.1.57]
K13934	80.58	4.95	5.15984	191	z-	acidic	mdcG; phosphoribosyl-dephospho-CoA transferase [EC:2.7.7.66]
K13936	86.45	5.07	5.26882	192	z-	acidic	mdcF; malonate transporter and related proteins
K13941	58.61	5.53	5.41003	193	z-	acidic	folKP; 2-amino-4-hydroxy-6-hydroxymethyldihydropteridine diphosphokinase / dihydropteroate synthase [EC:2.7.6.3 2.5.1.15]
K13953	60.36	6.68	6.78538	194	z-	acidic	adhP; alcohol dehydrogenase, propanol-preferring [EC:1.1.1.1]
K13963	70.27	7.78	7.12027	195	z-	acidic	SERPINB; serpin B
K14189	88.79	8.82	7.61098	196	z-	acidic	dltE; uncharacterized oxidoreductase [EC:1.-.-.-]
K14335	70.64	8	6.94863	197	z-	acidic	pimC; alpha-1,6-mannosyltransferase [EC:2.4.1.-]
K14731	65.47	8.4	7.25471	198	z-	acidic	mlhB, chnC; epsilon-lactone hydrolase [EC:3.1.1.83]
K15051	56.39	7.77	7.36659	199	z-	acidic	endA; DNA-entry nuclease
K15669	72.2	7.24	6.75668	200	z-	acidic	hddC; D-glycero-alpha-D-manno-heptose 1-phosphate guanylyltransferase [EC:2.7.7.71]
K15855	88.54	8.69	8.8051	201	z-	acidic	csxA; exo-1,4-beta-D-glucosaminidase [EC:3.2.1.165]
K15943	75.04	6.26	6.21338	202	z-	acidic	snoaL, dnrD, dauD, aknH; nogalonic acid methyl ester cyclase / aklanonic acid methyl ester cyclase [EC:5.5.1.26 5.5.1.23]
K15973	79.02	7.18	7.23627	203	z-	acidic	mhqR; MarR family transcriptional regulator, 2-MHQ and catechol-resistance regulon repressor
K15977	70.14	8.04	7.59545	204	z-	acidic	K15977; putative oxidoreductase
K16049	60.03	4.12	4.34221	205	z-	acidic	hsaC; 3,4-dihydroxy-9,10-secoandrosta-1,3,5(10)-triene-9,17-dione 4,5-dioxygenase [EC:1.13.11.25]
K16051	63.46	4.1	4.73609	206	z-	acidic	tesI; 3-oxo-5alpha-steroid 4-dehydrogenase [EC:1.3.99.5]
K16079	63.7	6.93	6.40662	207	z-	acidic	omp31; outer membrane immunogenic protein
K16080	78.18	8.66	8.51836	208	z-	acidic	mnoP; high affinity Mn2+ porin
K16134	72.93	5.02	4.39662	209	z-	acidic	mcyJ; microcystin synthetase protein McyJ
K16137	73.9	6.56	6.84014	210	z-	acidic	nemR; TetR/AcrR family transcriptional regulator, transcriptional repressor for nem operon
K16566	67.59	4.53	4.65959	211	z-	acidic	exoY; exopolysaccharide production protein ExoY
K16878	63.88	4.55	4.64517	212	z-	acidic	hmfB; 2-furoyl-CoA dehydrogenase FAD binding subunit [EC:1.3.99.8]
K16923	91.51	8.81	8.52814	213	z-	acidic	qrtT; energy-coupling factor transport system substrate-specific component
K16936	88.2	7.07	7.38947	214	z-	acidic	doxA; thiosulfate dehydrogenase (quinone) small subunit [EC:1.8.5.2]
K16950	87.92	6.6	6.56202	215	z-	acidic	asrA; anaerobic sulfite reductase subunit A
K17108	86.39	7.37	7.26221	216	z-	acidic	GBA2; non-lysosomal glucosylceramidase [EC:3.2.1.45]
K17228	73.91	8.08	7.25098	217	z-	acidic	sfnG; dimethylsulfone monooxygenase [EC:1.14.14.35]
K17743	84.67	8.09	8.17502	218	z-	acidic	XR; D-xylose reductase [EC:1.1.1.307]
K18012	71.89	4.16	4.73364	219	z-	acidic	kdd; L-erythro-3,5-diaminohexanoate dehydrogenase [EC:1.4.1.11]
K18070	81.19	10.02	8.92329	220	z-	acidic	pht1, ophD; MFS transporter, ACS family, phthalate transporter
K18098	72.01	5.79	6.00109	221	z-	acidic	bjaR1, rpaR, rhiR; LuxR family transcriptional regulator, quorum-sensing system regulator BjaR1
K18121	76.8	8.89	8.09589	222	z-	acidic	GLYR; glyoxylate/succinic semialdehyde reductase [EC:1.1.1.79 1.1.1.-]
K18297	95.36	8.09	7.53806	223	z-	acidic	mexT; LysR family transcriptional regulator, mexEF-oprN operon transcriptional activator
K18301	66.65	7.04	7.01525	224	z-	acidic	mexL; TetR/AcrR family transcriptional regulator, mexJK operon transcriptional repressor
K18304	71.73	4.24	4.78453	225	z-	acidic	lasR; LuxR family transcriptional regulator, quorum-sensing system regulator LasR
K18326	76.97	7.43	7.58327	226	z-	acidic	mdtD; MFS transporter, DHA2 family, multidrug resistance protein
K18456	77.71	6.15	5.65456	227	z-	acidic	E3.5.4.32; 8-oxoguanine deaminase [EC:3.5.4.32]
K18611	61.05	6	5.59067	228	z-	acidic	K18611; 4-pyridoxate dehydrogenase [EC:1.1.99.42]
K18829	85.51	9.13	8.72486	229	z-	acidic	mvpT, vapB; antitoxin VapB
K18996	67.71	7.79	7.471	230	z-	acidic	repC; replication initiation protein RepC
K19054	66.48	4.98	5.78328	231	z-	acidic	FXN; frataxin [EC:1.16.3.1]
K19092	68.72	5.2	5.41419	232	z-	acidic	parE1_3_4; toxin ParE1/3/4
K19666	75.79	4.59	5.01402	233	z-	acidic	solR, cepR, tofR; LuxR family transcriptional regulator, quorum-sensing system regulator SolR
K19686	69.65	6.56	6.61765	234	z-	acidic	vapC; ribonuclease VapC [EC:3.1.-.-]
K19687	69.08	5.08	5.9219	235	z-	acidic	vapB; antitoxin VapB
K19719	83.85	8.86	8.41589	236	z-	acidic	COL2A; collagen type II alpha
K19731	75.56	5.71	5.91295	237	z-	acidic	cciR; LuxR family transcriptional regulator, quorum-sensing system regulator CciR
K19733	73.74	5.02	5.43742	238	z-	acidic	sinR, raiR, avsR; LuxR family transcriptional regulator, quorum-sensing system regulator SinR
K19734	75.6	4.72	5.03751	239	z-	acidic	expR; LuxR family transcriptional regulator, quorum-sensing system regulator ExpR
K19810	60.73	4.66	4.7884	240	z-	acidic	epmB; L-lysine 2,3-aminomutase [EC:5.4.3.-]
K20219	75.13	8.6	8.01372	241	z-	acidic	phsA; o-aminophenol oxidase [EC:1.10.3.4]
K20265	71.11	7.91	7.79719	242	z-	acidic	gadC; glutamate:GABA antiporter
K20327	75.1	6.97	6.54916	243	z-	acidic	xagB; glycosyltransferase XagB
K20334	75.58	4.72	5.03808	244	z-	acidic	cviR; LuxR family transcriptional regulator, quorum-sensing system regulator CviR
K20432	66.98	5.15	4.85662	245	z-	acidic	valK; 5-epi-valiolone dehydratase [EC:4.2.1.-]
K20527	84.33	9.4	8.31035	246	z-	acidic	trbB; type IV secretion system protein TrbB [EC:7.4.2.8]
K20528	74.3	5.33	5.43785	247	z-	acidic	trbC; type IV secretion system protein TrbC
K20529	82.83	7.42	7.28557	248	z-	acidic	trbD; type IV secretion system protein TrbD
K20531	81.33	8.43	7.72266	249	z-	acidic	trbF; type IV secretion system protein TrbF
K20532	73.4	7.43	7.4717	250	z-	acidic	trbG; type IV secretion system protein TrbG
K20540	76.09	4.65	5.03449	251	z-	acidic	cepR2; LuxR family transcriptional regulator, quorum-sensing system regulator CepR2
K20866	67.52	7.1	7.65698	252	z-	acidic	yihX; glucose-1-phosphatase [EC:3.1.3.10]
K20907	61.35	4.92	4.92486	253	z-	acidic	hcmB; 2-hydroxyisobutanoyl-CoA mutase small subunit [EC:5.4.99.64]
K20998	77.84	8.98	7.76203	254	z-	acidic	pslE; polysaccharide biosynthesis protein PslE
K21065	85.09	7.35	7.42787	255	z-	acidic	E3.2.1.197; beta-1,2-mannosidase [EC:3.2.1.197]
K21133	75.69	10.52	8.70519	256	z-	acidic	mexN; multidrug efflux pump
K21302	85.33	9.27	8.48783	257	z-	acidic	sapM; phosphatidylinositol-3-phosphatase [EC:3.1.3.64]
K21344	59.24	4.99	5.41344	258	z-	acidic	rfaE1; D-glycero-beta-D-manno-heptose-7-phosphate kinase [EC:2.7.1.167]
K21495	72.19	5.8	6.59423	259	z-	acidic	fitA; antitoxin FitA
K21498	66.71	6.4	6.48256	260	z-	acidic	higA-1; antitoxin HigA-1
K21576	59.18	4.55	5.04037	261	z-	acidic	grdD; glycine/sarcosine/betaine reductase complex component C subunit alpha [EC:1.21.4.2 1.21.4.3 1.21.4.4]
K21607	73.48	7.62	7.39506	262	z-	acidic	pcpD; tetrachlorobenzoquinone reductase [EC:1.1.1.404]
K21678	70.82	8.19	7.5711	263	z-	acidic	hpnD; presqualene diphosphate synthase [EC:2.5.1.103]
K21679	64.07	7.36	6.97687	264	z-	acidic	hpnC; hydroxysqualene synthase [EC:4.2.3.156]
K21885	79.53	4.02	4.59838	265	z-	acidic	cmtR; ArsR family transcriptional regulator, cadmium/lead-responsive transcriptional repressor
K22278	57.86	7.62	6.86988	266	z-	acidic	pgdA; peptidoglycan-N-acetylglucosamine deacetylase [EC:3.5.1.104]
K22356	75.6	6.87	6.76824	267	z-	acidic	etnD; alkene monooxygenase reductase
K22452	63.86	5.58	5.65986	268	z-	acidic	tgpA; protein-glutamine gamma-glutamyltransferase [EC:2.3.2.13]
K00177	66.81	5.23	5.09364	269	z-	acidic	korC, oorC; 2-oxoglutarate ferredoxin oxidoreductase subunit gamma [EC:1.2.7.3]
K00187	62.36	4.03	4.59837	270	z-	acidic	vorB; 2-oxoisovalerate ferredoxin oxidoreductase beta subunit [EC:1.2.7.7]
K00476	65.38	3.66	4.09641	271	z-	acidic	ASPH; aspartate beta-hydroxylase [EC:1.14.11.16]
K00782	58.6	3.87	4.33957	272	z-	acidic	lldG; L-lactate dehydrogenase complex protein LldG
K01355	77.04	5.38	5.70224	273	z-	acidic	ompT; omptin [EC:3.4.23.49]
K02116	59.66	5.18	5.36456	274	z-	acidic	atpI; ATP synthase protein I
K02634	69.45	7.24	6.9932	275	z-	acidic	petA; apocytochrome f
K03205	65.07	6.2	6.75735	276	z-	acidic	virD4, lvhD4; type IV secretion system protein VirD4 [EC:7.4.2.8]
K03634	59.12	5.34	5.53947	277	z-	acidic	lolA; outer membrane lipoprotein carrier protein
K03883	88.93	3.87	4.33394	278	z-	acidic	ND5; NADH-ubiquinone oxidoreductase chain 5 [EC:7.1.1.2]
K05587	75.1	5.48	5.89942	279	z-	acidic	hoxF; bidirectional [NiFe] hydrogenase diaphorase subunit [EC:7.1.1.2]
K06910	64.15	6.77	6.78335	280	z-	acidic	PEBP, TFS1; phosphatidylethanolamine-binding protein
K07685	78.02	7.7	7.65851	281	z-	acidic	narP; two-component system, NarL family, nitrate/nitrite response regulator NarP
K08313	74.59	6.5	6.34906	282	z-	acidic	fsaA, mipB; fructose-6-phosphate aldolase 1 [EC:4.1.2.-]
K08314	74.83	6.57	6.37833	283	z-	acidic	fsaB, talC; fructose-6-phosphate aldolase 2 [EC:4.1.2.-]
K08477	77.04	5.38	5.70224	284	z-	acidic	pgtE; outer membrane protease E [EC:3.4.21.-]
K08566	77.04	5.38	5.70224	285	z-	acidic	pla; plasminogen activator [EC:3.4.23.48]
K10927	66.8	4.47	5.27853	286	z-	acidic	mshD; MSHA pilin protein MshD
K12063	83.74	8.09	8.08045	287	z-	acidic	traC; conjugal transfer ATP-binding protein TraC
K13520	77.04	5.38	5.70224	288	z-	acidic	icsP, sopA; outer membrane protease [EC:3.4.23.-]
K15539	53.29	3.67	4.08078	289	z-	acidic	rodZ; cytoskeleton protein RodZ
K15546	58.96	5.16	5.64754	290	z-	acidic	boxR, bzdR; XRE family transcriptional regulator, aerobic/anaerobic benzoate catabolism transcriptional regulator
K16552	66.56	6.71	7.03268	291	z-	acidic	exoF; polysaccharide biosynthesis/export protein ExoF
K18459	60.78	5.53	5.63646	292	z-	acidic	gpuA; guanidinopropionase [EC:3.5.3.17]
K21190	88.49	7.14	7.10987	293	z-	acidic	mdpC8; dehydrogenase
K21562	95.02	8.22	8.04743	294	z-	acidic	flp; CRP/FNR family transcriptional regulator, anaerobic regulatory protein
K22486	91.89	6.81	6.94955	295	z-	acidic	hilA; transcriptional regulator HilA, main transcriptional regulator of SPI1
K00544	59.26	3.83	4.2595	296	z-	acidic	BHMT; betaine-homocysteine S-methyltransferase [EC:2.1.1.5]
K01086	63.27	4.17	4.35449	297	z-	acidic	fbp-SEBP; fructose-1,6-bisphosphatase I / sedoheptulose-1,7-bisphosphatase [EC:3.1.3.11 3.1.3.37]
K01531	59.09	5.31	5.41024	298	z-	acidic	mgtA, mgtB; P-type Mg2+ transporter [EC:7.2.2.14]
K01667	62.49	4.99	5.54205	299	z-	acidic	tnaA; tryptophanase [EC:4.1.99.1]
K02103	78.57	6.37	6.86889	300	z-	acidic	araR; GntR family transcriptional regulator, arabinose operon transcriptional repressor
K03469	57.84	5.75	6.07434	301	z-	acidic	rnhA, RNASEH1; ribonuclease HI [EC:3.1.26.4]
K03777	71.35	4.37	4.89842	302	z-	acidic	dld; D-lactate dehydrogenase (quinone) [EC:1.1.5.12]
K03919	60.01	5.42	5.46898	303	z-	acidic	alkB; DNA oxidative demethylase [EC:1.14.11.33]
K04656	59.78	4.94	5.71112	304	z-	acidic	hypF; hydrogenase maturation protein HypF
K07171	60.87	4.16	5.09755	305	z-	acidic	mazF, ndoA, chpA; mRNA interferase MazF [EC:3.1.-.-]
K07484	60.49	5.12	5.25139	306	z-	acidic	K07484; transposase
K07733	70.72	5.77	5.89275	307	z-	acidic	alpA; prophage regulatory protein
K16016	70.45	6.31	6.59793	308	z-	acidic	rifK, asm24, asm43; 3-amino-5-hydroxybenzoate synthase [EC:4.2.1.144 2.6.1.-]
K17247	58.66	5.34	5.86431	309	z-	acidic	msrQ; methionine sulfoxide reductase heme-binding subunit
K18785	75.15	4.38	4.56809	310	z-	acidic	mp2; beta-1,4-mannooligosaccharide/beta-1,4-mannosyl-N-acetylglucosamine phosphorylase [EC:2.4.1.319 2.4.1.320]
K00041	63.69	4.18	4.55346	311	z-	acidic	uxaB; tagaturonate reductase [EC:1.1.1.58]
K00395	61.68	5.75	5.43977	312	z-	acidic	aprB; adenylylsulfate reductase, subunit B [EC:1.8.99.2]
K01147	57.83	4.49	4.41865	313	z-	acidic	rnb; exoribonuclease II [EC:3.1.13.1]
K02256	89.76	3.56	3.96897	314	z-	acidic	COX1; cytochrome c oxidase subunit 1 [EC:7.1.1.9]
K03646	55.76	5.28	5.64019	315	z-	acidic	tolA; colicin import membrane protein
K03666	62.96	6.84	7.56222	316	z-	acidic	hfq; host factor-I protein
K03736	59.02	3.83	4.30441	317	z-	acidic	eutC; ethanolamine ammonia-lyase small subunit [EC:4.3.1.7]
K05519	64.2	4.8	5.42533	318	z-	acidic	med; transcriptional activator of comK gene
K06134	68.41	5.32	5.87331	319	z-	acidic	COQ7; 3-demethoxyubiquinol 3-hydroxylase [EC:1.14.99.60]
K07690	72.41	3.01	3.77832	320	z-	acidic	evgA, bvgA; two-component system, NarL family, response regulator EvgA
K11720	53.81	4.05	4.60837	321	z-	acidic	lptG; lipopolysaccharide export system permease protein
K13014	69.62	6.63	6.90912	322	z-	acidic	arnD; undecaprenyl phosphate-alpha-L-ara4FN deformylase [EC:3.5.1.-]
K15782	68.39	4.88	5.21044	323	z-	acidic	doeX; Lrp/AsnC family transcriptional regulator, regulator of ectoine-degradation genes
K18480	60.51	5.33	5.58407	324	z-	acidic	linN; cholesterol transport system auxiliary component
K19140	78.6	7.51	7.74709	325	z-	acidic	csm5; CRISPR-associated protein Csm5
K19226	60.84	4.09	4.50549	326	z-	acidic	sapA; cationic peptide transport system substrate-binding protein
K01487	54	3.72	4.12487	327	z-	acidic	E3.5.4.3, guaD; guanine deaminase [EC:3.5.4.3]
K02082	68.58	4.78	5.11525	328	z-	acidic	agaS; tagatose-6-phosphate ketose/aldose isomerase [EC:5.-.-.-]
K02431	71.09	5.56	5.6947	329	z-	acidic	fucU, FUOM; L-fucose mutarotase [EC:5.1.3.29]
K02659	58.48	4.55	4.83785	330	z-	acidic	pilI; twitching motility protein PilI
K03673	59.67	5	5.51967	331	z-	acidic	dsbA; protein dithiol oxidoreductase (disulfide-forming) [EC:1.8.4.15]
K05801	56.99	5.61	5.56628	332	z-	acidic	djlA; DnaJ like chaperone protein
K06164	58.51	3.59	4.11315	333	z-	acidic	phnI; alpha-D-ribose 1-methylphosphonate 5-triphosphate synthase subunit PhnI [EC:2.7.8.37]
K06887	70.68	5.2	5.28913	334	z-	acidic	K06887; uncharacterized protein
K07230	80.54	6.16	6.15941	335	z-	acidic	p19, ftrA; periplasmic iron binding protein
K07270	72.4	6.39	6.95298	336	z-	acidic	K07270; glycosyl transferase, family 25
K07506	68.97	4.69	5.16039	337	z-	acidic	K07506; AraC family transcriptional regulator
K08641	54.07	3.98	4.17998	338	z-	acidic	vanX; zinc D-Ala-D-Ala dipeptidase [EC:3.4.13.22]
K09017	55.25	6.05	5.81822	339	z-	acidic	rutR; TetR/AcrR family transcriptional regulator
K09825	54.69	5.1	5.39902	340	z-	acidic	perR; Fur family transcriptional regulator, peroxide stress response regulator
K11209	55.88	4.81	5.61679	341	z-	acidic	yghU, yfcG; GSH-dependent disulfide-bond oxidoreductase [EC:1.8.4.-]
K11907	59.47	5.4	5.63022	342	z-	acidic	vasG, clpV; type VI secretion system protein VasG
K11913	55.6	4.46	4.92176	343	z-	acidic	fha1; type VI secretion system protein
K12950	70.03	5.34	5.90291	344	z-	acidic	ctpC; manganese-transporting P-type ATPase C [EC:7.2.2.22]
K13277	55.61	6.13	5.99253	345	z-	acidic	epr; minor extracellular protease Epr [EC:3.4.21.-]
K13992	59.75	3.18	3.74481	346	z-	acidic	pufC; photosynthetic reaction center cytochrome c subunit
K16092	54.17	4.35	4.4575	347	z-	acidic	btuB; vitamin B12 transporter
K16557	65.53	4.28	4.50655	348	z-	acidic	exoA; succinoglycan biosynthesis protein ExoA [EC:2.4.-.-]
K20542	70.16	5.36	5.55793	349	z-	acidic	bcsZ; endoglucanase [EC:3.2.1.4]
K00014	53.26	3.58	3.90039	350	z-	acidic	aroE; shikimate dehydrogenase [EC:1.1.1.25]
K00315	58.93	6.84	6.9524	351	z-	acidic	DMGDH; dimethylglycine dehydrogenase [EC:1.5.8.4]
K00556	58.74	3.87	4.42742	352	z-	acidic	trmH; tRNA (guanosine-2'-O-)-methyltransferase [EC:2.1.1.34]
K01066	54.77	3.33	4.02675	353	z-	acidic	aes; acetyl esterase [EC:3.1.1.-]
K01278	55.26	3.9	4.34402	354	z-	acidic	DPP4, CD26; dipeptidyl-peptidase 4 [EC:3.4.14.5]
K01463	56.59	4.77	4.88628	355	z-	acidic	bshB1; N-acetylglucosamine malate deacetylase 1 [EC:3.5.1.-]
K01613	55.91	5.19	5.25396	356	z-	acidic	psd, PISD; phosphatidylserine decarboxylase [EC:4.1.1.65]
K01737	54.79	3.95	4.29511	357	z-	acidic	queD, ptpS, PTS; 6-pyruvoyltetrahydropterin/6-carboxytetrahydropterin synthase [EC:4.2.3.12 4.1.2.50]
K02005	54.18	4.88	5.16704	358	z-	acidic	ABC.CD.TX; HlyD family secretion protein
K02391	62.47	4.31	4.45102	359	z-	acidic	flgF; flagellar basal-body rod protein FlgF
K02396	55.53	4.78	4.73816	360	z-	acidic	flgK; flagellar hook-associated protein 1
K02457	57.2	4.5	4.75624	361	z-	acidic	gspH; general secretion pathway protein H
K03303	57.44	5.91	6.13504	362	z-	acidic	lctP; lactate permease
K03408	58.67	5.98	6.18062	363	z-	acidic	cheW; purine-binding chemotaxis protein CheW
K03560	57.93	6.59	6.94093	364	z-	acidic	tolR; biopolymer transport protein TolR
K03670	60.59	4.75	4.93525	365	z-	acidic	mdoG; periplasmic glucans biosynthesis protein
K04044	60.9	5.3	6.01314	366	z-	acidic	hscA; molecular chaperone HscA
K05800	57.19	5.19	5.08099	367	z-	acidic	ybaO; Lrp/AsnC family transcriptional regulator
K05834	58.55	4.58	4.75324	368	z-	acidic	rhtB; homoserine/homoserine lactone efflux protein
K05939	54.16	3.76	4.23051	369	z-	acidic	aas; acyl-[acyl-carrier-protein]-phospholipid O-acyltransferase / long-chain-fatty-acid--[acyl-carrier-protein] ligase [EC:2.3.1.40 6.2.1.20]
K06139	57.01	5.3	5.47953	370	z-	acidic	pqqE; PqqA peptide cyclase [EC:1.21.98.4]
K06181	56.9	4.11	4.29593	371	z-	acidic	rluE; 23S rRNA pseudouridine2457 synthase [EC:5.4.99.20]
K06385	60.11	5.42	5.67545	372	z-	acidic	spoIIP; stage II sporulation protein P
K06940	56.22	3.62	4.12109	373	z-	acidic	K06940; uncharacterized protein
K07181	78.64	6.51	6.63028	374	z-	acidic	cdgJ; c-di-GMP phosphodiesterase [EC:3.1.4.52]
K07257	60.02	3.01	4.11637	375	z-	acidic	spsF; spore coat polysaccharide biosynthesis protein SpsF
K07404	53.7	3.17	3.68583	376	z-	acidic	pgl; 6-phosphogluconolactonase [EC:3.1.1.31]
K07705	58.35	5.3	5.96166	377	z-	acidic	lytT, lytR; two-component system, LytTR family, response regulator LytT
K09810	57.67	5.97	6.14206	378	z-	acidic	lolD; lipoprotein-releasing system ATP-binding protein [EC:7.6.2.-]
K10022	65.91	5.08	5.13165	379	z-	acidic	aotJ; arginine/ornithine transport system substrate-binding protein
K10763	58.17	3.76	4.25247	380	z-	acidic	hda; DnaA-homolog protein
K11076	57.99	6.05	6.08135	381	z-	acidic	potG; putrescine transport system ATP-binding protein [EC:7.6.2.16]
K11894	54.85	4.09	4.27221	382	z-	acidic	impI, vasC; type VI secretion system protein ImpI
K11912	58.54	5.3	6.06915	383	z-	acidic	ppkA; serine/threonine-protein kinase PpkA [EC:2.7.11.1]
K12500	59.18	5.82	6.18379	384	z-	acidic	tesC; thioesterase III [EC:3.1.2.-]
K12982	56.77	5.04	5.44476	385	z-	acidic	opsX; heptosyltransferase I [EC:2.4.-.-]
K13735	56.22	4.81	5.29829	386	z-	acidic	yeeJ; adhesin/invasin
K16705	67.42	4.59	5.03014	387	z-	acidic	tuaE; teichuronic acid biosynthesis protein TuaE
K18587	67.11	5.15	5.61753	388	z-	acidic	COQ9; ubiquinone biosynthesis protein COQ9
K19633	66.56	3.98	4.30819	389	z-	acidic	sr; sorbose reductase [EC:1.1.1.289]
K19804	60.2	5.46	5.9658	390	z-	acidic	lapB; lipopolysaccharide assembly protein B
K20416	72.04	4.31	4.47959	391	z-	acidic	FAD5; palmitoyl-[glycerolipid] 7-desaturase [EC:1.14.19.42]
K20941	58.13	4.85	4.77312	392	z-	acidic	graF; gamma-resorcylate decarboxylase [EC:4.1.1.103]
K21008	62.39	4.09	4.72376	393	z-	acidic	pelC; polysaccharide biosynthesis protein PelC
K21010	62.63	4.88	5.33044	394	z-	acidic	pelE; polysaccharide biosynthesis protein PelE
K21332	64.03	7.65	7.89977	395	z-	acidic	calS9, atmS9; dTDP-alpha-D-glucuronic acid decarboxylase [EC:1.1.1.-]
K21826	66.65	6.41	6.56266	396	z-	acidic	gbdR; AraC family transcriptional regulator, glycine betaine-responsive activator
K00027	55.33	4.17	4.4618	397	z-	acidic	ME2, sfcA, maeA; malate dehydrogenase (oxaloacetate-decarboxylating) [EC:1.1.1.38]
K00055	63.64	5.31	5.27595	398	z-	acidic	E1.1.1.90; aryl-alcohol dehydrogenase [EC:1.1.1.90]
K00064	59.24	4.9	5.12278	399	z-	acidic	E1.1.1.122; D-threo-aldose 1-dehydrogenase [EC:1.1.1.122]
K00469	67.03	5.22	5.64502	400	z-	acidic	MIOX; inositol oxygenase [EC:1.13.99.1]
K02359	70.66	6.14	6.6899	401	z-	acidic	EGH; beta-1,4-mannosyltransferase [EC:2.4.1.-]
K02424	66.21	5.07	5.37161	402	z-	acidic	fliY, tcyA; L-cystine transport system substrate-binding protein
K02572	61.48	5.9	6.14852	403	z-	acidic	napF; ferredoxin-type protein NapF
K03196	67.63	4.84	5.53624	404	z-	acidic	virB11, lvhB11; type IV secretion system protein VirB11 [EC:7.4.2.8]
K03227	67.6	4.69	5.57945	405	z-	acidic	yscS, sctS, hrcS, ssaS; type III secretion protein S
K03577	66.65	5.2	5.60929	406	z-	acidic	acrR, smeT; TetR/AcrR family transcriptional regulator, acrAB operon repressor
K03604	71.87	5.71	5.79022	407	z-	acidic	purR; LacI family transcriptional regulator, purine nucleotide synthesis repressor
K03643	57.2	5.65	5.98897	408	z-	acidic	lptE, rlpB; LPS-assembly lipoprotein
K03710	59.05	6.13	6.66185	409	z-	acidic	K03710; GntR family transcriptional regulator
K03719	55.93	5.16	5.32151	410	z-	acidic	lrp; Lrp/AsnC family transcriptional regulator, leucine-responsive regulatory protein
K03878	84.97	4.69	5.0078	411	z-	acidic	ND1; NADH-ubiquinone oxidoreductase chain 1 [EC:7.1.1.2]
K03927	78.76	6.38	6.5047	412	z-	acidic	CES2; carboxylesterase 2 [EC:3.1.1.1 3.1.1.84 3.1.1.56]
K05595	58.92	7.94	7.44522	413	z-	acidic	marC; multiple antibiotic resistance protein
K05841	73.45	3.47	4.03091	414	z-	acidic	E2.4.1.173; sterol 3beta-glucosyltransferase [EC:2.4.1.173]
K05986	66.01	6.64	7.16646	415	z-	acidic	NUCS; nuclease S1 [EC:3.1.30.1]
K06977	62.36	3.95	4.49423	416	z-	acidic	K06977; uncharacterized protein
K07121	57.06	2.84	3.70403	417	z-	acidic	K07121; uncharacterized protein
K07248	63.36	4.2	4.69929	418	z-	acidic	aldA; lactaldehyde dehydrogenase / glycolaldehyde dehydrogenase [EC:1.2.1.22 1.2.1.21]
K07274	61.94	3.86	4.23329	419	z-	acidic	mipA, ompV; MipA family protein
K07453	66.65	3.21	4.12258	420	z-	acidic	K07453; putative restriction endonuclease
K08172	66.6	5.98	6.13146	421	z-	acidic	shiA; MFS transporter, MHS family, shikimate and dehydroshikimate transport protein
K08195	71.47	8.38	7.98485	422	z-	acidic	pcaK; MFS transporter, AAHS family, 4-hydroxybenzoate transporter
K09134	64.48	5.31	5.89343	423	z-	acidic	flA; adenosyl-fluoride synthase [EC:2.5.1.63]
K09924	63.64	6.41	6.23184	424	z-	acidic	K09924; uncharacterized protein
K10539	77.54	6.12	6.30891	425	z-	acidic	araG; L-arabinose transport system ATP-binding protein [EC:7.5.2.12]
K11060	57.94	4.41	4.60545	426	z-	acidic	entB; probable enterotoxin B
K11062	59.48	4.98	5.32127	427	z-	acidic	entD; probable enterotoxin D
K11107	72.72	5.34	5.70563	428	z-	acidic	yfaE; ferredoxin
K11947	70	5.05	5.16548	429	z-	acidic	nidD; aldehyde dehydrogenase [EC:1.2.1.-]
K12206	75.27	7.32	7.10759	430	z-	acidic	icmB, dotO; intracellular multiplication protein IcmB [EC:7.2.4.8]
K12424	66.66	4.05	4.34974	431	z-	acidic	fadD22; 4-hydroxybenzoate adenylyltransferase [EC:6.2.1.50]
K12434	75.5	4.19	4.33004	432	z-	acidic	pks7; polyketide synthase 7
K12435	80.82	4.67	4.76847	433	z-	acidic	pks8; polyketide synthase 8
K12436	65.61	3.31	3.59845	434	z-	acidic	pks12; mycoketide-CoA synthase [EC:2.3.1.295]
K13832	60.27	6.86	7.17214	435	z-	acidic	aroDE, DHQ-SDH; 3-dehydroquinate dehydratase / shikimate dehydrogenase [EC:4.2.1.10 1.1.1.25]
K14596	79.87	4.59	5.03054	436	z-	acidic	crtX; zeaxanthin glucosyltransferase [EC:2.4.1.276]
K15982	70.58	5.67	5.84005	437	z-	acidic	kshA; 3-ketosteroid 9alpha-monooxygenase subunit A [EC:1.14.15.30]
K16217	64.08	3.61	4.03082	438	z-	acidic	gppmt; geranyl diphosphate 2-C-methyltransferase [EC:2.1.1.255]
K16229	72.49	3.9	3.98806	439	z-	acidic	mps2; glycopeptidolipid biosynthesis protein
K16700	72.95	3.55	3.84038	440	z-	acidic	amsB; amylovoran biosynthesis glycosyltransferase AmsB [EC:2.4.-.-]
K17209	71.03	4.4	4.76714	441	z-	acidic	iatP; inositol transport system permease protein
K18091	63.92	6.36	6.46904	442	z-	acidic	pntE, penE, ptlE; pentalenolactone D synthase [EC:1.14.13.170 1.14.13.171]
K18290	76.73	5.09	5.40772	443	z-	acidic	ich-Y; itaconyl-CoA hydratase [EC:4.2.1.56]
K18800	61.73	4.88	5.47304	444	z-	acidic	ubiI; 2-polyprenylphenol 6-hydroxylase [EC:1.14.13.240]
K18901	60.87	4.3	4.66789	445	z-	acidic	bpeE; membrane fusion protein, multidrug efflux system
K18991	78.33	5.76	6.03978	446	z-	acidic	mtrA; AraC family transcriptional regulator, activator of mtrCDE
K20987	69.57	4.37	4.92299	447	z-	acidic	pslD; polysaccharide biosynthesis/export protein PslD
K21153	64.48	5.31	5.89015	448	z-	acidic	salL; adenosyl-chloride synthase [EC:2.5.1.94]
K21199	69.21	4.67	5.07152	449	z-	acidic	CYP128; beta-dihydromenaquinone-9 omega-hydroxylase [EC:1.14.15.27]
K21746	86.72	4.66	5.04639	450	z-	acidic	rclR; AraC family transcriptional regulator, reactive chlorine species (RCS)-specific activator of rcl operon
K21832	63.05	4.87	4.81878	451	z-	acidic	gbcB; glycine betaine catabolism B
K22041	78.43	4.82	5.21205	452	z-	acidic	comR; TetR/AcrR family transcriptional regulator, copper-responsive repressor
K22042	67.13	5.32	5.56759	453	z-	acidic	hlyU; ArsR family transcriptional regulator, virulence genes transcriptional regulator
K00004	54.5	4.5	4.34011	454	z-	acidic	BDH, butB; (R,R)-butanediol dehydrogenase / meso-butanediol dehydrogenase / diacetyl reductase [EC:1.1.1.4 1.1.1.- 1.1.1.303]
K00116	64.57	5.53	5.49053	455	z-	acidic	mqo; malate dehydrogenase (quinone) [EC:1.1.5.4]
K00432	59.92	5.91	6.21173	456	z-	acidic	gpx, btuE, bsaA; glutathione peroxidase [EC:1.11.1.9]
K01070	57.77	5.34	5.28585	457	z-	acidic	frmB, ESD, fghA; S-formylglutathione hydrolase [EC:3.1.2.12]
K01246	53.17	3.71	4.29619	458	z-	acidic	tag; DNA-3-methyladenine glycosylase I [EC:3.2.2.20]
K01414	57.14	5.86	5.73836	459	z-	acidic	prlC; oligopeptidase A [EC:3.4.24.70]
K01477	59.73	5.5	5.63921	460	z-	acidic	alc, ALLC; allantoicase [EC:3.5.3.4]
K01482	58.93	4.78	4.77434	461	z-	acidic	DDAH, ddaH; dimethylargininase [EC:3.5.3.18]
K01493	61.78	5.05	5.77262	462	z-	acidic	comEB; dCMP deaminase [EC:3.5.4.12]
K01521	76.71	6.99	7.29296	463	z-	acidic	cdh; CDP-diacylglycerol pyrophosphatase [EC:3.6.1.26]
K01575	70.01	5.01	5.18518	464	z-	acidic	alsD, budA, aldC; acetolactate decarboxylase [EC:4.1.1.5]
K01631	59.2	4.35	4.42813	465	z-	acidic	dgoA; 2-dehydro-3-deoxyphosphogalactonate aldolase [EC:4.1.2.21]
K01753	57.51	3.35	3.92041	466	z-	acidic	dsdA; D-serine dehydratase [EC:4.3.1.18]
K02073	72.44	3.99	4.26011	467	z-	acidic	metQ; D-methionine transport system substrate-binding protein
K02404	59.28	3.35	3.86623	468	z-	acidic	flhF; flagellar biosynthesis protein FlhF
K02414	59.84	6.24	5.95103	469	z-	acidic	fliK; flagellar hook-length control protein FliK
K02422	62.04	3.45	4.0294	470	z-	acidic	fliS; flagellar secretion chaperone FliS
K02436	74.71	7.29	7.42704	471	z-	acidic	gatR; DeoR family transcriptional regulator, galactitol utilization operon repressor
K02468	74.64	7.31	7.43378	472	z-	acidic	srlR, gutR; DeoR family transcriptional regulator, glucitol operon repressor
K02533	57.56	5.36	5.32219	473	z-	acidic	lasT; tRNA/rRNA methyltransferase [EC:2.1.1.-]
K02613	58.95	4.52	4.84788	474	z-	acidic	paaE; ring-1,2-phenylacetyl-CoA epoxidase subunit PaaE
K03100	53.66	4.08	4.90545	475	z-	acidic	lepB; signal peptidase I [EC:3.4.21.89]
K03111	54.18	3.94	4.56996	476	z-	acidic	ssb; single-strand DNA-binding protein
K03184	68.96	5.84	6.1891	477	z-	acidic	ubiF; 3-demethoxyubiquinol 3-hydroxylase [EC:1.14.99.60]
K03207	68.49	6.45	6.73474	478	z-	acidic	wcaH; colanic acid biosynthesis protein WcaH [EC:3.6.1.-]
K03269	56.49	5.06	5.1358	479	z-	acidic	lpxH; UDP-2,3-diacylglucosamine hydrolase [EC:3.6.1.54]
K03270	59.25	4.93	4.70318	480	z-	acidic	kdsC; 3-deoxy-D-manno-octulosonate 8-phosphate phosphatase (KDO 8-P phosphatase) [EC:3.1.3.45]
K03293	68.63	7.12	7.17919	481	z-	acidic	TC.AAT; amino acid transporter, AAT family
K03435	74.79	5.21	4.93861	482	z-	acidic	fruR1, fruR; LacI family transcriptional regulator, fructose operon transcriptional repressor
K03563	62.28	4.75	5.0635	483	z-	acidic	csrA; carbon storage regulator
K03683	72.47	6.58	6.64905	484	z-	acidic	rnt; ribonuclease T [EC:3.1.13.-]
K03810	56.53	5	5.45068	485	z-	acidic	mviM; virulence factor
K03981	60.81	4.64	4.81779	486	z-	acidic	dsbC; thiol:disulfide interchange protein DsbC [EC:5.3.4.1]
K04068	58.3	6.05	6.00584	487	z-	acidic	nrdG; anaerobic ribonucleoside-triphosphate reductase activating protein [EC:1.97.1.4]
K05337	56.8	3.39	3.93148	488	z-	acidic	fer; ferredoxin
K05874	70.1	7.09	7.7349	489	z-	acidic	tsr; methyl-accepting chemotaxis protein I, serine sensor receptor
K05886	63.68	4.17	4.7526	490	z-	acidic	sdh; serine 3-dehydrogenase (NADP+) [EC:1.1.1.276]
K06222	62.6	4.14	4.09674	491	z-	acidic	dkgB; 2,5-diketo-D-gluconate reductase B [EC:1.1.1.346]
K06384	57.9	4.16	4.79637	492	z-	acidic	spoIIM; stage II sporulation protein M
K06893	55.88	4.34	4.50485	493	z-	acidic	K06893; uncharacterized protein
K06988	56.81	5.11	5.55955	494	z-	acidic	fno; 8-hydroxy-5-deazaflavin:NADPH oxidoreductase [EC:1.5.1.40]
K07275	64.01	3.76	3.88829	495	z-	acidic	ompW; outer membrane protein
K07734	57.59	5.16	5.44354	496	z-	acidic	paiB; transcriptional regulator
K08219	73.95	6.7	6.74402	497	z-	acidic	UMF2; MFS transporter, UMF2 family, putative MFS family transporter protein
K09019	62.77	5.97	6.05837	498	z-	acidic	rutE; 3-hydroxypropanoate dehydrogenase [EC:1.1.1.-]
K09164	56.45	3.89	4.00647	499	z-	acidic	K09164; uncharacterized protein
K09915	60.64	6.61	6.80358	500	z-	acidic	K09915; uncharacterized protein
K09920	71.25	6.58	6.86566	501	z-	acidic	K09920; uncharacterized protein
K10026	58	6.26	6.21841	502	z-	acidic	queE; 7-carboxy-7-deazaguanine synthase [EC:4.3.99.3]
K10277	66.99	5.18	5.17745	503	z-	acidic	KDM8, JMJD5; [protein]-arginine 3-hydroxylase / protease [EC:1.14.11.73 3.4.-.-]
K10440	58.7	4.93	5.02235	504	z-	acidic	rbsC; ribose transport system permease protein
K10536	57.85	4.54	4.85758	505	z-	acidic	aguA; agmatine deiminase [EC:3.5.3.12]
K10538	78.04	7.64	7.58025	506	z-	acidic	araH; L-arabinose transport system permease protein
K11073	59.36	5.27	5.76045	507	z-	acidic	potF; putrescine transport system substrate-binding protein
K11084	72.91	5.75	6.06161	508	z-	acidic	phnT; 2-aminoethylphosphonate transport system ATP-binding protein
K11735	67.51	7.12	6.977	509	z-	acidic	gabP; GABA permease
K12430	68.19	3.11	3.45721	510	z-	acidic	pks1_15; 4-hydroxyphenylalkanoate synthase [EC:2.3.1.261]
K12955	73.49	4.36	4.76402	511	z-	acidic	ctpI; cation-transporting P-type ATPase I [EC:7.2.2.-]
K13612	66.72	5.79	5.7789	512	z-	acidic	pksL; polyketide synthase PksL
K13652	55.87	3.79	4.17872	513	z-	acidic	K13652; AraC family transcriptional regulator
K13877	68.24	6.93	6.82847	514	z-	acidic	aldH; 2,5-dioxopentanoate dehydrogenase [EC:1.2.1.26]
K14051	67.22	4.14	4.48405	515	z-	acidic	gmr; c-di-GMP phosphodiesterase Gmr [EC:3.1.4.52]
K15396	57.51	5.43	5.42669	516	z-	acidic	trmJ; tRNA (cytidine32/uridine32-2'-O)-methyltransferase [EC:2.1.1.200]
K15661	70.12	6.93	7.24293	517	z-	acidic	ituA, mycA, bmyA; iturin family lipopeptide synthetase A
K15760	64.66	5.72	5.53262	518	z-	acidic	tmoA, tbuA1, touA; toluene monooxygenase system protein A [EC:1.14.13.236 1.14.13.-]
K15845	69.81	6.32	6.42272	519	z-	acidic	hopZ; outer membrane protein HopZ
K15981	60.42	3.84	4.44345	520	z-	acidic	CYP125A; cholest-4-en-3-one 26-monooxygenase [EC:1.14.15.29]
K16242	67.95	6.21	6.00134	521	z-	acidic	dmpN, poxD, tomA3; phenol/toluene 2-monooxygenase (NADH) P3/A3 [EC:1.14.13.244 1.14.13.243]
K16264	56.78	3.73	4.27891	522	z-	acidic	czcD, zitB; cobalt-zinc-cadmium efflux system protein
K16567	75	6.13	5.94918	523	z-	acidic	exoQ; exopolysaccharide production protein ExoQ
K17214	65.27	5.54	5.55701	524	z-	acidic	K17214; inositol transport system permease protein
K17722	64.55	7.02	6.99305	525	z-	acidic	preT; dihydropyrimidine dehydrogenase (NAD+) subunit PreT [EC:1.3.1.1]
K18094	67.3	5.74	5.81573	526	z-	acidic	mexX, amrA; membrane fusion protein, multidrug efflux system
K18226	62.98	3.97	4.48353	527	z-	acidic	prmD; propane monooxygenase coupling protein
K18288	80.91	4.62	5.16476	528	z-	acidic	ict-Y; itaconate CoA-transferase [EC:2.8.3.-]
K18359	60.32	4.51	4.8424	529	z-	acidic	padH; phenylglyoxylate dehydrogenase epsilon subunit [EC:1.2.1.58]
K18900	77.48	6.98	7.28698	530	z-	acidic	bpeT; LysR family transcriptional regulator, regulator for bpeEF and oprC
K19572	68.85	7.89	8.01534	531	z-	acidic	CECR1, ADA2; adenosine deaminase CECR1 [EC:3.5.4.4]
K20207	61.46	4.1	4.57299	532	z-	acidic	gpx; hydroperoxy fatty acid reductase [EC:1.11.1.22]
K21030	65.37	6.91	7.42004	533	z-	acidic	tarI; D-ribitol-5-phosphate cytidylyltransferase [EC:2.7.7.40]
K21084	60.19	5.44	5.3015	534	z-	acidic	yegE; diguanylate cyclase [EC:2.7.7.65]
K21621	78.73	5.29	5.66584	535	z-	acidic	fk; tagatose kinase [EC:2.7.1.101]
K21757	75.5	5.66	6.27031	536	z-	acidic	benM; LysR family transcriptional regulator, benzoate and cis,cis-muconate-responsive activator of ben and cat genes
K21779	77.24	6.36	6.80202	537	z-	acidic	pigB; 2-methyl-3-n-amyl-dihydropyrrolel dehydrogenase
K22357	75.96	6.58	6.46031	538	z-	acidic	amoA; alkene monooxygenase alpha subunit [EC:1.14.13.69]
K00033	52.31	3.97	4.33559	539	z-	acidic	PGD, gnd, gntZ; 6-phosphogluconate dehydrogenase [EC:1.1.1.44 1.1.1.343]
K00316	71.09	7.33	7.59734	540	z-	acidic	spdH; spermidine dehydrogenase [EC:1.5.99.6]
K00344	53.22	5.8	5.61232	541	z-	acidic	qor, CRYZ; NADPH:quinone reductase [EC:1.6.5.5]
K00375	56.59	6.04	6.32885	542	z-	acidic	K00375; GntR family transcriptional regulator / MocR family aminotransferase
K00427	71.99	7.29	7.38885	543	z-	acidic	lldP, lctP; L-lactate permease
K00471	68.72	7.08	7.0407	544	z-	acidic	BBOX1; gamma-butyrobetaine dioxygenase [EC:1.14.11.1]
K00481	56.1	5.95	6.34963	545	z-	acidic	pobA; p-hydroxybenzoate 3-monooxygenase [EC:1.14.13.2]
K00853	69.22	6.95	7.07	546	z-	acidic	araB; L-ribulokinase [EC:2.7.1.16]
K00947	67.62	6.69	6.4076	547	z-	acidic	mosAB; molybdenum storage protein
K01002	76.05	7.41	7.77799	548	z-	acidic	mdoB; phosphoglycerol transferase [EC:2.7.8.20]
K01079	60.57	7.13	7.34391	549	z-	acidic	serB, PSPH; phosphoserine phosphatase [EC:3.1.3.3]
K01114	76.22	7.87	7.6348	550	z-	acidic	plc; phospholipase C [EC:3.1.4.3]
K01201	66.4	6.81	7.13391	551	z-	acidic	GBA, srfJ; glucosylceramidase [EC:3.2.1.45]
K01205	63.19	4.26	4.94587	552	z-	acidic	NAGLU; alpha-N-acetylglucosaminidase [EC:3.2.1.50]
K01392	63.51	7.43	6.99604	553	z-	acidic	THOP1; thimet oligopeptidase [EC:3.4.24.15]
K01421	62.78	4.2	4.78439	554	z-	acidic	yhgE; putative membrane protein
K01671	70.31	7.37	7.8141	555	z-	acidic	yihT; sulfofructosephosphate aldolase [EC:4.1.2.57]
K01679	58.29	5.55	6.00007	556	z-	acidic	E4.2.1.2B, fumC, FH; fumarate hydratase, class II [EC:4.2.1.2]
K01993	55.25	4.4	4.91564	557	z-	acidic	ABC-2.TX; HlyD family secretion protein
K02024	72.17	5.43	6.11165	558	z-	acidic	lamB; maltoporin
K02172	76.79	6.71	6.69074	559	z-	acidic	blaR1; bla regulator protein blaR1
K02445	69.15	7.36	7.20799	560	z-	acidic	glpT; MFS transporter, OPA family, glycerol-3-phosphate transporter
K02477	61.24	6.52	6.71786	561	z-	acidic	K02477; two-component system, LytTR family, response regulator
K02480	64.67	7.39	7.61488	562	z-	acidic	K02480; two-component system, NarL family, sensor kinase [EC:2.7.13.3]
K02491	73.68	8.14	8.26333	563	z-	acidic	kinA; two-component system, sporulation sensor kinase A [EC:2.7.13.3]
K02557	56.12	6.3	6.69276	564	z-	acidic	motB; chemotaxis protein MotB
K02777	68.3	5.95	6.38853	565	z-	acidic	crr; sugar PTS system EIIA component [EC:2.7.1.-]
K02856	83.88	8.57	8.62763	566	z-	acidic	rhaT; L-rhamnose-H+ transport protein
K03195	77.69	7.62	7.901	567	z-	acidic	virB10, lvhB10; type IV secretion system protein VirB10
K03200	76.66	6.95	7.23138	568	z-	acidic	virB5, lvhB5; type IV secretion system protein VirB5
K03201	72.72	7.25	7.29235	569	z-	acidic	virB6, lvhB6; type IV secretion system protein VirB6
K03220	62.08	6.53	6.70879	570	z-	acidic	yscD, sctD, ssaD; type III secretion protein D
K03304	79.95	4.97	5.35365	571	z-	acidic	tehA; tellurite resistance protein
K03404	59.43	7.21	6.91991	572	z-	acidic	chlD, bchD; magnesium chelatase subunit D [EC:6.6.1.1]
K03409	75.33	8.1	8.322	573	z-	acidic	cheX; chemotaxis protein CheX
K03611	66.29	8.11	7.95889	574	z-	acidic	dsbB; protein dithiol:quinone oxidoreductase [EC:1.8.5.9]
K03642	55.69	5.66	5.79595	575	z-	acidic	rlpA; rare lipoprotein A
K03712	73	8.07	7.99984	576	z-	acidic	marR; MarR family transcriptional regulator, multiple antibiotic resistance protein MarR
K03765	70.93	6.49	6.97953	577	z-	acidic	cadC; transcriptional activator of cad operon
K03929	60.68	7.63	7.50691	578	z-	acidic	pnbA; para-nitrobenzyl esterase [EC:3.1.1.-]
K04100	57.78	5.19	5.53918	579	z-	acidic	ligA; protocatechuate 4,5-dioxygenase, alpha chain [EC:1.13.11.8]
K04103	77.83	7.98	8.03675	580	z-	acidic	ipdC; indolepyruvate decarboxylase [EC:4.1.1.74]
K04719	60.06	5.82	6.10421	581	z-	acidic	bluB; 5,6-dimethylbenzimidazole synthase [EC:1.13.11.79]
K05557	65.79	5.36	5.94859	582	z-	acidic	actVA1; MFS transporter, DHA2 family, integral membrane protein
K05807	58.35	6.5	6.82258	583	z-	acidic	bamD; outer membrane protein assembly factor BamD
K05828	67.05	6.06	6.53546	584	z-	acidic	lysZ, argB; [amino group carrier protein]-L-2-aminoadipate 6-kinase [EC:2.7.2.17]
K05937	75.34	6.7	7.1868	585	z-	acidic	K05937; uncharacterized protein
K06045	58.83	6.84	7.15068	586	z-	acidic	shc; squalene-hopene/tetraprenyl-beta-curcumene cyclase [EC:5.4.99.17 4.2.1.129]
K06169	68.51	6.57	6.28551	587	z-	acidic	miaE; tRNA 2-(methylsulfanyl)-N6-isopentenyladenosine37 hydroxylase [EC:1.14.99.69]
K06196	53.18	4.81	5.06312	588	z-	acidic	ccdA; cytochrome c-type biogenesis protein
K06349	66.49	5.81	6.09441	589	z-	acidic	kbaA; KinB signaling pathway activation protein
K06598	66.18	5.34	5.34263	590	z-	acidic	chpC; chemosensory pili system protein ChpC
K06909	74.29	6.68	6.79478	591	z-	acidic	xtmB; phage terminase large subunit
K06976	57.25	4.56	5.2572	592	z-	acidic	K06976; uncharacterized protein
K07110	62.53	6.84	7.24477	593	z-	acidic	ramB; XRE family transcriptional regulator, fatty acid utilization regulator
K07283	77.68	7.65	7.92353	594	z-	acidic	ydiY; putative salt-induced outer membrane protein
K07397	58.47	6.72	6.84648	595	z-	acidic	yhfA; putative redox protein
K07407	72.51	8.52	8.24862	596	z-	acidic	E3.2.1.22B, galA, rafA; alpha-galactosidase [EC:3.2.1.22]
K07697	78.9	7.56	7.58732	597	z-	acidic	kinB; two-component system, sporulation sensor kinase B [EC:2.7.13.3]
K07783	76.26	7.97	8.09126	598	z-	acidic	uhpC; MFS transporter, OPA family, sugar phosphate sensor protein UhpC
K08196	68.15	7.27	7.6357	599	z-	acidic	mucK; MFS transporter, AAHS family, cis,cis-muconate transporter
K08302	76.19	7.29	7.487	600	z-	acidic	gatY-kbaY; tagatose 1,6-diphosphate aldolase GatY/KbaY [EC:4.1.2.40]
K09012	76.78	6.27	6.68484	601	z-	acidic	sufR; DeoR family transcriptional regulator, suf operon transcriptional repressor
K09157	72.14	7.07	7.42675	602	z-	acidic	K09157; uncharacterized protein
K09697	54.98	3.97	4.54081	603	z-	acidic	natA; sodium transport system ATP-binding protein [EC:7.2.2.4]
K09702	61.05	5.2	5.75988	604	z-	acidic	K09702; uncharacterized protein
K09945	60.57	4.26	4.55501	605	z-	acidic	K09945; uncharacterized protein
K09974	78.01	6.03	6.67987	606	z-	acidic	K09974; uncharacterized protein
K09990	57.24	4.1	4.67902	607	z-	acidic	K09990; uncharacterized protein
K10255	55.75	3.71	4.60406	608	z-	acidic	FAD6, desA; acyl-lipid omega-6 desaturase (Delta-12 desaturase) [EC:1.14.19.23 1.14.19.45]
K10533	71.76	7.31	7.62856	609	z-	acidic	E3.3.2.8; limonene-1,2-epoxide hydrolase [EC:3.3.2.8]
K10778	57.29	7.21	7.21676	610	z-	acidic	ada; AraC family transcriptional regulator, regulatory protein of adaptative response / methylated-DNA-[protein]-cysteine methyltransferase [EC:2.1.1.63]
K11623	74.46	8.13	8.49596	611	z-	acidic	ydfH; two-component system, NarL family, sensor histidine kinase YdfH [EC:2.7.13.3]
K11738	69.5	5.67	5.58227	612	z-	acidic	ansP; L-asparagine permease
K12216	78.55	6.44	7.04493	613	z-	acidic	icmN, lphA, dotK; intracellular multiplication protein IcmN
K12254	61.26	4.65	5.02917	614	z-	acidic	kauB; 4-guanidinobutyraldehyde dehydrogenase / NAD-dependent aldehyde dehydrogenase [EC:1.2.1.54 1.2.1.-]
K12280	79.94	8.02	8.24899	615	z-	acidic	mshJ; MSHA biogenesis protein MshJ
K12526	59.2	6	6.34542	616	z-	acidic	lysAC; bifunctional diaminopimelate decarboxylase / aspartate kinase [EC:4.1.1.20 2.7.2.4]
K12583	73.97	6.64	6.87579	617	z-	acidic	mgtA; phosphatidylinositol alpha 1,6-mannosyltransferase [EC:2.4.1.-]
K12658	67.68	7.23	7.30303	618	z-	acidic	lhpA; 4-hydroxyproline epimerase [EC:5.1.1.8]
K12949	81.19	6.28	6.73692	619	z-	acidic	ctpB; cation-transporting P-type ATPase B [EC:7.2.2.-]
K13372	62.63	3.44	4.16434	620	z-	acidic	aauB; aralkylamine dehydrogenase heavy chain [EC:1.4.9.2]
K13488	68.51	5.27	5.51491	621	z-	acidic	wspB; chemotaxis-related protein WspB
K13533	78.18	8.22	8.53825	622	z-	acidic	kinE; two-component system, sporulation sensor kinase E [EC:2.7.13.3]
K13613	60.38	5.7	6.16947	623	z-	acidic	pksM; polyketide synthase PksM
K13637	58.75	5.31	5.59597	624	z-	acidic	uxuR; GntR family transcriptional regulator, uxu operon transcriptional repressor
K13653	64.42	7.17	7.3375	625	z-	acidic	K13653; AraC family transcriptional regulator
K13819	66.21	5.68	6.27688	626	z-	acidic	K13819; NifU-like protein
K13926	67.58	6.02	6.50837	627	z-	acidic	rbbA; ribosome-dependent ATPase
K14052	84.81	9.19	9.35318	628	z-	acidic	puuP; putrescine importer
K14339	64.14	4.08	4.67736	629	z-	acidic	mptB; alpha-1,6-mannosyltransferase [EC:2.4.1.-]
K14340	68.67	7.71	7.61622	630	z-	acidic	K14340; mannosyltransferase [EC:2.4.1.-]
K14657	78.54	6.14	6.39797	631	z-	acidic	nodD; LysR family transcriptional regulator, nod-box dependent transcriptional activator
K14681	61.81	7.18	7.14763	632	z-	acidic	argHA; argininosuccinate lyase / amino-acid N-acetyltransferase [EC:4.3.2.1 2.3.1.1]
K14743	72.95	6.58	6.94057	633	z-	acidic	mycP; membrane-anchored mycosin MYCP [EC:3.4.21.-]
K14979	75.75	5.88	6.15783	634	z-	acidic	ssrB; two-component system, LuxR family, secretion system response regulator SsrB
K15587	75.12	6.37	6.74959	635	z-	acidic	nikD, cntD; nickel transport system ATP-binding protein [EC:7.2.2.11]
K15726	66.46	7.84	8.20973	636	z-	acidic	czcA, cusA, cnrA; heavy metal efflux system protein
K15727	65.72	7.66	8.07929	637	z-	acidic	czcB, cusB, cnrB; membrane fusion protein, heavy metal efflux system
K16139	79.9	7.6	7.41456	638	z-	acidic	uidB, gusB; glucuronide carrier protein
K16191	78.35	7.62	7.99352	639	z-	acidic	K16191, arfA; peptidoglycan-binding protein ArfA
K16255	73.76	6.92	7.12228	640	z-	acidic	mxaG; cytochrome c-L
K16371	61.2	5.03	4.94663	641	z-	acidic	gatZ-kbaZ; D-tagatose-1,6-bisphosphate aldolase subunit GatZ/KbaZ
K16420	75.39	4.96	5.29894	642	z-	acidic	rapA_B_C; rapamycin polyketide synthase A/B/C
K16556	80.55	6.57	6.66191	643	z-	acidic	exoM; succinoglycan biosynthesis protein ExoM [EC:2.4.-.-]
K16648	64.8	6.52	6.75809	644	z-	acidic	aftD; arabinofuranan 3-O-arabinosyltransferase [EC:2.4.2.-]
K16839	65.91	5.33	5.87459	645	z-	acidic	hpxO; FAD-dependent urate hydroxylase [EC:1.14.13.113]
K17735	65.55	8.44	7.84938	646	z-	acidic	lcdH, cdhA; carnitine 3-dehydrogenase [EC:1.1.1.108]
K18649	62.76	6.34	6.51853	647	z-	acidic	IMPL2; inositol-phosphate phosphatase / L-galactose 1-phosphate phosphatase / histidinol-phosphatase [EC:3.1.3.25 3.1.3.93 3.1.3.15]
K18894	76.17	6.28	6.57864	648	z-	acidic	K18894; ATP-binding cassette, subfamily B, multidrug efflux pump
K19235	68.65	6.74	6.82458	649	z-	acidic	ybiS; L,D-transpeptidase YbiS
K20765	77.78	7.78	7.74968	650	z-	acidic	camK; 6-oxocamphor hydrolase [EC:3.7.1.18]
K20847	80.73	6.53	6.73179	651	z-	acidic	g2d; glucan 1,6-alpha-isomaltosidase [EC:3.2.1.94]
K21061	84.28	6.77	6.81267	652	z-	acidic	lhpB; D-hydroxyproline dehydrogenase subunit beta [EC:1.5.99.-]
K21105	59.81	6.56	6.49766	653	z-	acidic	E3.1.1.102; mono(ethylene terephthalate) hydrolase [EC:3.1.1.102]
K21195	64.18	5.98	6.5793	654	z-	acidic	phnY; 2-aminoethylphosphonate dioxygenase [EC:1.14.11.46]
K21567	56.98	4.89	5.3316	655	z-	acidic	fnr; ferredoxin/flavodoxin---NADP+ reductase [EC:1.18.1.2 1.19.1.1]
K21622	60.54	4.57	4.614	656	z-	acidic	tag6PK; D-tagatose 6-phosphate 4-epimerase [EC:5.1.3.40]
K21677	64.33	7.4	7.49778	657	z-	acidic	hpnE; hydroxysqualene dehydroxylase [EC:1.17.8.1]
K21884	68.74	5.08	5.41329	658	z-	acidic	cmr; CRP/FNR family transcriptional regulator, cAMP and macrophage regulator
K22108	61.56	3	3.73162	659	z-	acidic	kstR2; TetR/AcrR family transcriptional regulator, cholesterol catabolism regulator
K22227	68.64	8.14	8.01713	660	z-	acidic	ahbD; AdoMet-dependent heme synthase [EC:1.3.98.6]
K22348	76.23	7.15	7.35658	661	z-	acidic	moxA; manganese oxidase [EC:1.16.3.3]
K22390	79.57	7.53	7.46133	662	z-	acidic	ACP7; acid phosphatase type 7
K00091	55.32	5.54	5.24966	663	z-	acidic	E1.1.1.219; dihydroflavonol-4-reductase [EC:1.1.1.219]
K00103	60.16	6.89	6.36258	664	z-	acidic	GULO; L-gulonolactone oxidase [EC:1.1.3.8]
K00158	61.99	6.79	6.89388	665	z-	acidic	E1.2.3.3, poxL; pyruvate oxidase [EC:1.2.3.3]
K00209	70.71	5.05	4.9174	666	z-	acidic	fabV, ter; enoyl-[acyl-carrier protein] reductase / trans-2-enoyl-CoA reductase (NAD+) [EC:1.3.1.9 1.3.1.44]
K00211	66.45	8.21	8.00574	667	z-	acidic	TYR1; prephenate dehydrogenase (NADP+) [EC:1.3.1.13]
K00231	55.28	6.34	6.14806	668	z-	acidic	PPOX, hemY; protoporphyrinogen/coproporphyrinogen III oxidase [EC:1.3.3.4 1.3.3.15]
K00406	60.76	7.2	7.52724	669	z-	acidic	ccoP; cytochrome c oxidase cbb3-type subunit III
K00412	52.39	3.55	3.97762	670	z-	acidic	CYTB, petB; ubiquinol-cytochrome c reductase cytochrome b subunit
K00594	62.05	7.45	7.4986	671	z-	acidic	xyoA, aldO; alditol oxidase [EC:1.1.3.41]
K00651	69.85	7.43	7.0004	672	z-	acidic	metA; homoserine O-succinyltransferase/O-acetyltransferase [EC:2.3.1.46 2.3.1.31]
K00694	58.4	7.7	7.35678	673	z-	acidic	bcsA; cellulose synthase (UDP-forming) [EC:2.4.1.12]
K00720	76.87	8.58	8.78944	674	z-	acidic	UGCG; ceramide glucosyltransferase [EC:2.4.1.80]
K00999	61.68	4.86	5.36163	675	z-	acidic	CDIPT; CDP-diacylglycerol--inositol 3-phosphatidyltransferase [EC:2.7.8.11]
K01057	56.45	6.68	6.51578	676	z-	acidic	PGLS, pgl, devB; 6-phosphogluconolactonase [EC:3.1.1.31]
K01095	59.06	4.26	4.79602	677	z-	acidic	pgpA; phosphatidylglycerophosphatase A [EC:3.1.3.27]
K01184	75.92	5.53	5.85257	678	z-	acidic	E3.2.1.15; polygalacturonase [EC:3.2.1.15]
K01187	56.67	6.1	5.69944	679	z-	acidic	malZ; alpha-glucosidase [EC:3.2.1.20]
K01190	65.64	7.56	6.76773	680	z-	acidic	lacZ; beta-galactosidase [EC:3.2.1.23]
K01191	66.86	7.18	7.00651	681	z-	acidic	MAN2C1; alpha-mannosidase [EC:3.2.1.24]
K01198	66.68	8.12	7.60774	682	z-	acidic	xynB; xylan 1,4-beta-xylosidase [EC:3.2.1.37]
K01206	62.33	7.17	6.83581	683	z-	acidic	FUCA; alpha-L-fucosidase [EC:3.2.1.51]
K01216	70.21	6.34	6.05945	684	z-	acidic	bglS; licheninase [EC:3.2.1.73]
K01301	59.26	5.82	5.78297	685	z-	acidic	NAALAD; N-acetylated-alpha-linked acidic dipeptidase [EC:3.4.17.21]
K01322	58.3	7.96	7.49149	686	z-	acidic	PREP; prolyl oligopeptidase [EC:3.4.21.26]
K01443	54.08	4.63	4.83574	687	z-	acidic	nagA, AMDHD2; N-acetylglucosamine-6-phosphate deacetylase [EC:3.5.1.25]
K01548	59.98	5.56	5.98317	688	z-	acidic	kdpC; potassium-transporting ATPase KdpC subunit
K01785	58.04	7.21	6.5022	689	z-	acidic	galM, GALM; aldose 1-epimerase [EC:5.1.3.3]
K01991	63.03	7.91	7.59113	690	z-	acidic	wza, gfcE; polysaccharide biosynthesis/export protein
K02040	58.18	7.15	6.7554	691	z-	acidic	pstS; phosphate transport system substrate-binding protein
K02081	60.32	5.4	5.76359	692	z-	acidic	agaR; DeoR family transcriptional regulator, aga operon transcriptional repressor
K02351	53.69	4.19	4.58788	693	z-	acidic	K02351; putative membrane protein
K02429	68.71	8.01	8.15039	694	z-	acidic	fucP; MFS transporter, FHS family, L-fucose permease
K02444	55.45	4.54	4.96428	695	z-	acidic	glpR; DeoR family transcriptional regulator, glycerol-3-phosphate regulon repressor
K02453	56.02	6.52	6.96679	696	z-	acidic	gspD; general secretion pathway protein D
K02456	59.9	7.24	7.50421	697	z-	acidic	gspG; general secretion pathway protein G
K02478	65.86	8.12	7.44718	698	z-	acidic	K02478; two-component system, LytTR family, sensor kinase [EC:2.7.13.3]
K02487	56.29	4.72	5.37337	699	z-	acidic	Unannotated
K02529	57.29	7.13	6.89827	700	z-	acidic	lacI, galR; LacI family transcriptional regulator
K02558	54.43	4.58	5.04233	701	z-	acidic	mpl; UDP-N-acetylmuramate: L-alanyl-gamma-D-glutamyl-meso-diaminopimelate ligase [EC:6.3.2.45]
K02618	61.05	6.76	6.68785	702	z-	acidic	paaZ; oxepin-CoA hydrolase / 3-oxo-5,6-dehydrosuberyl-CoA semialdehyde dehydrogenase [EC:3.3.2.12 1.2.1.91]
K02663	56.79	6.18	5.82964	703	z-	acidic	pilN; type IV pilus assembly protein PilN
K03194	60.39	5.57	6.01475	704	z-	acidic	virB1; type IV secretion system protein VirB1
K03199	69.5	7.56	7.31509	705	z-	acidic	virB4, lvhB4; type IV secretion system protein VirB4 [EC:7.4.2.8]
K03204	74.95	6.4	6.8468	706	z-	acidic	virB9, lvhB9; type IV secretion system protein VirB9
K03229	61.57	5.41	5.57109	707	z-	acidic	yscU, sctU, hrcU, ssaU; type III secretion protein U
K03307	59.98	7.66	6.7767	708	z-	acidic	TC.SSS; solute:Na+ symporter, SSS family
K03317	54.45	4.74	5.02223	709	z-	acidic	TC.CNT; concentrative nucleoside transporter, CNT family
K03328	59.01	5.57	5.88762	710	z-	acidic	TC.PST; polysaccharide transporter, PST family
K03402	56	4.3	4.98538	711	z-	acidic	argR, ahrC; transcriptional regulator of arginine metabolism
K03412	58.6	6.63	6.41425	712	z-	acidic	cheB; two-component system, chemotaxis family, protein-glutamate methylesterase/glutaminase [EC:3.1.1.61 3.5.1.44]
K03446	65.45	8.04	7.96161	713	z-	acidic	emrB; MFS transporter, DHA2 family, multidrug resistance protein
K03457	59	5.71	6.14894	714	z-	acidic	TC.NCS1; nucleobase:cation symporter-1, NCS1 family
K03497	56.42	7.38	7.20427	715	z-	acidic	parB, spo0J; ParB family transcriptional regulator, chromosome partitioning protein
K03535	62.98	8.23	7.99652	716	z-	acidic	gudP; MFS transporter, ACS family, glucarate transporter
K03543	62.2	6.22	6.50033	717	z-	acidic	emrA; membrane fusion protein, multidrug efflux system
K03592	61	6.8	7.32166	718	z-	acidic	pmbA; PmbA protein
K03651	52.79	3.57	3.94718	719	z-	acidic	cpdA; 3',5'-cyclic-AMP phosphodiesterase [EC:3.1.4.53]
K03656	59.2	6.91	6.63418	720	z-	acidic	rep; ATP-dependent DNA helicase Rep [EC:3.6.4.12]
K03715	83.64	8.4	8.48503	721	z-	acidic	MGD; 1,2-diacylglycerol 3-beta-galactosyltransferase [EC:2.4.1.46]
K03722	57	5.72	6.06574	722	z-	acidic	dinG; ATP-dependent DNA helicase DinG [EC:3.6.4.12]
K03769	56.8	6.1	6.39101	723	z-	acidic	ppiC; peptidyl-prolyl cis-trans isomerase C [EC:5.2.1.8]
K03770	54.66	4.99	5.39914	724	z-	acidic	ppiD; peptidyl-prolyl cis-trans isomerase D [EC:5.2.1.8]
K03785	56.91	5.07	5.14038	725	z-	acidic	aroD; 3-dehydroquinate dehydratase I [EC:4.2.1.10]
K03797	53.23	4.67	5.00804	726	z-	acidic	E3.4.21.102, prc, ctpA; carboxyl-terminal processing protease [EC:3.4.21.102]
K03832	66.14	7.81	7.98066	727	z-	acidic	tonB; periplasmic protein TonB
K03889	55.56	5.09	5.31953	728	z-	acidic	qcrC; ubiquinol-cytochrome c reductase cytochrome c subunit
K03974	76.62	6.95	7.31288	729	z-	acidic	pspF; psp operon transcriptional activator
K04757	59.12	7.06	7.14131	730	z-	acidic	rsbW; serine/threonine-protein kinase RsbW [EC:2.7.11.1]
K04759	59.21	5.72	5.49491	731	z-	acidic	feoB; ferrous iron transport protein B
K04784	73.73	5.16	5.22834	732	z-	acidic	irp2, HMWP2; yersiniabactin nonribosomal peptide synthetase
K04791	55.93	4.83	4.98762	733	z-	acidic	mbtD; mycobactin polyketide synthetase MbtD
K05340	80.35	9.62	9.67874	734	z-	acidic	glcU; glucose uptake protein
K05349	60.53	7.07	6.72756	735	z-	acidic	bglX; beta-glucosidase [EC:3.2.1.21]
K05518	67.34	6.85	6.99417	736	z-	acidic	rsbX; phosphoserine phosphatase RsbX [EC:3.1.3.3]
K05550	72.48	4.81	5.19921	737	z-	acidic	benB-xylY; benzoate/toluate 1,2-dioxygenase subunit beta [EC:1.14.12.10 1.14.12.-]
K05784	62.33	7.56	7.35164	738	z-	acidic	benC-xylZ; benzoate/toluate 1,2-dioxygenase reductase component [EC:1.18.1.-]
K05785	66.64	7.39	7.55091	739	z-	acidic	rfaH; transcriptional antiterminator RfaH
K05789	85.22	8.22	7.80821	740	z-	acidic	wzzB; chain length determinant protein (polysaccharide antigen chain regulator)
K05889	59.03	6.72	6.87449	741	z-	acidic	pvadh; polyvinyl alcohol dehydrogenase (cytochrome) [EC:1.1.2.6]
K05946	60.01	6.03	6.06582	742	z-	acidic	tagA, tarA; N-acetylglucosaminyldiphosphoundecaprenol N-acetyl-beta-D-mannosaminyltransferase [EC:2.4.1.187]
K06006	72.38	5.49	5.81606	743	z-	acidic	cpxP, spy; periplasmic protein CpxP/Spy
K06201	73.9	7.49	7.40058	744	z-	acidic	cutC; copper homeostasis protein
K06216	80.33	9.61	9.68105	745	z-	acidic	rbsU; putative ribose uptake protein
K06596	56.96	5.1	5.54583	746	z-	acidic	chpA; chemosensory pili system protein ChpA (sensor histidine kinase/response regulator)
K06958	57.25	5.82	5.85623	747	z-	acidic	rapZ; RNase adapter protein RapZ
K06978	56.17	6.69	6.85499	748	z-	acidic	K06978; uncharacterized protein
K07031	59.94	6.85	6.89056	749	z-	acidic	hddA; D-glycero-alpha-D-manno-heptose-7-phosphate kinase [EC:2.7.1.168]
K07052	58.73	6.98	7.0826	750	z-	acidic	K07052; uncharacterized protein
K07074	70.89	7.35	6.93377	751	z-	acidic	K07074; uncharacterized protein
K07147	59.11	6.75	6.91221	752	z-	acidic	msrP; methionine sulfoxide reductase catalytic subunit [EC:1.8.-.-]
K07154	73.31	8.11	7.965	753	z-	acidic	hipA; serine/threonine-protein kinase HipA [EC:2.7.11.1]
K07165	71.96	9.14	8.60627	754	z-	acidic	fecR; transmembrane sensor
K07278	56.86	5.2	5.23278	755	z-	acidic	tamA; translocation and assembly module TamA
K07289	56.47	5.04	5.4818	756	z-	acidic	asmA; AsmA protein
K07458	78.12	6.1	6.48389	757	z-	acidic	vsr; DNA mismatch endonuclease, patch repair protein [EC:3.1.-.-]
K07474	67.06	6.11	6.23088	758	z-	acidic	xtmA; phage terminase small subunit
K07507	63.85	6.69	6.5495	759	z-	acidic	mgtC; putative Mg2+ transporter-C (MgtC) family protein
K07640	71.96	7.42	7.08962	760	z-	acidic	cpxA; two-component system, OmpR family, sensor histidine kinase CpxA [EC:2.7.13.3]
K07648	61.28	3.7	3.90417	761	z-	acidic	arcB; two-component system, OmpR family, aerobic respiration control sensor histidine kinase ArcB [EC:2.7.13.3]
K07680	78.44	6.27	6.59535	762	z-	acidic	comP; two-component system, NarL family, sensor histidine kinase ComP [EC:2.7.13.3]
K07704	58.14	4.65	4.48864	763	z-	acidic	lytS; two-component system, LytTR family, sensor histidine kinase LytS [EC:2.7.13.3]
K07769	67.93	7.61	7.69461	764	z-	acidic	nblS; two-component system, OmpR family, sensor histidine kinase NblS [EC:2.7.13.3]
K07786	71.82	7.84	8.00055	765	z-	acidic	emrY; MFS transporter, DHA2 family, multidrug resistance protein
K08082	63.92	7.82	7.3501	766	z-	acidic	algZ; two-component system, LytTR family, sensor histidine kinase AlgZ [EC:2.7.13.3]
K08137	81.61	8	7.75872	767	z-	acidic	galP; MFS transporter, SP family, galactose:H+ symporter
K08166	66.67	6.21	6.15432	768	z-	acidic	mmr; MFS transporter, DHA2 family, methylenomycin A resistance protein
K08191	62.28	7.97	7.89682	769	z-	acidic	exuT; MFS transporter, ACS family, hexuronate transporter
K08224	62.13	4.06	3.93792	770	z-	acidic	ynfM; MFS transporter, YNFM family, putative membrane transport protein
K08282	58.41	6.65	6.55041	771	z-	acidic	E2.7.11.1; non-specific serine/threonine protein kinase [EC:2.7.11.1]
K08307	56.29	5.51	5.79159	772	z-	acidic	mltD, dniR; membrane-bound lytic murein transglycosylase D [EC:4.2.2.-]
K08309	57.03	7.03	7.27653	773	z-	acidic	slt; soluble lytic murein transglycosylase [EC:4.2.2.-]
K08323	59.75	5.97	6.22226	774	z-	acidic	rspA, manD; mannonate dehydratase [EC:4.2.1.8]
K08344	70.52	7.08	6.89719	775	z-	acidic	scsB; suppressor for copper-sensitivity B
K08369	64.52	8.06	8.00895	776	z-	acidic	ydjE; MFS transporter, putative metabolite:H+ symporter
K08676	58.58	6.33	6.13664	777	z-	acidic	tri; tricorn protease [EC:3.4.21.-]
K08677	77.58	8.63	8.32965	778	z-	acidic	K08677; kumamolisin
K08699	74.53	7.26	7.27067	779	z-	acidic	ccmN; carbon dioxide concentrating mechanism protein CcmN
K09144	80.82	6.85	7.01819	780	z-	acidic	K09144; uncharacterized protein
K09696	59.05	5.38	5.21694	781	z-	acidic	natB; sodium transport system permease protein
K09704	77.22	6.79	6.68103	782	z-	acidic	K09704; uncharacterized protein
K09760	57.74	7.31	7.19928	783	z-	acidic	rmuC; DNA recombination protein RmuC
K09800	56.76	6.91	6.70319	784	z-	acidic	tamB; translocation and assembly module TamB
K09804	70.68	7.2	7.61962	785	z-	acidic	K09804; uncharacterized protein
K09879	61.51	6.09	6.28862	786	z-	acidic	crtU, cruE; carotenoid phi-ring synthase / carotenoid chi-ring synthase [EC:1.3.99.39 1.3.99.40]
K09930	64.22	7.03	6.79295	787	z-	acidic	K09930; uncharacterized protein
K10537	75.25	6.99	7.02115	788	z-	acidic	araF; L-arabinose transport system substrate-binding protein
K10939	78.05	8.42	8.11974	789	z-	acidic	acfD; accessory colonization factor AcfD
K10953	68.47	6.4	5.97819	790	z-	acidic	rtxA; RTX toxin RtxA
K11750	59.76	4.66	4.94522	791	z-	acidic	frsA; esterase FrsA [EC:3.1.-.-]
K11892	63.26	7.18	6.75274	792	z-	acidic	impK, ompA, vasF, dotU; type VI secretion system protein ImpK
K11893	65.58	6.42	6.39265	793	z-	acidic	impJ, vasE; type VI secretion system protein ImpJ
K11895	67.87	6.8	6.65592	794	z-	acidic	impH, vasB; type VI secretion system protein ImpH
K11896	59.65	5.02	5.50507	795	z-	acidic	impG, vasA; type VI secretion system protein ImpG
K11898	63.86	6.17	6.47761	796	z-	acidic	impE; type VI secretion system protein ImpE
K11900	57.66	4.55	5.05404	797	z-	acidic	impC; type VI secretion system protein ImpC
K12217	75.9	3.96	4.11712	798	z-	acidic	icmO, trbC, dotL; intracellular multiplication protein IcmO [EC:7.2.4.8]
K12289	58.35	3.78	4.47165	799	z-	acidic	hofN; pilus assembly protein HofN
K12308	69.01	8.01	7.72614	800	z-	acidic	bgaB, lacA; beta-galactosidase [EC:3.2.1.23]
K12340	60.16	7.44	7.28239	801	z-	acidic	tolC, bepC, cyaE, raxC, sapF, rsaF, hasF; outer membrane protein
K12373	60.2	7.69	7.17034	802	z-	acidic	HEXA_B; hexosaminidase [EC:3.2.1.52]
K12472	65.81	7.3	7.74002	803	z-	acidic	EPS15; epidermal growth factor receptor substrate 15
K12511	62.53	7.93	8.11833	804	z-	acidic	tadC; tight adherence protein C
K12548	64.7	7.93	7.77506	805	z-	acidic	rap; autoaggregation protein RapA/B/C
K12997	69.99	6.18	6.16806	806	z-	acidic	rgpB; rhamnosyltransferase [EC:2.4.1.-]
K13487	66.13	6.73	7.13525	807	z-	acidic	wspA; methyl-accepting chemotaxis protein WspA
K13669	69.03	7.43	7.81502	808	z-	acidic	pimE; alpha-1,2-mannosyltransferase [EC:2.4.1.-]
K14274	58.42	7.5	6.88613	809	z-	acidic	xylC; xylono-1,5-lactonase [EC:3.1.1.110]
K14347	65.74	5.21	5.39355	810	z-	acidic	SLC10A7, P7; solute carrier family 10 (sodium/bile acid cotransporter), member 7
K14949	59.94	6.87	6.98801	811	z-	acidic	pknG; serine/threonine-protein kinase PknG [EC:2.7.11.1]
K14980	63.7	7.04	6.72524	812	z-	acidic	chvG; two-component system, OmpR family, sensor histidine kinase ChvG [EC:2.7.13.3]
K15532	60.15	4.38	4.66407	813	z-	acidic	yteR, yesR; unsaturated rhamnogalacturonyl hydrolase [EC:3.2.1.172]
K15547	66.98	5.56	5.54018	814	z-	acidic	mdtO; multidrug resistance protein MdtO
K15725	70.71	7.5	7.8256	815	z-	acidic	czcC, cusC, cnrC; outer membrane protein, heavy metal efflux system
K16044	71.88	7.94	7.44016	816	z-	acidic	iolW; scyllo-inositol 2-dehydrogenase (NADP+) [EC:1.1.1.371]
K16066	65.27	7.25	6.80306	817	z-	acidic	ydfG; 3-hydroxy acid dehydrogenase / malonic semialdehyde reductase [EC:1.1.1.381 1.1.1.-]
K16087	59.28	5.43	5.37541	818	z-	acidic	TC.FEV.OM3, tbpA, hemR, lbpA, hpuB, bhuR, hugA, hmbR; hemoglobin/transferrin/lactoferrin receptor protein
K16167	66.2	7.92	7.7865	819	z-	acidic	bpsA, srsA, pks11, pks10; alkylresorcinol/alkylpyrone synthase
K16554	59.07	8	6.99983	820	z-	acidic	exoP, vpsO; polysaccharide biosynthesis transport protein
K16653	60.8	5.9	5.73142	821	z-	acidic	dprE1; decaprenylphospho-beta-D-ribofuranose 2-oxidase [EC:1.1.98.3]
K16707	73.65	6.46	6.56987	822	z-	acidic	amsG; UDP-galactose-lipid carrier transferase
K16937	63.78	6.86	6.76521	823	z-	acidic	doxD; thiosulfate dehydrogenase (quinone) large subunit [EC:1.8.5.2]
K17206	64.36	4.55	4.9448	824	z-	acidic	xltB; putative xylitol transport system permease protein
K17217	60.3	5.97	6.3603	825	z-	acidic	mccB; cystathionine gamma-lyase / homocysteine desulfhydrase [EC:4.4.1.1 4.4.1.2]
K17713	61.7	6.69	7.07118	826	z-	acidic	bamB; outer membrane protein assembly factor BamB
K17752	66.48	7.71	7.65611	827	z-	acidic	rsbT; serine/threonine-protein kinase RsbT [EC:2.7.11.1]
K17810	67.9	7.32	6.98956	828	z-	acidic	asl; D-aspartate ligase [EC:6.3.1.12]
K18056	74.67	6.46	6.60216	829	z-	acidic	pntH, ptlH; 1-deoxypentalenic acid 11beta-hydroxylase [EC:1.14.11.35]
K18239	73.08	7.08	7.1393	830	z-	acidic	fkbO, rapK; chorismatase [EC:3.3.2.13]
K18240	73.08	7.08	7.1393	831	z-	acidic	xanB2; chorismate lyase / 3-hydroxybenzoate synthase [EC:4.1.3.40 4.1.3.45]
K18300	71.95	7.09	7.42905	832	z-	acidic	oprN; outer membrane protein, multidrug efflux system
K18308	70.55	7.77	7.50914	833	z-	acidic	opmD; outer membrane protein, multidrug efflux system
K19003	62.65	6.87	6.36685	834	z-	acidic	mgdA; 1,2-diacylglycerol 3-beta-glucosyltransferase [EC:2.4.1.336]
K19123	72.56	7.37	7.47888	835	z-	acidic	casA, cse1; CRISPR system Cascade subunit CasA
K19221	56.55	4.66	4.90786	836	z-	acidic	cobA, btuR; cob(I)alamin adenosyltransferase [EC:2.5.1.17]
K19222	71.06	7.16	7.31219	837	z-	acidic	menI, DHNAT; 1,4-dihydroxy-2-naphthoyl-CoA hydrolase [EC:3.1.2.28]
K19540	66.87	7.11	7.31061	838	z-	acidic	frlA; fructoselysine transporter
K19609	77.17	8.11	7.27316	839	z-	acidic	pfeS, pirS; two-component system, OmpR family, sensor histidine kinase PfeS [EC:2.7.13.3]
K20370	72.67	7.33	6.9962	840	z-	acidic	PEPCK; phosphoenolpyruvate carboxykinase (diphosphate) [EC:4.1.1.38]
K20466	65.44	5.64	5.63553	841	z-	acidic	mmpL11; heme transporter
K20470	69.51	8	7.4155	842	z-	acidic	mmpL3; trehalose monomycolate/heme transporter
K20530	68.38	7.78	7.6532	843	z-	acidic	trbE; type IV secretion system protein TrbE [EC:7.4.2.8]
K20533	69.76	7.32	7.35398	844	z-	acidic	trbI; type IV secretion system protein TrbI
K20541	54.29	4.14	3.96792	845	z-	acidic	bcsB; cellulose synthase operon protein B
K20844	80.13	7.43	7.08158	846	z-	acidic	abf1; non-reducing end alpha-L-arabinofuranosidase [EC:3.2.1.55]
K20988	64.27	6.68	7.03738	847	z-	acidic	vpsN; polysaccharide biosynthesis/export protein VpsN
K21007	65.51	7.09	6.98594	848	z-	acidic	pelB; polysaccharide biosynthesis protein PelB
K21063	77.12	8.11	8.39152	849	z-	acidic	K21063; 5-amino-6-(5-phospho-D-ribitylamino)uracil phosphatase [EC:3.1.3.104]
K21397	60.61	4.73	5.01604	850	z-	acidic	K21397; ABC transport system ATP-binding/permease protein
K21449	54.75	5.28	5.41329	851	z-	acidic	ata, sadA, emaA; trimeric autotransporter adhesin
K21575	68.35	6.61	6.42175	852	z-	acidic	susA; neopullulanase [EC:3.2.1.135]
K21696	60.94	6.17	6.33519	853	z-	acidic	rcoM; LytTR family transcriptional regulator, CO-responsive transcriptional regulator RcoM
K21802	58.86	4.43	5.03293	854	z-	acidic	vdh; vanillin dehydrogenase [EC:1.2.1.67]
K22073	59.74	4.61	4.8596	855	z-	acidic	IBA57; transferase CAF17, mitochondrial [EC:2.1.-.-]
K22136	57.04	5.4	5.60595	856	z-	acidic	bshC; bacillithiol synthase
K22295	67.11	5.48	5.59113	857	z-	acidic	K22295; TetR/AcrR family transcriptional regulator, repressor for neighboring sulfatase
K22373	56.35	4.65	4.66068	858	z-	acidic	larA; lactate racemase [EC:5.1.2.1]
K00036	52.12	4.27	4.63084	859	z-	acidic	G6PD, zwf; glucose-6-phosphate 1-dehydrogenase [EC:1.1.1.49 1.1.1.363]
K01433	60.02	5.64	6.0867	860	z-	acidic	purU; formyltetrahydrofolate deformylase [EC:3.5.1.10]
K01746	67.18	6.89	7.12968	861	z-	acidic	E4.3.1.4; formiminotetrahydrofolate cyclodeaminase [EC:4.3.1.4]
K01935	55.76	3.75	4.53122	862	z-	acidic	bioD; dethiobiotin synthetase [EC:6.3.3.3]
K02485	62.41	5.7	6.40187	863	z-	acidic	rssB, hnr; two-component system, response regulator
K02505	65.03	3.91	4.27969	864	z-	acidic	hofC; protein transport protein HofC
K03077	61.16	5.64	5.92217	865	z-	acidic	araD, ulaF, sgaE, sgbE; L-ribulose-5-phosphate 4-epimerase [EC:5.1.3.4]
K03197	69.03	5.07	5.55198	866	z-	acidic	virB2, lvhB2; type IV secretion system protein VirB2
K05977	63.38	3.46	4.17507	867	z-	acidic	dszB; 2'-hydroxybiphenyl-2-sulfinate desulfinase [EC:3.13.1.3]
K07097	65.52	6.34	6.86219	868	z-	acidic	K07097; uncharacterized protein
K07651	60.96	6.23	6.91422	869	z-	acidic	resE; two-component system, OmpR family, sensor histidine kinase ResE [EC:2.7.13.3]
K07798	60.97	5.74	5.9569	870	z-	acidic	cusB, silB; membrane fusion protein, copper/silver efflux system
K08350	80.35	7.5	7.87245	871	z-	acidic	fdnI; formate dehydrogenase-N, gamma subunit
K10960	60.58	4.26	4.79442	872	z-	acidic	chlP, bchP; geranylgeranyl diphosphate/geranylgeranyl-bacteriochlorophyllide a reductase [EC:1.3.1.83 1.3.1.111]
K11216	54.21	4.08	4.54534	873	z-	acidic	lsrK; autoinducer-2 kinase [EC:2.7.1.189]
K11384	60.38	3.75	4.21314	874	z-	acidic	algB; two-component system, NtrC family, response regulator AlgB
K14370	67.73	4.45	4.81092	875	z-	acidic	eryK, CYP113A; erythromycin 12 hydroxylase [EC:1.14.13.154]
K18123	71.87	6.59	7.1874	876	z-	acidic	HOGA1; 4-hydroxy-2-oxoglutarate aldolase [EC:4.1.3.16]
K18902	58.81	4.07	4.59441	877	z-	acidic	bpeF; multidrug efflux pump
K18968	58.77	4.14	4.22829	878	z-	acidic	adrA; diguanylate cyclase [EC:2.7.7.65]
K19279	69.56	7.05	7.55709	879	z-	acidic	ant9; aminoglycoside 9-adenylyltransferase [EC:2.7.7.-]
K20455	69.15	5.37	5.15234	880	z-	acidic	acnD; 2-methylcitrate dehydratase (2-methyl-trans-aconitate forming) [EC:4.2.1.117]
K20954	73.14	5.81	5.49471	881	z-	acidic	acgB; diguanylate cyclase [EC:2.7.7.65]
K21600	63.67	6.43	7.08673	882	z-	acidic	csoR, ricR; CsoR family transcriptional regulator, copper-sensing transcriptional repressor
K21703	59.49	5.12	5.56241	883	z-	acidic	cbbR, cmpR, ndhR; LysR family transcriptional regulator, low CO2-responsive transcriptional regulator
K00066	58.25	5.72	6.17438	884	z-	acidic	algD; GDP-mannose 6-dehydrogenase [EC:1.1.1.132]
K00247	56.39	4.21	4.36762	885	z-	acidic	frdD; fumarate reductase subunit D
K00368	60.15	4.33	4.53355	886	z-	acidic	nirK; nitrite reductase (NO-forming) [EC:1.7.2.1]
K00456	68.34	5.95	6.39864	887	z-	acidic	CDO1; cysteine dioxygenase [EC:1.13.11.20]
K00463	65.24	5.1	5.09699	888	z-	acidic	IDO, INDO; indoleamine 2,3-dioxygenase [EC:1.13.11.52]
K00499	56.27	3.98	4.53537	889	z-	acidic	CMO; choline monooxygenase [EC:1.14.15.7]
K00616	52.98	5.02	4.62148	890	z-	acidic	E2.2.1.2, talA, talB; transaldolase [EC:2.2.1.2]
K00845	53.91	5.01	5.54361	891	z-	acidic	glk; glucokinase [EC:2.7.1.2]
K00965	58.79	5.8	6.4471	892	z-	acidic	galT, GALT; UDPglucose--hexose-1-phosphate uridylyltransferase [EC:2.7.7.12]
K00984	63.33	6.78	7.20267	893	z-	acidic	aadA; streptomycin 3"-adenylyltransferase [EC:2.7.7.47]
K01042	54.13	4.44	4.40713	894	z-	acidic	selA; L-seryl-tRNA(Ser) seleniumtransferase [EC:2.9.1.1]
K01236	53.33	4.52	4.90767	895	z-	acidic	treZ, glgZ; maltooligosyltrehalose trehalohydrolase [EC:3.2.1.141]
K01434	56.96	6.15	6.17495	896	z-	acidic	pac; penicillin G amidase [EC:3.5.1.11]
K01444	61.25	6.4	6.6376	897	z-	acidic	AGA, aspG; N4-(beta-N-acetylglucosaminyl)-L-asparaginase [EC:3.5.1.26]
K01560	53.35	5.32	5.52579	898	z-	acidic	E3.8.1.2; 2-haloacid dehalogenase [EC:3.8.1.2]
K01909	57.97	4.8	5.06795	899	z-	acidic	mbtM; long-chain-fatty-acid--[acyl-carrier-protein] ligase [EC:6.2.1.20]
K01953	53.77	3.85	4.09266	900	z-	acidic	asnB, ASNS; asparagine synthase (glutamine-hydrolysing) [EC:6.3.5.4]
K01974	74.08	6.19	6.33596	901	z-	acidic	RTCA, rtcA; RNA 3'-terminal phosphate cyclase (ATP) [EC:6.5.1.4]
K02003	52.88	3.74	4.27516	902	z-	acidic	ABC.CD.A; putative ABC transport system ATP-binding protein
K02004	54.85	5.42	5.7528	903	z-	acidic	ABC.CD.P; putative ABC transport system permease protein
K02117	68.03	4.47	4.64963	904	z-	acidic	ATPVA, ntpA, atpA; V/A-type H+/Na+-transporting ATPase subunit A [EC:7.1.2.2 7.2.2.1]
K02118	69.9	4.23	4.35177	905	z-	acidic	ATPVB, ntpB, atpB; V/A-type H+/Na+-transporting ATPase subunit B
K02282	53.97	5.08	4.93789	906	z-	acidic	cpaE, tadZ; pilus assembly protein CpaE
K02451	68.71	7.04	7.42953	907	z-	acidic	gspB; general secretion pathway protein B
K02584	59.1	4.51	4.39084	908	z-	acidic	nifA; Nif-specific regulatory protein
K02626	66.49	6.72	6.89471	909	z-	acidic	pdaD; arginine decarboxylase [EC:4.1.1.19]
K02655	60.93	5.54	5.89567	910	z-	acidic	pilE; type IV pilus assembly protein PilE
K02665	59.22	4.91	5.35535	911	z-	acidic	pilP; type IV pilus assembly protein PilP
K03044	78.7	3.79	3.99231	912	z-	acidic	rpoB1; DNA-directed RNA polymerase subunit B' [EC:2.7.7.6]
K03045	78.7	3.79	3.99231	913	z-	acidic	rpoB2; DNA-directed RNA polymerase subunit B" [EC:2.7.7.6]
K03429	61.81	6.46	6.38356	914	z-	acidic	ugtP; processive 1,2-diacylglycerol beta-glucosyltransferase [EC:2.4.1.315]
K03462	70.13	5.87	6.05905	915	z-	acidic	NAMPT; nicotinamide phosphoribosyltransferase [EC:2.4.2.12]
K03478	58.46	6.3	6.30389	916	z-	acidic	chbG; chitin disaccharide deacetylase [EC:3.5.1.105]
K03557	61.61	5.48	5.56732	917	z-	acidic	fis; Fis family transcriptional regulator, factor for inversion stimulation protein
K03771	55.23	5.33	5.51179	918	z-	acidic	surA; peptidyl-prolyl cis-trans isomerase SurA [EC:5.2.1.8]
K03833	53.94	4.56	4.78072	919	z-	acidic	selB, EEFSEC; selenocysteine-specific elongation factor
K04076	68.05	7.09	7.5574	920	z-	acidic	lonB; ATP-dependent Lon protease [EC:3.4.21.53]
K04749	60.12	6.79	7.38775	921	z-	acidic	rsbV; anti-sigma B factor antagonist
K04754	55.24	3.94	4.23492	922	z-	acidic	mlaA, vacJ; phospholipid-binding lipoprotein MlaA
K04770	69.71	7.18	7.16512	923	z-	acidic	lonH; Lon-like ATP-dependent protease [EC:3.4.21.-]
K05831	65.26	5.92	6.12429	924	z-	acidic	lysK, argE; [amino group carrier protein]-lysine/ornithine hydrolase [EC:3.5.1.130 3.5.1.132]
K05838	54.54	4.66	4.98329	925	z-	acidic	ybbN; putative thioredoxin
K07114	53.37	3.81	4.04372	926	z-	acidic	yfbK; Ca-activated chloride channel homolog
K07315	57.88	5.78	5.69458	927	z-	acidic	rsbU_P; phosphoserine phosphatase RsbU/P [EC:3.1.3.3]
K07339	67.33	4.5	4.8021	928	z-	acidic	hicA; mRNA interferase HicA [EC:3.1.-.-]
K07405	73.58	3.42	3.98925	929	z-	acidic	E3.2.1.1A; alpha-amylase [EC:3.2.1.1]
K07537	74.3	7.1	7.30094	930	z-	acidic	dch; cyclohexa-1,5-dienecarbonyl-CoA hydratase [EC:4.2.1.100]
K07644	59.26	5.46	5.43414	931	z-	acidic	cusS, copS, silS; two-component system, OmpR family, heavy metal sensor histidine kinase CusS [EC:2.7.13.3]
K07683	57.23	4.87	5.29932	932	z-	acidic	nreB; two-component system, NarL family, sensor histidine kinase NreB [EC:2.7.13.3]
K07709	61.41	6.39	6.24247	933	z-	acidic	zraS, hydH; two-component system, NtrC family, sensor histidine kinase HydH [EC:2.7.13.3]
K08152	71.87	7.15	7.69075	934	z-	acidic	lmrP; MFS transporter, DHA1 family, multidrug resistance protein B
K08252	58.53	6.01	6.02419	935	z-	acidic	E2.7.10.1; receptor protein-tyrosine kinase [EC:2.7.10.1]
K08349	72.38	6.39	6.57258	936	z-	acidic	fdnH; formate dehydrogenase-N, beta subunit
K08968	64.01	7.05	7.16293	937	z-	acidic	msrC; L-methionine (R)-S-oxide reductase [EC:1.8.4.14]
K09121	55.99	4.26	4.10282	938	z-	acidic	larC; pyridinium-3,5-bisthiocarboxylic acid mononucleotide nickel chelatase [EC:4.99.1.12]
K09141	59.04	3.92	4.23298	939	z-	acidic	K09141; uncharacterized protein
K09720	67.72	4.92	5.26594	940	z-	acidic	nrpRI; HTH-type transcriptional regulator, global nitrogen regulator NrpRI
K09774	53.24	3.2	4.07712	941	z-	acidic	lptA; lipopolysaccharide export system protein LptA
K09892	59.56	4.31	5.07638	942	z-	acidic	zapB; cell division protein ZapB
K10709	58.27	5.42	5.80903	943	z-	acidic	frlC; fructoselysine 3-epimerase [EC:5.1.3.41]
K11021	55.62	2.89	3.72081	944	z-	acidic	tccC; insecticidal toxin complex protein TccC
K11529	53.62	4.33	4.59191	945	z-	acidic	gck, gckA, GLYCTK; glycerate 2-kinase [EC:2.7.1.165]
K11777	63.79	5.07	5.61649	946	z-	acidic	K11777; HAD superfamily phosphatase
K12146	65.28	5.02	5.46113	947	z-	acidic	hyfR; hydrogenase-4 transcriptional activator
K12204	59.18	6.3	6.59649	948	z-	acidic	dotC, traI; defect in organelle trafficking protein DotC
K12957	59.98	4.26	4.66701	949	z-	acidic	ahr; alcohol/geraniol dehydrogenase (NADP+) [EC:1.1.1.2 1.1.1.183]
K12976	68.54	6.58	6.86012	950	z-	acidic	pagL; lipid A 3-O-deacylase [EC:3.1.1.-]
K12980	65.24	4.5	4.4763	951	z-	acidic	lpxQ; lipid A oxidase
K13003	65.82	4.58	4.69956	952	z-	acidic	wbtG; glycosyltransferase WbtG [EC:2.4.1.-]
K13069	61.94	5.66	6.07062	953	z-	acidic	E2.7.7.65; diguanylate cyclase [EC:2.7.7.65]
K13356	63.41	6.74	6.4541	954	z-	acidic	FAR; alcohol-forming fatty acyl-CoA reductase [EC:1.2.1.84]
K13479	62.03	5.19	5.31498	955	z-	acidic	ygeT, xdhB; xanthine dehydrogenase FAD-binding subunit [EC:1.17.1.4]
K13601	70.09	6.28	6.48604	956	z-	acidic	bchQ; bacteriochlorophyllide d C-8(2)-methyltransferase [EC:2.1.1.332]
K13602	70.09	6.28	6.48604	957	z-	acidic	bchR; bacteriochlorophyllide d C-12(1)-methyltransferase [EC:2.1.1.331]
K13661	61.9	6.54	6.71474	958	z-	acidic	gumC; GumC protein
K13798	78.7	3.79	3.99231	959	z-	acidic	rpoB; DNA-directed RNA polymerase subunit B [EC:2.7.7.6]
K14187	54.55	3.68	4.20436	960	z-	acidic	tyrA; chorismate mutase / prephenate dehydrogenase [EC:5.4.99.5 1.3.1.12]
K14194	70.67	6.14	6.59098	961	z-	acidic	sdrC_D_E; serine-aspartate repeat-containing protein C/D/E
K14330	73.06	5.62	5.72262	962	z-	acidic	K14330; fatty aldehyde-generating acyl-ACP reductase [EC:1.2.1.80]
K15229	60.07	4.32	4.74251	963	z-	acidic	mauB; methylamine dehydrogenase heavy chain [EC:1.4.9.1]
K15337	61.09	4.35	4.6352	964	z-	acidic	acpK; polyketide biosynthesis acyl carrier protein
K15836	68.64	5.55	6.09531	965	z-	acidic	fhlA; formate hydrogenlyase transcriptional activator
K15853	63.27	6.5	6.19264	966	z-	acidic	luxD; acyl transferase [EC:2.3.1.-]
K16052	58.74	3.53	4.02174	967	z-	acidic	ynaI, mscMJ; MscS family membrane protein
K16077	80.1	5.74	6.11009	968	z-	acidic	scrY; sucrose porin
K16181	64.16	5.71	5.83161	969	z-	acidic	pylC; 3-methylornithine--L-lysine ligase [EC:6.3.2.59]
K16840	57.73	3.67	4.30065	970	z-	acidic	hpxQ; 2-oxo-4-hydroxy-4-carboxy-5-ureidoimidazoline decarboxylase [EC:4.1.1.97]
K16928	67.6	5.49	6.10234	971	z-	acidic	mtaT; energy-coupling factor transport system substrate-specific component
K17489	67.79	6.99	7.3772	972	z-	acidic	E2.1.3.1-12S; methylmalonyl-CoA carboxyltransferase 12S subunit [EC:2.1.3.1]
K18139	63.2	5.68	6.15293	973	z-	acidic	oprM, emhC, ttgC, cusC, adeK, smeF, mtrE, cmeC, gesC; outer membrane protein, multidrug efflux system
K18151	61.12	6.12	6.28259	974	z-	acidic	UAH; ureidoglycolate amidohydrolase [EC:3.5.1.116]
K18197	64.71	6	6.35362	975	z-	acidic	yesW; rhamnogalacturonan endolyase [EC:4.2.2.23]
K18316	70.02	7.11	7.49076	976	z-	acidic	cpmA, carA; carbapenam-3-carboxylate synthase [EC:6.3.3.6]
K18566	56.66	3.21	3.89647	977	z-	acidic	thnF, cmmF; N-acetyltransferase [EC:2.3.1.-]
K19064	62.43	4.39	4.46261	978	z-	acidic	lysDH; lysine 6-dehydrogenase [EC:1.4.1.18]
K19071	59.65	3.19	3.57369	979	z-	acidic	oorB; oxalate oxidoreductase subunit beta [EC:1.2.7.10]
K20421	62.16	5.92	5.88267	980	z-	acidic	ncsB1; 2,7-dihydroxy-5-methyl-1-naphthoate 7-O-methyltransferase [EC:2.1.1.303]
K20436	57.7	5.46	5.36136	981	z-	acidic	valL, salC; validamine 7-phosphate valienyltransferase [EC:2.5.1.135]
K20754	65.81	4.72	4.60437	982	z-	acidic	pstI; aqualysin 1 [EC:3.4.21.111]
K20813	72.2	4.77	5.02746	983	z-	acidic	TDG; thymine-DNA glycosylase [EC:3.2.2.29]
K21025	58.59	3.76	4.4201	984	z-	acidic	fimX; multidomain signaling protein FimX
K22110	58.63	5.69	5.91898	985	z-	acidic	kdgM, kdgN, nanC, ompL; oligogalacturonate-specific porin family protein
K22205	55.92	5.06	4.72802	986	z-	acidic	K22205; S-adenosyl-L-methionine hydrolase (adenosine-forming) [EC:3.13.1.8]
K22451	64.29	5.14	5.1561	987	z-	acidic	jgt; 4-alpha-glucanotransferase [EC:2.4.1.25]
K22457	62.1	6.29	6.74012	988	z-	acidic	E2.6.1.14; asparagine---oxo-acid transaminase [EC:2.6.1.14]
K00118	60.3	5.76	5.5039	989	z-	acidic	gfo; glucose-fructose oxidoreductase [EC:1.1.99.28]
K00814	57.33	4.06	4.31311	990	z-	acidic	GPT, ALT; alanine transaminase [EC:2.6.1.2]
K01186	56.75	4.11	4.85864	991	z-	acidic	NEU1; sialidase-1 [EC:3.2.1.18]
K01372	66.29	4.03	4.5271	992	z-	acidic	BLMH, pepC; bleomycin hydrolase [EC:3.4.22.40]
K01563	60.64	6.04	6.55245	993	z-	acidic	dhaA; haloalkane dehalogenase [EC:3.8.1.5]
K02019	57.79	5.11	5.37079	994	z-	acidic	modE; molybdate transport system regulatory protein
K02305	68.68	5.04	5.43234	995	z-	acidic	norC; nitric oxide reductase subunit C
K02575	58.64	4.54	4.88565	996	z-	acidic	NRT, narK, nrtP, nasA; MFS transporter, NNP family, nitrate/nitrite transporter
K03006	67.55	3.98	4.44963	997	z-	acidic	RPB1, POLR2A; DNA-directed RNA polymerase II subunit RPB1 [EC:2.7.7.6]
K03088	55.26	6.8	7.21504	998	z-	acidic	rpoE; RNA polymerase sigma-70 factor, ECF subfamily
K04035	62.9	5.51	5.60809	999	z-	acidic	E1.14.13.81, acsF, chlE; magnesium-protoporphyrin IX monomethyl ester (oxidative) cyclase [EC:1.14.13.81]
K04794	71.08	5.05	5.44268	1000	z-	acidic	PTH2; peptidyl-tRNA hydrolase, PTH2 family [EC:3.1.1.29]
K05363	69.81	4.2	4.71876	1001	z-	acidic	murM; serine/alanine adding enzyme [EC:2.3.2.10]
K05708	60.47	3.81	4.12385	1002	z-	acidic	hcaE, hcaA1; 3-phenylpropionate/trans-cinnamate dioxygenase subunit alpha [EC:1.14.12.19]
K06118	70.91	7.12	7.29064	1003	z-	acidic	SQD1, sqdB; UDP-sulfoquinovose synthase [EC:3.13.1.1]
K06219	65.9	5.78	6.18676	1004	z-	acidic	smtA; S-adenosylmethionine-dependent methyltransferase
K06987	57.67	4.54	5.02116	1005	z-	acidic	K06987; uncharacterized protein
K07190	57.16	5.51	5.26457	1006	z-	acidic	PHKA_B; phosphorylase kinase alpha/beta subunit
K07322	74.17	4.61	4.54096	1007	z-	acidic	ytfE, scdA; regulator of cell morphogenesis and NO signaling
K07457	60.32	5.32	5.35001	1008	z-	acidic	K07457; endonuclease III related protein
K09129	69.87	5.51	5.58527	1009	z-	acidic	K09129; uncharacterized protein
K09814	60.51	4	4.60906	1010	z-	acidic	hrtA; hemin transport system ATP-binding protein [EC:7.6.2.-]
K09938	59.64	5.3	5.51043	1011	z-	acidic	K09938; uncharacterized protein
K09955	61.92	5.08	5.55206	1012	z-	acidic	K09955; uncharacterized protein
K10742	76.05	6.7	6.87246	1013	z-	acidic	DNA2; DNA replication ATP-dependent helicase Dna2 [EC:3.6.4.12]
K11530	58.51	4.46	5.25475	1014	z-	acidic	lsrG; (4S)-4-hydroxy-5-phosphonooxypentane-2,3-dione isomerase [EC:5.3.1.32]
K11693	69.96	4.26	4.76806	1015	z-	acidic	femX, fmhB; peptidoglycan pentaglycine glycine transferase (the first glycine) [EC:2.3.2.16]
K11694	69.81	4.2	4.71876	1016	z-	acidic	femA; peptidoglycan pentaglycine glycine transferase (the second and third glycine) [EC:2.3.2.17]
K11695	69.81	4.2	4.71876	1017	z-	acidic	femB; peptidoglycan pentaglycine glycine transferase (the fourth and fifth glycine) [EC:2.3.2.18]
K11737	67.69	3.43	4.18296	1018	z-	acidic	cycA; D-serine/D-alanine/glycine transporter
K12554	70	4.23	4.75708	1019	z-	acidic	murN; alanine adding enzyme [EC:2.3.2.-]
K13633	62.83	6.04	6.31453	1020	z-	acidic	ftrA; AraC family transcriptional regulator, transcriptional activator FtrA
K13638	64.47	5.74	5.61489	1021	z-	acidic	zntR; MerR family transcriptional regulator, Zn(II)-responsive regulator of zntA
K14260	57.44	4.09	4.41487	1022	z-	acidic	alaA; alanine-synthesizing transaminase [EC:2.6.1.66 2.6.1.2]
K14519	65.47	5.58	6.03107	1023	z-	acidic	aldH; NADP-dependent aldehyde dehydrogenase [EC:1.2.1.4]
K14748	60.68	3.82	3.87621	1024	z-	acidic	etbAa; ethylbenzene dioxygenase subunit alpha [EC:1.14.12.-]
K15314	66.84	5.26	5.76809	1025	z-	acidic	sgcE, mdpE, ncsE, kedE, calE8, pksE; enediyne polyketide synthase
K15527	76.7	4.5	4.86102	1026	z-	acidic	K15527; cysteate synthase [EC:2.5.1.76]
K15773	67.45	6.13	6.29043	1027	z-	acidic	hipB; HTH-type transcriptional regulator / antitoxin HipB
K15777	62.97	5.47	5.76264	1028	z-	acidic	DOPA; 4,5-DOPA dioxygenase extradiol [EC:1.13.11.-]
K16345	74.42	4.26	4.51337	1029	z-	acidic	xanP; xanthine permease XanP
K16650	62.04	3.44	3.85021	1030	z-	acidic	glft2; galactofuranosylgalactofuranosylrhamnosyl-N-acetylglucosaminyl-diphospho-decaprenol beta-1,5/1,6-galactofuranosyltransferase [EC:2.4.1.288]
K19057	63.91	5.63	5.94883	1031	z-	acidic	merD; MerR family transcriptional regulator, mercuric resistance operon regulatory protein
K21563	66.28	4.02	4.23499	1032	z-	acidic	dnr; CRP/FNR family transcriptional regulator, dissimilatory nitrate respiration regulator
K21564	72.42	6.12	6.44318	1033	z-	acidic	nnrR; CRP/FNR family transcriptional regulator, nitrogen oxide reductase regulator
K22318	57.37	3.94	4.34858	1034	z-	acidic	oleB; cis-3-alkyl-4-acyloxetan-2-one decarboxylase [EC:4.1.1.114]
K22353	62.19	4.4	5.06411	1035	z-	acidic	etnC; alkene monooxygenase alpha subunit [EC:1.14.13.69]
K00523	57.63	5.16	5.47599	1036	z-	acidic	ascD, ddhD, rfbI; CDP-4-dehydro-6-deoxyglucose reductase, E3 [EC:1.17.1.1]
K00619	54.26	3.88	4.33284	1037	z-	acidic	argA; amino-acid N-acetyltransferase [EC:2.3.1.1]
K00849	61.9	7.03	7.05381	1038	z-	acidic	galK; galactokinase [EC:2.7.1.6]
K00884	56.14	4.41	4.56502	1039	z-	acidic	NAGK, nagK; N-acetylglucosamine kinase [EC:2.7.1.59]
K01666	60.13	5.23	5.44648	1040	z-	acidic	mhpE; 4-hydroxy 2-oxovalerate aldolase [EC:4.1.3.39]
K02479	59.78	5.05	5.32337	1041	z-	acidic	K02479; two-component system, NarL family, response regulator
K02494	63.42	4.18	4.69313	1042	z-	acidic	lolB; outer membrane lipoprotein LolB
K03969	55.21	5.12	5.48988	1043	z-	acidic	pspA; phage shock protein A
K04099	59.12	4.59	5.01891	1044	z-	acidic	desB, galA; gallate dioxygenase [EC:1.13.11.57]
K05549	71.08	3.97	4.47322	1045	z-	acidic	benA-xylX; benzoate/toluate 1,2-dioxygenase subunit alpha [EC:1.14.12.10 1.14.12.-]
K05776	65.03	6.37	6.62473	1046	z-	acidic	modF; molybdate transport system ATP-binding protein
K09065	58.62	4.48	4.92393	1047	z-	acidic	argF; N-acetylornithine carbamoyltransferase [EC:2.1.3.9]
K09934	61.94	3.67	3.80614	1048	z-	acidic	K09934; uncharacterized protein
K11033	73.58	3.29	3.9192	1049	z-	acidic	nheA; non-hemolytic enterotoxin A
K11034	73.12	3.15	3.79123	1050	z-	acidic	nheBC; non-hemolytic enterotoxin B/C
K12049	73.54	5.47	5.98181	1051	z-	acidic	comB9; ComB9 competence protein
K12251	57.4	6.13	6.58566	1052	z-	acidic	aguB; N-carbamoylputrescine amidase [EC:3.5.1.53]
K13043	60.5	5.44	5.9476	1053	z-	acidic	argF; N-succinyl-L-ornithine transcarbamylase [EC:2.1.3.11]
K14470	60.21	3.65	3.92181	1054	z-	acidic	mct; 2-methylfumaryl-CoA isomerase [EC:5.4.1.3]
K14659	68.79	4.47	4.92273	1055	z-	acidic	nodB; chitooligosaccharide deacetylase [EC:3.5.1.-]
K15066	61.01	4.37	4.74075	1056	z-	acidic	ligM; vanillate/3-O-methylgallate O-demethylase [EC:2.1.1.341]
K15677	65.2	4.45	4.7637	1057	z-	acidic	rhiD; rhizoxin biosynthesis, polyketide synthase RhiD
K16291	56.45	5.43	5.93697	1058	z-	acidic	erfK; L,D-transpeptidase ErfK/SrfK
K22342	62.9	4.2	4.67026	1059	z-	acidic	dmmA; dimethylamine monooxygenase subunit A [EC:1.14.13.238]
K00675	59.66	5.47	5.75398	1060	z-	acidic	nhoA; N-hydroxyarylamine O-acetyltransferase [EC:2.3.1.118]
K01067	67.85	5.66	5.82369	1061	z-	acidic	E3.1.2.1, ACH1; acetyl-CoA hydrolase [EC:3.1.2.1]
K01561	55.45	4.43	4.92064	1062	z-	acidic	dehH; haloacetate dehalogenase [EC:3.8.1.3]
K03863	63.3	6.26	6.41516	1063	z-	acidic	vanB; vanillate monooxygenase ferredoxin subunit
K05989	61.22	5.65	5.89261	1064	z-	acidic	ramA; alpha-L-rhamnosidase [EC:3.2.1.40]
K07061	65.05	5.53	6.1309	1065	z-	acidic	cmr1; CRISPR-associated protein Cmr1
K09807	53.94	4.34	4.46465	1066	z-	acidic	K09807; uncharacterized protein
K09862	58.14	3.74	3.90531	1067	z-	acidic	K09862; uncharacterized protein
K13967	71.85	6.42	6.59131	1068	z-	acidic	nanEK; N-acetylmannosamine-6-phosphate 2-epimerase / N-acetylmannosamine kinase [EC:5.1.3.9 2.7.1.60]
K15897	64.57	3.9	4.47652	1069	z-	acidic	pseG; UDP-2,4-diacetamido-2,4,6-trideoxy-beta-L-altropyranose hydrolase [EC:3.6.1.57]
K18163	59.01	4.15	4.37961	1070	z-	acidic	NDUFAF6; NADH dehydrogenase [ubiquinone] 1 alpha subcomplex assembly factor 6
K18231	72.74	4.84	5.08084	1071	z-	acidic	msr, vmlR; macrolide transport system ATP-binding/permease protein
K18788	72.72	4.56	5.01481	1072	z-	acidic	wbbD; UDP-Gal:alpha-D-GlcNAc-diphosphoundecaprenol beta-1,3-galactosyltransferase [EC:2.4.1.303]
K18827	55.47	3.95	4.46685	1073	z-	acidic	wbdD; O-antigen chain-terminating bifunctional methyltransferase/kinase [EC:2.1.1.- 2.1.1.294 2.7.1.181]
K18828	63.16	6.26	6.42727	1074	z-	acidic	mvpA, vapC; tRNA(fMet)-specific endonuclease VapC [EC:3.1.-.-]
K18954	54.52	4.46	4.25489	1075	z-	acidic	pobR; AraC family transcriptional regulator, transcriptional activator of pobA
K19353	62.09	4.77	5.36191	1076	z-	acidic	eptC; heptose-I-phosphate ethanolaminephosphotransferase [EC:2.7.8.-]
K21469	64.39	4.55	5.25961	1077	z-	acidic	pbp4b; serine-type D-Ala-D-Ala carboxypeptidase [EC:3.4.16.4]
K22214	74.58	4.73	5.06609	1078	z-	acidic	scpC; propionyl-CoA:succinyl-CoA transferase [EC:2.8.3.-]
K00564	60.92	3.86	4.30489	1079	z-	acidic	rsmC; 16S rRNA (guanine1207-N2)-methyltransferase [EC:2.1.1.172]
K00701	75.31	5.48	5.5008	1080	z-	acidic	cgt; cyclomaltodextrin glucanotransferase [EC:2.4.1.19]
K01209	60.24	6.05	6.18213	1081	z-	acidic	abfA; alpha-L-arabinofuranosidase [EC:3.2.1.55]
K01235	69.32	6.05	6.18543	1082	z-	acidic	aguA; alpha-glucuronidase [EC:3.2.1.139]
K01811	64.18	5.88	6.24362	1083	z-	acidic	xylS, yicI; alpha-D-xyloside xylohydrolase [EC:3.2.1.177]
K02623	66.61	3.79	3.97462	1084	z-	acidic	pcaQ; LysR family transcriptional regulator, pca operon transcriptional activator
K02854	68.82	4.57	4.9666	1085	z-	acidic	rhaR; AraC family transcriptional regulator, L-rhamnose operon transcriptional activator RhaR
K02855	64.28	3.96	4.29936	1086	z-	acidic	rhaS; AraC family transcriptional regulator, L-rhamnose operon regulatory protein RhaS
K03222	67.19	2.94	3.39352	1087	z-	acidic	yscJ, sctJ, hrcJ, ssaJ; type III secretion protein J
K03268	65.49	3.91	3.91611	1088	z-	acidic	todC1, bedC1, tcbAa; benzene/toluene/chlorobenzene dioxygenase subunit alpha [EC:1.14.12.3 1.14.12.11 1.14.12.26]
K03442	59.2	6.1	6.19481	1089	z-	acidic	mscS; small conductance mechanosensitive channel
K03619	58.67	5.63	6.203	1090	z-	acidic	hyaE; hydrogenase-1 operon protein HyaE
K04033	66.38	6.07	6.07358	1091	z-	acidic	eutR; AraC family transcriptional regulator, ethanolamine operon transcriptional activator
K04034	58.38	5.26	5.70297	1092	z-	acidic	bchE; anaerobic magnesium-protoporphyrin IX monomethyl ester cyclase [EC:1.21.98.3]
K05342	56.39	4.61	4.66535	1093	z-	acidic	treP; alpha,alpha-trehalose phosphorylase [EC:2.4.1.64]
K06398	72.27	4.79	5.07718	1094	z-	acidic	spoIVA; stage IV sporulation protein A
K06399	66.48	6.14	6.41759	1095	z-	acidic	spoIVB; stage IV sporulation protein B [EC:3.4.21.116]
K07063	68.07	4.61	4.73767	1096	z-	acidic	K07063; uncharacterized protein
K07064	60.09	4.38	4.86856	1097	z-	acidic	K07064; uncharacterized protein
K07152	57	6.86	7.10357	1098	z-	acidic	SCO1; protein SCO1
K07214	54.53	4.28	4.71406	1099	z-	acidic	fes; iron(III)-enterobactin esterase [EC:3.1.1.108]
K07307	71.63	5.24	5.5245	1100	z-	acidic	dmsB; anaerobic dimethyl sulfoxide reductase subunit B
K07308	65.72	5.23	5.30029	1101	z-	acidic	dmsC; anaerobic dimethyl sulfoxide reductase subunit C
K07643	68.62	5.25	5.41736	1102	z-	acidic	basS; two-component system, OmpR family, sensor histidine kinase BasS [EC:2.7.13.3]
K07645	65.24	5.33	5.63857	1103	z-	acidic	qseC; two-component system, OmpR family, sensor histidine kinase QseC [EC:2.7.13.3]
K07649	64.98	5.49	5.7036	1104	z-	acidic	tctE; two-component system, OmpR family, sensor histidine kinase TctE [EC:2.7.13.3]
K07979	63.69	6.05	6.18582	1105	z-	acidic	ytrA; GntR family transcriptional regulator
K08689	65.49	3.91	3.91611	1106	z-	acidic	bphAa, bphA1, bphA; biphenyl 2,3-dioxygenase subunit alpha [EC:1.14.12.18]
K09824	74.54	5.21	5.20778	1107	z-	acidic	virK; uncharacterized protein
K10219	58.2	3.35	4.0718	1108	z-	acidic	ligC; 2-hydroxy-4-carboxymuconate semialdehyde hemiacetal dehydrogenase [EC:1.1.1.312]
K10824	60.48	5.61	5.74468	1109	z-	acidic	nikE, cntF; nickel transport system ATP-binding protein [EC:7.2.2.11]
K13012	66.39	4.01	4.24891	1110	z-	acidic	wbqP; O-antigen biosynthesis protein WbqP
K13380	68.7	5.02	4.873	1111	z-	acidic	nuoBCD; NADH-quinone oxidoreductase subunit B/C/D [EC:7.1.1.2]
K13771	65.71	6.11	5.96243	1112	z-	acidic	nsrR; Rrf2 family transcriptional regulator, nitric oxide-sensitive transcriptional repressor
K14414	68.77	5.45	5.57084	1113	z-	acidic	rtcR; transcriptional regulatory protein RtcR
K15315	60.77	4.07	4.10586	1114	z-	acidic	sgcE10, mdpE10, ncsE10, kedE10, calE7, pksE10; enediyne core biosynthesis thioesterase
K15468	61.73	4.85	5.0266	1115	z-	acidic	pksS, CYP107K1; cytochrome P450 family 107 subfamily K polypeptide 1
K15495	79.41	5.74	5.68169	1116	z-	acidic	wtpA; molybdate/tungstate transport system substrate-binding protein
K17762	59.21	4.2	4.47077	1117	z-	acidic	rsbS; rsbT antagonist protein RsbS
K17884	64.21	5.39	5.44358	1118	z-	acidic	E2.7.8.39; archaetidylinositol phosphate synthase [EC:2.7.8.39]
K18118	68.37	4.24	4.68967	1119	z-	acidic	aarC, cat1; succinyl-CoA:acetate CoA-transferase [EC:2.8.3.18]
K18199	59.76	4.46	4.91223	1120	z-	acidic	inhA; cyclohexyl-isocyanide hydratase [EC:4.2.1.103]
K18554	66.24	4.66	5.03983	1121	z-	acidic	cpt; chloramphenicol 3-O phosphotransferase [EC:2.7.1.-]
K18586	68.04	4.53	5.20147	1122	z-	acidic	COQ4; ubiquinone biosynthesis protein COQ4
K18843	61.67	3.94	4.25059	1123	z-	acidic	hicB; antitoxin HicB
K20978	64.47	4.35	4.60608	1124	z-	acidic	hsbA; HptB-dependent secretion and biofilm anti anti-sigma factor
K22044	57.09	5.81	6.132	1125	z-	acidic	ybiO; moderate conductance mechanosensitive channel
K22213	55.97	5.51	5.96429	1126	z-	acidic	PATG; 6-methylsalicylate decarboxylase [EC:4.1.1.52]
K22226	77.6	6.12	6.25428	1127	z-	acidic	ahbC; Fe-coproporphyrin III synthase
K01446	76.2	4.25	4.07293	1128	z-	acidic	PGRP; peptidoglycan recognition protein
K01534	56.33	4.42	5.02622	1129	z-	acidic	zntA; Zn2+/Cd2+-exporting ATPase [EC:7.2.2.12 7.2.2.21]
K01568	71.16	4.75	4.93042	1130	z-	acidic	PDC, pdc; pyruvate decarboxylase [EC:4.1.1.1]
K01807	58.71	5.77	6.12723	1131	z-	acidic	rpiA; ribose 5-phosphate isomerase A [EC:5.3.1.6]
K01818	65.68	5.97	6.03245	1132	z-	acidic	fucI; L-fucose/D-arabinose isomerase [EC:5.3.1.25 5.3.1.3]
K02167	59.48	4.32	4.54299	1133	z-	acidic	betI; TetR/AcrR family transcriptional regulator, transcriptional repressor of bet genes
K03892	58.46	6.7	6.81255	1134	z-	acidic	arsR; ArsR family transcriptional regulator, arsenate/arsenite/antimonite-responsive transcriptional repressor
K06212	53.01	3.17	3.62254	1135	z-	acidic	focA; formate transporter
K07118	69.31	6.2	6.63476	1136	z-	acidic	K07118; uncharacterized protein
K07637	65.77	5.12	5.40599	1137	z-	acidic	phoQ; two-component system, OmpR family, sensor histidine kinase PhoQ [EC:2.7.13.3]
K08138	72.29	5.04	4.9411	1138	z-	acidic	xylE; MFS transporter, SP family, xylose:H+ symportor
K11740	63.44	5.56	5.82376	1139	z-	acidic	nfrB; bacteriophage N4 adsorption protein B
K13381	62.45	4.16	4.69932	1140	z-	acidic	chiA; bifunctional chitinase/lysozyme [EC:3.2.1.14 3.2.1.17]
K13671	69.32	5.79	5.8208	1141	z-	acidic	K13671; alpha-1,2-mannosyltransferase [EC:2.4.1.-]
K14337	65.49	4.74	5.4007	1142	z-	acidic	mptA; alpha-1,6-mannosyltransferase [EC:2.4.1.-]
K16695	62.75	3.82	4.33402	1143	z-	acidic	wzxC; lipopolysaccharide exporter
K18063	63.15	5.68	6.21272	1144	z-	acidic	cmcJ; cephamycin C biosynthesis protein
K18910	55.13	3.57	3.7631	1145	z-	acidic	dpe, lre; D-psicose/D-tagatose/L-ribulose 3-epimerase [EC:5.1.3.30 5.1.3.31]
K19979	68.85	5.32	5.06719	1146	z-	acidic	acbM; 2-epi-5-epi-valiolone 7-kinase [EC:2.7.1.188]
K20433	68.85	5.32	5.06719	1147	z-	acidic	valC; C7-cyclitol 7-kinase [EC:2.7.1.214]
K20948	61.84	4.41	4.70375	1148	z-	acidic	vpsJ; polysaccharide biosynthesis protein VpsJ
K21298	62.19	5	5.42029	1149	z-	acidic	E2.4.1.333; 1,2-beta-oligoglucan phosphorylase [EC:2.4.1.333]
K21398	63.46	3.9	4.25892	1150	z-	acidic	SLC11A2, DMT1, NRAMP2; natural resistance-associated macrophage protein 2
K21619	64.32	5.01	5.05464	1151	z-	acidic	uxaE; tagaturonate epimerase [EC:5.1.2.7]
K00529	56.67	5.22	5.716	1152	z-	acidic	hcaD; 3-phenylpropionate/trans-cinnamate dioxygenase ferredoxin reductase component [EC:1.18.1.3]
K00621	65.73	4.8	4.69281	1153	z-	acidic	GNPNAT1, GNA1; glucosamine-phosphate N-acetyltransferase [EC:2.3.1.4]
K00622	60.72	4.05	4.28245	1154	z-	acidic	nat; arylamine N-acetyltransferase [EC:2.3.1.5]
K01461	56.7	3.63	4.28607	1155	z-	acidic	E3.5.1.82; N-acyl-D-glutamate deacylase [EC:3.5.1.82]
K01815	69.66	4.29	4.86741	1156	z-	acidic	kduI; 4-deoxy-L-threo-5-hexosulose-uronate ketol-isomerase [EC:5.3.1.17]
K02124	65.54	4.41	5.20754	1157	z-	acidic	ATPVK, ntpK, atpK; V/A-type H+/Na+-transporting ATPase subunit K
K06042	58.37	5.98	5.54672	1158	z-	acidic	cobH-cbiC; precorrin-8X/cobalt-precorrin-8 methylmutase [EC:5.4.99.61 5.4.99.60]
K06945	63.12	5.1	5.07453	1159	z-	acidic	K06945; uncharacterized protein
K07155	69.23	6.95	6.66912	1160	z-	acidic	qodI; quercetin 2,3-dioxygenase [EC:1.13.11.24]
K07396	70.6	3.46	4.02005	1161	z-	acidic	K07396; putative protein-disulfide isomerase
K08723	63.58	5.21	5.48829	1162	z-	acidic	yjjG; 5'-nucleotidase [EC:3.1.3.5]
K10189	57.66	3.98	4.05973	1163	z-	acidic	lacF, araP; lactose/L-arabinose transport system permease protein
K15054	56.17	4.56	5.00642	1164	z-	acidic	mdlB; (S)-mandelate dehydrogenase [EC:1.1.99.31]
K15659	67.09	5.21	5.40997	1165	z-	acidic	ofaB, arfB; arthrofactin-type cyclic lipopeptide synthetase B
K18223	59.54	3.54	3.822	1166	z-	acidic	prmA; propane 2-monooxygenase large subunit [EC:1.14.13.227]
K18897	61.33	4.25	4.71437	1167	z-	acidic	sdmt; sarcosine/dimethylglycine N-methyltransferase [EC:2.1.1.157]
K20628	63.91	4.61	5.1161	1168	z-	acidic	exlX; expansin
K21211	65.19	3.96	4.45875	1169	z-	acidic	ncsC1; NDP-hexose 4,6-dehydratase
K22298	68.61	5.23	5.24498	1170	z-	acidic	smtB; ArsR family transcriptional regulator, zinc-responsive transcriptional repressor
K01183	57.23	4.59	5.19358	1171	z-	acidic	E3.2.1.14; chitinase [EC:3.2.1.14]
K01734	60.29	4.1	4.33496	1172	z-	acidic	mgsA; methylglyoxal synthase [EC:4.2.3.3]
K01813	60.46	4.03	4.76718	1173	z-	acidic	rhaA; L-rhamnose isomerase [EC:5.3.1.14]
K02099	59.99	4.86	4.94397	1174	z-	acidic	araC; AraC family transcriptional regulator, arabinose operon regulatory protein
K03203	71.38	5.95	5.95605	1175	z-	acidic	virB8, lvhB8; type IV secretion system protein VirB8
K03931	67.68	5.15	5.37542	1176	z-	acidic	ygjK; putative isomerase
K07075	57.05	4.34	4.66209	1177	z-	acidic	K07075; uncharacterized protein
K07778	64.51	5.26	5.34891	1178	z-	acidic	desK; two-component system, NarL family, sensor histidine kinase DesK [EC:2.7.13.3]
K08080	60.2	3.5	3.94959	1179	z-	acidic	CMAH; CMP-N-acetylneuraminate monooxygenase [EC:1.14.18.2]
K12525	62.56	3.91	4.38555	1180	z-	acidic	metL; bifunctional aspartokinase / homoserine dehydrogenase 2 [EC:2.7.2.4 1.1.1.3]
K12990	64.96	4.8	5.21333	1181	z-	acidic	rfbF, rhlC; rhamnosyltransferase [EC:2.4.1.-]
K13059	67.61	5.18	5.12825	1182	z-	acidic	nahK, lnpB; N-acetylhexosamine 1-kinase [EC:2.7.1.162]
K14952	59.77	3.65	3.94507	1183	z-	acidic	namH; UDP-MurNAc hydroxylase
K18286	61.66	5.14	5.73694	1184	z-	acidic	add; aminodeoxyfutalosine deaminase [EC:3.5.4.40]
K18698	68.85	4.01	4.62706	1185	z-	acidic	blaTEM; beta-lactamase class A TEM [EC:3.5.2.6]
K18699	68.9	4.03	4.66425	1186	z-	acidic	blaSHV; beta-lactamase class A SHV [EC:3.5.2.6]
K18795	68.85	4.01	4.62706	1187	z-	acidic	blaCARB-1; beta-lactamase class A CARB-1, PSE family [EC:3.5.2.6]
K18831	58.53	3.13	3.61436	1188	z-	acidic	higA; HTH-type transcriptional regulator / antitoxin HigA
K18917	58.64	3.95	4.50031	1189	z-	acidic	mrx1; mycoredoxin [EC:1.20.4.3]
K19217	68.85	4.01	4.62706	1190	z-	acidic	blaCARB-17; beta-lactamase class A CARB-17 [EC:3.5.2.6]
K19615	67.33	4.17	4.28419	1191	z-	acidic	fitD, mcf; insecticidal toxin
K19981	69.39	3.44	3.62701	1192	z-	acidic	prnB; monodechloroaminopyrrolnitrin synthase
K20429	61.95	5.09	5.04494	1193	z-	acidic	vioA; dTDP-4-amino-4,6-dideoxy-D-glucose transaminase [EC:2.6.1.33]
K21309	62.25	3.44	3.55129	1194	z-	acidic	soeC; sulfite dehydrogenase (quinone) subunit SoeC
K21903	60.89	4.43	4.56827	1195	z-	acidic	cadC, smtB; ArsR family transcriptional regulator, lead/cadmium/zinc/bismuth-responsive transcriptional repressor
K00018	58.33	4.23	4.33034	1196	z-	acidic	hprA; glycerate dehydrogenase [EC:1.1.1.29]
K00464	65.38	3.66	4.04877	1197	z-	acidic	diox1; all-trans-8'-apo-beta-carotenal 15,15'-oxygenase [EC:1.13.11.75]
K01128	69.33	4.19	4.53476	1198	z-	acidic	SMPDL3; sphingomyelin phosphodiesterase acid-like 3 [EC:3.1.4.-]
K02123	63.17	4.37	4.53183	1199	z-	acidic	ATPVI, ntpI, atpI; V/A-type H+/Na+-transporting ATPase subunit I
K03831	60.64	4.37	4.84923	1200	z-	acidic	mogA; molybdopterin adenylyltransferase [EC:2.7.7.75]
K04778	69.44	4.44	4.24142	1201	z-	acidic	vibH; vibriobactin synthetase
K05303	63.61	5.47	5.34708	1202	z-	acidic	K05303; O-methyltransferase [EC:2.1.1.-]
K07011	57.68	5.5	5.98808	1203	z-	acidic	Unannotated
K11739	66.54	4.96	5.43388	1204	z-	acidic	nfrA; bacteriophage N4 adsorption protein A
K14333	61.29	6.02	6.27321	1205	z-	acidic	DHBD; 2,3-dihydroxybenzoate decarboxylase [EC:4.1.1.46]
K19715	56.86	3.5	3.78834	1206	z-	acidic	kdnA; 8-amino-3,8-dideoxy-alpha-D-manno-octulosonate transaminase [EC:2.6.1.109]
K21255	64.5	3.95	4.09001	1207	z-	acidic	calO6; orsellinic acid C2-O-methyltransferase [EC:2.1.1.-]
K00835	73.62	4.65	4.82753	1208	z-	acidic	avtA; valine--pyruvate aminotransferase [EC:2.6.1.66]
K01051	60.43	5.09	4.80592	1209	z-	acidic	E3.1.1.11; pectinesterase [EC:3.1.1.11]
K01179	55.92	5.54	5.78261	1210	z-	acidic	E3.2.1.4; endoglucanase [EC:3.2.1.4]
K01181	57.01	5.47	5.59848	1211	z-	acidic	E3.2.1.8, xynA; endo-1,4-beta-xylanase [EC:3.2.1.8]
K01185	61.81	5.43	5.47376	1212	z-	acidic	E3.2.1.17; lysozyme [EC:3.2.1.17]
K01515	53.76	4.28	4.34165	1213	z-	acidic	nudF; ADP-ribose pyrophosphatase [EC:3.6.1.13]
K02418	63.13	3.46	4.0385	1214	z-	acidic	fliO, fliZ; flagellar protein FliO/FliZ
K02452	65.05	4.16	4.53556	1215	z-	acidic	gspC; general secretion pathway protein C
K03741	54.97	5.15	5.50578	1216	z-	acidic	arsC; arsenate reductase (thioredoxin) [EC:1.20.4.4]
K04720	57.62	4.05	3.92531	1217	z-	acidic	cobD; threonine-phosphate decarboxylase [EC:4.1.1.81]
K05521	57.11	3.27	3.97213	1218	z-	acidic	draG; ADP-ribosyl-[dinitrogen reductase] hydrolase [EC:3.2.2.24]
K05970	63.5	5.09	5.22708	1219	z-	acidic	SIAE; sialate O-acetylesterase [EC:3.1.1.53]
K06113	64.07	3.82	4.08859	1220	z-	acidic	abnA; arabinan endo-1,5-alpha-L-arabinosidase [EC:3.2.1.99]
K06223	67.21	4.79	4.64837	1221	z-	acidic	dam; DNA adenine methylase [EC:2.1.1.72]
K06410	65.32	3.77	3.88587	1222	z-	acidic	spoVFA; dipicolinate synthase subunit A
K10297	64.19	5.54	5.46894	1223	z-	acidic	FBXO11; F-box protein 11
K11901	59.79	4.22	4.51655	1224	z-	acidic	impB; type VI secretion system protein ImpB
K15257	59.79	4.47	4.80784	1225	z-	acidic	cmoB; tRNA (mo5U34)-methyltransferase [EC:2.1.1.-]
K15357	63	3.39	3.96904	1226	z-	acidic	nicD; N-formylmaleamate deformylase [EC:3.5.1.106]
K15923	59.19	4.07	4.41851	1227	z-	acidic	AXY8, FUC95A, afcA; alpha-L-fucosidase 2 [EC:3.2.1.51]
K17327	63.7	4.1	3.83191	1228	z-	acidic	bxlF; xylobiose transport system permease protein
K18674	72.47	4.03	3.93113	1229	z-	acidic	GALK2; N-acetylgalactosamine kinase [EC:2.7.1.157]
K18820	61.6	3.7	4.03483	1230	z-	acidic	agd31B; oligosaccharide 4-alpha-D-glucosyltransferase [EC:2.4.1.161]
K18988	57.98	3.75	4.39972	1231	z-	acidic	ampH; serine-type D-Ala-D-Ala carboxypeptidase/endopeptidase [EC:3.4.16.4 3.4.21.-]
K19147	65.61	3.75	4.13468	1232	z-	acidic	mcrC; 5-methylcytosine-specific restriction enzyme subunit McrC
K19856	70.28	3.35	3.8166	1233	z-	acidic	aveBVII, avrH; 3-O-methyltransferase [EC:2.1.1.-]
K21001	60.69	3.39	3.78438	1234	z-	acidic	pslH; polysaccharide biosynthesis protein PslH
K21325	70.28	3.35	3.8166	1235	z-	acidic	calS11; dTDP-rhamnose C3-O-methyltransferase [EC:2.1.1.-]
K01014	61.89	5.15	5.32621	1236	z-	acidic	SULT1A; aryl sulfotransferase [EC:2.8.2.1]
K02100	72.6	4.29	4.15305	1237	z-	acidic	araE; MFS transporter, SP family, arabinose:H+ symporter
K03281	58.86	6.44	6.45326	1238	z-	acidic	TC.CIC; chloride channel protein, CIC family
K03289	71.01	4.15	4.4255	1239	z-	acidic	nupG; MFS transporter, NHS family, nucleoside permease
K12226	76.7	3.69	3.99907	1240	z-	acidic	tphA; proline/betaine transport protein TphA
K13052	62.04	5.7	5.60662	1241	z-	acidic	divIC, divA; cell division protein DivIC
K15063	65.82	4.5	4.7061	1242	z-	acidic	ligW; 5-carboxyvanillate decarboxylase
K18229	71.87	3.38	3.88659	1243	z-	acidic	PAMO; phenylacetone monooxygenase [EC:1.14.13.92]
K00146	60.13	5.6	5.72864	1244	z-	acidic	feaB; phenylacetaldehyde dehydrogenase [EC:1.2.1.39]
K01155	65.72	4.77	4.95215	1245	z-	acidic	E3.1.21.4; type II restriction enzyme [EC:3.1.21.4]
K01488	57.43	5.64	5.60914	1246	z-	acidic	add, ADA; adenosine deaminase [EC:3.5.4.4]
K01772	56.39	6.62	6.47529	1247	z-	acidic	hemH, FECH; protoporphyrin/coproporphyrin ferrochelatase [EC:4.99.1.1 4.99.1.9]
K03571	60.73	5.83	6.27315	1248	z-	acidic	mreD; rod shape-determining protein MreD
K03758	65.52	5.23	5.45528	1249	z-	acidic	arcD, lysl, lysP; arginine:ornithine antiporter / lysine permease
K05913	66.67	4.09	4.27984	1250	z-	acidic	dad; 2,4'-dihydroxyacetophenone dioxygenase [EC:1.13.11.41]
K06858	59.28	3.42	4.06396	1251	z-	acidic	btuF; vitamin B12 transport system substrate-binding protein
K07693	64.59	4.24	4.42194	1252	z-	acidic	desR; two-component system, NarL family, response regulator DesR
K09826	56	3.33	3.8271	1253	z-	acidic	irr; Fur family transcriptional regulator, iron response regulator
K11924	67.6	3.63	4.12358	1254	z-	acidic	mntR; DtxR family transcriptional regulator, manganese transport regulator
K14257	57.8	4.2	4.20369	1255	z-	acidic	ctcP, cts4, prnC; tetracycline 7-halogenase / FADH2 O2-dependent halogenase [EC:1.14.19.49 1.14.19.-]
K18232	65.81	5.01	5.26899	1256	z-	acidic	oleC4; oleandomycin transport system ATP-binding protein
K22316	58.43	4.65	5.03738	1257	z-	acidic	rhnA-cobC; ribonuclease H / adenosylcobalamin/alpha-ribazole phosphatase [EC:3.1.26.4 3.1.3.73]
K00299	57.31	3.99	4.30702	1258	z-	acidic	ssuE; FMN reductase [EC:1.5.1.38]
K00558	64.2	5.73	5.63256	1259	z-	acidic	DNMT1, dcm; DNA (cytosine-5)-methyltransferase 1 [EC:2.1.1.37]
K00683	61.21	4.39	4.97986	1260	z-	acidic	QPCT; glutaminyl-peptide cyclotransferase [EC:2.3.2.5]
K01297	55.97	4.61	4.60247	1261	z-	acidic	ldcA; muramoyltetrapeptide carboxypeptidase [EC:3.4.17.13]
K02464	67.21	5.18	5.46953	1262	z-	acidic	gspO; general secretion pathway protein O [EC:3.4.23.43 2.1.1.-]
K03749	59.85	4.35	4.69559	1263	z-	acidic	dedD; DedD protein
K03783	57.95	4.79	5.00865	1264	z-	acidic	punA, PNP; purine-nucleoside phosphorylase [EC:2.4.2.1]
K07566	56.14	4.96	5.29471	1265	z-	acidic	tsaC, rimN, SUA5; L-threonylcarbamoyladenylate synthase [EC:2.7.7.87]
K07782	60.3	4.35	4.34404	1266	z-	acidic	sdiA; LuxR family transcriptional regulator, quorum-sensing system regulator SdiA
K10220	56.02	4.72	4.56489	1267	z-	acidic	ligJ; 4-oxalmesaconate hydratase [EC:4.2.1.83]
K10221	61.09	4.82	4.83643	1268	z-	acidic	ligI; 2-pyrone-4,6-dicarboxylate lactonase [EC:3.1.1.57]
K13500	73.16	4.93	4.42004	1269	z-	acidic	fcbD; chondroitin synthase [EC:2.4.1.175 2.4.1.226]
K15852	63.65	4.17	4.32968	1270	z-	acidic	luxR, vanR; LuxR family transcriptional regulator, transcriptional activator of the bioluminescence operon
K16378	68.27	3.59	3.87299	1271	z-	acidic	rapP, fkbP; pipecolate-incorporating enzyme
K00524	66.95	4.31	4.73657	1272	z-	acidic	nrdJ; ribonucleotide reductase, class II [EC:1.17.4.2]
K00561	58.29	4.25	4.56556	1273	z-	acidic	ermC, ermA; 23S rRNA (adenine-N6)-dimethyltransferase [EC:2.1.1.184]
K00728	61.97	4.94	5.17111	1274	z-	acidic	POMT, pmt; dolichyl-phosphate-mannose-protein mannosyltransferase [EC:2.4.1.109]
K00752	70.73	5.08	4.86632	1275	z-	acidic	hasA; hyaluronan synthase [EC:2.4.1.212]
K01090	56.72	5.54	5.60491	1276	z-	acidic	E3.1.3.16; protein phosphatase [EC:3.1.3.16]
K01093	79.84	4.17	4.15561	1277	z-	acidic	appA; 4-phytase / acid phosphatase [EC:3.1.3.26 3.1.3.2]
K01178	61.97	6.34	5.87976	1278	z-	acidic	SGA1; glucoamylase [EC:3.2.1.3]
K01193	65.22	4.95	5.23625	1279	z-	acidic	INV, sacA; beta-fructofuranosidase [EC:3.2.1.26]
K01194	61.1	5.35	5.91433	1280	z-	acidic	TREH, treA, treF; alpha,alpha-trehalase [EC:3.2.1.28]
K01247	57.16	6.35	6.13152	1281	z-	acidic	alkA; DNA-3-methyladenine glycosylase II [EC:3.2.2.21]
K01256	57.22	5.87	5.72368	1282	z-	acidic	pepN; aminopeptidase N [EC:3.4.11.2]
K01804	62.68	4.52	5.00495	1283	z-	acidic	araA; L-arabinose isomerase [EC:5.3.1.4]
K01820	58.07	4.76	4.86371	1284	z-	acidic	rhaA; L-rhamnose isomerase / sugar isomerase [EC:5.3.1.14 5.3.1.-]
K01844	65.93	4.49	5.14751	1285	z-	acidic	kamD; beta-lysine 5,6-aminomutase alpha subunit [EC:5.4.3.3]
K01990	57.72	7.17	6.7813	1286	z-	acidic	ABC-2.A; ABC-2 type transport system ATP-binding protein
K01992	56.12	6.68	6.45012	1287	z-	acidic	ABC-2.P; ABC-2 type transport system permease protein
K02036	54.12	4.88	4.60966	1288	z-	acidic	pstB; phosphate transport system ATP-binding protein [EC:7.3.2.1]
K02169	59.05	6.42	6.25892	1289	z-	acidic	bioC; malonyl-CoA O-methyltransferase [EC:2.1.1.197]
K02363	65.12	6.63	5.83475	1290	z-	acidic	entE, dhbE, vibE, mxcE; 2,3-dihydroxybenzoate---[aryl-carrier protein] ligase [EC:6.3.2.14 6.2.1.71]
K02484	56.79	5.17	5.29626	1291	z-	acidic	K02484; two-component system, OmpR family, sensor kinase [EC:2.7.13.3]
K02594	67.51	4.49	4.53231	1292	z-	acidic	nifV; homocitrate synthase NifV [EC:2.3.3.14]
K02862	66.74	3.95	3.94828	1293	z-	acidic	ctaG; putative membrane protein
K03153	57.84	5.04	5.21412	1294	z-	acidic	thiO; glycine oxidase [EC:1.4.3.19]
K03273	54.88	3.45	4.07571	1295	z-	acidic	gmhB; D-glycero-D-manno-heptose 1,7-bisphosphate phosphatase [EC:3.1.3.82 3.1.3.83]
K03294	56.85	5.6	5.40602	1296	z-	acidic	TC.APA; basic amino acid/polyamine antiporter, APA family
K03413	56.22	6.15	6.11399	1297	z-	acidic	cheY; two-component system, chemotaxis family, chemotaxis protein CheY
K03437	58.98	5.82	5.74605	1298	z-	acidic	spoU; RNA methyltransferase, TrmH family
K03449	66.01	5.77	5.67633	1299	z-	acidic	MFS.CP; MFS transporter, CP family, cyanate transporter
K03501	58.14	5.05	5.31601	1300	z-	acidic	gidB, rsmG; 16S rRNA (guanine527-N7)-methyltransferase [EC:2.1.1.170]
K03556	65.31	5.51	5.33655	1301	z-	acidic	malT; LuxR family transcriptional regulator, maltose regulon positive regulatory protein
K03759	67.26	4.17	4.31531	1302	z-	acidic	adiC; arginine:agmatine antiporter
K03820	57.84	5.43	5.15856	1303	z-	acidic	lnt; apolipoprotein N-acyltransferase [EC:2.3.1.269]
K03926	58.47	4.89	4.97706	1304	z-	acidic	cutA; periplasmic divalent cation tolerance protein
K04343	60.98	4.63	4.70107	1305	z-	acidic	strB; streptomycin 6-kinase [EC:2.7.1.72]
K05558	62.45	3.84	4.34339	1306	z-	acidic	K05558; pyridoxamine 5'-phosphate oxidase family protein
K05589	60.84	4.99	4.80151	1307	z-	acidic	ftsB; cell division protein FtsB
K06044	55.21	4.42	4.50576	1308	z-	acidic	treY, glgY; (1->4)-alpha-D-glucan 1-alpha-D-glucosylmutase [EC:5.4.99.15]
K06991	69.88	4	4.50444	1309	z-	acidic	K06991; uncharacterized protein
K07005	57.52	4.98	4.8264	1310	z-	acidic	K07005; uncharacterized protein
K07071	58.08	4.8	4.65558	1311	z-	acidic	K07071; uncharacterized protein
K07131	69.68	4.8	5.12072	1312	z-	acidic	K07131; uncharacterized protein
K07259	61.83	5.74	6.07993	1313	z-	acidic	dacB; serine-type D-Ala-D-Ala carboxypeptidase/endopeptidase (penicillin-binding protein 4) [EC:3.4.16.4 3.4.21.-]
K07399	63.13	4.8	5.01556	1314	z-	acidic	resB, ccs1; cytochrome c biogenesis protein
K07443	62.52	4.83	5.0717	1315	z-	acidic	ybaZ; methylated-DNA-protein-cysteine methyltransferase related protein
K07673	60.79	5.36	5.37284	1316	z-	acidic	narX; two-component system, NarL family, nitrate/nitrite sensor histidine kinase NarX [EC:2.7.13.3]
K07729	65.19	4.64	5.01134	1317	z-	acidic	K07729; putative transcriptional regulator
K08368	74.73	4.64	4.7655	1318	z-	acidic	yaaU; MFS transporter, putative metabolite transport protein
K08688	60.68	4.72	4.91972	1319	z-	acidic	E3.5.3.3; creatinase [EC:3.5.3.3]
K08998	55.96	4.7	4.67704	1320	z-	acidic	K08998; uncharacterized protein
K09828	64.88	4.56	4.66579	1321	z-	acidic	DHCR24, DWF1; Delta24-sterol reductase [EC:1.3.1.72 1.3.1.-]
K11955	61.51	4.16	4.21163	1322	z-	acidic	natC; neutral amino acid transport system permease protein
K12503	63.52	4.53	4.54865	1323	z-	acidic	E2.5.1.68; short-chain Z-isoprenyl diphosphate synthase [EC:2.5.1.68]
K13292	58.13	6.39	6.2787	1324	z-	acidic	lgt, umpA; phosphatidylglycerol---prolipoprotein diacylglyceryl transferase [EC:2.5.1.145]
K13668	63.1	5.12	5.07952	1325	z-	acidic	pimB; phosphatidyl-myo-inositol dimannoside synthase [EC:2.4.1.346]
K14666	74.13	5.07	5.20693	1326	z-	acidic	nodC; N-acetylglucosaminyltransferase [EC:2.4.1.-]
K15496	59.14	6.19	5.98958	1327	z-	acidic	wtpB; molybdate/tungstate transport system permease protein
K16153	57.91	3.14	3.64023	1328	z-	acidic	K16153; glycogen phosphorylase/synthase [EC:2.4.1.1 2.4.1.11]
K17948	67.16	3.82	4.2945	1329	z-	acidic	nanM; N-acetylneuraminate epimerase [EC:5.1.3.24]
K18142	82.62	3.29	3.26071	1330	z-	acidic	acrF; multidrug efflux pump
K18233	66.09	4.75	4.65969	1331	z-	acidic	oleC5; oleandomycin transport system permease protein
K18569	70.07	4.34	4.53767	1332	z-	acidic	thnH; hydrolase [EC:3.1.3.-]
K18844	65	3.73	4.13645	1333	z-	acidic	aph, spcN; spectinomycin phosphotransferase
K19291	64.71	3.71	4.40257	1334	z-	acidic	alg44; mannuronan synthase [EC:2.4.1.33]
K21514	66.5	3.51	4.32541	1335	z-	acidic	aviRb; 23S rRNA (uridine2479-2'-O)-methyltransferase [EC:2.1.1.208]
K22107	66.42	4.2	4.45257	1336	z-	acidic	kstR; TetR/AcrR family transcriptional regulator, cholesterol catabolism regulator
K22133	65.11	4.12	4.7871	1337	z-	acidic	AAE3; oxalate---CoA ligase [EC:6.2.1.8]
K22297	60.72	3.59	4.49519	1338	z-	acidic	furA; Fur family transcriptional regulator, stress-responsive regulator
K22503	67.99	3.63	3.86245	1339	z-	acidic	DARS1; aspartyl-tRNA synthetase [EC:6.1.1.12]
K00387	59.05	4.78	4.62582	1340	z-	acidic	SUOX; sulfite oxidase [EC:1.8.3.1]
K00598	61.54	5.87	5.74008	1341	z-	acidic	tam; trans-aconitate 2-methyltransferase [EC:2.1.1.144]
K03555	55.84	4.45	4.74308	1342	z-	acidic	mutS; DNA mismatch repair protein MutS
K05555	59.75	5.24	5.32109	1343	z-	acidic	actIV; cyclase [EC:4.-.-.-]
K01132	68.34	6.91	6.52098	1344	z+	neutral	GALNS; N-acetylgalactosamine-6-sulfatase [EC:3.1.6.4]
K01768	62.83	5.47	5.61996	1345	z+	neutral	E4.6.1.1; adenylate cyclase [EC:4.6.1.1]
K03827	64.13	4.17	4.36977	1346	z+	neutral	yjaB; putative acetyltransferase [EC:2.3.1.-]
K05979	61.29	3.58	4.20212	1347	z+	neutral	comB; 2-phosphosulfolactate phosphatase [EC:3.1.3.71]
K06149	58.1	3.4	4.03609	1348	z+	neutral	uspA; universal stress protein A
K07261	60.69	5.39	5.84642	1349	z+	neutral	mepA; penicillin-insensitive murein DD-endopeptidase [EC:3.4.24.-]
K07401	74.97	3.52	3.97728	1350	z+	neutral	K07401; selenoprotein W-related protein
K09914	65.08	3.59	4.07115	1351	z+	neutral	K09914; putative lipoprotein
K10004	79.11	7.71	7.27105	1352	z+	neutral	gltL, aatP; glutamate/aspartate transport system ATP-binding protein [EC:7.4.2.1]
K15772	67.02	6.09	5.90141	1353	z+	neutral	ganQ, mdxG; arabinogalactan oligomer / maltooligosaccharide transport system permease protein
K16074	76.67	8.36	7.48857	1354	z+	neutral	zntB; zinc transporter
K16842	66.64	3.94	4.67405	1355	z+	neutral	hpxB; allantoinase [EC:3.5.2.5]
K16902	75.93	5.88	5.89136	1356	z+	neutral	E1.5.1.45; FAD reductase [NAD(P)H] [EC:1.5.1.45]
K20975	59.68	5.13	5.81851	1357	z+	neutral	K20975; two-component system, sensor histidine kinase [EC:2.7.13.3]
K21034	76.49	5.74	5.87441	1358	z+	neutral	virH2, CYP104; cytochrome P450 family 104
K21134	69.22	6.95	6.79056	1359	z+	neutral	triC; multidrug efflux pump
K21210	69.3	3.6	4.16429	1360	z+	neutral	ncsC; NDP-mannose synthase
K00404	71.58	9.54	8.5565	1361	z+	neutral	ccoN; cytochrome c oxidase cbb3-type subunit I [EC:7.1.1.9]
K00613	81.33	7.62	7.21928	1362	z+	neutral	GATM; glycine amidinotransferase [EC:2.1.4.1]
K01003	64.53	6.39	6.53777	1363	z+	neutral	bcpA; oxaloacetate decarboxylase [EC:4.1.1.112]
K01218	56.38	3.98	4.0883	1364	z+	neutral	gmuG; mannan endo-1,4-beta-mannosidase [EC:3.2.1.78]
K01502	67.72	5.87	5.54509	1365	z+	neutral	E3.5.5.7; aliphatic nitrilase [EC:3.5.5.7]
K01683	59.82	4.26	4.65215	1366	z+	neutral	araD; D-arabinonate dehydratase [EC:4.2.1.5]
K01781	67.4	8.25	7.66537	1367	z+	neutral	mdlA; mandelate racemase [EC:5.1.2.2]
K01847	58.93	5.07	5.37401	1368	z+	neutral	MUT; methylmalonyl-CoA mutase [EC:5.4.99.2]
K01989	81.58	6.66	6.22764	1369	z+	neutral	K01989; putative tryptophan/tyrosine transport system substrate-binding protein
K02022	57.41	5.31	5.48156	1370	z+	neutral	ABC.MR.TX; HlyD family secretion protein
K02042	65.33	6.86	6.95447	1371	z+	neutral	phnE; phosphonate transport system permease protein
K02044	58.52	5.46	4.87264	1372	z+	neutral	phnD; phosphonate transport system substrate-binding protein
K02471	58.72	5.21	5.59221	1373	z+	neutral	bacA, bclA; vitamin B12/bleomycin/antimicrobial peptide transport system ATP-binding/permease protein
K02660	61.59	5.22	5.06519	1374	z+	neutral	pilJ; twitching motility protein PilJ
K03192	78.99	5.57	5.39505	1375	z+	neutral	ureJ; urease accessory protein
K03309	64.53	6.49	6.4202	1376	z+	neutral	TC.DAACS; dicarboxylate/amino acid:cation (Na+ or H+) symporter, DAACS family
K04087	56.4	4.43	4.97023	1377	z+	neutral	hflC; modulator of FtsH protease HflC
K04940	75.7	6.69	6.72097	1378	z+	neutral	odh; opine dehydrogenase [EC:1.5.1.28]
K05597	66.87	5.21	5.1953	1379	z+	neutral	aspQ, ansB, ansA; glutamin-(asparagin-)ase [EC:3.5.1.38]
K05832	80.4	4.59	4.68364	1380	z+	neutral	K05832; putative tryptophan/tyrosine transport system permease protein
K06373	86.35	7.69	7.39893	1381	z+	neutral	spmA; spore maturation protein A
K06374	84.38	7.46	7.72759	1382	z+	neutral	spmB; spore maturation protein B
K07160	62.4	5.79	6.34454	1383	z+	neutral	pxpA; 5-oxoprolinase (ATP-hydrolysing) subunit A [EC:3.5.2.9]
K07246	56.65	3.94	4.15318	1384	z+	neutral	ttuC, dmlA; tartrate dehydrogenase/decarboxylase / D-malate dehydrogenase [EC:1.1.1.93 4.1.1.73 1.1.1.83]
K07387	70.78	6.31	6.88284	1385	z+	neutral	K07387; metalloprotease [EC:3.4.24.-]
K07498	69	6.96	6.72751	1386	z+	neutral	K07498; putative transposase
K07518	84.69	7.44	6.81134	1387	z+	neutral	E3.1.1.22; hydroxybutyrate-dimer hydrolase [EC:3.1.1.22]
K07711	61.66	5.39	5.52509	1388	z+	neutral	glrK, qseE; two-component system, NtrC family, sensor histidine kinase GlrK [EC:2.7.13.3]
K08226	76.65	4.3	4.64677	1389	z+	neutral	pucC; MFS transporter, BCD family, chlorophyll transporter
K08253	59.11	5.59	5.91042	1390	z+	neutral	E2.7.10.2; non-specific protein-tyrosine kinase [EC:2.7.10.2]
K08685	61.59	4.98	4.61785	1391	z+	neutral	qhpA; quinohemoprotein amine dehydrogenase [EC:1.4.9.1]
K08728	70.47	5.2	5.39088	1392	z+	neutral	E2.4.2.6; nucleoside deoxyribosyltransferase [EC:2.4.2.6]
K08738	56.49	5.03	4.69489	1393	z+	neutral	CYC; cytochrome c
K09758	69.37	6.08	6.17033	1394	z+	neutral	asdA; aspartate 4-decarboxylase [EC:4.1.1.12]
K09786	57.03	5.05	4.77804	1395	z+	neutral	K09786; uncharacterized protein
K09819	70.82	6.56	6.74127	1396	z+	neutral	ABC.MN.P; manganese/iron transport system permease protein
K10001	75.1	9.3	8.84282	1397	z+	neutral	gltI, aatJ; glutamate/aspartate transport system substrate-binding protein
K10007	90.95	6.81	6.6911	1398	z+	neutral	gluD; glutamate transport system permease protein
K10109	79.62	6.75	6.27688	1399	z+	neutral	malF; maltose/maltodextrin transport system permease protein
K10238	85.6	6.57	6.70635	1400	z+	neutral	thuG, sugB; trehalose/maltose transport system permease protein
K10547	90.32	6.37	6.57701	1401	z+	neutral	ABC.GGU.P, gguB; putative multiple sugar transport system permease protein
K11690	63.66	5.89	6.374	1402	z+	neutral	dctM; C4-dicarboxylate transporter, DctM subunit
K12541	57.55	4.27	4.38443	1403	z+	neutral	lapB; ATP-binding cassette, subfamily C, bacterial LapB
K12660	71.95	5.69	5.8711	1404	z+	neutral	rhmA; 2-dehydro-3-deoxy-L-rhamnonate aldolase [EC:4.1.2.53]
K14591	75.52	5.11	5.30955	1405	z+	neutral	aroM; protein AroM
K14680	77.51	7.35	6.33256	1406	z+	neutral	E6.5.1.3; RNA ligase [EC:6.5.1.3]
K15461	66.18	3.64	4.26466	1407	z+	neutral	mnmC; tRNA 5-methylaminomethyl-2-thiouridine biosynthesis bifunctional protein [EC:2.1.1.61 1.5.-.-]
K15862	75.56	8.29	7.82145	1408	z+	neutral	ccoNO; cytochrome c oxidase cbb3-type subunit I/II [EC:7.1.1.9]
K16885	79.45	6.9	6.94642	1409	z+	neutral	qmoA; quinone-modifying oxidoreductase, subunit QmoA
K17226	72.11	6.93	7.37232	1410	z+	neutral	soxY; sulfur-oxidizing protein SoxY
K17838	87.05	7.4	7.10404	1411	z+	neutral	oxa; beta-lactamase class D [EC:3.5.2.6]
K18143	65.77	3.73	4.11504	1412	z+	neutral	adeS; two-component system, OmpR family, sensor histidine kinase AdeS [EC:2.7.13.3]
K18282	66.11	4.73	4.53969	1413	z+	neutral	cynD; cyanide dihydratase [EC:3.5.5.-]
K18302	68.12	6.2	6.37102	1414	z+	neutral	mexJ; membrane fusion protein, multidrug efflux system
K19617	79.39	4.65	4.5706	1415	z+	neutral	fitH; two-component system, response regulator FitH
K20344	76.16	6.63	6.20726	1416	z+	neutral	blpA, lagD; ATP-binding cassette, subfamily C, bacteriocin exporter
K21136	68.1	6.04	6.11273	1417	z+	neutral	triA; membrane fusion protein, multidrug efflux system
K21739	83.3	4.87	4.98379	1418	z+	neutral	rclA; probable pyridine nucleotide-disulfide oxidoreductase
K21992	73.38	3.57	4.14226	1419	z+	neutral	mbtK; lysine N-acyltransferase [EC:2.3.1.-]
K22294	78.86	6.3	6.08681	1420	z+	neutral	nicS; TetR/AcrR family transcriptional regulator, upper aerobic nicotinate degradation pathway regulator
K22334	90.21	7.3	7.06819	1421	z+	neutral	blaOXA-464; beta-lactamase class D OXA-464 [EC:3.5.2.6]
K22351	90.76	7.51	7.35259	1422	z+	neutral	blaOXA-209; beta-lactamase class D OXA-209 [EC:3.5.2.6]
K00007	79.79	3.96	4.29549	1423	z+	neutral	dalD; D-arabinitol 4-dehydrogenase [EC:1.1.1.11]
K00868	57.38	4.28	4.77312	1424	z+	neutral	pdxK, pdxY; pyridoxine kinase [EC:2.7.1.35]
K01428	57.16	4.11	4.19065	1425	z+	neutral	ureC; urease subunit alpha [EC:3.5.1.5]
K02657	71.42	6.57	6.17712	1426	z+	neutral	pilG; twitching motility two-component system response regulator PilG
K04758	59.73	3.57	3.99726	1427	z+	neutral	feoA; ferrous iron transport protein A
K05812	64.55	4.18	4.63303	1428	z+	neutral	DTWD2, tapT; tRNA-uridine aminocarboxypropyltransferase [EC:2.5.1.25]
K06200	64.08	7.74	7.65108	1429	z+	neutral	cstA; carbon starvation protein
K06412	85.42	5.33	5.47915	1430	z+	neutral	spoVG; stage V sporulation protein G
K06447	63.83	5.08	5.50734	1431	z+	neutral	astD; succinylglutamic semialdehyde dehydrogenase [EC:1.2.1.71]
K07482	65.16	4.78	5.03773	1432	z+	neutral	K07482; transposase, IS30 family
K08990	70.88	6.74	7.04947	1433	z+	neutral	ycjF; putative membrane protein
K09972	66.17	6.72	6.89799	1434	z+	neutral	aapP, bztD; general L-amino acid transport system ATP-binding protein [EC:7.4.2.1]
K10110	70	4.71	4.53338	1435	z+	neutral	malG; maltose/maltodextrin transport system permease protein
K11031	71.17	4.31	4.70782	1436	z+	neutral	slo; thiol-activated cytolysin
K11102	63.63	8.15	8.09753	1437	z+	neutral	gltP, gltT; proton glutamate symport protein
K12515	80.48	4.41	4.48254	1438	z+	neutral	tadG; tight adherence protein G
K13238	78.51	3.43	3.86222	1439	z+	neutral	ECI1, DCI; Delta3-Delta2-enoyl-CoA isomerase [EC:5.3.3.8]
K13635	75.35	5.01	5.18351	1440	z+	neutral	cbl; LysR family transcriptional regulator, cys regulon transcriptional activator
K14338	61.71	4.82	5.53613	1441	z+	neutral	cypD_E, CYP102A, CYP505; cytochrome P450 / NADPH-cytochrome P450 reductase [EC:1.14.14.1 1.6.2.4]
K16395	69.39	5.27	5.3491	1442	z+	neutral	epoB; epothilone synthetase B
K17225	61.31	6.62	6.5288	1443	z+	neutral	soxC; sulfane dehydrogenase subunit SoxC
K17227	75.45	7.26	7.80176	1444	z+	neutral	soxZ; sulfur-oxidizing protein SoxZ
K17238	74.38	6.03	5.60426	1445	z+	neutral	inoF; inositol-phosphate transport system permease protein
K19587	90.76	2.69	3.04955	1446	z+	neutral	oqxR; Rrf2 family transcriptional regulator, repressor of oqxAB
K21033	82.35	5.1	5.37986	1447	z+	neutral	virH1, CYP103; cytochrome P450 family 103
K21566	83.18	3.46	3.85133	1448	z+	neutral	cprA; 3-chloro-4-hydroxyphenylacetate reductive dehalogenase [EC:3.8.1.-]
K21834	65.36	4.16	4.55328	1449	z+	neutral	dgcB; dimethylglycine catabolism B
K00455	78.83	5.06	5.36287	1450	z+	neutral	hpaD, hpcB; 3,4-dihydroxyphenylacetate 2,3-dioxygenase [EC:1.13.11.15]
K00980	60.77	4.42	5.00073	1451	z+	neutral	tagD; glycerol-3-phosphate cytidylyltransferase [EC:2.7.7.39]
K01884	77.24	7.01	6.69611	1452	z+	neutral	cysS1; cysteinyl-tRNA synthetase, unknown class [EC:6.1.1.16]
K02041	64.12	6.47	6.71823	1453	z+	neutral	phnC; phosphonate transport system ATP-binding protein [EC:7.3.2.2]
K04718	74.84	4.34	4.30204	1454	z+	neutral	SPHK; sphingosine kinase [EC:2.7.1.91]
K05501	89.17	5.34	5.74537	1455	z+	neutral	slmA, ttk; TetR/AcrR family transcriptional regulator
K08986	78.08	3.31	3.88064	1456	z+	neutral	ycgQ; putative membrane protein
K10623	71.14	3.92	4.52204	1457	z+	neutral	cmtE; HOMODA hydrolase [EC:3.7.1.-]
K10806	66.01	6.02	6.52572	1458	z+	neutral	yciA; acyl-CoA thioesterase YciA [EC:3.1.2.-]
K11392	76.21	7.35	7.6128	1459	z+	neutral	rsmF; 16S rRNA (cytosine1407-C5)-methyltransferase [EC:2.1.1.178]
K13770	76.71	6.36	6.49728	1460	z+	neutral	ysiA, fadR; TetR/AcrR family transcriptional regulator, fatty acid metabolism regulator protein
K14682	63.06	4.79	5.27315	1461	z+	neutral	argAB; amino-acid N-acetyltransferase [EC:2.3.1.1]
K15058	74.79	3.7	4.24926	1462	z+	neutral	amnA; 2-aminophenol/2-amino-5-chlorophenol 1,6-dioxygenase subunit alpha
K17316	65.47	7.16	7.23036	1463	z+	neutral	gtsB, glcF; glucose/mannose transport system permease protein
K21699	71.24	3.86	4.62837	1464	z+	neutral	bauR; LysR family transcriptional regulator, transcriptional activator for bauABCD operon
K21970	78.38	8.08	7.65025	1465	z+	neutral	NSUN4; 5-methylcytosine rRNA methyltransferase NSUN4 [EC:2.1.1.-]
K22391	56.33	4	4.672	1466	z+	neutral	E3.5.4.16; GTP cyclohydrolase I [EC:3.5.4.16]
K00090	74.04	7.39	6.72493	1467	z+	neutral	ghrB; glyoxylate/hydroxypyruvate/2-ketogluconate reductase [EC:1.1.1.79 1.1.1.81 1.1.1.215]
K00405	68.84	7.62	7.37894	1468	z+	neutral	ccoO; cytochrome c oxidase cbb3-type subunit II
K00867	63.23	5.66	6.2912	1469	z+	neutral	coaA; type I pantothenate kinase [EC:2.7.1.33]
K02000	60.88	5.46	5.6813	1470	z+	neutral	proV; glycine betaine/proline transport system ATP-binding protein [EC:7.6.2.9]
K02028	58.95	6.58	7.24991	1471	z+	neutral	ABC.PA.A; polar amino acid transport system ATP-binding protein [EC:7.4.2.1]
K02083	58.85	5.58	5.88493	1472	z+	neutral	allC; allantoate deiminase [EC:3.5.3.9]
K02560	71.82	6.43	6.19087	1473	z+	neutral	lpxM, msbB; lauroyl-Kdo2-lipid IVA myristoyltransferase [EC:2.3.1.243]
K03186	55.22	4.02	4.60812	1474	z+	neutral	ubiX, bsdB, PAD1; flavin prenyltransferase [EC:2.5.1.129]
K03383	59.05	4.03	5.03251	1475	z+	neutral	atzD; cyanuric acid amidohydrolase [EC:3.5.2.15]
K03576	67.52	5.81	5.71196	1476	z+	neutral	metR; LysR family transcriptional regulator, regulator for metE and metH
K03772	58.52	5.7	5.7029	1477	z+	neutral	fkpA; FKBP-type peptidyl-prolyl cis-trans isomerase FkpA [EC:5.2.1.8]
K04764	58.5	5.05	5.4721	1478	z+	neutral	ihfA, himA; integration host factor subunit alpha
K05582	79.51	6.1	6.35545	1479	z+	neutral	ndhK; NAD(P)H-quinone oxidoreductase subunit K [EC:7.1.1.2]
K05773	76.07	8.5	8.14179	1480	z+	neutral	tupB, vupB; tungstate transport system permease protein
K06039	61.52	5.1	5.51086	1481	z+	neutral	ychN; uncharacterized protein involved in oxidation of intracellular sulfur
K06901	57.02	4.58	4.95904	1482	z+	neutral	pbuG, azgA, ghxP, ghxQ, adeQ; adenine/guanine/hypoxanthine permease
K07395	68.71	6.65	7.20848	1483	z+	neutral	K07395; putative proteasome-type protease
K08227	76.78	8.15	7.75725	1484	z+	neutral	lplT; MFS transporter, LPLT family, lysophospholipid transporter
K08234	54.32	5.64	5.87502	1485	z+	neutral	yaeR; glyoxylase I family protein
K08354	83.09	7.07	7.06403	1486	z+	neutral	phsC; thiosulfate reductase cytochrome b subunit
K09020	56.27	4.81	4.65059	1487	z+	neutral	rutB; ureidoacrylate peracid hydrolase [EC:3.5.1.110]
K09781	79.9	5.27	5.6176	1488	z+	neutral	K09781; uncharacterized protein
K10546	84.47	6.88	7.08951	1489	z+	neutral	ABC.GGU.S, chvE; putative multiple sugar transport system substrate-binding protein
K12368	64.6	7.01	6.88888	1490	z+	neutral	dppA; dipeptide transport system substrate-binding protein
K13574	62.58	6.04	6.38924	1491	z+	neutral	hcxB; hydroxycarboxylate dehydrogenase B [EC:1.1.1.237 1.1.1.-]
K14268	62.57	3.03	3.7948	1492	z+	neutral	davT, gabT; 5-aminovalerate/4-aminobutyrate aminotransferase [EC:2.6.1.48 2.6.1.19]
K15558	89.81	7.5	7.60295	1493	z+	neutral	ophH; phthalate transport system ATP-binding protein
K15866	54.02	3.47	4.31018	1494	z+	neutral	paaG; 2-(1,2-epoxy-1,2-dihydrophenyl)acetyl-CoA isomerase [EC:5.3.3.18]
K15885	67.56	4.91	5.35592	1495	z+	neutral	mtmQ; C7-C12 aromatase (ARO/CYC) [EC:4.2.1.-]
K16211	67.24	5.83	6.26953	1496	z+	neutral	malY, malT; maltose/moltooligosaccharide transporter
K16784	69.26	5.1	5.61632	1497	z+	neutral	bioM; biotin transport system ATP-binding protein [EC:7.6.2.-]
K17285	59.54	6.04	6.20623	1498	z+	neutral	SELENBP1; methanethiol oxidase [EC:1.8.3.4]
K19696	83.95	4.47	4.78149	1499	z+	neutral	mtiP; 5'-methylthioinosine phosphorylase [EC:2.4.2.44]
K19794	59.05	4.03	5.03251	1500	z+	neutral	bar; barbiturase [EC:3.5.2.1]
K19961	59.1	3.61	4.07259	1501	z+	neutral	chnD; 6-hydroxyhexanoate dehydrogenase [EC:1.1.1.258]
K21700	60.1	5.93	5.45197	1502	z+	neutral	bauB; beta-alanine degradation protein BauB
K00121	54.99	3.59	4.2026	1503	z+	neutral	frmA, ADH5, adhC; S-(hydroxymethyl)glutathione dehydrogenase / alcohol dehydrogenase [EC:1.1.1.284 1.1.1.1]
K00317	54.75	4.47	4.76824	1504	z+	neutral	dmd-tmd; dimethylamine/trimethylamine dehydrogenase [EC:1.5.8.1 1.5.8.2]
K00511	74.62	5.65	5.95226	1505	z+	neutral	SQLE, ERG1; squalene monooxygenase [EC:1.14.14.17]
K00625	57.03	5.61	5.53259	1506	z+	neutral	E2.3.1.8, pta; phosphate acetyltransferase [EC:2.3.1.8]
K01305	64.61	5.52	6.25622	1507	z+	neutral	iadA; beta-aspartyl-dipeptidase (metallo-type) [EC:3.4.19.-]
K01460	71.5	5.51	5.57784	1508	z+	neutral	gsp; glutathionylspermidine amidase/synthetase [EC:3.5.1.78 6.3.1.8]
K01713	57.66	3.96	4.41322	1509	z+	neutral	pheC; cyclohexadienyl dehydratase [EC:4.2.1.51 4.2.1.91]
K02614	57.33	4.13	4.59433	1510	z+	neutral	paaI; acyl-CoA thioesterase [EC:3.1.2.-]
K02670	58.6	3.93	4.41024	1511	z+	neutral	pilU; twitching motility protein PilU
K03717	71.32	6.58	6.68909	1512	z+	neutral	nhaR; LysR family transcriptional regulator, transcriptional activator of nhaA
K04752	56.25	4.34	4.61772	1513	z+	neutral	glnK; nitrogen regulatory protein P-II 2
K05373	71.52	5.76	5.74418	1514	z+	neutral	ybtX, irp8; MFS transporter, putative signal transducer
K06145	72.67	6.79	6.5185	1515	z+	neutral	gntR; LacI family transcriptional regulator, gluconate utilization system Gnt-I transcriptional repressor
K06157	79.25	4.11	4.63771	1516	z+	neutral	idnT; Gnt-II system L-idonate transporter
K06194	57.62	4.2	4.65615	1517	z+	neutral	nlpD; lipoprotein NlpD
K06203	59.11	4.36	4.4144	1518	z+	neutral	cysZ; CysZ protein
K06918	62.65	5.55	5.9087	1519	z+	neutral	K06918; uncharacterized protein
K07302	56.5	7.93	7.85253	1520	z+	neutral	iorA; isoquinoline 1-oxidoreductase subunit alpha [EC:1.3.99.16]
K08068	62.38	3.17	3.87906	1521	z+	neutral	siaA, neuC1; UDP-N-acetylglucosamine 2-epimerase (hydrolysing) [EC:3.2.1.183]
K09984	61.61	3.27	4.12821	1522	z+	neutral	K09984; uncharacterized protein
K10002	71.88	8.53	7.94441	1523	z+	neutral	gltK, aatM; glutamate/aspartate transport system permease protein
K10111	62.98	6.19	5.7882	1524	z+	neutral	malK, mtlK, thuK; multiple sugar transport system ATP-binding protein [EC:7.5.2.-]
K11908	71.32	4.1	4.45855	1525	z+	neutral	vasH; sigma-54 dependent transcriptional regulator
K11932	60.49	5.1	5.63388	1526	z+	neutral	uspG; universal stress protein G
K12941	57.67	4.75	4.94096	1527	z+	neutral	abgB; aminobenzoyl-glutamate utilization protein B
K13483	54.96	4.88	5.17199	1528	z+	neutral	yagT; xanthine dehydrogenase YagT iron-sulfur-binding subunit
K15842	80.6	8.17	8.0012	1529	z+	neutral	cagA; cytotoxicity-associated immunodominant antigen
K16127	67.79	5.28	5.27859	1530	z+	neutral	mcyG; microcystin synthetase protein McyG
K16321	79.25	4.11	4.63771	1531	z+	neutral	gntP; high-affinity gluconate transporter
K18076	64.9	4.72	4.86437	1532	z+	neutral	tphB; 1,2-dihydroxy-3,5-cyclohexadiene-1,4-dicarboxylate dehydrogenase [EC:1.3.1.53]
K18122	54.83	4.93	4.34298	1533	z+	neutral	cat2, abfT; 4-hydroxybutyrate CoA-transferase [EC:2.8.3.-]
K00038	71.87	5.44	6.03008	1534	z+	neutral	E1.1.1.53; 3alpha(or 20beta)-hydroxysteroid dehydrogenase [EC:1.1.1.53]
K00123	55.39	5.55	5.69078	1535	z+	neutral	fdoG, fdhF, fdwA; formate dehydrogenase major subunit [EC:1.17.1.9]
K00138	60.74	4	4.35413	1536	z+	neutral	aldB; aldehyde dehydrogenase [EC:1.2.1.-]
K00334	53.83	4.27	4.38584	1537	z+	neutral	nuoE; NADH-quinone oxidoreductase subunit E [EC:7.1.1.2]
K00339	53.92	4.35	4.89157	1538	z+	neutral	nuoJ; NADH-quinone oxidoreductase subunit J [EC:7.1.1.2]
K00570	55.78	3.95	4.14199	1539	z+	neutral	pmtA; phosphatidylethanolamine/phosphatidyl-N-methylethanolamine N-methyltransferase [EC:2.1.1.17 2.1.1.71]
K00745	72.62	4.18	4.69509	1540	z+	neutral	Unannotated
K00934	69.31	6.62	6.45241	1541	z+	neutral	E2.7.3.3; arginine kinase [EC:2.7.3.3]
K01142	55.04	5.38	6.07001	1542	z+	neutral	E3.1.11.2, xthA; exodeoxyribonuclease III [EC:3.1.11.2]
K01426	54.53	6.07	6.0659	1543	z+	neutral	E3.5.1.4, amiE; amidase [EC:3.5.1.4]
K01523	59.29	6.15	6.29205	1544	z+	neutral	hisE; phosphoribosyl-ATP pyrophosphohydrolase [EC:3.6.1.31]
K01577	60.36	5.62	5.77091	1545	z+	neutral	oxc; oxalyl-CoA decarboxylase [EC:4.1.1.8]
K01637	54.4	5.14	5.68704	1546	z+	neutral	E4.1.3.1, aceA; isocitrate lyase [EC:4.1.3.1]
K01638	54.05	4.09	4.81126	1547	z+	neutral	aceB, glcB; malate synthase [EC:2.3.3.9]
K01687	55.14	4.59	4.85004	1548	z+	neutral	ilvD; dihydroxy-acid dehydratase [EC:4.2.1.9]
K01826	61.69	4.57	4.93866	1549	z+	neutral	hpaF, hpcD; 5-carboxymethyl-2-hydroxymuconate isomerase [EC:5.3.3.10]
K01857	54.9	5.03	5.27214	1550	z+	neutral	pcaB; 3-carboxy-cis,cis-muconate cycloisomerase [EC:5.5.1.2]
K01941	56.84	5.45	5.4442	1551	z+	neutral	E6.3.4.6; urea carboxylase [EC:6.3.4.6]
K01949	67.09	6.76	6.98495	1552	z+	neutral	gmaS; glutamate---methylamine ligase [EC:6.3.4.12]
K02358	56.07	4.81	5.19367	1553	z+	neutral	tuf, TUFM; elongation factor Tu
K02498	57.77	6.5	6.7277	1554	z+	neutral	hemY; HemY protein
K02504	63.28	5.17	5.64831	1555	z+	neutral	hofB; protein transport protein HofB
K02510	57.24	6.59	6.57616	1556	z+	neutral	hpaI, hpcH; 4-hydroxy-2-oxoheptanedioate aldolase [EC:4.1.2.52]
K02639	62.05	4.63	5.31205	1557	z+	neutral	petF; ferredoxin
K02805	65.44	5.37	5.97772	1558	z+	neutral	wecE, rffA; dTDP-4-amino-4,6-dideoxygalactose transaminase [EC:2.6.1.59]
K02878	57.93	5.98	5.69612	1559	z+	neutral	RP-L16, MRPL16, rplP; large subunit ribosomal protein L16
K02884	57.44	4.7	5.25206	1560	z+	neutral	RP-L19, MRPL19, rplS; large subunit ribosomal protein L19
K02886	58.33	5.11	5.56447	1561	z+	neutral	RP-L2, MRPL2, rplB; large subunit ribosomal protein L2
K02887	56.93	5.2	5.40099	1562	z+	neutral	RP-L20, MRPL20, rplT; large subunit ribosomal protein L20
K02890	56.62	4.6	4.50839	1563	z+	neutral	RP-L22, MRPL22, rplV; large subunit ribosomal protein L22
K02948	57.65	5.47	5.85481	1564	z+	neutral	RP-S11, MRPS11, rpsK; small subunit ribosomal protein S11
K02956	55.15	3.88	3.98939	1565	z+	neutral	RP-S15, MRPS15, rpsO; small subunit ribosomal protein S15
K02992	58.14	6.11	6.32161	1566	z+	neutral	RP-S7, MRPS7, rpsG; small subunit ribosomal protein S7
K02994	57.91	5.13	5.19625	1567	z+	neutral	RP-S8, rpsH; small subunit ribosomal protein S8
K03106	56.06	4.67	5.31537	1568	z+	neutral	SRP54, ffh; signal recognition particle subunit SRP54 [EC:3.6.5.4]
K03403	71.08	5.8	5.71104	1569	z+	neutral	chlH, bchH; magnesium chelatase subunit H [EC:6.6.1.1]
K03406	53.74	4.19	4.44642	1570	z+	neutral	mcp; methyl-accepting chemotaxis protein
K03527	55.39	5.35	5.84975	1571	z+	neutral	ispH, lytB; 4-hydroxy-3-methylbut-2-en-1-yl diphosphate reductase [EC:1.17.7.4]
K03628	55.88	4.56	4.97936	1572	z+	neutral	rho; transcription termination factor Rho
K03693	82.67	8.21	8.08825	1573	z+	neutral	pbp1b; penicillin-binding protein 1B
K03932	57.83	4.89	5.49284	1574	z+	neutral	lpqC; polyhydroxybutyrate depolymerase
K04077	55.05	4.7	4.89719	1575	z+	neutral	groEL, HSPD1; chaperonin GroEL
K04090	59.64	5.88	5.87498	1576	z+	neutral	E1.2.7.8; indolepyruvate ferredoxin oxidoreductase [EC:1.2.7.8]
K04105	58.15	5.54	5.85718	1577	z+	neutral	hbaA; 4-hydroxybenzoate-CoA ligase [EC:6.2.1.27 6.2.1.25]
K04478	82.58	8.25	8.1339	1578	z+	neutral	sgtB; monofunctional glycosyltransferase [EC:2.4.1.129]
K05299	55.97	5.12	5.29611	1579	z+	neutral	fdhA; formate dehydrogenase (NADP+) alpha subunit [EC:1.17.1.10]
K05590	77.25	6.42	6.28972	1580	z+	neutral	srmB; ATP-dependent RNA helicase SrmB [EC:3.6.4.13]
K05814	66.45	7.85	7.82142	1581	z+	neutral	ugpA; sn-glycerol 3-phosphate transport system permease protein
K05973	59.96	5.38	5.80006	1582	z+	neutral	phaZ; poly(3-hydroxybutyrate) depolymerase [EC:3.1.1.75]
K06155	78.28	4.47	5.01866	1583	z+	neutral	gntT; Gnt-I system high-affinity gluconate transporter
K06162	59.98	5.58	5.90302	1584	z+	neutral	phnM; alpha-D-ribose 1-methylphosphonate 5-triphosphate diphosphatase [EC:3.6.1.63]
K07478	55.47	3.73	4.2235	1585	z+	neutral	ycaJ; putative ATPase
K07712	57.34	5.44	5.24918	1586	z+	neutral	glnG, ntrC; two-component system, NtrC family, nitrogen regulation response regulator GlnG
K07749	58.73	6.62	6.7475	1587	z+	neutral	frc; formyl-CoA transferase [EC:2.8.3.16]
K08162	70.72	5.37	5.63548	1588	z+	neutral	mdtH; MFS transporter, DHA1 family, multidrug resistance protein
K09123	57.14	3.92	4.91262	1589	z+	neutral	lhpI; cis-L-3-hydroxyproline dehydratase [EC:4.2.1.171]
K09967	60.52	6.81	6.90069	1590	z+	neutral	K09967; uncharacterized protein
K10003	68.87	6.57	6.59386	1591	z+	neutral	gltJ, aatQ; glutamate/aspartate transport system permease protein
K10228	60.73	5.46	5.67388	1592	z+	neutral	smoF, mtlF; polyol transport system permease protein
K11085	55.54	5.45	5.56563	1593	z+	neutral	msbA; ATP-binding cassette, subfamily B, bacterial MsbA [EC:7.5.2.6]
K11177	57.89	3.42	3.96565	1594	z+	neutral	yagR; xanthine dehydrogenase YagR molybdenum-binding subunit [EC:1.17.1.4]
K11533	67.18	2.68	3.588	1595	z+	neutral	fas; fatty acid synthase, bacteria type [EC:2.3.1.-]
K11689	67.76	7.67	8.21436	1596	z+	neutral	dctQ; C4-dicarboxylate transporter, DctQ subunit
K11719	56.28	3.47	4.08895	1597	z+	neutral	lptC; lipopolysaccharide export system protein LptC
K11959	62.4	7.34	7.36297	1598	z+	neutral	urtA; urea transport system substrate-binding protein
K11961	66.62	6.59	6.5213	1599	z+	neutral	urtC; urea transport system permease protein
K11963	65.34	6.12	6.33135	1600	z+	neutral	urtE; urea transport system ATP-binding protein
K12551	82.52	8.12	7.9934	1601	z+	neutral	sgtA; monofunctional glycosyltransferase [EC:2.4.1.129]
K13490	61.81	4.92	5.37929	1602	z+	neutral	wspE; two-component system, chemotaxis family, sensor histidine kinase and response regulator WspE
K13604	73.4	6.38	6.94139	1603	z+	neutral	bchU; bacteriochlorophyllide d C-20 methyltransferase [EC:2.1.1.333]
K13797	55.65	3.87	4.06988	1604	z+	neutral	rpoBC; DNA-directed RNA polymerase subunit beta-beta' [EC:2.7.7.6]
K13815	75.19	6.09	6.52912	1605	z+	neutral	rpfG; two-component system, response regulator RpfG
K14028	65.04	5.05	5.18596	1606	z+	neutral	mdh1, mxaF; methanol dehydrogenase (cytochrome c) subunit 1 [EC:1.1.2.7]
K14197	82.66	7.23	7.14996	1607	z+	neutral	sbi; immunoglobulin G-binding protein Sbi
K14471	74.44	6.37	6.42498	1608	z+	neutral	smtA1; succinyl-CoA:(S)-malate CoA-transferase subunit A [EC:2.8.3.22]
K14472	74.56	6.4	6.41342	1609	z+	neutral	smtB; succinyl-CoA:(S)-malate CoA-transferase subunit B [EC:2.8.3.22]
K15556	79.25	9.55	9.18516	1610	z+	neutral	ophF; phthalate transport system substrate-binding protein
K17242	66.14	7.26	7.17771	1611	z+	neutral	aguF; alpha-1,4-digalacturonate transport system permease protein
K17244	80.81	7.9	8.15646	1612	z+	neutral	chiE; putative chitobiose transport system substrate-binding protein
K18303	65.83	7.4	7.353	1613	z+	neutral	mexK; multidrug efflux pump
K18770	82.55	8.15	8.04205	1614	z+	neutral	pbpD; penicillin-binding protein 4 [EC:2.4.1.129 3.4.16.4]
K19339	66.12	5.98	5.8101	1615	z+	neutral	nosR; NosR/NirI family transcriptional regulator, nitrous oxide reductase regulator
K19343	63.11	5.11	4.99542	1616	z+	neutral	nirI; NosR/NirI family transcriptional regulator, nitrite reductase regulator
K21460	72.22	6.12	6.82752	1617	z+	neutral	sfmM2; L-tyrosine C(3)-methyltransferase [EC:2.1.1.304]
K21574	82.57	5.34	5.68185	1618	z+	neutral	susB; glucan 1,4-alpha-glucosidase [EC:3.2.1.3]
K21962	72.83	4.71	5.42368	1619	z+	neutral	acnR; TetR/AcrR family transcriptional regulator, transcriptional repressor of aconitase
K22186	57.18	4.87	5.01376	1620	z+	neutral	xylD; xylonate dehydratase [EC:4.2.1.82]
K22209	60.34	3.84	4.09161	1621	z+	neutral	tarD; D(-)-tartrate dehydratase [EC:4.2.1.81]
K22320	63.98	3.17	3.89998	1622	z+	neutral	oleD; 2-alkyl-3-oxoalkanoate reductase [EC:1.1.1.412]
K00011	60.46	4.22	4.90192	1623	z+	neutral	AKR1B; aldehyde reductase [EC:1.1.1.21]
K00053	56.62	5.73	5.84331	1624	z+	neutral	ilvC; ketol-acid reductoisomerase [EC:1.1.1.86]
K00176	68.68	6.65	6.50739	1625	z+	neutral	korD, oorD; 2-oxoglutarate ferredoxin oxidoreductase subunit delta [EC:1.2.7.3]
K00180	61.1	6.65	6.52947	1626	z+	neutral	iorB; indolepyruvate ferredoxin oxidoreductase, beta subunit [EC:1.2.7.8]
K00423	70.27	6.33	6.25663	1627	z+	neutral	E1.10.3.3; L-ascorbate oxidase [EC:1.10.3.3]
K00436	57.47	3.62	3.93521	1628	z+	neutral	hoxH; NAD-reducing hydrogenase large subunit [EC:1.12.1.2]
K00452	59.55	4.28	4.50593	1629	z+	neutral	HAAO; 3-hydroxyanthranilate 3,4-dioxygenase [EC:1.13.11.6]
K00608	57.38	6.88	6.84688	1630	z+	neutral	pyrBI; aspartate carbamoyltransferase [EC:2.1.3.2]
K00609	55.47	6.17	6.0851	1631	z+	neutral	pyrB, PYR2; aspartate carbamoyltransferase catalytic subunit [EC:2.1.3.2]
K00754	56.68	4.25	4.66507	1632	z+	neutral	bshA; L-malate glycosyltransferase [EC:2.4.1.-]
K00822	59.1	5.4	5.72577	1633	z+	neutral	E2.6.1.18; beta-alanine--pyruvate transaminase [EC:2.6.1.18]
K00830	56.44	5.23	5.71335	1634	z+	neutral	AGXT; alanine-glyoxylate transaminase / serine-glyoxylate transaminase / serine-pyruvate transaminase [EC:2.6.1.44 2.6.1.45 2.6.1.51]
K00989	56.63	5.02	5.49751	1635	z+	neutral	rph; ribonuclease PH [EC:2.7.7.56]
K00992	56.92	4.17	4.9579	1636	z+	neutral	murU; N-acetyl-alpha-D-muramate 1-phosphate uridylyltransferase [EC:2.7.7.99]
K01494	55.53	4.87	5.06393	1637	z+	neutral	dcd; dCTP deaminase [EC:3.5.4.13]
K01905	53.51	3.42	3.82999	1638	z+	neutral	acdA; acetate---CoA ligase (ADP-forming) subunit alpha [EC:6.2.1.13]
K01908	59.69	6.91	7.02139	1639	z+	neutral	ACSS3, prpE; propionyl-CoA synthetase [EC:6.2.1.17]
K02075	61.37	6.79	7.06317	1640	z+	neutral	ABC.ZM.P; zinc/manganese transport system permease protein
K02077	62.65	6.85	7.15822	1641	z+	neutral	ABC.ZM.S; zinc/manganese transport system substrate-binding protein
K02192	66.12	5.31	5.9087	1642	z+	neutral	bfd; bacterioferritin-associated ferredoxin
K02988	56.35	4.88	5.26316	1643	z+	neutral	RP-S5, MRPS5, rpsE; small subunit ribosomal protein S5
K02996	56.31	5.49	5.59684	1644	z+	neutral	RP-S9, MRPS9, rpsI; small subunit ribosomal protein S9
K03321	58.6	6.22	6.54064	1645	z+	neutral	TC.SULP; sulfate permease, SulP family
K03459	69.28	5.09	5.37956	1646	z+	neutral	focB; formate transporter
K03740	92.05	6.07	5.73973	1647	z+	neutral	dltD; D-alanine transfer protein
K03852	61.48	5	4.67999	1648	z+	neutral	xsc; sulfoacetaldehyde acetyltransferase [EC:2.3.3.15]
K03941	60.35	5.49	5.63781	1649	z+	neutral	NDUFS8; NADH dehydrogenase (ubiquinone) Fe-S protein 8 [EC:7.1.1.2]
K04755	56.13	5.69	5.90912	1650	z+	neutral	fdx; ferredoxin, 2Fe-2S
K05524	54.63	4.28	4.93116	1651	z+	neutral	fdxA; ferredoxin
K05833	70.23	5.05	5.21898	1652	z+	neutral	K05833; putative tryptophan/tyrosine transport system ATP-binding protein
K06016	58.82	8.27	7.91456	1653	z+	neutral	pydC; beta-ureidopropionase / N-carbamoyl-L-amino-acid hydrolase [EC:3.5.1.6 3.5.1.87]
K06034	66.04	5.32	5.43586	1654	z+	neutral	comD; sulfopyruvate decarboxylase subunit alpha [EC:4.1.1.79]
K06351	61.05	5.63	5.91322	1655	z+	neutral	kipI; inhibitor of KinA
K06409	78.31	6.15	6.39544	1656	z+	neutral	spoVB; stage V sporulation protein B
K06942	54.22	6	6.14755	1657	z+	neutral	ychF; ribosome-binding ATPase
K07227	80.62	4.04	4.30659	1658	z+	neutral	chuX; heme iron utilization protein
K07255	60.09	4.43	4.8064	1659	z+	neutral	tauX; taurine dehydrogenase small subunit [EC:1.4.2.-]
K07400	62.35	4.93	5.37636	1660	z+	neutral	nfuA; Fe/S biogenesis protein NfuA
K07487	59.02	4.83	5.33227	1661	z+	neutral	K07487; transposase
K07647	64.83	5.88	5.66187	1662	z+	neutral	torS; two-component system, OmpR family, sensor histidine kinase TorS [EC:2.7.13.3]
K08304	58.28	4.46	5.04671	1663	z+	neutral	mltA; membrane-bound lytic murein transglycosylase A [EC:4.2.2.-]
K10548	79.54	4.57	4.98947	1664	z+	neutral	ABC.GGU.A, gguA; putative multiple sugar transport system ATP-binding protein [EC:7.5.2.-]
K11358	88.03	5.9	5.75707	1665	z+	neutral	yhdR; aspartate aminotransferase [EC:2.6.1.1]
K11731	60.42	4.9	5.21571	1666	z+	neutral	atuD; citronellyl-CoA dehydrogenase [EC:1.3.99.-]
K14061	63.61	6.43	6.57951	1667	z+	neutral	uspF; universal stress protein F
K15230	69.1	7.35	7.10432	1668	z+	neutral	aclA; ATP-citrate lyase alpha-subunit [EC:2.3.3.8]
K15231	68.82	5.19	5.84684	1669	z+	neutral	aclB; ATP-citrate lyase beta-subunit [EC:2.3.3.8]
K15233	69.1	7.35	7.10432	1670	z+	neutral	ccsB; citryl-CoA synthetase small subunit
K15270	61.66	5.29	5.62492	1671	z+	neutral	sam; S-adenosylmethionine uptake transporter
K15599	62.61	6.99	6.8052	1672	z+	neutral	thiX; putative hydroxymethylpyrimidine transport system permease protein
K15724	54.82	4.46	4.89134	1673	z+	neutral	erpA; iron-sulfur cluster insertion protein
K15765	72.45	7.46	7.19006	1674	z+	neutral	tmoF, tbuC, touF; toluene monooxygenase electron transfer component [EC:1.18.1.3]
K16953	69.16	6.3	6.40902	1675	z+	neutral	dddL; dimethylpropiothetin dethiomethylase [EC:4.4.1.3]
K17222	59.23	7.46	7.29777	1676	z+	neutral	soxA; L-cysteine S-thiosulfotransferase [EC:2.8.5.2]
K17239	85.3	6.13	6.3769	1677	z+	neutral	inoG; inositol-phosphate transport system permease protein
K17240	77.33	6.72	7.21328	1678	z+	neutral	inoK; inositol-phosphate transport system ATP-binding protein
K17323	76.76	7.77	7.93681	1679	z+	neutral	glpQ; glycerol transport system permease protein
K17364	65.66	4.02	4.25656	1680	z+	neutral	dmrA; dihydromethanopterin reductase [EC:1.5.1.47]
K17716	61.67	5.19	5.37981	1681	z+	neutral	capD; UDP-glucose 4-epimerase [EC:5.1.3.2]
K18313	71.96	6.24	6.52579	1682	z+	neutral	sct; succinyl-CoA---D-citramalate CoA-transferase [EC:2.8.3.20]
K18613	55.19	4.26	4.5185	1683	z+	neutral	K18613; 3-hydroxy-2-methylpyridine-4,5-dicarboxylate 4-decarboxylase [EC:4.1.1.51]
K19066	75.06	5.41	5.79062	1684	z+	neutral	E1.3.8.10; cyclohex-1-ene-1-carbonyl-CoA dehydrogenase [EC:1.3.8.10]
K19067	75.06	5.41	5.79062	1685	z+	neutral	E1.3.8.11; cyclohexane-1-carbonyl-CoA dehydrogenase [EC:1.3.8.11]
K19200	58.16	4.39	4.32635	1686	z+	neutral	IAL; isopenicillin-N N-acyltransferase like protein
K19416	78.66	8.24	8.27868	1687	z+	neutral	yccA; modulator of FtsH protease
K19560	77.36	8.53	8.25445	1688	z+	neutral	bioK; pimeloyl-[acyl-carrier protein] methyl ester esterase [EC:3.1.1.85]
K19661	61.34	3.32	3.89243	1689	z+	neutral	hupT, hoxJ; two-component system, NtrC family, sensor histidine kinase HupT/HoxJ [EC:2.7.13.3]
K20087	68.07	6.13	6.0252	1690	z+	neutral	vioB; violacein biosynthesis protein VioB
K20549	70.55	6.78	6.69203	1691	z+	neutral	aci; 3,6-anhydro-L-galactonate cycloisomerase [EC:5.5.1.25]
K20942	57.6	4.06	4.09758	1692	z+	neutral	graA; resorcinol 4-hydroxylase (FADH2) [EC:1.14.14.27]
K21394	73.05	8.15	8.02991	1693	z+	neutral	yiaM; TRAP-type transport system small permease protein
K21801	63.84	4.95	5.44823	1694	z+	neutral	iaaH; indoleacetamide hydrolase [EC:3.5.1.-]
K22224	53.51	3.42	3.82481	1695	z+	neutral	acdB; acetate---CoA ligase (ADP-forming) subunit beta [EC:6.2.1.13]
K00102	54.79	4.87	5.28902	1696	z+	neutral	LDHD, dld; D-lactate dehydrogenase (cytochrome) [EC:1.1.2.4]
K00105	65.48	4.72	4.86067	1697	z+	neutral	E1.1.3.21; alpha-glycerophosphate oxidase [EC:1.1.3.21]
K00175	55.33	5.78	5.8924	1698	z+	neutral	korB, oorB, oforB; 2-oxoglutarate/2-oxoacid ferredoxin oxidoreductase subunit beta [EC:1.2.7.3 1.2.7.11]
K00213	71.69	4.32	4.52188	1699	z+	neutral	DHCR7; 7-dehydrocholesterol reductase [EC:1.3.1.21]
K00227	67.71	6.01	5.98906	1700	z+	neutral	SC5DL, ERG3; Delta7-sterol 5-desaturase [EC:1.14.19.20]
K00261	54.26	3.98	4.54933	1701	z+	neutral	GLUD1_2, gdhA; glutamate dehydrogenase (NAD(P)+) [EC:1.4.1.3]
K00262	55.41	5.15	5.36519	1702	z+	neutral	E1.4.1.4, gdhA; glutamate dehydrogenase (NADP+) [EC:1.4.1.4]
K00422	70.79	5.64	5.73306	1703	z+	neutral	E1.10.3.1; polyphenol oxidase [EC:1.10.3.1]
K00612	56.09	5.23	5.28388	1704	z+	neutral	nodU; carbamoyltransferase [EC:2.1.3.-]
K00639	56.61	6.45	6.05422	1705	z+	neutral	kbl, GCAT; glycine C-acetyltransferase [EC:2.3.1.29]
K00646	82.31	6.01	5.93517	1706	z+	neutral	pksF; malonyl-ACP decarboxylase
K00933	69.47	6.35	6.08494	1707	z+	neutral	E2.7.3.2; creatine kinase [EC:2.7.3.2]
K01053	55.64	7.22	6.67852	1708	z+	neutral	gnl, RGN; gluconolactonase [EC:3.1.1.17]
K01146	68.14	7.03	6.67621	1709	z+	neutral	xni; protein Xni
K01273	53.14	4.15	4.45951	1710	z+	neutral	DPEP; membrane dipeptidase [EC:3.4.13.19]
K01283	64.29	7.06	6.81053	1711	z+	neutral	ACE, CD143; peptidyl-dipeptidase A [EC:3.4.15.1]
K01295	54.97	3.68	4.2191	1712	z+	neutral	cpg; glutamate carboxypeptidase [EC:3.4.17.11]
K01465	56.32	8.02	7.5657	1713	z+	neutral	URA4, pyrC; dihydroorotase [EC:3.5.2.3]
K01470	56.08	5.83	6.08548	1714	z+	neutral	E3.5.2.10; creatinine amidohydrolase [EC:3.5.2.10]
K01497	53.78	5.28	5.26206	1715	z+	neutral	ribA, RIB1; GTP cyclohydrolase II [EC:3.5.4.25]
K01507	52.27	2.64	3.71132	1716	z+	neutral	ppa; inorganic pyrophosphatase [EC:3.6.1.1]
K01699	62.7	4.86	5.1126	1717	z+	neutral	pduC; propanediol dehydratase large subunit [EC:4.2.1.28]
K01712	54.7	4.76	4.54439	1718	z+	neutral	hutU, UROC1; urocanate hydratase [EC:4.2.1.49]
K01715	53.79	6.2	6.48756	1719	z+	neutral	crt; enoyl-CoA hydratase [EC:4.2.1.17]
K01729	61.61	5.79	5.88167	1720	z+	neutral	algL; poly(beta-D-mannuronate) lyase [EC:4.2.2.3]
K01769	66.89	7.59	7.97045	1721	z+	neutral	E4.6.1.2; guanylate cyclase, other [EC:4.6.1.2]
K01795	58.64	4.97	4.81333	1722	z+	neutral	algG; mannuronan 5-epimerase [EC:5.1.3.37]
K01904	62.7	5.46	5.58914	1723	z+	neutral	4CL; 4-coumarate--CoA ligase [EC:6.2.1.12]
K01961	53.24	3.61	4.28768	1724	z+	neutral	accC; acetyl-CoA carboxylase, biotin carboxylase subunit [EC:6.4.1.2 6.3.4.14]
K01971	53.99	5.55	5.87609	1725	z+	neutral	ligD; bifunctional non-homologous end joining protein LigD [EC:6.5.1.1]
K02052	63.69	8.36	8.00888	1726	z+	neutral	ABC.SP.A; putative spermidine/putrescine transport system ATP-binding protein
K02055	60.48	7.8	7.41594	1727	z+	neutral	ABC.SP.S; putative spermidine/putrescine transport system substrate-binding protein
K02433	55.21	7.12	6.91738	1728	z+	neutral	gatA, QRSL1; aspartyl-tRNA(Asn)/glutamyl-tRNA(Gln) amidotransferase subunit A [EC:6.3.5.6 6.3.5.7]
K02450	57.73	7.48	6.86545	1729	z+	neutral	gspA; general secretion pathway protein A
K02454	59.01	6.08	6.01183	1730	z+	neutral	gspE; general secretion pathway protein E [EC:7.4.2.8]
K02632	83.08	5.51	5.67767	1731	z+	neutral	pecF; phycoerythrocyanin alpha-cysteine-84 phycoviolobilin lyase/isomerase subunit PecF [EC:4.4.1.31]
K02650	66.52	7.79	7.45693	1732	z+	neutral	pilA; type IV pilus assembly protein PilA
K02652	60.74	6.4	6.47369	1733	z+	neutral	pilB; type IV pilus assembly protein PilB
K02653	56.42	5.99	5.61174	1734	z+	neutral	pilC; type IV pilus assembly protein PilC
K02667	56.4	3.24	4.03785	1735	z+	neutral	pilR, pehR; two-component system, NtrC family, response regulator PilR
K02669	59.19	5.73	5.93191	1736	z+	neutral	pilT; twitching motility protein PilT
K02768	57.67	5.13	5.72712	1737	z+	neutral	fruB; fructose PTS system EIIA component [EC:2.7.1.202]
K02794	62.22	4.48	4.75262	1738	z+	neutral	manX; mannose PTS system EIIAB component [EC:2.7.1.191]
K03117	61.46	7.93	7.58687	1739	z+	neutral	tatB; sec-independent protein translocase protein TatB
K03418	59.18	6.24	5.60715	1740	z+	neutral	E3.5.1.56; N,N-dimethylformamidase [EC:3.5.1.56]
K03814	53.61	3.86	3.97337	1741	z+	neutral	mtgA; monofunctional glycosyltransferase [EC:2.4.1.129]
K03842	91.43	6.75	6.6741	1742	z+	neutral	ALG1; beta-1,4-mannosyltransferase [EC:2.4.1.142]
K04342	91.12	9.23	8.86366	1743	z+	neutral	strK; streptomycin-6-phosphatase [EC:3.1.3.39]
K04564	61.35	8.27	8.10891	1744	z+	neutral	SOD2; superoxide dismutase, Fe-Mn family [EC:1.15.1.1]
K04771	53.26	5.82	5.77019	1745	z+	neutral	degP, htrA; serine protease Do [EC:3.4.21.107]
K05580	57.31	5.36	5.82038	1746	z+	neutral	ndhI; NAD(P)H-quinone oxidoreductase subunit I [EC:7.1.1.2]
K05847	53.8	3.49	3.86655	1747	z+	neutral	opuA; osmoprotectant transport system ATP-binding protein [EC:7.6.2.9]
K05851	78.18	5.71	6.16755	1748	z+	neutral	cyaA; adenylate cyclase, class 1 [EC:4.6.1.1]
K06015	56.73	4.94	5.65719	1749	z+	neutral	E3.5.1.81; N-acyl-D-amino-acid deacylase [EC:3.5.1.81]
K06022	67.65	5.96	6.32402	1750	z+	neutral	Unannotated
K06146	88.99	7.35	6.887	1751	z+	neutral	idnR, gntH; LacI family transcriptional regulator, gluconate utilization system Gnt-II transcriptional activator
K06179	53.93	3.31	3.98914	1752	z+	neutral	rluC; 23S rRNA pseudouridine955/2504/2580 synthase [EC:5.4.99.24]
K06204	52.63	4.36	4.48553	1753	z+	neutral	dksA; DnaK suppressor protein
K06213	81.65	8.17	8.1782	1754	z+	neutral	mgtE; magnesium transporter
K07014	65.68	4.95	5.01762	1755	z+	neutral	K07014; uncharacterized protein
K07029	67.66	6.9	6.91118	1756	z+	neutral	dagK; diacylglycerol kinase (ATP) [EC:2.7.1.107]
K07051	75.57	5.48	5.57053	1757	z+	neutral	K07051; uncharacterized protein
K07479	56.45	3.57	4.08162	1758	z+	neutral	yrdD; putative DNA topoisomerase
K07485	71.49	7	6.76741	1759	z+	neutral	K07485; transposase
K07571	67.67	5.72	5.93134	1760	z+	neutral	K07571; S1 RNA binding domain protein
K07577	61.33	6.54	6.51975	1761	z+	neutral	K07577; putative mRNA 3-end processing factor
K07676	64.29	4.04	4.61248	1762	z+	neutral	rcsD; two-component system, NarL family, sensor histidine kinase RcsD [EC:2.7.13.3]
K07689	60.93	5.25	5.26481	1763	z+	neutral	uvrY, gacA, varA; two-component system, NarL family, invasion response regulator UvrY
K07714	59.6	5.49	5.8852	1764	z+	neutral	atoC; two-component system, NtrC family, response regulator AtoC
K08139	67.83	5.38	5.53454	1765	z+	neutral	HXT; MFS transporter, SP family, sugar:H+ symporter
K08281	53.56	4.88	4.63234	1766	z+	neutral	pncA; nicotinamidase/pyrazinamidase [EC:3.5.1.19 3.5.1.-]
K08300	54.44	4.89	5.04662	1767	z+	neutral	rne; ribonuclease E [EC:3.1.26.12]
K08384	53.86	4.78	4.95487	1768	z+	neutral	spoVD; stage V sporulation protein D (sporulation-specific penicillin-binding protein)
K08475	75.07	8.1	8.08692	1769	z+	neutral	pgtB; two-component system, NtrC family, phosphoglycerate transport system sensor histidine kinase PgtB [EC:2.7.13.3]
K08483	60.46	7.28	7.01986	1770	z+	neutral	ptsI; phosphoenolpyruvate-protein phosphotransferase (PTS system enzyme I) [EC:2.7.3.9]
K08651	60.42	7.71	7.56378	1771	z+	neutral	E3.4.21.66; thermitase [EC:3.4.21.66]
K08724	53.5	4.25	4.26938	1772	z+	neutral	pbpB; penicillin-binding protein 2B
K08776	55.56	5.67	5.77927	1773	z+	neutral	NPEPPS; puromycin-sensitive aminopeptidase [EC:3.4.11.14]
K08961	82.43	6.33	6.53374	1774	z+	neutral	K08961; chondroitin-sulfate-ABC endolyase/exolyase [EC:4.2.2.20 4.2.2.21]
K09153	69.2	6.79	6.67822	1775	z+	neutral	K09153; small membrane protein
K09818	86.85	8.56	8.12299	1776	z+	neutral	ABC.MN.S; manganese/iron transport system substrate-binding protein
K09933	81.63	8.6	8.30691	1777	z+	neutral	mtfA; MtfA peptidase
K10747	54.42	5.25	5.40942	1778	z+	neutral	LIG1; DNA ligase 1 [EC:6.5.1.1 6.5.1.6 6.5.1.7]
K11781	55.55	4.84	5.3314	1779	z+	neutral	cofH; 5-amino-6-(D-ribitylamino)uracil---L-tyrosine 4-hydroxyphenyl transferase [EC:2.5.1.147]
K11960	63.63	6.82	6.78456	1780	z+	neutral	urtB; urea transport system permease protein
K11987	72.69	4.51	4.63713	1781	z+	neutral	PTGS2, COX2; prostaglandin-endoperoxide synthase 2 [EC:1.14.99.1]
K12283	60.96	4.02	4.33746	1782	z+	neutral	mshM; MSHA biogenesis protein MshM
K12552	53.46	4.2	4.20382	1783	z+	neutral	pbpA; penicillin-binding protein 1 [EC:3.4.-.-]
K12555	73.26	7.71	7.52582	1784	z+	neutral	pbp2A; penicillin-binding protein 2A [EC:2.4.1.129 3.4.16.4]
K12556	53.46	4.2	4.20382	1785	z+	neutral	pbp2X; penicillin-binding protein 2X
K13524	67.96	7.02	6.84952	1786	z+	neutral	ABAT; 4-aminobutyrate aminotransferase / (S)-3-amino-2-methylpropionate transaminase [EC:2.6.1.19 2.6.1.22]
K13777	67.66	5.73	5.91399	1787	z+	neutral	atuF; geranyl-CoA carboxylase alpha subunit [EC:6.4.1.5]
K13788	56.52	5.57	5.55171	1788	z+	neutral	pta; phosphate acetyltransferase [EC:2.3.1.8]
K13875	60.26	6.05	5.78872	1789	z+	neutral	K13875, araC; L-arabonate dehydrase [EC:4.2.1.25]
K13894	60.17	6.02	6.31172	1790	z+	neutral	yejB; microcin C transport system permease protein
K14161	53.19	3.8	4.06108	1791	z+	neutral	imuB; protein ImuB
K14162	56.1	5.76	5.93558	1792	z+	neutral	dnaE2; error-prone DNA polymerase [EC:2.7.7.7]
K15551	75.64	8.89	8.66055	1793	z+	neutral	tauA; taurine transport system substrate-binding protein
K15924	63.79	5.33	5.67738	1794	z+	neutral	xynC; glucuronoarabinoxylan endo-1,4-beta-xylanase [EC:3.2.1.136]
K17235	72.62	7.16	6.5571	1795	z+	neutral	araP; arabinooligosaccharide transport system permease protein
K17322	71.28	8.37	8.19304	1796	z+	neutral	K17322, glpP; glycerol transport system permease protein
K17837	58.94	5.92	5.9282	1797	z+	neutral	bla2, blm, ccrA, blaB; metallo-beta-lactamase class B [EC:3.5.2.6]
K18003	73.11	5.29	5.09505	1798	z+	neutral	pqsD; anthraniloyl-CoA anthraniloyltransferase [EC:2.3.1.262]
K18138	58.04	6.26	6.05469	1799	z+	neutral	acrB, mexB, adeJ, smeE, mtrD, cmeB; multidrug efflux pump
K18235	56.32	5.65	5.85033	1800	z+	neutral	vgb; virginiamycin B lyase [EC:4.2.99.-]
K18491	69.47	7	6.85747	1801	z+	neutral	ESX1; homeobox protein ESX1
K18612	71.98	4.73	4.79793	1802	z+	neutral	E1.2.1.100; 5-formyl-3-hydroxy-2-methylpyridine 4-carboxylic acid 5-dehydrogenase [EC:1.2.1.100]
K18815	65.55	6.31	6.52462	1803	z+	neutral	aac6-I; aminoglycoside 6'-N-acetyltransferase I [EC:2.3.1.82]
K18846	78.03	5.9	6.1857	1804	z+	neutral	npmA; 16S rRNA (adenine(1408)-N(1))-methyltransferase [EC:2.1.1.180]
K18856	85.25	7.12	7.19097	1805	z+	neutral	vanC, vanE, vanG; D-alanine---D-serine ligase [EC:6.3.2.35]
K19405	55.56	4.12	4.26043	1806	z+	neutral	mcsB; protein arginine kinase [EC:2.7.14.1]
K19517	62.57	3.52	3.96213	1807	z+	neutral	MIK; 1D-myo-inositol 3-kinase [EC:2.7.1.64]
K19813	58.7	4.14	4.93348	1808	z+	neutral	gdh; glucose dehydrogenase [EC:1.1.5.9]
K20201	63.33	6.91	6.80282	1809	z+	neutral	ywlE; protein arginine phosphatase [EC:3.9.1.2]
K20276	52.9	3.85	4.23509	1810	z+	neutral	bapA; large repetitive protein
K20936	60.6	5.86	5.7219	1811	z+	neutral	bdh; 1-butanol dehydrogenase (cytochrome c) [EC:1.1.2.9]
K21012	66.66	4.98	5.04441	1812	z+	neutral	pelG; polysaccharide biosynthesis protein PelG
K21310	56.34	5.14	5.45635	1813	z+	neutral	mddA; methanethiol S-methyltransferase [EC:2.1.1.334]
K21561	60.61	5.17	5.34566	1814	z+	neutral	ntcA; CRP/FNR family transcriptional regulator, global nitrogen regulator
K21676	59.42	5.38	5.17114	1815	z+	neutral	luh; lupanine 17-hydroxylase (cytochrome c) [EC:1.17.2.2]
K21701	79.07	6.61	6.42301	1816	z+	neutral	btr; AraC family transcriptional regulator, transcriptional activator for feuABC-ybbA operon
K22015	64.51	5.94	6.29042	1817	z+	neutral	fdhF; formate dehydrogenase (hydrogenase) [EC:1.17.98.4 1.17.98.-]
K22349	66.59	7.18	6.93407	1818	z+	neutral	mnxG; manganese oxidase [EC:1.16.3.3]
K00021	72.69	5.96	5.94233	1819	z+	neutral	HMGCR; hydroxymethylglutaryl-CoA reductase (NADPH) [EC:1.1.1.34]
K00032	67.84	4.96	4.86194	1820	z+	neutral	E1.1.1.43; phosphogluconate 2-dehydrogenase [EC:1.1.1.43]
K00035	68.45	5.15	5.14726	1821	z+	neutral	gal; D-galactose 1-dehydrogenase [EC:1.1.1.48]
K00058	57.41	6.98	6.89637	1822	z+	neutral	serA, PHGDH; D-3-phosphoglycerate dehydrogenase / 2-oxoglutarate reductase [EC:1.1.1.95 1.1.1.399]
K00077	54.18	5.32	5.71343	1823	z+	neutral	panE, apbA; 2-dehydropantoate 2-reductase [EC:1.1.1.169]
K00087	64.98	7.3	7.11094	1824	z+	neutral	ygeS, xdhA; xanthine dehydrogenase molybdenum-binding subunit [EC:1.17.1.4]
K00109	59.5	4.46	4.49845	1825	z+	neutral	L2HGDH; 2-hydroxyglutarate dehydrogenase [EC:1.1.99.2]
K00122	61.33	7.74	7.17634	1826	z+	neutral	FDH; formate dehydrogenase [EC:1.17.1.9]
K00162	58.09	7.25	7.1909	1827	z+	neutral	PDHB, pdhB; pyruvate dehydrogenase E1 component beta subunit [EC:1.2.4.1]
K00179	58.14	5.06	5.2448	1828	z+	neutral	iorA; indolepyruvate ferredoxin oxidoreductase, alpha subunit [EC:1.2.7.8]
K00201	70.65	5.74	5.74415	1829	z+	neutral	fwdB, fmdB; formylmethanofuran dehydrogenase subunit B [EC:1.2.7.12]
K00203	78.1	6	5.81819	1830	z+	neutral	fwdD, fmdD; formylmethanofuran dehydrogenase subunit D [EC:1.2.7.12]
K00219	59.73	6.86	6.74801	1831	z+	neutral	fadH; 2,4-dienoyl-CoA reductase (NADPH2) [EC:1.3.1.34]
K00279	90.93	7.08	6.68081	1832	z+	neutral	CKX; cytokinin dehydrogenase [EC:1.5.99.12]
K00294	55.13	4.81	5.22729	1833	z+	neutral	E1.2.1.88; 1-pyrroline-5-carboxylate dehydrogenase [EC:1.2.1.88]
K00303	57.52	5.85	6.13454	1834	z+	neutral	soxB; sarcosine oxidase, subunit beta [EC:1.5.3.1]
K00320	65.05	6.74	6.51952	1835	z+	neutral	mer; 5,10-methylenetetrahydromethanopterin reductase [EC:1.5.98.2]
K00376	80.99	5.13	5.16125	1836	z+	neutral	nosZ; nitrous-oxide reductase [EC:1.7.2.4]
K00449	57.5	6.31	6.00404	1837	z+	neutral	pcaH; protocatechuate 3,4-dioxygenase, beta subunit [EC:1.13.11.3]
K00627	53.37	5.23	5.45898	1838	z+	neutral	DLAT, aceF, pdhC; pyruvate dehydrogenase E2 component (dihydrolipoamide acetyltransferase) [EC:2.3.1.12]
K00650	76.64	6.4	6.31717	1839	z+	neutral	LCAT; lecithin-cholesterol acyltransferase [EC:2.3.1.43]
K00681	58.36	6.84	6.79325	1840	z+	neutral	ggt; gamma-glutamyltranspeptidase / glutathione hydrolase [EC:2.3.2.2 3.4.19.13]
K00784	60.6	7.18	6.97333	1841	z+	neutral	rnz; ribonuclease Z [EC:3.1.26.11]
K00839	86.5	4.45	4.66412	1842	z+	neutral	pucG; (S)-ureidoglycine---glyoxylate transaminase [EC:2.6.1.112]
K00865	63.77	6.11	6.36668	1843	z+	neutral	glxK, garK; glycerate 2-kinase [EC:2.7.1.165]
K00873	56.35	6.13	6.31196	1844	z+	neutral	PK, pyk; pyruvate kinase [EC:2.7.1.40]
K00936	56.14	4.66	5.14491	1845	z+	neutral	pdtaS; two-component system, sensor histidine kinase PdtaS [EC:2.7.13.3]
K00951	56.32	5.02	5.63399	1846	z+	neutral	relA; GTP pyrophosphokinase [EC:2.7.6.5]
K01026	67.88	7.22	7.23495	1847	z+	neutral	pct; propionate CoA-transferase [EC:2.8.3.1]
K01055	55.31	6.89	6.62278	1848	z+	neutral	pcaD; 3-oxoadipate enol-lactonase [EC:3.1.1.24]
K01081	74.96	6.29	6.31374	1849	z+	neutral	E3.1.3.5; 5'-nucleotidase [EC:3.1.3.5]
K01113	75.69	7.62	7.11318	1850	z+	neutral	phoD; alkaline phosphatase D [EC:3.1.3.1]
K01135	81.05	6.35	6.52804	1851	z+	neutral	ARSB; arylsulfatase B [EC:3.1.6.12]
K01173	75.1	7.38	7.2548	1852	z+	neutral	ENDOG; endonuclease G, mitochondrial
K01174	65.67	7.58	7.47987	1853	z+	neutral	nuc; micrococcal nuclease [EC:3.1.31.1]
K01212	72.29	8.29	7.34908	1854	z+	neutral	sacC, levB; levanase [EC:3.2.1.65]
K01239	58.76	6.21	6.43716	1855	z+	neutral	iunH; purine nucleosidase [EC:3.2.2.1]
K01258	77.6	7.56	7.34887	1856	z+	neutral	pepT; tripeptide aminopeptidase [EC:3.4.11.4]
K01400	81.36	5.99	5.92672	1857	z+	neutral	nprE; bacillolysin [EC:3.4.24.28]
K01452	55.05	3.62	4.49683	1858	z+	neutral	E3.5.1.41; chitin deacetylase [EC:3.5.1.41]
K01455	63.57	7.09	6.9487	1859	z+	neutral	E3.5.1.49; formamidase [EC:3.5.1.49]
K01459	61.18	6.42	5.92478	1860	z+	neutral	E3.5.1.77; N-carbamoyl-D-amino-acid hydrolase [EC:3.5.1.77]
K01464	59.39	7	6.58091	1861	z+	neutral	DPYS, dht, hydA; dihydropyrimidinase [EC:3.5.2.2]
K01469	59.7	7.43	7.07912	1862	z+	neutral	OPLAH, OXP1, oplAH; 5-oxoprolinase (ATP-hydrolysing) [EC:3.5.2.9]
K01473	62.03	7.37	7.03873	1863	z+	neutral	hyuA; N-methylhydantoinase A [EC:3.5.2.14]
K01474	60.55	7.01	6.75979	1864	z+	neutral	hyuB; N-methylhydantoinase B [EC:3.5.2.14]
K01499	70.8	7.99	7.43916	1865	z+	neutral	mch; methenyltetrahydromethanopterin cyclohydrolase [EC:3.5.4.27]
K01584	63.56	6.25	6.22038	1866	z+	neutral	adiA; arginine decarboxylase [EC:4.1.1.19]
K01628	54.49	6.97	6.62723	1867	z+	neutral	fucA; L-fuculose-phosphate aldolase [EC:4.1.2.17]
K01641	61.31	5.54	5.23461	1868	z+	neutral	E2.3.3.10; hydroxymethylglutaryl-CoA synthase [EC:2.3.3.10]
K01647	54.73	5.15	5.62913	1869	z+	neutral	CS, gltA; citrate synthase [EC:2.3.3.1]
K01704	53.9	4.15	4.48598	1870	z+	neutral	leuD, IPMI-S; 3-isopropylmalate/(R)-2-methylmalate dehydratase small subunit [EC:4.2.1.33 4.2.1.35]
K01714	53.5	6.03	5.82669	1871	z+	neutral	dapA; 4-hydroxy-tetrahydrodipicolinate synthase [EC:4.3.3.7]
K01749	55.26	6.37	6.15152	1872	z+	neutral	hemC, HMBS; hydroxymethylbilane synthase [EC:2.5.1.61]
K01757	74.64	7.86	7.38023	1873	z+	neutral	STR1; strictosidine synthase [EC:4.3.3.2]
K01808	59.56	6.71	6.77486	1874	z+	neutral	rpiB; ribose 5-phosphate isomerase B [EC:5.3.1.6]
K01856	64.96	7.28	7.21969	1875	z+	neutral	catB; muconate cycloisomerase [EC:5.5.1.1]
K01886	57.33	6.79	6.54587	1876	z+	neutral	QARS, glnS; glutaminyl-tRNA synthetase [EC:6.1.1.18]
K01937	55.16	4.85	5.53245	1877	z+	neutral	pyrG, CTPS; CTP synthase [EC:6.3.4.2]
K01960	55.94	6.03	6.15428	1878	z+	neutral	pycB; pyruvate carboxylase subunit B [EC:6.4.1.1]
K01962	57.23	5.67	5.92589	1879	z+	neutral	accA; acetyl-CoA carboxylase carboxyl transferase subunit alpha [EC:6.4.1.2 2.1.3.15]
K01963	55.65	5.28	5.74303	1880	z+	neutral	accD; acetyl-CoA carboxylase carboxyl transferase subunit beta [EC:6.4.1.2 2.1.3.15]
K01995	60.29	8.56	7.727	1881	z+	neutral	livG; branched-chain amino acid transport system ATP-binding protein
K01996	60.22	8.58	7.7866	1882	z+	neutral	livF; branched-chain amino acid transport system ATP-binding protein
K01997	61.69	8.38	7.76212	1883	z+	neutral	livH; branched-chain amino acid transport system permease protein
K01998	61.03	8.63	7.7182	1884	z+	neutral	livM; branched-chain amino acid transport system permease protein
K01999	59.37	8.18	7.43415	1885	z+	neutral	livK; branched-chain amino acid transport system substrate-binding protein
K02010	68.64	8.58	8.01722	1886	z+	neutral	afuC, fbpC; iron(III) transport system ATP-binding protein [EC:7.2.2.7]
K02011	78.27	8.33	7.80279	1887	z+	neutral	afuB, fbpB; iron(III) transport system permease protein
K02012	80.54	7.95	7.32022	1888	z+	neutral	afuA, fbpA; iron(III) transport system substrate-binding protein
K02025	62.17	8.19	7.77246	1889	z+	neutral	ABC.MS.P; multiple sugar transport system permease protein
K02026	62.05	8.14	7.62517	1890	z+	neutral	ABC.MS.P1; multiple sugar transport system permease protein
K02027	59.43	7.9	7.46563	1891	z+	neutral	ABC.MS.S; multiple sugar transport system substrate-binding protein
K02029	61.65	8.48	7.98451	1892	z+	neutral	ABC.PA.P; polar amino acid transport system permease protein
K02030	57.77	8.18	7.52016	1893	z+	neutral	ABC.PA.S; polar amino acid transport system substrate-binding protein
K02032	57.53	6.9	6.94382	1894	z+	neutral	ddpF; peptide/nickel transport system ATP-binding protein
K02033	63.59	8.27	7.61261	1895	z+	neutral	ABC.PE.P; peptide/nickel transport system permease protein
K02034	62.09	8.05	7.51839	1896	z+	neutral	ABC.PE.P1; peptide/nickel transport system permease protein
K02035	60.72	7.72	7.20206	1897	z+	neutral	ABC.PE.S; peptide/nickel transport system substrate-binding protein
K02046	72.99	6.7	6.76759	1898	z+	neutral	cysU; sulfate/thiosulfate transport system permease protein
K02047	72.58	7.22	7.18181	1899	z+	neutral	cysW; sulfate/thiosulfate transport system permease protein
K02048	72.67	7.13	7.29341	1900	z+	neutral	cysP; sulfate/thiosulfate transport system substrate-binding protein
K02049	59.87	8.17	7.57007	1901	z+	neutral	ABC.SN.A; NitT/TauT family transport system ATP-binding protein
K02050	58.96	7.77	7.2508	1902	z+	neutral	ABC.SN.P; NitT/TauT family transport system permease protein
K02051	66.51	8.07	7.17486	1903	z+	neutral	ABC.SN.S; NitT/TauT family transport system substrate-binding protein
K02053	64.86	7.78	7.44938	1904	z+	neutral	ABC.SP.P; putative spermidine/putrescine transport system permease protein
K02054	64.01	7.69	7.57693	1905	z+	neutral	ABC.SP.P1; putative spermidine/putrescine transport system permease protein
K02062	80.38	6.29	5.96692	1906	z+	neutral	thiQ; thiamine transport system ATP-binding protein [EC:7.6.2.15]
K02068	58.35	6.52	6.29367	1907	z+	neutral	STAR1, fetA; UDP-glucose/iron transport system ATP-binding protein
K02071	70.61	7.71	7.61918	1908	z+	neutral	metN; D-methionine transport system ATP-binding protein
K02080	78.41	6.33	6.67396	1909	z+	neutral	agaI; galactosamine-6-phosphate isomerase [EC:5.3.1.-]
K02101	76.32	5.32	5.48645	1910	z+	neutral	araL; arabinose operon protein AraL
K02346	53.14	5.95	5.99584	1911	z+	neutral	dinB; DNA polymerase IV [EC:2.7.7.7]
K02372	54.65	5.5	5.74681	1912	z+	neutral	fabZ; 3-hydroxyacyl-[acyl-carrier-protein] dehydratase [EC:4.2.1.59]
K02377	55.11	4.15	4.19651	1913	z+	neutral	TSTA3, fcl; GDP-L-fucose synthase [EC:1.1.1.271]
K02496	61.73	7.1	6.89449	1914	z+	neutral	hemX; uroporphyrin-III C-methyltransferase [EC:2.1.1.107]
K02573	66.39	7.31	7.03672	1915	z+	neutral	napG; ferredoxin-type protein NapG
K02668	55.83	4.21	4.85745	1916	z+	neutral	pilS, pehS; two-component system, NtrC family, sensor histidine kinase PilS [EC:2.7.13.3]
K02834	55.26	4.88	5.11401	1917	z+	neutral	rbfA; ribosome-binding factor A
K02945	56.74	5.73	6.09197	1918	z+	neutral	RP-S1, rpsA; small subunit ribosomal protein S1
K02967	56.88	6.11	6.26015	1919	z+	neutral	RP-S2, MRPS2, rpsB; small subunit ribosomal protein S2
K03086	55.63	5.39	6.03152	1920	z+	neutral	rpoD; RNA polymerase primary sigma factor
K03150	76.94	7.11	7.20158	1921	z+	neutral	thiH; 2-iminoacetate synthase [EC:4.1.99.19]
K03182	61.81	6.88	6.61658	1922	z+	neutral	ubiD; 4-hydroxy-3-polyprenylbenzoate decarboxylase [EC:4.1.1.98]
K03216	59.17	3.93	4.41175	1923	z+	neutral	trmL, cspR; tRNA (cytidine/uridine-2'-O-)-methyltransferase [EC:2.1.1.207]
K03297	73.3	6.72	6.58364	1924	z+	neutral	emrE, qac, mmr, smr; small multidrug resistance pump
K03316	58.07	7.14	6.91003	1925	z+	neutral	TC.CPA1; monovalent cation:H+ antiporter, CPA1 family
K03425	65.6	5.92	6.23787	1926	z+	neutral	tatE; sec-independent protein translocase protein TatE
K03503	69.98	6.87	6.70629	1927	z+	neutral	umuD; DNA polymerase V [EC:3.4.21.-]
K03615	58.76	7.65	7.69699	1928	z+	neutral	rnfC; Na+-translocating ferredoxin:NAD+ oxidoreductase subunit C [EC:7.2.1.2]
K03742	55.95	6.98	6.54714	1929	z+	neutral	pncC; nicotinamide-nucleotide amidase [EC:3.5.1.42]
K03756	87.1	6.25	6.13938	1930	z+	neutral	potE; putrescine:ornithine antiporter
K03779	77.94	8	7.3659	1931	z+	neutral	ttdA; L(+)-tartrate dehydratase alpha subunit [EC:4.2.1.32]
K03780	83.13	6.82	6.54839	1932	z+	neutral	ttdB; L(+)-tartrate dehydratase beta subunit [EC:4.2.1.32]
K03784	92.1	7.38	7.08829	1933	z+	neutral	deoD; purine-nucleoside phosphorylase [EC:2.4.2.1]
K03800	68.71	7.3	6.94292	1934	z+	neutral	lplA, lplJ, lipL1; lipoate---protein ligase [EC:6.3.1.20]
K04110	58.39	7.87	7.50012	1935	z+	neutral	badA; benzoate-CoA ligase [EC:6.2.1.25]
K04340	82.49	6.92	7.20263	1936	z+	neutral	strB1; scyllo-inosamine-4-phosphate amidinotransferase 1 [EC:2.1.4.2]
K04565	60.76	5.97	6.24437	1937	z+	neutral	SOD1; superoxide dismutase, Cu-Zn family [EC:1.15.1.1]
K04691	61.52	8.26	7.74649	1938	z+	neutral	hhoB, degS; serine protease DegS [EC:3.4.21.-]
K04712	78.51	7.91	7.41729	1939	z+	neutral	DEGS; sphingolipid 4-desaturase/C4-monooxygenase [EC:1.14.19.17 1.14.18.5]
K04739	84.78	8.49	8.1557	1940	z+	neutral	PRKAR; cAMP-dependent protein kinase regulator
K05305	76.89	6.53	6.26269	1941	z+	neutral	FUK; fucokinase [EC:2.7.1.52]
K05366	57.17	6.25	6.53232	1942	z+	neutral	mrcA; penicillin-binding protein 1A [EC:2.4.1.129 3.4.16.4]
K05367	67.99	7.31	7.27354	1943	z+	neutral	pbpC; penicillin-binding protein 1C [EC:2.4.1.129]
K05386	80.83	6.76	6.67098	1944	z+	neutral	cpeZ; bilin biosynthesis protein
K05554	67.98	6.56	6.59138	1945	z+	neutral	actVII; aromatase [EC:4.2.1.-]
K05572	66.22	7.72	7.44485	1946	z+	neutral	ndhA; NAD(P)H-quinone oxidoreductase subunit 1 [EC:7.1.1.2]
K05573	59.37	6.02	5.92482	1947	z+	neutral	ndhB; NAD(P)H-quinone oxidoreductase subunit 2 [EC:7.1.1.2]
K05575	71.79	8.44	7.96097	1948	z+	neutral	ndhD; NAD(P)H-quinone oxidoreductase subunit 4 [EC:7.1.1.2]
K05579	72.45	7.38	7.40848	1949	z+	neutral	ndhH; NAD(P)H-quinone oxidoreductase subunit H [EC:7.1.1.2]
K05714	62.43	5.76	5.6255	1950	z+	neutral	mhpC; 2-hydroxy-6-oxonona-2,4-dienedioate hydrolase [EC:3.7.1.14]
K05782	78.63	7.17	7.16703	1951	z+	neutral	benE; benzoate membrane transport protein
K05802	58.37	7.07	7.08673	1952	z+	neutral	mscK, kefA, aefA; potassium-dependent mechanosensitive channel
K05813	68.45	8.12	7.86892	1953	z+	neutral	ugpB; sn-glycerol 3-phosphate transport system substrate-binding protein
K05815	68.41	7.33	7.21546	1954	z+	neutral	ugpE; sn-glycerol 3-phosphate transport system permease protein
K05816	63.74	7.44	7.15647	1955	z+	neutral	ugpC; sn-glycerol 3-phosphate transport system ATP-binding protein [EC:7.6.2.10]
K05844	56.11	5.6	5.83588	1956	z+	neutral	rimK; ribosomal protein S6--L-glutamate ligase [EC:6.3.2.-]
K05919	88.87	8.04	7.57813	1957	z+	neutral	dfx; superoxide reductase [EC:1.15.1.2]
K06020	63.89	6.62	6.686	1958	z+	neutral	ettA; energy-dependent translational throttle protein EttA
K06021	59.06	4.94	5.00917	1959	z+	neutral	Unannotated
K06023	67.34	7.9	7.5339	1960	z+	neutral	hprK, ptsK; HPr kinase/phosphorylase [EC:2.7.11.- 2.7.4.-]
K06024	54.63	4.07	4.28102	1961	z+	neutral	scpB; segregation and condensation protein B
K06033	68.99	6.21	5.98728	1962	z+	neutral	E4.1.1.76; arylmalonate decarboxylase [EC:4.1.1.76]
K06160	63.95	5.49	5.54857	1963	z+	neutral	pvdE; putative pyoverdin transport system ATP-binding/permease protein
K06189	60.97	7.64	7.53596	1964	z+	neutral	corC; magnesium and cobalt transporter
K06313	70.11	6.43	6.37219	1965	z+	neutral	ypeB; spore germination protein
K06857	71.7	8.84	8.46896	1966	z+	neutral	tupC, vupC; tungstate transport system ATP-binding protein [EC:7.3.2.6]
K06862	81.49	7.26	6.94276	1967	z+	neutral	ehbQ; energy-converting hydrogenase B subunit Q
K06881	70.46	6.74	6.63699	1968	z+	neutral	nrnA; bifunctional oligoribonuclease and PAP phosphatase NrnA [EC:3.1.3.7 3.1.13.3]
K06913	75.35	8.46	7.79552	1969	z+	neutral	K06913; uncharacterized protein
K06917	71.72	6.59	6.62802	1970	z+	neutral	selU, mnmH; tRNA 2-selenouridine synthase [EC:2.9.1.3]
K06925	58.45	6.59	6.38385	1971	z+	neutral	tsaE; tRNA threonylcarbamoyladenosine biosynthesis protein TsaE
K06962	80.84	7.88	7.62818	1972	z+	neutral	K06962; uncharacterized protein
K06973	76.36	8.55	7.71774	1973	z+	neutral	K06973; uncharacterized protein
K06989	55.04	3.57	3.93017	1974	z+	neutral	nadX, ASPDH; aspartate dehydrogenase [EC:1.4.1.21]
K07017	71.94	8.33	7.83724	1975	z+	neutral	K07017; uncharacterized protein
K07040	53.61	3.41	3.8472	1976	z+	neutral	K07040; uncharacterized protein
K07054	64.92	7.49	7.36235	1977	z+	neutral	K07054; uncharacterized protein
K07080	64.22	7.81	7.48148	1978	z+	neutral	K07080; uncharacterized protein
K07092	65.68	4.35	5.48251	1979	z+	neutral	K07092; uncharacterized protein
K07100	62.08	7.37	7.16673	1980	z+	neutral	K07100; putative phosphoribosyl transferase
K07107	51.89	3.62	4.2044	1981	z+	neutral	ybgC; acyl-CoA thioester hydrolase [EC:3.1.2.-]
K07113	80.26	7.45	7.52969	1982	z+	neutral	fxsA; UPF0716 protein FxsA
K07120	66.79	5.36	5.86076	1983	z+	neutral	K07120; uncharacterized protein
K07220	72.74	7.62	7.45393	1984	z+	neutral	K07220; uncharacterized protein
K07239	80.41	6.31	6.37225	1985	z+	neutral	TC.HME; heavy-metal exporter, HME family
K07285	83.9	7.12	6.48864	1986	z+	neutral	slp; outer membrane lipoprotein
K07291	77.48	7.69	7.67173	1987	z+	neutral	dipps; CDP-L-myo-inositol myo-inositolphosphotransferase [EC:2.7.8.34]
K07300	68.09	7.34	7.35371	1988	z+	neutral	chaA, CAX; Ca2+:H+ antiporter
K07301	66.47	6.31	6.23862	1989	z+	neutral	yrbG; cation:H+ antiporter
K07306	57.81	5.84	5.72688	1990	z+	neutral	dmsA; anaerobic dimethyl sulfoxide reductase subunit A [EC:1.8.5.3]
K07309	83.21	7.42	7.02858	1991	z+	neutral	ynfE; Tat-targeted selenate reductase subunit YnfE [EC:1.97.1.9]
K07310	83.21	7.42	7.02858	1992	z+	neutral	ynfF; Tat-targeted selenate reductase subunit YnfF [EC:1.97.1.9]
K07335	64.14	7.16	7.2424	1993	z+	neutral	bmpA, bmpB, tmpC; basic membrane protein A and related proteins
K07501	61.8	7.07	7.08587	1994	z+	neutral	K07501; 3'-5' exonuclease
K07535	72.93	6.95	6.57695	1995	z+	neutral	badH; 2-hydroxycyclohexanecarboxyl-CoA dehydrogenase [EC:1.1.1.-]
K07536	72.97	7.85	7.72145	1996	z+	neutral	badI; 2-ketocyclohexanecarboxyl-CoA hydrolase [EC:3.1.2.-]
K07570	69.18	4.17	4.29261	1997	z+	neutral	GSP13; general stress protein 13
K07777	74.73	6.68	6.44091	1998	z+	neutral	degS; two-component system, NarL family, sensor histidine kinase DegS [EC:2.7.13.3]
[truncated: 1,560 more rows]
