# Supplementary material for: Bacterial genome size and gene functional diversity negatively correlate with taxonomic diversity along a pH gradient
Source: Nat Commun. 2023 Nov 17;14:7437. doi: 10.1038/s41467-023-43297-w (PMC10656551; doi:10.1038/s41467-023-43297-w)
Supplement: Supplementary file 7 — Source Data [file 41467_2023_43297_MOESM7_ESM.zip]

Archive with 24 entries (23 files):
- Source Data/
- Source Data/Fig.1.xlsx
- Source Data/Fig.2.xlsx
- Source Data/Fig.3.xlsx
- Source Data/Fig.4.xlsx
- Source Data/Fig.5.xlsx
- Source Data/Supplementary Fig.1.xlsx
- Source Data/Supplementary Fig.10.xlsx
- Source Data/Supplementary Fig.11.xlsx
- Source Data/Supplementary Fig.12.xlsx
- Source Data/Supplementary Fig.13.xlsx
- Source Data/Supplementary Fig.14.xlsx
- Source Data/Supplementary Fig.15.xlsx
- Source Data/Supplementary Fig.16.xlsx
- Source Data/Supplementary Fig.17.xlsx
- Source Data/Supplementary Fig.18.xlsx
- Source Data/Supplementary Fig.2.xlsx
- Source Data/Supplementary Fig.3.xlsx
- Source Data/Supplementary Fig.4.xlsx
- Source Data/Supplementary Fig.5.xlsx
- Source Data/Supplementary Fig.6.xlsx
- Source Data/Supplementary Fig.7.xlsx
- Source Data/Supplementary Fig.8.xlsx
- Source Data/Supplementary Fig.9.xlsx
