# Supplementary material for: Bacterial genome size and gene functional diversity negatively correlate with taxonomic diversity along a pH gradient
Source: Nat Commun. 2023 Nov 17;14:7437. doi: 10.1038/s41467-023-43297-w (PMC10656551; doi:10.1038/s41467-023-43297-w)
Supplement: Supplementary file 7 — Source Data [file 41467_2023_43297_MOESM7_ESM.zip › Source Data/Fig.1.xlsx]

## Sheet: Fig.1a
sample_name	latitude	longitude
BDGS	29.77	110.09
BTM	33.5	111.94
DHS	23.16	112.51
GH	50.93	121.52
GTS	29.25	118.12
HSD	23.45	111.88
TTS	29.81	121.79
XSBN	21.61	101.58
CBS	42.2	128.53
DLS	39.63	115.43
LS	47.13	128.81
NG	22.42	106.95

## Sheet: Fig.1b
	BD1203	BD1512	BD1623	BTM1323	BTM1515	BTM2317	CB0122	CB2009	CB2424	DHS0808	DHS0824	DHS0911	DL0810	DL0906	DL1904	GH1	GH2	GH4	GT0206	GT0910	GT2515	HS1433	HS1531	HS2325	LS11	LS15	LS9	NG14	NG7	NG8	TT0302	TT1201	TT1419	XS0601	XS0809	XS2022
OTU1	527	195	170	1147	761	743	1090	2514	406	65	32	16	263	43	221	490	841	459	622	83	84	43	48	113	1148	1155	1485	489	117	562	46	60	41	729	408	252
OTU10	138	132	43	34	4	81	2	1	1	72	233	230	2	45	1	10	23	19	210	499	352	879	665	235	11	24	27	28	130	25	95	114	60	21	27	169
OTU1000	1	2	1	4	0	0	0	0	1	19	10	10	0	0	0	0	0	0	0	0	0	1	5	0	0	0	0	4	7	0	3	0	5	1	3	0
OTU10000	0	0	0	0	0	0	0	0	0	0	0	0	0	0	0	0	0	0	0	1	0	0	0	0	0	0	0	0	0	0	0	0	0	0	0	0
OTU10001	0	0	0	0	0	1	0	0	0	0	0	0	0	2	0	0	0	0	0	0	0	0	0	0	2	0	0	0	0	0	0	0	0	0	0	0
OTU10002	0	0	0	0	0	0	0	0	0	0	0	0	2	1	0	0	0	0	0	0	0	0	0	0	0	0	0	0	0	0	0	0	0	0	0	0
OTU10003	0	0	0	0	0	0	1	0	0	0	0	0	0	1	0	0	0	0	0	0	0	0	0	0	0	1	0	0	0	0	0	0	0	1	0	0
OTU10004	0	0	0	0	0	0	3	1	0	0	0	0	0	0	0	0	0	0	0	0	0	0	0	0	0	0	1	0	0	0	0	0	0	0	0	0
OTU10005	0	0	0	1	0	0	0	0	2	0	0	0	0	0	0	0	0	0	0	0	0	0	0	0	0	0	0	1	0	0	0	0	0	0	0	0
OTU10006	0	0	0	0	1	0	0	0	0	0	0	0	0	0	0	0	0	0	0	0	0	0	0	0	0	0	1	1	0	0	0	0	0	0	0	0
OTU10007	0	0	0	0	0	0	2	1	0	0	0	0	0	0	0	0	0	0	0	0	0	0	0	0	1	0	0	1	0	0	0	0	0	0	0	0
OTU10008	0	0	0	0	0	0	0	0	0	0	0	0	0	0	0	0	0	0	0	0	0	0	0	0	0	0	0	0	0	1	0	0	0	0	0	0
OTU10009	0	0	0	0	0	0	0	0	1	0	0	0	0	1	0	0	0	0	0	0	0	0	0	0	0	0	0	0	0	0	0	0	0	0	0	0
OTU1001	0	6	1	2	2	2	9	0	3	1	0	0	3	5	8	0	0	0	2	0	6	0	0	0	1	0	0	74	15	59	0	0	0	0	6	0
OTU10010	0	0	0	0	0	0	0	0	0	0	0	0	0	0	0	0	0	0	0	0	0	0	0	0	0	0	0	0	0	0	0	0	0	0	0	0
OTU10011	0	0	0	0	0	1	0	0	0	0	0	0	0	0	0	0	0	0	0	0	0	0	0	0	0	0	0	0	0	0	0	0	0	0	0	0
OTU10012	0	0	0	0	0	0	0	0	0	0	0	0	1	0	0	0	0	0	0	1	0	0	0	0	0	0	0	0	0	0	0	0	0	0	1	0
OTU10013	0	0	0	0	0	0	0	0	0	0	0	0	0	0	0	0	0	0	0	0	0	0	0	0	0	1	0	0	0	0	0	0	0	0	0	0
OTU10014	0	0	2	0	0	1	0	0	0	0	0	0	0	0	0	1	0	0	0	1	0	0	0	0	0	0	1	0	0	0	1	0	1	0	1	0
OTU10015	0	0	0	0	0	0	0	0	0	0	0	0	2	0	1	0	0	0	0	0	0	0	0	0	0	0	0	0	0	0	0	0	0	0	0	0
OTU10016	0	0	0	0	0	0	0	0	0	0	0	0	0	0	0	1	1	0	0	0	0	0	0	0	0	0	0	0	0	0	0	0	0	0	0	0
OTU10017	0	0	0	0	1	0	0	0	0	0	0	0	0	0	0	0	0	0	0	0	0	0	0	0	0	0	0	0	0	0	0	0	0	2	0	0
OTU10018	0	0	0	0	0	0	0	0	1	0	0	0	0	0	0	0	0	0	0	0	0	0	0	0	0	0	0	0	0	0	0	0	0	0	0	0
OTU10019	0	0	0	1	0	0	0	0	0	0	0	0	0	0	0	0	0	0	0	0	0	0	0	0	0	0	0	0	1	0	0	0	0	0	0	0
OTU1002	0	1	2	1	0	0	0	0	0	0	3	1	1	0	0	0	3	0	3	0	0	0	14	2	0	2	2	2	1	3	7	0	0	4	16	4
OTU10020	0	0	0	0	0	0	0	0	0	0	0	0	0	0	0	0	0	0	0	1	0	0	1	0	0	0	0	0	0	0	0	0	0	0	0	0
OTU10021	0	0	0	0	0	0	0	1	1	0	0	0	0	0	0	0	0	0	0	0	0	0	0	0	0	0	0	0	0	0	0	0	0	0	0	0
OTU10022	3	0	0	11	0	2	0	0	0	0	0	0	1	0	3	0	0	0	0	0	0	0	0	0	0	1	0	0	0	0	0	0	1	1	2	0
OTU10023	0	1	1	0	0	0	0	0	0	0	0	0	0	0	0	0	0	0	0	0	0	0	0	0	0	0	0	0	1	0	0	0	0	0	0	0
OTU10024	0	0	0	0	0	0	0	0	1	0	0	0	0	0	1	0	0	0	0	0	0	0	0	0	1	0	1	0	0	0	0	0	0	1	0	1
OTU10025	0	0	0	0	0	0	0	0	0	0	0	0	0	1	0	0	0	0	1	0	0	0	0	0	0	0	0	0	0	2	0	0	0	0	0	0
OTU10026	0	0	0	0	0	1	0	0	1	0	0	0	0	0	0	0	0	0	0	0	0	0	0	0	1	1	0	1	0	0	0	0	0	0	0	1
OTU10027	0	0	0	0	0	0	0	0	3	0	0	0	1	2	2	0	0	0	0	0	0	0	0	0	0	0	0	0	0	0	0	0	0	1	0	0
OTU10028	0	0	0	0	0	0	0	0	0	0	0	0	0	0	0	0	0	0	0	0	0	0	0	0	0	0	0	0	0	0	0	0	0	0	0	0
OTU10029	0	0	0	0	0	0	0	0	0	0	0	0	0	1	1	0	0	0	0	0	0	0	0	0	0	0	0	0	0	0	0	0	0	0	0	0
OTU1003	0	0	0	0	2	4	4	4	9	0	0	0	2	6	3	0	0	0	0	0	0	0	0	0	5	3	0	0	0	0	0	0	0	0	0	0
OTU10030	0	0	0	0	0	0	0	0	0	0	0	0	0	0	0	0	0	0	0	0	0	0	0	0	0	0	0	0	0	0	0	0	0	0	0	0
OTU10031	0	0	0	0	0	0	0	0	1	0	0	0	0	0	0	0	0	0	1	0	0	0	0	0	0	0	0	2	0	0	0	0	0	0	0	0
OTU10032	0	0	0	0	0	0	0	0	0	0	0	0	0	0	0	0	0	0	0	0	0	0	0	0	0	0	0	0	0	0	0	0	0	0	0	0
OTU10033	0	0	0	1	1	0	0	0	0	0	0	0	0	1	0	0	0	0	0	0	0	0	0	0	0	0	0	0	0	0	0	0	0	0	0	0
OTU10034	0	0	0	0	0	1	0	0	1	0	0	0	0	0	0	0	0	0	0	0	0	0	0	0	0	0	0	0	0	0	0	0	0	0	0	0
OTU10035	0	0	0	1	1	0	4	3	3	0	0	0	2	0	0	7	7	2	0	0	0	0	0	0	2	1	0	0	0	0	0	0	0	0	0	2
OTU10036	0	0	0	0	0	1	0	0	1	0	0	0	0	0	0	0	1	0	0	0	0	0	0	0	0	0	0	0	0	0	0	0	0	0	0	0
OTU10037	0	0	0	0	0	0	0	0	0	0	0	0	0	1	0	0	0	0	0	0	0	0	0	0	0	0	0	0	0	0	0	0	0	0	0	0
OTU10038	0	0	1	0	0	0	0	0	0	0	0	0	0	0	0	0	0	0	0	0	0	0	0	0	1	0	0	0	0	0	0	0	0	0	0	0
OTU10039	0	0	0	0	0	0	0	0	1	0	0	0	0	0	0	0	0	0	0	0	0	0	0	0	0	0	0	0	0	0	0	0	0	0	0	0
OTU1004	0	4	1	0	0	1	1	0	0	6	10	9	0	1	0	3	0	1	4	4	6	14	17	10	0	3	3	2	11	2	15	8	3	1	2	6
OTU10040	0	0	0	0	1	0	0	0	0	0	0	0	1	0	0	0	1	0	0	1	0	0	0	1	0	0	1	0	1	0	0	1	0	1	1	0
OTU10041	0	0	0	0	0	0	0	0	0	0	0	0	0	1	0	0	0	0	0	0	0	0	0	0	1	0	0	0	0	0	0	0	0	0	0	0
OTU10042	0	0	0	0	0	0	0	1	0	0	0	0	0	1	2	0	0	0	0	0	0	0	0	0	0	0	1	0	0	0	0	0	0	0	0	0
OTU10044	0	0	0	0	0	0	0	0	0	0	0	0	0	1	0	0	0	0	0	0	0	1	0	0	0	0	0	0	0	0	0	0	0	0	0	0
OTU10046	0	0	0	0	0	0	0	0	0	0	0	0	0	0	0	0	1	0	0	0	0	0	0	0	1	0	0	0	0	0	0	0	0	0	0	0
OTU10047	0	0	0	0	1	0	0	0	0	0	0	0	1	0	0	0	0	0	0	0	0	0	0	0	0	0	0	0	0	0	0	0	0	0	0	0
OTU10048	0	0	0	0	0	1	1	0	1	0	0	0	0	1	0	0	0	0	0	0	0	0	0	0	0	0	0	1	0	0	0	0	0	0	0	0
OTU10049	1	0	0	1	0	2	1	0	1	0	0	0	2	1	1	0	0	0	0	0	0	0	0	0	2	0	0	2	1	1	0	0	0	0	2	0
OTU1005	3	0	1	3	4	3	4	2	4	2	0	0	20	22	11	0	1	0	0	1	1	0	0	0	0	1	3	8	2	9	0	0	0	1	1	2
OTU10050	0	0	0	1	1	0	0	1	1	0	0	0	0	1	0	0	0	0	0	0	0	0	0	0	0	0	0	0	0	0	0	0	0	0	0	0
OTU10051	0	0	0	1	0	0	0	0	1	0	0	0	0	0	0	0	0	0	0	0	2	0	0	0	0	0	0	0	0	0	0	0	0	1	0	0
OTU10052	1	0	0	0	1	0	0	0	1	0	0	0	0	0	1	0	0	0	0	0	0	0	1	0	0	0	0	0	0	0	0	0	0	0	0	0
OTU10053	0	0	0	0	0	1	0	0	1	0	0	0	0	1	0	0	0	0	0	0	0	0	0	0	0	0	0	0	0	0	0	0	0	0	0	0
OTU10054	0	0	0	0	0	0	1	0	0	0	0	0	0	2	1	0	0	0	0	1	0	1	0	1	0	0	0	0	0	0	0	1	0	0	0	0
OTU10055	0	0	0	0	0	0	1	0	0	0	0	0	0	0	1	0	0	0	0	0	0	0	0	0	0	0	0	0	0	0	0	0	0	0	0	0
OTU10056	0	0	0	0	0	0	0	0	0	0	0	0	0	0	1	0	0	0	0	0	0	0	0	0	0	0	0	0	0	0	0	0	0	0	0	0
OTU10057	0	0	0	0	0	0	0	0	0	0	0	1	0	0	1	0	0	0	1	0	0	0	0	0	0	0	0	0	0	0	0	0	0	0	0	0
OTU10058	0	0	0	0	0	0	0	0	0	0	0	0	0	0	1	0	0	0	0	0	0	0	0	0	0	0	0	0	0	0	0	0	0	0	0	0
OTU10059	0	0	0	0	0	0	0	0	0	0	0	0	1	0	1	0	0	0	0	0	0	0	0	0	0	0	0	0	0	0	0	0	0	0	0	0
OTU1006	1	0	0	0	1	1	0	0	0	1	1	0	0	0	0	0	0	0	1	2	2	0	3	6	0	1	0	0	0	0	3	4	0	1	1	5
OTU10060	0	0	0	1	0	0	0	0	0	0	0	0	0	0	1	0	0	0	0	0	0	0	0	0	0	0	0	0	0	0	0	0	0	0	0	0
OTU10061	0	0	0	0	0	0	0	0	0	0	0	0	0	0	1	0	0	0	0	0	0	0	0	0	0	0	0	0	0	0	0	0	0	0	0	0
OTU10062	0	0	0	0	0	0	0	0	0	0	0	0	0	1	2	0	0	0	0	0	0	0	0	0	0	0	0	0	0	0	0	0	0	0	0	0
OTU10063	0	0	0	0	0	0	0	0	0	0	0	0	0	0	1	0	0	0	0	0	0	0	0	0	0	0	0	0	0	0	0	0	0	0	0	0
OTU10064	0	0	0	0	0	0	0	0	0	0	0	0	0	0	1	0	0	0	1	0	0	0	0	0	0	0	0	1	1	1	0	0	0	0	0	0
OTU10065	0	0	0	0	1	0	0	0	0	0	0	0	0	0	1	0	0	0	0	0	0	0	0	0	0	0	0	0	0	0	0	0	0	1	1	0
OTU10066	0	0	0	0	0	2	1	0	3	0	0	0	0	3	2	0	0	1	1	0	0	0	0	0	0	0	0	0	1	0	0	0	0	0	0	0
OTU10067	0	2	3	2	0	1	2	0	4	2	0	0	13	9	12	2	0	1	1	0	2	0	0	0	1	0	0	13	4	11	0	0	0	1	3	0
OTU10068	0	0	0	1	0	0	0	0	0	0	0	0	1	1	0	0	0	0	0	0	0	0	0	0	0	0	0	1	0	0	0	0	0	0	0	0
OTU10069	0	0	0	1	0	0	0	0	0	0	0	0	1	0	0	0	0	0	0	0	0	0	0	0	0	0	0	0	0	0	0	0	0	0	0	0
OTU1007	23	2	1	45	76	27	42	81	20	0	0	1	28	8	18	97	146	73	15	7	4	0	0	2	78	72	98	1	1	3	0	0	0	26	3	17
OTU10070	0	0	0	0	0	0	0	0	0	0	0	0	0	0	0	0	0	0	0	0	0	0	0	0	0	0	0	0	0	0	0	0	0	0	0	0
OTU10071	0	0	0	0	0	0	0	0	0	0	0	0	1	0	0	0	0	1	0	0	0	0	0	0	0	0	0	0	0	0	0	0	0	1	0	0
OTU10072	0	0	0	0	0	0	0	0	1	0	0	0	0	0	1	0	0	1	0	0	0	0	0	0	0	0	2	0	0	0	0	0	0	0	0	0
OTU10073	0	0	0	0	0	0	0	0	0	0	0	0	0	0	0	0	0	0	0	0	0	0	0	0	0	0	0	0	0	1	0	0	0	0	0	0
OTU10074	0	0	0	0	0	0	0	0	1	0	0	0	4	2	2	0	1	0	0	0	0	0	0	0	0	0	0	1	0	0	0	0	0	0	0	0
OTU10075	0	0	0	0	0	0	0	0	0	0	0	0	1	0	0	0	1	0	0	0	0	0	0	0	0	0	0	0	0	0	0	0	0	0	0	0
OTU10076	0	0	0	0	0	0	0	0	0	0	0	0	0	0	0	0	0	0	0	0	0	0	0	0	0	0	0	0	0	0	0	0	0	0	0	0
OTU10077	0	0	0	0	0	0	0	0	0	0	0	0	0	0	0	0	0	0	0	0	0	0	0	0	0	1	0	0	0	0	0	0	0	0	0	0
OTU10078	0	0	0	0	0	1	0	0	0	0	0	0	1	2	1	0	0	0	0	0	0	0	0	0	0	0	0	1	0	1	0	0	0	0	1	0
OTU10079	0	0	0	0	0	0	0	0	2	0	0	0	3	6	2	4	2	2	0	1	0	0	0	0	3	1	1	0	0	0	0	2	0	0	0	0
OTU1008	0	0	0	0	1	1	3	4	2	0	0	0	8	19	10	0	0	0	0	2	0	0	0	0	0	1	0	0	0	2	0	0	0	1	0	1
OTU10080	0	0	0	0	0	1	0	0	0	0	0	0	0	0	0	0	0	0	0	0	0	0	0	0	0	0	0	0	0	0	0	0	0	0	0	0
OTU10081	0	0	0	0	0	0	0	0	0	0	0	0	0	0	0	0	0	0	0	0	0	0	0	0	0	0	0	0	0	0	0	0	0	0	0	0
OTU10082	0	0	0	0	0	0	0	1	0	0	0	0	0	1	0	0	0	0	1	0	0	0	0	0	0	0	0	1	0	1	0	0	0	0	0	0
OTU10083	1	0	0	0	0	0	0	0	0	0	0	0	0	0	0	0	0	0	0	1	0	0	0	0	0	0	0	0	0	0	0	0	0	0	0	0
OTU10084	0	0	0	1	0	0	0	0	0	0	0	0	0	0	0	0	0	0	0	0	0	0	0	0	1	0	0	0	0	0	0	0	0	0	0	0
OTU10085	0	0	0	0	0	0	0	0	0	0	0	0	0	0	0	1	0	0	0	0	0	0	0	0	0	0	0	0	0	0	0	0	0	0	0	0
OTU10086	0	0	0	0	0	0	0	0	0	0	0	0	1	2	0	0	0	0	0	0	0	0	0	0	0	0	0	0	0	0	0	0	0	0	0	0
OTU10087	0	0	0	0	0	0	0	0	0	0	0	0	1	0	0	0	0	0	0	0	0	0	0	0	0	0	0	1	0	0	0	0	0	0	0	0
OTU10088	0	0	0	0	0	0	0	0	0	0	0	0	1	0	0	0	0	0	0	0	0	0	0	0	0	0	0	0	0	0	0	0	0	0	0	0
OTU10089	0	0	0	0	0	1	0	0	0	0	0	0	2	2	0	0	0	0	0	0	0	0	0	0	0	0	0	0	0	0	0	0	0	0	0	0
OTU1009	0	0	1	4	3	0	7	2	0	0	1	0	0	0	0	7	1	4	0	0	0	0	0	0	1	8	4	0	0	0	1	0	2	1	0	2
OTU10090	0	0	0	0	0	0	0	0	1	0	0	0	0	0	0	0	0	0	0	0	0	0	0	0	0	0	0	0	0	0	0	0	0	0	0	0
OTU10091	0	0	1	0	0	0	0	0	0	0	0	0	0	0	0	0	0	0	0	0	0	0	0	0	1	0	0	0	0	0	0	0	0	0	0	0
OTU10092	0	0	0	0	0	0	0	0	0	0	0	0	0	0	0	0	0	0	0	0	0	0	0	0	0	0	0	0	0	0	0	0	0	0	0	0
OTU10093	0	0	1	2	0	0	0	2	0	0	0	0	1	0	0	0	0	3	0	1	0	0	0	0	2	0	1	0	0	0	0	0	0	1	1	0
OTU10095	0	0	0	0	0	0	0	0	0	0	0	0	1	0	0	0	0	0	0	0	0	0	0	0	0	0	0	0	0	0	0	0	0	0	0	0
OTU10096	0	0	0	1	0	0	0	0	0	0	0	0	0	0	1	0	0	0	0	0	0	0	0	0	2	0	0	0	0	0	0	0	0	0	0	0
OTU10097	0	0	0	0	0	0	0	0	0	0	0	0	0	0	0	0	0	0	0	0	0	0	0	0	0	0	0	0	0	0	0	0	0	0	0	0
OTU10098	0	0	0	0	0	0	0	0	1	0	0	0	0	0	0	0	0	0	0	0	0	0	0	0	0	0	0	0	0	0	0	0	0	0	0	0
OTU10099	1	0	0	0	0	0	0	0	0	0	0	0	0	0	0	0	1	0	0	0	0	0	0	0	0	0	0	0	0	0	0	0	0	0	0	0
OTU101	17	8	5	0	0	1	0	0	0	288	62	233	0	1	0	1	1	2	7	1	13	1	35	5	0	1	1	15	76	18	282	66	60	0	12	1
OTU10100	0	0	0	0	0	0	0	0	0	0	0	0	0	0	0	0	0	0	0	0	0	0	0	0	0	0	0	0	0	1	0	0	0	0	0	0
OTU10101	0	0	0	0	0	0	0	0	0	0	0	0	0	0	0	0	0	0	0	0	0	0	0	0	0	0	0	0	0	0	0	0	0	0	0	0
OTU10102	0	0	0	0	0	0	0	0	0	0	0	0	0	0	1	0	0	0	0	0	0	0	0	0	0	0	0	0	0	0	0	0	0	0	0	0
OTU10103	0	0	0	0	0	1	0	0	0	1	0	0	1	1	1	0	0	0	0	0	0	0	0	0	0	1	1	0	0	1	0	0	0	0	0	0
OTU10104	0	0	0	0	0	0	0	0	0	0	0	0	0	0	0	0	0	0	0	0	0	0	0	0	0	0	0	0	0	0	0	0	0	0	0	0
OTU10105	0	0	0	0	0	0	0	0	0	0	0	0	1	0	1	0	0	0	0	0	0	0	0	0	0	0	0	0	0	0	0	0	0	0	0	0
OTU10106	0	0	0	0	0	0	0	1	0	0	0	0	0	0	0	0	0	0	0	0	0	0	0	0	1	0	0	0	0	0	0	0	0	0	0	0
OTU10107	0	0	0	0	0	0	0	0	0	0	0	0	0	2	0	0	0	0	0	0	0	0	0	0	0	0	0	0	0	0	0	0	0	1	0	0
OTU10108	0	0	0	0	0	0	1	0	0	0	0	0	0	0	0	0	0	0	0	0	0	0	0	0	0	0	0	0	0	0	0	0	0	0	0	0
OTU10109	0	0	0	1	0	0	0	0	1	0	0	0	1	0	0	0	0	0	0	0	0	0	0	0	0	0	0	0	0	0	0	0	0	0	0	0
OTU1011	1	0	0	2	4	0	4	8	3	0	0	0	1	3	3	3	3	2	0	0	0	0	0	0	0	1	2	0	0	0	0	1	0	2	0	1
OTU10110	0	0	0	0	0	0	0	0	0	0	0	0	1	0	0	0	0	0	0	0	0	0	0	0	0	0	0	0	0	0	0	0	0	0	0	0
OTU10111	0	0	0	0	0	0	0	0	0	0	0	0	0	0	0	0	0	0	0	0	0	0	0	0	0	0	0	0	0	0	0	0	0	0	0	0
OTU10113	0	0	0	0	0	0	0	0	0	0	0	0	0	0	0	0	0	0	0	0	0	0	0	0	0	0	1	0	0	0	0	0	0	0	0	0
OTU10114	0	0	0	0	0	0	0	0	0	0	0	0	0	0	0	0	0	0	0	0	0	0	0	0	1	0	0	0	0	0	0	0	0	0	0	0
OTU10115	0	1	0	0	0	0	0	0	0	0	0	0	0	0	0	0	0	0	0	1	0	0	0	0	0	0	0	0	0	0	0	0	0	0	0	0
OTU10116	0	0	0	0	0	0	0	0	0	0	0	0	1	0	1	0	0	0	0	0	0	0	0	0	0	0	0	0	0	0	0	0	0	0	0	0
OTU10117	0	0	0	0	0	0	0	0	0	0	0	0	2	1	2	0	0	0	0	1	0	0	0	0	0	0	1	0	0	0	0	0	0	0	0	0
OTU10118	0	0	0	0	0	0	1	0	0	0	0	0	0	1	1	0	0	0	0	0	0	0	0	0	0	0	0	0	1	0	0	0	0	0	0	0
OTU10119	0	0	0	0	0	0	0	0	0	0	0	0	1	0	0	0	0	0	0	0	0	0	0	0	0	0	0	0	0	0	0	0	0	0	0	0
OTU1012	1	2	0	0	0	0	0	0	1	5	3	2	0	0	0	0	2	0	2	0	1	2	3	3	1	1	0	0	1	2	8	4	8	7	2	2
OTU10120	0	0	1	0	0	0	0	0	0	0	0	0	1	0	0	0	0	0	0	0	0	0	0	0	0	0	0	0	0	0	0	0	0	0	1	0
OTU10121	0	0	0	5	0	0	0	0	1	0	0	0	0	0	0	0	0	0	0	0	0	0	0	0	0	0	0	0	0	0	0	0	0	0	0	0
OTU10122	0	0	0	0	0	0	0	0	0	0	0	0	0	0	0	0	0	0	0	0	0	0	0	0	0	0	0	0	0	0	0	0	1	0	0	0
OTU10123	0	0	0	1	1	1	0	0	0	0	0	0	0	0	0	0	0	0	0	0	0	0	0	0	0	0	0	0	0	0	0	0	0	0	0	0
OTU10124	0	0	0	1	0	0	0	0	1	0	0	0	0	1	1	0	0	0	0	0	0	0	0	0	0	0	0	0	0	0	0	0	0	0	0	0
OTU10125	0	0	1	0	0	0	0	1	0	0	0	0	0	0	0	0	0	0	0	0	0	2	2	1	1	1	1	0	0	0	0	0	0	0	0	0
OTU10126	0	0	0	0	0	0	0	0	0	0	0	0	0	0	0	0	0	0	0	0	0	0	0	0	0	0	0	0	0	0	0	0	0	0	0	0
OTU10127	0	0	0	1	1	0	0	0	0	0	0	0	0	0	0	0	0	0	0	0	0	0	0	0	0	0	0	0	0	0	0	0	0	0	0	0
OTU10128	0	0	0	3	0	1	0	0	0	0	0	0	0	0	0	0	0	1	0	0	0	1	0	0	0	0	0	0	0	0	0	0	0	0	0	0
OTU10129	0	0	0	1	0	0	0	0	0	0	0	0	0	0	0	0	0	0	0	0	0	0	0	0	0	1	0	0	0	0	0	0	0	0	0	0
OTU1013	6	3	10	0	1	9	15	3	11	2	0	0	17	10	8	7	3	3	12	2	6	1	1	0	9	24	20	9	5	7	7	4	1	3	14	7
OTU10130	0	0	0	1	0	0	0	0	0	0	0	0	0	0	0	0	0	0	0	0	0	0	0	0	0	0	0	0	0	0	0	0	0	0	0	1
OTU10131	0	0	0	5	0	0	0	0	0	0	0	0	0	0	0	0	0	0	0	0	0	0	0	0	0	0	0	0	0	0	0	0	0	0	1	0
OTU10132	0	0	0	1	0	0	2	0	1	0	0	0	0	0	0	0	0	0	0	0	0	0	0	0	0	0	1	1	0	1	0	0	0	1	1	0
OTU10133	1	0	0	1	0	0	0	0	0	0	0	0	0	0	0	0	0	0	0	0	0	0	0	0	0	0	0	0	0	0	0	0	0	1	0	0
OTU10134	0	0	0	2	0	0	0	0	0	0	0	0	0	0	1	0	0	0	0	0	0	0	0	0	1	0	0	0	0	0	0	0	0	0	0	0
OTU10135	0	0	1	1	0	2	0	0	0	2	0	1	0	0	0	0	1	3	1	0	3	3	4	0	3	2	3	0	1	1	0	1	2	1	1	0
OTU10136	0	0	0	0	0	0	0	0	0	0	0	0	0	0	0	0	0	0	0	0	0	0	0	0	0	0	0	0	0	0	0	0	0	1	0	0
OTU10137	0	0	0	0	3	0	0	0	0	0	0	0	0	0	1	0	0	0	0	0	0	0	0	0	0	1	1	0	0	0	0	0	0	0	0	0
OTU10138	0	0	0	0	0	2	0	0	0	0	0	0	0	0	0	1	0	0	0	0	0	0	0	0	0	0	0	0	0	0	0	0	0	0	0	0
OTU10139	0	0	0	0	0	0	0	0	0	0	0	0	0	0	0	0	0	0	1	0	0	0	0	0	0	0	0	0	0	0	0	0	0	0	0	0
OTU1014	0	0	0	0	1	0	0	2	4	0	0	0	9	15	16	0	0	1	0	2	1	0	0	0	1	3	3	7	1	8	0	0	0	0	1	0
OTU10140	0	0	0	0	0	0	0	0	0	0	0	0	0	2	0	0	0	0	0	0	0	0	0	0	0	0	1	0	0	0	0	0	0	0	0	0
OTU10141	0	0	0	0	0	1	1	0	0	0	0	0	0	0	0	0	0	0	2	0	0	0	0	0	0	0	0	0	0	1	0	1	0	1	1	0
OTU10143	0	0	0	0	0	0	0	0	1	0	0	0	1	1	1	0	0	0	0	0	0	0	0	0	0	0	0	0	1	0	0	0	0	1	0	0
OTU10144	1	0	0	1	2	1	0	3	0	0	0	0	2	1	1	4	2	2	0	0	0	0	0	0	0	1	0	0	0	0	0	0	0	0	0	0
OTU10145	0	0	0	0	0	0	0	1	0	0	0	0	0	0	0	0	0	0	0	0	0	0	0	0	0	0	0	0	0	0	0	0	0	1	0	0
OTU10146	0	0	0	1	0	0	0	0	0	1	0	0	0	0	0	0	0	0	0	0	0	1	2	0	0	1	0	0	0	0	0	0	0	0	0	0
OTU10147	1	0	0	1	1	0	0	1	0	0	0	0	0	1	0	0	0	0	0	0	0	0	0	0	1	0	1	0	0	0	0	0	0	0	0	0
OTU10148	0	0	0	0	0	0	0	0	0	0	0	0	0	0	0	0	0	0	0	0	0	0	0	0	0	0	1	0	0	0	0	0	0	1	0	0
OTU10149	0	1	0	1	0	0	0	0	0	0	0	0	0	0	0	0	0	0	0	1	0	0	3	1	0	0	0	0	0	0	0	0	0	0	0	1
OTU1015	0	1	1	5	1	11	4	4	5	0	0	0	34	27	28	4	4	1	0	6	1	0	0	1	10	4	10	1	2	1	0	0	0	2	2	2
OTU10150	0	0	0	0	0	0	0	0	0	0	0	0	0	0	0	0	0	0	0	0	0	0	0	0	0	0	0	0	0	0	0	0	0	0	0	0
OTU10151	0	0	0	0	0	0	0	0	0	0	0	0	0	0	0	0	0	0	0	0	0	0	0	0	0	0	0	0	0	1	0	0	0	0	1	0
OTU10152	0	1	0	0	0	1	0	0	0	1	0	0	0	0	0	0	0	0	0	0	0	0	0	0	0	0	0	0	0	0	0	0	0	0	0	0
OTU10153	0	0	1	0	0	0	0	0	0	0	0	0	0	0	0	0	0	0	0	0	1	0	0	0	0	0	0	0	0	0	0	0	0	0	2	0
OTU10154	0	0	0	0	0	0	0	0	0	0	0	0	0	1	0	0	0	0	1	0	0	0	0	0	0	0	0	0	0	3	0	0	0	0	0	0
OTU10155	1	0	0	0	0	0	0	0	0	0	0	0	0	0	0	0	0	0	0	0	0	0	0	0	0	0	0	0	1	0	0	0	0	0	0	0
OTU10156	2	0	0	0	0	0	0	1	0	0	0	0	0	0	0	0	0	0	1	0	0	0	0	0	0	0	0	0	2	0	0	1	0	0	0	0
OTU10157	0	0	0	0	0	0	1	0	0	0	0	0	0	0	0	0	0	0	0	0	0	0	0	0	0	0	0	0	0	0	0	0	0	0	0	0
OTU10158	0	0	0	0	0	0	0	0	0	0	0	0	0	0	0	0	0	1	0	0	0	0	0	0	0	0	1	0	0	0	0	0	0	0	0	0
OTU10159	0	0	1	0	0	1	0	0	0	1	0	0	0	0	0	0	0	0	0	0	0	0	0	0	1	0	0	0	0	1	0	0	0	0	0	0
OTU1016	1	3	1	1	4	1	6	4	8	1	0	0	24	20	18	7	2	3	1	3	2	0	0	0	7	0	6	34	13	22	0	0	0	0	1	1
OTU10160	0	0	0	0	0	0	0	0	0	0	0	0	0	0	0	0	0	0	0	0	0	0	0	0	0	0	0	0	0	0	0	0	0	0	0	0
OTU10161	0	2	0	0	0	0	0	0	0	0	0	0	0	0	0	0	0	0	0	0	0	0	0	0	0	0	0	0	0	1	0	0	0	0	0	0
OTU10162	0	0	0	0	0	0	0	0	0	0	0	0	0	0	0	0	0	0	1	0	0	0	0	0	0	0	0	0	0	0	0	0	0	0	0	0
OTU10163	0	0	1	1	0	0	0	0	2	0	0	0	0	0	1	1	0	0	0	0	0	0	0	0	1	0	0	0	1	0	0	0	0	0	0	0
OTU10164	0	1	0	0	0	0	0	0	0	0	0	0	0	0	0	0	0	0	0	1	0	0	0	0	0	0	0	0	0	0	0	0	0	0	0	0
OTU10165	0	0	1	0	0	1	0	0	0	1	0	0	0	1	0	0	0	0	0	0	0	0	0	0	2	0	0	0	1	1	0	0	0	0	0	0
OTU10166	1	1	2	0	0	2	5	1	2	2	0	0	4	15	9	1	0	0	1	3	6	0	0	0	0	1	1	0	8	34	0	0	0	0	8	0
OTU10167	1	0	0	1	0	0	0	0	0	0	0	0	0	0	0	0	0	0	0	1	0	0	0	0	0	0	0	0	0	0	0	0	0	0	0	0
OTU10168	0	0	0	0	0	0	0	0	0	0	0	0	0	0	0	0	0	0	0	0	0	0	0	0	0	0	0	0	0	0	0	0	0	0	0	0
OTU10169	0	0	0	0	0	0	0	0	0	0	0	0	0	0	0	0	0	0	0	0	0	0	0	0	0	0	0	0	0	1	0	0	0	0	0	0
OTU1017	8	30	7	0	1	2	1	7	0	10	12	1	1	0	0	2	2	4	18	12	2	12	9	17	3	0	2	0	8	1	4	6	10	5	2	1
OTU10170	0	0	0	0	0	0	0	0	0	0	0	0	0	0	0	0	0	0	0	0	0	0	0	0	0	0	0	0	0	2	0	0	0	0	0	0
OTU10171	0	0	0	0	0	0	0	0	0	0	0	0	0	0	0	0	0	0	0	0	0	0	0	0	0	0	0	3	1	4	0	0	0	0	1	0
OTU10172	0	0	0	0	0	0	0	0	0	0	0	0	0	2	0	0	0	0	0	0	0	0	0	0	0	0	0	0	1	2	0	0	0	0	0	0
OTU10173	0	0	0	0	0	0	0	0	0	0	0	0	0	0	0	0	0	0	0	0	0	0	0	0	0	0	0	0	0	1	0	0	0	0	0	0
OTU10174	0	0	0	0	0	0	0	0	0	0	1	0	0	0	0	0	0	0	0	0	0	0	0	0	0	0	0	0	0	0	0	0	0	0	0	0
OTU10175	0	0	0	0	0	0	0	0	0	0	0	0	0	0	0	0	0	0	0	0	0	1	0	0	0	0	0	0	0	0	0	0	0	0	0	1
OTU10176	0	0	0	0	0	0	0	0	0	0	0	0	0	0	0	0	0	0	0	1	0	0	0	0	0	0	0	0	0	0	0	0	0	0	0	0
OTU10177	0	0	0	0	0	0	0	0	0	0	0	0	0	0	0	0	0	0	0	0	0	0	0	0	0	0	0	0	0	1	0	0	0	0	1	0
OTU10178	0	0	0	0	0	0	0	0	0	1	0	0	0	0	0	0	0	0	0	0	0	0	0	0	0	0	0	0	0	1	0	0	0	0	0	0
OTU1018	6	8	11	3	1	4	0	2	1	25	13	30	0	3	0	3	4	5	12	21	21	30	23	38	0	4	1	3	50	5	7	11	13	10	11	25
OTU10180	0	0	0	0	0	0	0	0	0	0	0	0	0	0	0	0	0	0	0	0	0	0	0	0	1	0	0	0	0	0	0	0	0	0	0	0
OTU10181	0	0	0	0	0	0	0	0	0	2	0	0	0	0	0	0	0	0	0	0	0	0	0	0	0	0	0	0	3	0	0	0	0	0	1	0
OTU10182	0	0	0	0	0	0	0	0	0	0	0	0	0	0	0	0	0	0	1	0	0	0	0	0	0	0	0	0	0	0	0	0	0	0	0	0
OTU10183	0	0	0	0	0	0	0	0	0	0	0	0	0	0	0	0	0	0	1	0	0	0	1	0	0	0	0	0	0	0	0	0	0	0	0	0
OTU10184	0	0	0	0	0	0	0	0	0	0	0	0	0	0	0	0	0	0	1	0	0	0	0	0	0	0	0	0	0	0	0	0	0	0	0	0
OTU10186	0	0	0	0	0	0	0	0	0	0	0	0	0	0	0	0	1	1	1	1	0	0	0	0	0	0	0	0	0	0	0	0	0	0	0	0
OTU10187	1	0	0	0	0	0	0	0	0	0	0	0	0	0	0	0	0	0	0	0	0	0	0	0	0	0	0	0	0	0	0	0	0	0	0	0
OTU10188	0	0	1	0	0	0	0	0	0	0	0	0	0	0	0	2	0	0	0	1	1	0	0	0	0	0	0	0	0	0	0	0	0	0	0	0
OTU10189	0	0	0	0	0	0	0	0	0	0	0	0	0	0	0	0	0	0	1	1	0	0	2	0	0	0	0	0	0	0	0	0	1	0	0	0
OTU1019	0	0	0	1	4	5	3	2	2	0	0	0	21	22	13	0	0	0	0	3	0	0	0	0	2	3	6	0	0	0	0	0	0	1	0	1
OTU10190	0	0	0	0	0	0	0	0	0	0	0	0	0	0	0	0	0	0	0	0	0	0	0	0	0	0	0	0	0	0	0	1	0	0	0	0
OTU10191	0	0	0	0	0	0	0	0	0	0	0	0	0	0	0	0	0	0	0	0	1	0	0	0	0	0	0	0	0	0	0	0	0	0	0	0
OTU10192	0	0	0	0	0	0	0	0	0	0	0	0	0	0	0	0	0	0	1	0	1	3	3	1	0	0	0	0	0	0	0	0	0	0	0	0
OTU10193	0	0	0	0	0	0	0	0	0	0	0	0	0	0	0	0	0	0	0	0	0	0	0	0	0	0	0	0	0	0	0	0	0	0	0	0
OTU10194	0	0	0	0	0	0	0	1	0	0	0	0	0	0	0	0	0	0	0	0	0	0	0	0	0	0	0	0	0	0	0	0	0	0	1	0
OTU10195	2	1	4	0	0	0	0	0	0	1	0	1	0	0	0	0	1	0	1	5	1	2	4	7	0	1	0	1	3	0	0	1	0	2	5	1
OTU10196	0	0	1	1	0	0	0	0	0	0	0	0	0	1	0	0	0	0	2	0	0	0	0	0	0	0	0	1	0	0	0	0	0	2	0	0
OTU10197	0	1	1	0	0	0	0	0	0	0	0	0	0	0	0	0	0	0	0	0	0	0	0	0	0	0	0	0	4	0	0	0	0	1	0	0
OTU10198	0	0	0	0	0	0	0	0	0	0	0	0	1	0	0	0	0	0	0	0	0	0	0	0	0	0	0	2	0	1	0	0	0	0	0	0
OTU102	11	20	13	10	14	52	24	14	40	7	0	0	67	60	73	3	6	14	27	13	2	0	0	1	24	11	30	71	29	64	1	2	0	10	4	5
OTU10200	0	0	0	0	2	0	0	0	0	0	0	0	0	0	0	0	0	0	0	0	1	0	0	0	0	0	0	0	1	0	0	0	0	0	0	0
OTU10201	0	1	0	0	0	0	0	0	0	1	0	0	0	0	0	0	1	1	1	1	0	0	0	0	1	0	0	0	0	0	1	0	0	0	0	0
OTU10202	0	0	0	0	0	0	0	0	0	0	0	0	0	0	0	0	0	0	0	0	0	0	0	0	0	0	0	0	0	0	0	0	0	0	0	0
OTU10203	0	0	0	0	0	0	0	0	0	0	0	0	0	0	0	0	0	0	0	0	0	0	0	0	0	0	0	0	0	0	0	3	0	0	0	0
OTU10204	1	1	0	0	1	0	0	0	0	0	0	0	0	1	0	0	0	0	0	1	0	0	0	0	0	1	0	0	0	0	0	0	3	0	1	2
OTU10206	0	0	0	0	0	0	0	0	0	0	0	0	0	1	0	0	0	0	0	0	1	0	0	0	0	0	0	0	1	0	0	0	0	0	0	0
OTU10207	0	0	0	0	0	0	0	0	0	0	0	0	0	0	0	0	0	0	0	0	0	0	0	0	0	0	0	0	0	0	1	1	0	0	0	0
OTU10208	1	0	0	0	0	0	0	0	0	0	0	0	1	1	0	0	0	0	0	0	0	0	0	0	0	0	0	0	0	0	0	0	0	0	0	0
OTU10209	0	0	0	0	0	0	0	0	0	0	0	0	0	0	0	0	0	0	0	2	0	3	1	0	0	0	1	0	0	0	0	0	0	0	0	0
OTU1021	3	0	6	3	1	1	3	0	1	0	1	1	0	0	1	5	3	1	2	1	3	0	0	1	2	3	0	1	2	0	4	2	1	2	2	2
OTU10210	0	0	0	0	1	0	0	0	0	0	0	0	0	1	0	0	0	0	0	0	0	0	0	0	0	0	0	0	0	0	0	0	0	0	0	0
OTU10211	0	0	0	1	1	0	1	1	2	0	0	0	0	0	0	0	0	0	0	0	0	0	0	0	0	0	0	2	0	1	0	0	0	0	0	0
OTU10212	0	0	0	1	0	0	0	0	0	0	1	0	0	1	0	0	0	0	0	0	0	2	1	0	0	0	0	0	0	1	0	0	0	1	1	0
OTU10214	0	0	0	0	0	0	0	0	0	0	0	0	0	1	0	0	0	0	0	0	0	0	0	0	0	0	0	0	0	0	0	0	0	0	0	0
OTU10215	0	0	0	0	0	0	0	0	0	0	0	0	0	1	0	0	0	0	0	0	0	0	0	0	0	0	0	0	1	0	0	0	0	0	0	0
OTU10216	0	0	0	0	0	0	0	0	0	0	0	0	0	0	0	0	0	0	0	0	0	0	0	0	1	0	0	0	0	0	0	0	0	0	0	0
OTU10217	0	1	1	1	1	1	0	0	0	0	3	1	0	0	0	0	1	0	1	0	1	0	0	1	1	2	1	1	1	0	2	0	1	0	2	1
OTU10218	0	1	0	0	0	0	0	0	0	0	0	0	0	0	0	0	0	0	0	0	1	0	0	0	0	0	0	0	0	0	0	0	0	1	0	0
OTU10219	4	0	0	10	10	1	1	0	2	1	0	1	0	1	1	1	2	0	3	2	0	1	0	0	1	0	1	0	0	0	0	2	0	0	3	0
OTU1022	1	2	1	2	8	4	4	4	1	0	0	0	2	3	1	3	1	3	0	0	0	0	0	0	8	0	4	0	0	0	0	1	0	3	0	0
OTU10220	5	1	1	0	0	1	0	0	0	0	2	4	0	0	0	1	0	1	5	5	3	1	7	6	0	0	0	0	3	1	13	9	4	0	1	3
OTU10221	0	0	0	0	0	0	0	0	0	0	0	0	0	0	0	0	0	0	0	0	0	0	0	0	0	0	0	0	0	0	0	0	0	0	0	0
OTU10222	0	1	0	0	0	0	0	0	0	0	0	0	0	0	0	0	0	0	0	0	0	0	0	0	0	0	0	0	0	0	0	0	0	0	0	0
OTU10223	0	0	0	0	0	0	0	0	0	0	0	0	0	0	0	0	0	0	0	1	0	0	0	0	0	0	1	0	0	0	0	0	0	0	0	0
OTU10224	0	0	0	0	0	0	0	0	0	0	0	0	0	0	0	0	0	0	1	1	1	0	1	0	0	0	0	0	0	0	0	0	0	0	0	0
OTU10225	0	0	0	0	0	0	0	0	0	0	0	0	0	0	0	0	0	0	0	0	0	0	0	0	0	0	0	0	0	0	0	0	0	0	0	0
OTU10226	0	0	0	0	0	0	0	0	0	0	0	0	0	0	0	0	0	0	0	0	0	0	0	0	0	0	0	0	0	0	0	0	0	0	0	0
OTU10227	0	0	0	0	0	0	0	0	0	0	0	0	0	0	0	0	0	0	0	0	0	0	0	0	0	0	0	0	0	0	0	0	0	0	0	0
OTU10228	0	0	0	0	0	0	0	0	0	0	0	0	0	0	0	0	0	0	0	0	0	0	0	0	0	0	0	0	1	0	0	0	0	0	0	0
OTU10229	0	0	0	0	0	0	0	0	0	0	0	0	0	0	0	0	0	0	0	0	0	0	0	0	0	0	0	0	0	0	0	0	0	1	0	1
OTU1023	0	3	2	0	0	17	4	9	5	0	0	0	2	1	2	1	0	0	3	1	1	0	0	0	6	1	3	9	3	13	0	0	0	3	1	0
OTU10230	0	0	0	0	0	0	0	0	0	0	0	0	0	0	0	0	0	0	0	1	0	0	2	0	0	0	0	0	0	0	0	0	0	0	0	0
OTU10231	0	0	0	0	0	0	0	0	0	1	0	0	0	0	0	0	0	0	0	1	0	0	0	0	0	0	0	0	0	0	0	0	0	1	1	0
OTU10232	0	0	0	0	0	0	0	0	0	0	0	0	0	0	0	0	0	0	0	0	0	0	0	0	0	0	0	0	0	0	0	0	0	0	0	0
OTU10233	0	1	0	0	0	0	0	0	0	0	0	0	0	0	0	0	0	0	0	0	0	0	0	0	0	0	0	0	0	1	0	0	1	0	0	0
OTU10234	0	0	0	0	0	0	0	0	0	0	0	0	0	0	0	0	0	0	0	0	0	0	0	0	0	0	0	0	0	0	0	0	0	0	0	0
OTU10235	0	0	0	0	0	0	0	0	0	0	0	0	0	0	0	0	0	0	0	0	0	0	0	0	0	0	0	0	0	0	0	0	0	0	0	0
OTU10236	0	0	0	0	0	0	0	0	0	0	0	0	0	0	0	0	0	0	0	0	0	1	0	0	0	0	0	0	0	0	0	0	0	0	0	0
OTU10237	0	0	0	0	0	0	0	0	0	0	0	0	0	0	0	0	0	0	0	0	0	0	0	0	0	0	0	0	0	0	0	0	0	0	0	0
OTU10239	0	0	0	0	0	0	0	0	0	0	1	0	0	0	0	0	0	0	0	0	0	0	0	0	0	0	0	0	0	0	0	0	0	0	0	0
OTU1024	6	2	4	3	4	12	22	2	17	1	0	0	6	3	12	3	3	2	1	3	2	1	1	0	17	6	5	2	6	0	0	3	0	7	2	2
OTU10240	1	3	4	0	0	0	0	0	0	1	2	3	0	2	0	0	0	0	0	4	13	1	7	3	1	0	0	0	3	0	1	0	2	0	1	0
OTU10241	0	0	0	0	0	0	0	0	0	0	0	0	0	0	0	0	0	0	0	2	0	0	0	0	0	0	0	0	0	0	0	0	0	0	0	0
OTU10242	0	0	0	0	0	0	0	0	0	0	0	0	0	0	0	0	0	0	0	0	0	0	0	0	0	0	0	0	0	0	0	0	0	0	0	0
OTU10244	0	0	0	0	0	0	0	0	0	0	1	0	0	0	0	0	0	0	0	0	0	3	8	0	0	0	0	0	0	0	0	1	0	0	0	0
OTU10245	0	0	0	0	0	0	0	0	0	0	0	0	0	0	0	0	0	0	0	0	0	0	1	0	0	0	0	0	0	0	0	0	0	0	0	0
OTU10247	0	0	0	0	0	0	0	0	0	0	0	0	0	0	0	0	0	0	0	1	0	0	0	0	0	0	0	0	0	0	0	0	0	0	0	0
OTU10248	0	0	0	0	0	0	0	0	0	0	0	0	0	0	0	0	0	0	0	0	0	0	0	0	0	0	0	0	0	0	0	0	0	0	0	0
OTU10249	0	0	0	0	0	0	0	0	0	0	0	0	0	0	0	0	0	0	0	0	1	0	0	1	0	1	0	0	0	0	0	0	0	0	0	0
OTU1025	1	1	5	0	1	0	0	0	0	0	0	1	0	2	0	1	0	0	4	6	4	5	1	6	0	0	0	1	4	1	2	2	1	3	0	7
OTU10250	0	0	0	0	0	0	0	0	0	0	0	0	0	0	0	0	0	0	0	0	0	2	0	0	0	0	0	0	0	0	0	1	0	0	0	0
OTU10251	0	0	0	1	0	0	0	0	0	1	0	0	0	0	0	0	1	0	0	0	1	0	0	3	0	0	0	0	0	0	0	0	0	0	0	1
OTU10252	0	0	0	0	0	0	0	0	0	0	0	0	0	0	0	0	0	0	0	0	0	0	0	0	0	0	0	0	0	0	0	0	0	0	0	0
OTU10253	1	0	0	0	0	0	0	0	0	0	0	0	0	0	0	1	0	0	0	0	0	1	0	0	0	0	0	0	0	0	0	0	0	0	0	0
OTU10255	0	0	0	0	0	0	0	0	0	0	1	0	0	0	0	0	0	0	0	0	0	0	0	0	0	0	0	0	0	0	0	0	0	0	0	0
OTU10256	0	0	0	0	0	0	0	0	0	0	0	0	0	0	0	0	0	0	0	0	0	0	0	0	0	0	0	0	0	0	0	0	0	0	0	0
OTU10257	0	0	0	0	0	0	0	0	0	0	0	1	0	0	0	0	0	0	0	0	0	0	0	0	0	0	0	0	0	0	0	0	1	0	0	0
OTU10258	1	4	3	0	0	0	0	0	0	29	11	23	0	0	0	0	1	2	3	1	1	6	6	10	0	1	0	1	9	2	7	6	6	1	5	21
OTU10259	1	0	0	0	0	1	0	0	0	0	0	1	0	0	0	0	0	0	0	0	1	1	2	0	0	0	0	0	0	0	2	0	1	0	0	0
OTU1026	0	0	0	1	0	0	0	0	0	0	0	1	0	0	0	0	0	0	1	1	3	2	0	1	0	0	0	0	1	0	5	1	0	0	0	0
OTU10260	0	0	0	0	0	0	0	0	0	1	1	3	0	0	0	0	0	0	0	0	1	0	0	0	0	0	0	0	2	0	0	1	0	0	0	0
OTU10261	0	0	0	1	0	0	0	0	1	0	0	0	0	0	0	0	0	0	0	0	0	0	0	0	0	0	0	0	0	0	0	0	0	0	0	0
OTU10262	0	0	0	0	0	0	0	0	0	0	1	0	0	0	0	0	0	0	0	5	1	0	0	0	0	0	0	0	0	0	0	0	0	0	0	0
OTU10263	0	0	0	0	0	0	0	0	0	0	0	0	0	0	0	0	0	0	0	0	0	0	0	0	0	0	0	0	0	0	0	0	0	0	0	0
OTU10264	0	0	0	0	0	0	0	0	0	0	0	0	0	0	0	0	0	0	0	0	0	0	0	0	0	0	0	0	0	1	0	0	0	0	0	0
OTU10265	0	0	0	0	0	0	0	0	0	0	0	0	0	0	0	0	0	0	0	0	0	0	0	0	0	0	0	0	0	0	0	0	0	0	0	0
OTU10266	0	0	0	0	0	0	0	0	0	0	2	2	0	0	0	0	0	0	0	0	2	0	3	0	0	0	1	1	0	1	1	2	1	0	1	0
OTU10267	0	0	0	0	0	0	0	0	0	1	0	0	0	0	0	0	0	0	0	0	0	0	0	0	0	0	0	0	0	2	0	0	0	0	0	0
OTU10268	0	0	0	0	0	1	0	0	0	0	0	0	0	0	0	0	0	0	0	0	1	0	0	0	0	0	0	0	0	0	0	0	0	0	0	2
OTU1027	0	0	2	0	0	0	0	0	0	1	1	2	0	0	0	0	0	0	1	3	0	4	6	12	1	2	0	1	0	0	3	0	0	8	5	1
OTU10270	0	0	0	0	0	0	0	0	0	0	0	0	0	0	0	0	0	0	0	1	1	0	1	1	0	1	0	0	0	0	0	0	0	0	0	0
OTU10271	0	0	0	0	0	0	0	0	0	0	0	0	0	0	0	0	0	0	0	0	0	0	0	0	0	0	0	0	0	1	0	0	0	0	0	0
OTU10273	0	0	0	1	0	0	0	0	0	0	0	0	0	0	0	0	0	0	0	0	0	0	0	0	0	0	0	0	0	0	0	0	0	0	0	0
OTU10274	0	0	0	0	0	0	0	0	0	0	0	0	0	0	0	0	0	1	0	0	0	0	0	0	0	0	0	0	0	1	0	0	0	0	0	0
OTU10277	0	0	0	0	0	0	0	0	0	0	0	0	0	0	0	0	0	1	0	0	0	0	0	0	0	0	0	0	0	0	0	0	0	0	0	0
OTU10278	0	0	0	0	0	0	0	0	0	0	0	0	0	0	0	1	0	0	0	0	0	0	0	0	0	0	0	0	0	0	0	1	0	0	0	0
OTU10279	0	0	0	0	0	0	0	0	0	0	0	0	0	0	0	0	0	0	0	0	0	0	0	0	0	0	0	0	0	0	0	0	0	0	0	0
OTU1028	8	3	11	5	5	22	13	13	10	4	1	1	5	2	2	11	6	3	5	3	2	0	0	3	11	5	6	2	0	3	0	6	0	9	6	3
OTU10281	0	0	0	0	0	0	0	0	0	0	0	0	0	0	0	0	0	0	0	0	0	0	0	0	0	0	0	0	0	0	0	0	0	0	0	0
OTU10282	0	1	0	0	0	0	0	0	0	0	0	0	0	0	0	0	1	0	0	0	0	0	0	1	0	1	0	0	0	0	0	0	0	0	0	0
OTU10283	0	0	0	0	0	0	0	0	0	0	0	0	0	0	0	0	0	0	0	0	0	0	0	0	1	0	0	0	0	0	0	0	0	0	0	0
OTU10284	0	0	0	0	0	0	0	0	0	0	0	0	0	1	0	0	0	0	0	2	0	0	0	0	0	1	0	0	0	0	1	0	0	0	0	0
OTU10287	0	0	0	0	0	0	0	0	0	0	0	0	0	0	0	0	0	0	0	0	0	0	0	0	0	0	0	0	0	0	0	0	0	0	0	0
OTU10289	0	0	0	0	0	0	0	0	0	0	0	0	0	0	0	0	0	0	0	0	0	0	0	0	0	0	0	0	0	0	0	0	0	0	0	0
OTU1029	0	1	0	0	0	1	7	3	9	0	0	0	4	5	5	1	1	0	1	0	0	0	0	0	2	0	0	0	0	1	0	0	0	3	2	0
OTU10290	0	0	0	0	0	0	0	0	0	0	0	0	0	0	0	0	0	0	0	0	0	0	0	0	0	0	0	0	0	0	0	0	0	0	0	0
OTU10291	0	0	0	0	0	0	0	0	0	0	0	0	0	0	0	1	0	0	0	0	0	0	0	0	1	0	1	0	0	0	0	0	0	0	0	0
OTU10292	0	0	0	0	0	0	0	0	0	0	0	0	0	0	0	0	1	0	0	0	0	0	0	0	0	0	0	0	0	1	0	0	0	0	0	0
OTU10293	0	1	0	0	0	0	0	0	0	0	0	0	0	0	0	0	0	0	0	1	0	0	0	0	0	0	0	0	0	0	0	0	0	0	0	0
OTU10294	0	0	0	0	0	0	0	0	0	0	0	0	0	0	0	0	0	0	0	0	0	0	0	0	0	0	0	0	0	0	0	0	0	0	0	0
OTU10295	0	0	0	0	0	2	0	1	0	0	0	0	0	1	0	0	0	0	0	0	0	0	0	0	1	0	1	0	0	1	0	0	0	0	0	0
OTU10296	0	0	0	0	0	0	0	0	0	0	0	0	0	0	0	0	0	0	0	0	0	0	0	0	0	0	0	0	0	0	0	0	0	0	0	0
OTU10297	0	0	0	0	0	0	0	0	0	0	0	0	0	0	0	0	0	0	0	0	1	0	0	0	0	0	0	0	0	0	0	0	0	0	0	0
OTU10298	0	0	0	0	0	0	0	0	0	0	0	0	0	0	0	0	0	0	0	0	0	0	0	0	0	0	0	0	0	0	0	0	0	0	0	0
OTU10299	0	0	0	0	0	0	0	0	0	0	0	0	0	0	0	0	0	0	0	0	0	0	0	0	1	0	0	0	0	0	0	0	0	0	0	0
OTU103	72	5	19	19	37	86	78	93	59	24	4	0	79	38	51	39	45	49	52	3	12	1	1	0	95	114	111	36	24	62	0	1	0	104	69	14
OTU1030	0	0	0	1	1	2	2	3	0	0	0	0	4	6	6	1	0	1	0	1	1	0	0	0	5	3	8	0	0	0	0	0	0	2	0	1
OTU10300	0	0	0	0	0	0	0	0	0	0	0	0	0	0	0	0	0	0	0	0	0	0	0	0	0	0	0	0	0	0	0	0	0	0	0	0
OTU10301	0	0	0	0	0	0	0	0	0	0	0	0	0	0	0	0	0	0	0	0	0	1	0	0	0	0	0	0	0	0	0	0	0	0	0	0
OTU10302	0	0	1	0	0	3	1	0	0	0	0	0	0	2	1	0	0	0	0	1	0	0	0	0	0	0	0	2	0	1	0	0	0	0	0	0
OTU10303	0	0	0	0	0	0	0	0	0	0	0	0	0	0	0	0	0	0	0	0	1	0	0	0	0	0	0	0	0	0	0	0	0	0	0	0
OTU10304	0	0	0	1	0	0	0	0	0	0	0	0	0	0	0	0	0	0	0	0	0	0	0	0	0	0	0	0	0	0	0	0	0	0	0	0
OTU10305	0	0	0	0	0	0	0	0	0	0	0	0	0	0	0	0	0	0	0	0	0	0	0	0	0	0	0	0	0	0	0	0	0	0	0	0
OTU10307	0	0	0	0	0	0	0	0	0	0	0	0	0	0	0	0	0	0	0	3	0	0	0	0	0	0	0	0	0	0	0	0	0	2	0	0
OTU10308	1	0	0	0	0	0	1	1	0	0	0	0	0	1	0	0	0	2	0	1	0	0	0	0	0	0	1	0	1	0	0	0	0	0	0	0
OTU10309	0	0	0	0	0	0	0	0	0	0	0	0	0	0	0	0	0	0	0	0	1	0	0	0	0	0	0	0	0	0	0	0	0	0	0	0
OTU1031	0	0	0	1	2	0	6	9	2	0	0	0	1	0	1	0	0	0	0	0	0	0	0	0	2	0	3	0	0	0	0	0	0	0	0	0
OTU10310	0	0	0	0	0	0	0	0	0	0	0	0	0	0	0	0	0	0	0	2	0	0	0	0	0	0	0	0	0	0	0	0	0	0	0	0
OTU10311	0	0	1	0	0	0	1	0	0	0	0	0	0	0	0	0	0	0	0	0	1	0	0	0	0	0	0	0	1	0	0	0	0	0	0	0
OTU10314	0	0	0	0	0	0	0	0	0	0	1	0	0	0	0	0	0	0	0	0	0	0	0	0	0	0	0	0	1	0	0	0	0	0	0	0
OTU10315	0	0	0	0	0	0	0	0	0	0	0	0	0	0	0	0	0	0	0	0	0	0	0	0	0	0	0	0	0	0	0	1	0	0	0	0
OTU10316	0	0	0	0	0	0	0	0	0	0	1	0	0	0	0	0	0	0	0	0	0	0	0	0	0	0	0	0	0	0	0	0	0	0	0	0
OTU10317	1	0	0	0	0	0	0	0	1	0	0	0	0	0	0	0	1	2	0	0	0	0	0	0	0	0	0	0	0	0	0	1	0	0	0	0
OTU10318	0	0	1	0	0	0	0	0	0	0	0	0	0	0	0	0	0	0	0	0	0	1	0	0	0	0	0	0	0	0	0	0	0	0	0	0
OTU10319	0	0	0	0	0	0	0	0	0	0	0	0	0	0	0	0	0	0	0	0	0	0	0	0	0	0	0	0	0	0	0	0	0	0	0	0
OTU10320	0	0	0	0	0	0	0	0	0	0	0	0	0	0	0	0	0	0	0	0	0	0	0	1	0	0	0	0	0	0	0	0	0	0	0	0
OTU10323	1	0	0	0	0	0	0	0	1	0	0	0	0	0	0	1	0	0	0	1	0	0	0	0	0	1	1	0	0	0	0	0	0	0	0	0
OTU10327	0	0	0	0	0	0	0	0	0	0	0	0	0	0	0	0	0	0	0	0	0	0	0	0	0	0	0	0	0	0	0	0	0	0	0	0
OTU1033	0	0	1	6	1	9	17	15	15	0	0	0	9	27	16	6	2	1	0	2	1	0	0	0	19	9	11	0	0	0	0	1	0	2	0	0
OTU10330	0	0	0	0	0	0	0	0	0	0	0	0	0	0	0	0	0	0	0	0	0	0	0	0	0	0	0	0	0	0	0	0	0	0	0	0
OTU10331	0	0	1	0	0	0	0	0	0	0	0	0	0	0	0	0	0	0	0	0	0	0	1	0	0	0	0	0	0	0	0	0	0	0	0	0
OTU10333	0	0	0	0	0	0	0	0	0	1	0	0	0	0	0	0	0	0	1	0	0	0	0	0	0	0	0	0	0	0	0	0	0	0	0	0
OTU10334	0	0	0	0	0	0	0	0	0	0	0	0	0	0	0	0	0	0	0	0	0	1	0	0	0	0	0	0	0	0	0	0	0	0	0	0
OTU10335	0	0	0	1	0	0	0	0	0	0	0	0	0	0	0	0	0	0	0	0	0	0	0	0	0	0	0	0	0	0	1	0	0	1	0	1
OTU10336	0	0	0	0	0	0	0	0	0	0	0	0	0	0	0	0	0	0	0	0	0	0	0	0	0	0	0	1	0	0	0	0	0	0	0	0
OTU10337	0	0	0	0	0	0	0	0	0	0	0	0	0	0	0	0	0	0	0	0	0	0	0	0	0	0	0	0	0	0	0	0	0	0	0	0
OTU10338	0	0	0	0	0	0	0	0	0	0	0	0	0	0	0	0	0	0	0	0	1	0	0	0	0	0	0	0	0	0	0	0	0	0	1	0
OTU10339	0	0	1	0	1	1	0	0	0	1	0	0	0	0	0	1	0	1	1	0	0	0	0	0	1	0	0	1	0	0	0	0	0	0	0	0
OTU1034	0	0	0	1	3	4	2	12	3	0	0	0	1	0	1	1	3	4	0	0	0	0	0	0	12	4	5	0	0	0	0	0	0	4	1	0
OTU10340	0	0	0	0	0	2	0	2	0	0	0	0	1	1	0	0	1	0	0	0	0	0	0	0	2	0	1	1	0	0	0	0	0	0	1	0
OTU10342	0	0	0	0	0	0	0	0	0	0	0	0	0	0	0	0	0	0	0	0	0	0	0	0	0	0	0	0	0	1	0	0	0	0	0	0
OTU10343	0	0	0	0	0	0	0	0	0	0	0	0	0	0	0	0	0	0	0	0	0	0	0	0	0	0	0	0	0	0	0	0	0	0	0	0
OTU10344	0	0	0	0	0	0	0	0	0	2	0	0	0	0	0	0	0	0	0	0	0	0	0	0	0	0	0	0	0	0	0	0	0	0	0	0
OTU10345	0	0	0	0	0	0	0	0	0	0	1	0	0	0	0	0	0	0	0	0	0	0	0	0	0	0	0	0	0	0	0	0	0	0	1	0
OTU10347	0	0	0	0	0	0	0	0	0	0	0	0	0	0	0	0	0	0	0	0	0	0	0	0	0	0	0	0	0	0	0	0	0	0	0	0
OTU10348	0	0	0	0	0	0	0	0	0	0	0	0	0	0	0	0	0	0	0	0	0	0	0	0	0	0	0	0	0	0	0	0	0	0	0	0
OTU10349	0	0	0	0	0	0	0	0	0	0	1	0	0	0	0	0	0	0	0	0	0	0	0	0	0	0	0	0	0	0	0	0	0	0	0	0
OTU1035	2	0	0	1	6	0	2	2	1	0	0	0	2	0	0	3	4	4	1	0	0	0	0	0	2	0	2	0	0	0	0	1	0	1	0	0
OTU10350	0	0	0	0	0	0	0	0	0	0	0	0	0	0	0	1	0	0	0	0	0	0	0	0	0	0	0	0	0	0	0	0	0	0	0	0
OTU10352	0	0	0	0	0	0	0	0	0	0	0	0	0	0	0	0	0	0	0	0	0	0	0	0	0	1	0	0	0	0	0	0	0	0	0	0
OTU10353	4	2	13	1	3	1	1	3	2	0	0	0	1	0	1	5	7	1	3	0	3	1	0	6	0	1	3	0	1	0	1	0	3	4	0	3
OTU10354	0	0	0	0	0	1	0	0	0	0	0	0	1	0	0	0	0	1	0	0	0	0	0	0	1	1	2	0	0	0	0	0	0	1	0	2
OTU10355	0	0	0	0	1	0	0	1	0	0	0	0	0	0	0	0	0	0	0	0	0	0	0	0	0	0	0	0	0	0	0	0	0	0	0	0
OTU10356	0	0	0	0	0	0	0	0	2	1	0	0	0	0	0	0	0	0	1	0	0	0	0	0	1	0	0	1	0	0	0	0	0	0	0	0
OTU10357	1	0	0	1	0	0	1	0	4	0	0	0	3	0	2	2	0	0	1	0	0	0	0	0	0	4	0	0	0	0	0	0	0	1	0	0
OTU10358	0	0	0	0	0	0	0	0	0	0	0	0	0	0	0	0	0	0	0	0	0	0	0	0	0	1	0	0	0	0	0	0	0	0	0	0
OTU1036	5	10	14	5	3	13	6	6	2	62	47	39	4	3	3	18	17	11	35	90	30	53	45	23	4	18	3	10	19	8	46	39	37	10	6	22
OTU10360	0	0	0	0	0	0	0	0	0	0	0	0	0	0	0	0	0	0	0	0	0	0	0	0	0	0	1	0	0	0	0	0	0	0	0	0
OTU10361	0	0	0	0	0	0	0	0	0	0	0	0	0	0	0	0	0	0	0	0	0	0	0	0	0	0	0	0	0	0	0	0	0	1	0	0
OTU10362	0	0	0	0	0	0	0	0	0	0	0	0	0	0	0	0	0	0	0	0	0	0	0	0	1	0	0	0	0	0	0	0	0	0	0	0
OTU10363	0	0	0	0	0	0	0	0	0	0	0	0	0	0	0	0	0	0	0	0	0	0	0	0	0	0	0	0	0	0	0	0	0	0	0	0
OTU10364	0	0	0	0	0	0	0	0	0	0	0	0	0	0	0	0	0	0	0	0	0	0	0	0	0	0	1	0	0	0	0	0	0	0	0	0
OTU10365	0	0	0	0	0	0	0	0	1	0	0	0	1	0	0	0	0	0	0	0	0	0	0	0	0	0	0	1	0	0	0	0	0	0	0	0
OTU10366	0	0	0	3	0	0	0	0	0	0	0	0	0	0	0	1	0	0	0	0	0	0	0	0	0	0	1	0	0	0	0	0	0	0	0	0
OTU10367	0	0	0	0	0	0	0	0	0	0	0	0	0	1	0	0	0	0	0	0	0	0	0	0	0	0	0	0	0	0	0	0	0	0	0	0
OTU10368	0	0	0	0	0	0	0	0	0	0	0	0	0	0	0	0	0	0	0	0	0	0	0	0	0	0	0	0	0	1	0	0	0	1	0	0
OTU10369	0	0	0	0	0	0	0	0	0	0	0	0	0	0	0	0	0	0	0	0	0	0	0	0	0	0	0	0	0	0	0	0	0	0	0	0
OTU1037	18	13	15	15	25	78	43	100	45	2	7	1	31	27	61	27	24	20	30	10	5	0	1	2	68	51	57	18	14	29	3	3	2	50	59	3
OTU10370	0	0	0	0	0	0	0	0	0	0	0	0	0	0	0	0	0	0	0	0	0	0	0	0	0	0	0	0	0	0	0	0	0	0	0	1
OTU10371	0	0	0	0	0	0	3	3	2	0	0	0	1	0	0	0	1	0	0	2	0	1	0	0	0	0	1	0	0	0	0	0	0	0	0	0
OTU10373	1	0	0	0	0	0	0	0	0	0	0	0	1	0	0	0	0	0	0	1	0	0	0	0	0	0	0	0	0	0	0	0	0	0	0	0
OTU10374	0	0	0	0	0	0	0	0	0	0	0	0	0	0	0	0	0	0	0	0	0	0	0	0	1	0	0	0	0	0	0	0	0	0	0	0
OTU10375	0	0	0	0	0	0	0	0	0	0	0	0	0	0	0	0	0	1	0	0	0	0	0	0	0	0	0	0	0	0	0	0	0	0	0	0
OTU10376	0	1	0	1	0	1	0	0	0	0	0	1	0	0	0	1	0	0	0	0	2	0	0	0	0	0	0	2	0	0	0	1	0	0	0	0
OTU10377	0	0	0	0	0	0	0	0	0	0	0	0	0	0	0	0	0	0	0	0	0	0	0	0	0	0	1	0	0	0	0	0	0	0	0	0
OTU10378	0	0	0	0	0	0	0	0	0	0	0	0	0	0	0	0	0	0	0	0	0	0	0	0	0	1	1	0	1	0	0	0	0	0	0	0
OTU10379	0	0	0	0	0	0	0	0	2	0	0	0	0	0	0	0	0	0	0	0	0	0	0	0	0	0	0	0	0	1	0	0	0	0	0	0
OTU1038	4	0	3	2	3	3	5	1	3	0	0	1	8	12	5	15	6	7	0	4	0	1	0	0	4	8	5	0	0	0	1	1	1	4	1	1
OTU10380	0	0	0	0	0	0	0	0	0	0	0	0	0	0	0	0	0	0	0	0	0	0	0	0	0	0	0	0	0	0	0	0	0	0	0	0
OTU10381	1	0	0	0	0	0	0	1	0	0	0	0	0	0	0	0	0	0	0	0	0	0	0	0	0	0	0	0	0	0	0	0	0	0	0	0
OTU10382	0	0	0	0	0	0	0	0	0	0	0	0	0	0	0	0	0	0	0	0	0	0	0	0	0	0	0	0	0	0	0	0	0	0	0	0
OTU10383	0	0	0	0	0	0	0	0	0	0	0	0	0	0	0	0	0	0	0	0	0	0	0	0	0	0	0	0	0	0	0	0	0	0	0	0
OTU10384	0	0	0	0	0	0	0	0	0	0	0	0	1	0	0	0	0	0	0	0	0	0	0	0	0	0	0	0	0	0	0	0	0	0	0	0
OTU10385	0	0	0	0	0	0	0	0	1	0	0	0	0	0	0	0	0	0	0	0	0	0	0	0	0	0	0	0	0	0	0	0	0	0	0	0
OTU10386	0	0	0	0	0	0	0	0	0	0	0	0	0	2	0	0	0	0	0	0	0	0	0	0	3	1	1	0	0	0	0	0	0	2	0	0
OTU10387	0	0	0	0	0	0	0	0	0	0	0	0	0	0	0	0	0	0	0	0	0	0	0	0	1	1	0	2	0	0	0	0	0	0	0	0
OTU10388	0	0	0	0	0	0	0	0	0	0	0	0	0	0	0	0	0	0	0	0	0	0	0	0	0	0	0	0	0	0	0	0	0	0	0	0
OTU10389	0	0	0	0	0	0	0	0	0	0	0	0	0	0	1	0	0	0	0	0	0	0	0	0	1	0	1	0	0	0	0	0	0	1	0	0
OTU1039	0	2	1	0	3	0	0	1	0	8	8	6	0	0	0	0	0	0	2	0	1	0	1	2	0	0	0	0	5	1	3	4	4	1	1	1
OTU10390	0	0	0	0	0	0	0	0	0	0	0	0	0	0	0	0	0	0	0	0	0	0	0	0	0	0	0	0	0	0	0	0	0	0	0	0
OTU10391	0	0	1	0	1	0	0	0	0	0	0	0	0	0	0	0	0	0	0	0	0	0	0	0	0	0	0	0	0	0	0	0	0	0	0	0
OTU10392	0	0	0	0	0	0	0	0	0	0	0	0	0	0	0	1	1	1	0	0	0	0	0	0	0	0	0	0	0	0	0	0	0	0	0	0
OTU10393	0	0	1	0	0	0	0	0	0	0	0	0	0	0	0	0	0	0	0	0	0	0	0	1	0	0	0	0	0	0	0	0	0	0	0	0
OTU10394	0	0	0	0	0	0	0	0	0	0	0	0	0	0	0	0	0	0	0	0	0	0	0	0	0	0	0	0	0	0	0	0	0	0	0	0
OTU10395	0	0	0	0	0	0	1	0	0	0	0	0	0	0	0	0	1	0	0	0	0	0	0	0	0	0	0	0	0	0	0	0	0	0	0	0
OTU10397	0	0	0	0	0	0	0	0	0	0	0	0	0	0	0	0	0	0	0	0	0	0	0	0	0	0	1	0	0	0	0	0	0	0	0	0
OTU10398	0	0	0	0	0	0	0	0	0	0	0	0	0	0	0	0	0	0	0	0	0	0	0	0	0	0	0	0	0	0	0	0	0	0	0	0
OTU10399	0	0	0	0	0	0	0	0	1	0	0	0	4	1	3	1	0	0	0	1	0	0	0	0	0	1	0	0	0	0	0	0	0	0	0	0
OTU104	34	40	17	86	125	42	72	25	31	4	13	12	12	13	7	11	36	87	23	86	26	3	3	4	9	91	35	0	11	0	17	19	13	21	4	14
OTU1040	0	1	1	0	1	29	2	7	3	0	0	0	2	0	0	0	1	3	1	2	1	0	0	1	2	0	0	0	0	0	0	0	1	4	0	0
OTU10400	0	0	0	0	0	0	0	0	0	0	0	0	0	1	0	0	0	0	0	0	0	0	0	0	0	0	0	0	0	0	0	0	0	0	0	0
OTU10401	0	0	0	0	0	0	0	0	0	0	0	0	0	0	0	0	0	0	0	0	0	0	0	0	0	1	0	0	0	0	0	0	0	0	0	0
OTU10402	0	0	0	0	0	1	0	0	0	0	0	0	0	0	0	0	0	0	0	0	0	0	0	0	0	0	0	1	0	0	0	0	0	0	0	0
OTU10403	0	0	0	0	0	1	0	0	1	0	0	0	0	0	0	0	0	0	0	0	0	0	0	0	0	0	0	0	0	0	0	0	0	0	0	0
OTU10404	0	0	0	0	0	0	0	0	0	3	0	0	0	0	0	0	0	1	0	0	0	0	0	0	0	0	0	0	0	0	1	0	0	0	0	1
OTU10405	0	0	0	0	0	0	0	0	0	0	0	0	0	0	0	0	0	0	0	0	0	0	0	0	0	0	0	0	0	0	0	0	0	0	0	0
OTU10406	0	0	0	0	0	0	0	0	0	0	0	0	0	0	0	0	0	0	0	0	0	0	0	0	0	0	0	0	0	0	0	0	0	0	0	0
OTU10407	0	0	0	0	0	1	0	0	0	0	0	0	0	0	0	1	0	0	0	0	0	0	0	0	0	0	0	0	0	0	0	0	0	0	0	0
OTU10408	0	0	0	0	0	0	0	0	0	0	0	1	0	0	0	0	0	0	0	0	0	0	0	0	0	0	0	1	1	0	0	0	0	0	0	0
OTU10409	0	0	0	0	0	0	0	0	0	0	0	0	0	0	0	0	0	0	0	0	0	0	0	0	0	0	0	0	0	0	0	0	0	0	0	0
OTU1041	19	9	34	27	5	9	6	1	3	5	14	7	2	13	2	6	3	6	18	24	10	29	19	26	4	12	2	3	4	4	13	11	14	12	14	18
OTU10410	2	0	0	0	0	0	0	0	0	9	2	3	0	0	0	0	0	0	0	0	1	1	0	0	0	0	0	0	2	0	1	2	1	0	0	0
OTU10411	0	0	0	0	0	0	0	0	0	0	0	0	0	0	0	0	0	0	0	1	0	0	0	0	0	1	0	0	0	0	0	0	0	0	0	0
OTU10412	1	0	0	0	0	0	0	0	1	0	0	0	0	0	0	0	0	0	0	0	0	0	0	0	0	0	0	0	0	0	0	0	0	0	0	0
OTU10413	0	0	0	0	1	0	0	0	0	0	0	0	0	0	0	0	0	0	0	0	1	0	0	2	0	0	0	0	0	0	0	0	1	0	0	0
OTU10414	0	0	0	0	0	0	0	0	0	0	0	0	0	0	0	0	0	0	0	0	0	0	0	0	0	0	0	0	0	0	0	0	0	0	0	0
OTU10415	0	0	0	0	1	0	1	0	0	0	1	0	0	0	0	2	0	1	1	0	3	1	0	1	0	0	0	0	2	0	0	0	0	0	0	0
OTU10416	0	0	0	0	0	0	0	0	0	0	0	0	0	0	0	0	0	0	0	0	0	0	0	0	0	0	0	0	0	0	0	0	0	0	0	0
OTU10417	0	0	0	0	0	0	0	0	0	0	0	0	0	0	0	0	0	0	0	0	0	0	0	1	0	0	0	0	0	0	0	0	0	0	1	0
OTU10418	0	1	0	0	0	0	1	0	0	0	4	1	0	0	0	0	0	1	2	2	1	0	1	4	0	0	0	1	1	0	1	0	0	0	1	1
OTU10419	0	0	0	0	0	0	0	0	0	0	0	0	0	0	0	0	0	0	0	1	0	0	0	0	0	0	0	0	0	0	0	0	0	0	0	0
OTU1042	0	3	4	4	6	10	11	4	26	6	0	0	23	15	25	2	1	3	4	1	2	0	0	0	1	2	3	38	6	37	0	0	0	6	8	2
OTU10420	0	0	0	0	0	0	0	0	0	0	0	0	1	0	0	0	0	0	0	0	0	0	0	0	0	0	1	0	0	0	0	0	0	0	0	0
OTU10421	0	0	0	0	0	0	0	0	0	0	0	0	0	0	0	1	2	1	0	0	0	0	0	0	0	1	0	1	0	0	0	0	0	0	0	0
OTU10422	0	0	0	0	0	0	0	0	0	0	0	0	0	0	0	0	0	0	0	0	1	1	0	1	0	0	0	0	0	0	0	0	0	0	0	0
OTU10423	0	0	0	0	0	0	0	0	0	0	0	0	0	0	0	0	0	0	0	0	0	0	0	0	0	0	0	0	0	0	0	0	0	0	0	0
OTU10424	0	0	0	0	0	0	1	1	0	0	0	0	0	0	0	0	1	0	0	0	0	0	0	0	0	0	0	1	1	1	0	0	0	0	0	0
OTU10425	0	0	0	0	0	0	0	0	0	0	0	0	0	0	0	0	0	0	0	0	1	1	1	0	1	0	0	0	0	0	0	1	0	1	0	0
OTU10426	0	0	0	0	0	0	0	0	0	0	0	0	0	0	0	0	0	0	0	0	1	0	0	0	0	0	0	0	0	0	0	0	0	0	0	0
OTU10428	0	0	0	0	0	0	0	0	0	0	0	0	0	0	0	0	0	0	0	0	0	0	0	0	0	0	0	0	0	0	0	0	0	0	0	0
OTU10429	0	0	0	0	0	0	0	0	0	0	0	0	0	0	0	0	0	0	0	0	0	0	1	0	0	0	0	0	0	0	0	0	0	0	0	0
OTU1043	1	0	0	6	2	1	5	2	5	0	0	0	25	18	14	0	1	1	0	4	0	0	0	0	10	0	1	0	0	0	0	0	0	0	0	0
OTU10430	0	0	0	0	0	0	0	0	0	0	0	0	0	0	0	0	0	0	0	0	0	0	0	0	0	0	0	0	0	0	0	0	0	0	0	0
OTU10431	3	0	0	0	0	0	2	0	1	0	0	2	0	0	2	0	0	0	1	1	1	0	2	0	0	0	0	0	1	3	2	0	0	1	1	0
OTU10432	0	0	0	0	0	0	0	0	0	0	0	0	0	0	0	0	0	0	0	0	0	0	0	0	0	0	0	0	0	0	0	0	0	0	0	0
OTU10433	0	0	0	0	0	0	0	0	0	0	0	0	0	0	0	0	0	0	0	1	1	0	0	0	0	0	0	0	0	0	0	0	0	1	0	0
OTU10435	0	0	0	0	0	0	1	0	0	0	0	0	0	0	0	0	0	0	0	0	0	1	0	0	0	0	0	0	0	0	0	0	0	0	0	1
OTU10436	0	0	0	0	0	0	0	0	0	0	0	0	0	0	0	0	1	0	0	0	0	0	0	1	0	0	0	0	0	0	0	0	0	0	0	0
OTU10437	0	0	0	0	0	0	0	0	0	0	0	0	0	0	0	0	0	0	0	0	0	1	0	0	0	0	0	0	0	0	0	0	0	0	0	0
OTU10438	0	0	0	0	0	0	1	0	0	0	0	0	0	0	0	0	0	0	0	0	0	1	0	0	0	0	0	0	0	0	0	0	0	0	0	0
OTU10441	0	0	0	0	0	0	0	0	0	0	0	0	0	0	0	0	0	0	0	0	0	0	3	0	0	0	0	0	0	0	0	0	0	0	0	0
OTU10442	0	0	0	0	0	0	0	0	0	0	0	0	0	0	0	0	0	0	0	0	0	0	0	0	0	0	0	1	0	0	0	0	0	0	0	0
OTU10443	0	0	0	0	0	0	0	0	0	0	0	0	0	0	0	0	0	0	0	0	0	0	0	0	0	1	1	0	0	0	0	0	0	0	0	0
OTU10445	0	0	0	0	0	0	0	0	0	0	0	0	0	0	0	0	0	0	0	0	0	0	0	0	0	0	0	0	0	0	0	0	0	0	0	0
OTU10446	0	0	0	0	0	0	0	0	0	0	1	0	0	0	0	0	0	0	0	0	0	1	0	0	0	0	0	0	0	0	0	0	0	1	0	0
OTU10447	0	0	0	0	0	0	0	0	0	0	0	0	1	0	0	3	0	2	0	1	0	0	3	0	0	0	0	0	1	0	0	0	0	0	0	0
OTU10448	0	0	1	0	0	0	0	0	0	0	0	0	0	0	0	0	0	1	0	0	0	0	0	0	0	0	0	0	0	0	0	0	0	0	0	0
OTU10449	0	0	0	0	0	0	0	0	0	0	0	0	0	0	0	0	0	0	0	0	0	0	0	0	0	0	0	1	0	0	0	0	0	1	0	1
OTU1045	3	3	1	0	0	0	0	1	0	30	7	24	0	0	0	0	0	0	4	0	1	0	2	0	0	0	0	1	5	1	1	3	3	0	0	0
OTU10450	0	0	0	0	0	0	0	0	0	0	0	0	0	0	0	0	0	0	0	0	3	0	1	0	0	0	0	0	0	0	0	0	0	0	0	0
OTU10451	1	0	0	1	0	0	1	0	0	0	2	0	0	0	0	0	0	0	0	2	0	3	4	1	0	0	0	0	0	0	1	0	1	1	1	1
OTU10453	0	0	0	0	0	0	0	0	0	0	0	0	0	1	0	0	0	0	0	0	0	0	0	0	0	0	0	0	0	0	0	0	0	1	0	1
OTU10454	0	0	1	0	0	0	0	0	0	0	0	0	0	0	0	0	0	0	0	0	0	2	2	1	0	0	0	0	0	0	0	0	0	0	0	1
OTU10455	0	0	0	0	0	0	0	0	0	0	0	0	0	0	0	0	0	0	0	0	0	1	0	0	0	0	0	0	0	0	0	0	0	0	0	0
OTU10456	0	0	0	0	0	0	0	0	0	0	0	0	0	0	0	0	0	0	0	0	0	0	1	0	0	0	0	0	0	0	0	0	0	0	0	0
OTU10457	0	0	0	0	0	0	0	0	1	0	0	0	1	0	0	0	0	0	0	0	1	0	0	0	0	0	0	0	1	0	0	0	0	0	0	0
OTU10458	0	0	0	0	0	0	0	0	0	0	0	0	0	0	0	0	0	0	0	0	0	4	1	0	0	0	0	0	0	0	0	0	0	0	0	0
OTU10459	0	0	0	0	0	0	0	0	0	0	0	0	0	0	0	0	0	0	0	0	0	0	0	0	0	0	0	0	0	0	0	0	0	0	0	0
OTU1046	1	0	3	1	0	0	0	0	0	0	7	3	0	0	0	0	0	0	2	2	6	11	19	10	0	0	1	0	2	0	11	4	6	1	4	4
OTU10460	1	0	0	0	0	0	0	0	0	1	1	2	0	0	0	0	0	0	0	0	0	0	0	0	0	0	0	0	0	0	1	1	0	0	0	0
OTU10461	0	0	0	0	0	0	0	0	0	0	0	0	0	0	0	0	0	0	0	0	0	0	0	0	0	0	0	0	0	0	0	0	0	0	0	0
OTU10463	0	0	0	0	0	0	0	0	0	0	0	0	0	0	0	0	0	1	0	0	0	0	0	0	0	0	0	0	0	0	0	0	0	0	0	0
OTU10465	0	0	0	0	0	0	0	0	0	0	0	0	0	0	0	0	0	0	0	0	1	3	0	0	0	0	1	0	0	0	1	0	0	0	0	0
OTU10466	0	0	0	0	0	0	0	0	0	0	0	0	0	0	0	0	0	0	0	0	0	0	1	0	0	0	0	0	0	0	0	0	0	0	0	0
OTU10467	0	0	0	0	0	0	0	0	0	0	0	0	0	0	0	0	0	0	0	0	0	0	0	1	0	0	0	0	0	0	0	1	0	0	0	0
OTU10468	0	0	0	0	0	0	0	1	0	0	2	1	0	0	0	0	1	0	0	0	0	2	0	0	0	0	0	0	0	0	3	3	2	0	0	0
OTU10469	0	0	0	0	0	0	0	0	0	0	0	0	0	0	0	0	0	0	0	0	0	0	0	0	0	0	0	0	0	0	0	0	0	0	0	0
OTU1047	4	2	1	0	0	5	0	0	0	1	3	4	0	0	0	1	3	2	10	4	13	20	7	6	1	1	1	2	4	1	3	6	2	2	2	2
OTU10470	0	0	0	0	0	0	0	0	0	0	0	0	0	0	0	0	0	0	0	0	0	0	0	0	0	0	0	0	0	0	0	0	0	0	0	0
OTU10471	0	0	0	0	0	0	0	0	0	0	0	0	0	0	0	0	0	0	0	0	0	2	0	0	0	0	0	0	0	0	0	0	0	0	0	0
OTU10472	0	0	0	0	0	0	0	0	1	0	0	0	0	0	0	0	0	0	0	0	0	0	0	0	0	0	0	0	0	0	0	0	0	1	0	0
OTU10473	0	0	0	0	0	0	0	0	0	0	0	0	0	0	0	1	0	0	0	0	0	1	0	0	0	0	0	1	0	0	0	0	1	0	1	0
OTU10475	0	0	0	0	0	0	0	0	0	0	0	0	0	0	0	0	0	0	0	0	0	0	0	0	0	0	0	0	0	0	0	0	0	0	0	0
OTU10476	0	0	0	0	0	0	0	0	0	0	0	0	0	0	0	0	0	0	0	0	0	0	0	0	0	0	0	0	0	0	0	0	0	0	0	1
OTU10477	0	0	0	0	0	0	0	0	0	0	0	0	0	0	0	0	1	0	0	0	0	0	0	0	0	1	0	0	0	0	1	0	0	1	0	2
OTU10478	1	1	1	1	1	0	1	0	0	0	1	2	5	2	5	0	0	1	0	1	0	1	1	1	1	1	1	1	1	3	0	2	0	1	0	0
OTU10479	0	0	0	0	0	0	0	0	0	0	1	0	0	0	0	0	0	0	0	0	0	0	0	0	0	0	0	0	0	0	0	0	0	0	0	0
OTU1048	1	0	1	1	1	0	2	2	1	0	2	0	1	0	1	13	1	9	0	1	0	1	1	0	3	2	3	0	0	0	0	0	1	1	0	0
OTU10480	5	5	4	2	0	2	1	3	0	10	13	10	1	1	0	2	0	1	7	5	10	12	8	17	2	1	0	0	8	2	5	10	11	2	3	7
OTU10481	0	0	0	0	0	0	0	0	0	0	0	0	0	0	0	1	0	0	0	0	0	0	1	1	0	1	0	0	0	0	0	1	0	1	0	0
OTU10482	0	0	0	0	0	0	0	0	0	0	0	0	0	0	0	0	0	0	0	0	0	1	1	0	0	0	0	0	0	0	0	0	0	0	0	0
OTU10483	0	0	0	0	0	0	0	0	0	0	0	0	0	0	0	0	0	0	0	0	0	0	2	0	0	0	0	0	0	0	0	0	0	0	0	1
OTU10484	1	0	0	0	0	0	0	0	0	0	0	0	0	0	0	0	0	0	0	1	0	0	0	0	0	1	1	0	0	0	0	0	1	0	0	0
OTU10485	0	0	0	0	0	0	0	0	0	0	0	0	0	0	0	0	0	0	0	0	0	0	0	1	0	0	0	0	0	0	0	0	1	0	0	0
OTU10486	0	0	0	0	0	0	0	0	0	0	0	0	0	0	0	0	0	0	0	0	0	0	0	0	0	0	0	0	0	0	0	0	0	0	0	0
OTU10487	2	1	2	0	0	0	1	0	0	4	9	7	0	0	0	0	0	0	4	8	11	28	8	9	0	1	1	0	15	0	0	4	2	0	2	6
OTU10489	0	0	0	0	0	0	0	1	0	0	0	0	0	0	0	0	0	1	0	0	0	0	0	0	0	0	0	0	0	0	0	0	0	0	0	0
OTU1049	2	0	0	0	0	1	0	1	2	0	0	0	10	8	2	0	1	1	0	0	0	0	0	0	0	2	4	0	0	0	0	0	0	0	0	0
OTU10490	0	0	0	0	0	0	0	0	0	0	0	0	0	0	0	0	0	0	0	0	0	1	0	0	0	0	0	0	0	0	0	0	0	0	0	0
OTU10491	0	0	0	0	0	0	0	0	0	0	0	0	0	0	0	0	0	0	0	1	1	0	0	0	0	0	0	0	0	0	0	0	0	0	0	0
OTU10492	0	0	0	0	0	0	0	0	0	0	0	0	0	0	0	0	0	0	0	0	0	0	0	0	0	0	0	0	0	0	0	0	0	1	0	0
OTU10494	0	0	0	0	0	0	0	0	0	0	0	0	0	0	0	0	0	0	0	0	0	0	0	0	0	0	0	0	0	0	0	0	0	0	0	0
OTU10495	0	0	0	0	0	0	0	0	0	0	0	0	0	0	0	0	0	0	0	0	2	1	0	1	0	0	0	0	0	0	0	0	0	0	0	0
OTU10496	1	1	1	0	0	0	0	0	0	0	2	0	0	0	0	0	1	2	0	1	1	1	1	0	1	0	0	0	0	0	2	3	2	1	0	1
OTU10497	0	0	0	0	0	0	0	0	0	0	0	0	0	0	0	0	0	0	0	0	0	0	1	0	0	0	0	0	0	0	0	0	1	0	0	0
OTU10498	0	0	0	0	0	0	0	0	0	0	0	0	0	0	0	0	0	0	0	0	0	0	0	1	0	0	0	0	0	0	0	0	0	0	0	0
OTU10499	0	0	0	0	0	0	0	0	1	0	0	0	0	0	0	0	0	1	1	0	0	1	0	1	0	0	0	0	0	0	0	0	0	0	0	1
OTU105	10	12	8	17	47	122	63	83	45	5	0	0	156	101	145	42	83	52	19	19	5	0	0	0	102	72	126	46	5	35	0	1	1	65	10	9
OTU1050	0	0	1	0	0	2	0	0	0	0	0	0	1	4	0	0	0	2	0	12	8	1	0	0	0	0	0	0	0	0	1	0	0	0	0	0
OTU10500	0	0	0	0	0	0	0	0	0	0	0	0	0	0	0	0	0	0	1	0	0	1	0	1	0	0	0	0	0	0	0	0	0	0	0	0
OTU10501	0	0	0	0	0	0	0	0	0	0	0	0	0	0	0	0	0	0	0	0	0	1	0	0	0	0	0	0	0	0	0	0	0	0	0	0
OTU10502	1	0	0	0	0	0	0	0	0	0	0	0	0	0	0	0	0	0	0	0	0	0	0	0	0	0	0	0	0	0	0	0	0	0	0	0
OTU10503	0	0	0	0	0	0	0	0	0	0	0	0	0	0	0	0	0	0	0	0	0	1	0	0	0	0	0	0	0	0	0	0	0	0	0	1
OTU10504	0	0	0	0	0	0	0	0	0	0	0	0	0	0	0	1	0	0	0	0	0	0	0	0	0	0	0	0	0	0	0	0	0	0	0	0
OTU10505	0	0	0	0	0	0	0	0	0	0	0	0	0	0	1	0	0	0	0	0	0	0	0	0	0	0	0	0	1	0	0	0	0	0	0	0
OTU10506	1	1	2	0	0	0	1	1	0	1	0	0	1	1	3	5	3	0	0	0	1	0	0	1	4	3	2	0	1	0	1	0	0	3	2	1
OTU10507	2	0	2	0	0	0	0	0	0	0	0	0	0	0	0	0	0	0	0	1	0	0	0	0	0	0	0	0	0	0	0	1	0	0	0	0
OTU10508	0	0	0	0	0	0	0	0	0	0	0	0	0	0	0	0	0	0	0	0	0	0	0	0	0	0	0	0	0	0	0	0	0	0	0	0
OTU10509	2	8	4	0	0	1	0	0	0	11	7	8	0	1	0	1	0	0	2	6	21	22	15	4	0	0	0	1	11	1	12	20	22	2	1	0
OTU1051	2	4	3	1	4	12	10	1	1	3	0	0	9	6	4	2	3	0	22	2	5	0	0	0	2	3	3	26	3	25	0	0	0	6	4	1
OTU10510	0	0	0	0	0	0	0	0	0	0	0	0	0	0	0	0	0	0	0	0	0	0	0	1	0	0	0	0	0	0	0	0	0	0	0	0
OTU10511	0	2	1	0	4	0	0	0	0	0	2	0	0	0	0	0	3	1	0	0	2	0	0	0	0	0	0	1	2	0	1	1	0	0	0	0
OTU10512	0	0	0	0	0	0	0	0	0	0	0	0	0	0	0	0	0	0	0	0	0	0	0	0	0	0	0	0	0	0	0	0	0	0	0	0
OTU10513	0	0	0	0	0	0	0	0	0	0	0	0	0	0	0	0	0	0	0	0	0	1	1	1	0	0	0	0	0	0	0	0	0	0	0	0
OTU10514	2	2	2	0	1	1	0	0	0	2	0	2	0	0	0	0	0	0	3	2	2	4	2	1	0	1	0	1	1	0	3	3	1	0	1	1
OTU10515	1	0	0	0	1	0	2	0	0	0	0	0	0	0	0	0	0	0	0	0	0	0	0	0	1	0	1	0	0	0	0	0	0	0	0	0
OTU10516	0	0	0	0	0	0	0	0	0	0	0	0	0	0	0	0	0	1	0	0	0	0	0	0	0	0	0	0	0	0	0	0	0	0	0	0
OTU10517	0	0	0	0	0	0	0	0	0	0	0	0	0	0	0	0	0	0	0	0	1	0	0	0	0	0	0	0	0	0	0	0	0	0	0	0
OTU10518	0	0	0	0	0	0	0	0	0	0	0	0	0	0	0	0	0	0	0	1	0	0	0	0	0	0	0	0	0	0	0	0	1	0	0	0
OTU10519	0	0	0	0	0	0	0	0	0	0	0	0	0	0	0	0	0	0	0	0	0	1	1	0	0	0	0	0	0	0	0	0	1	0	0	0
OTU1052	0	10	2	0	1	0	3	3	2	0	0	0	1	0	1	0	0	0	2	0	1	0	0	0	1	1	1	0	4	0	0	2	0	0	0	0
OTU10520	0	0	0	0	0	0	0	0	0	0	0	0	0	0	0	0	0	0	0	0	0	0	0	0	0	0	0	0	0	0	0	0	0	0	0	0
OTU10521	0	0	0	0	0	0	0	0	0	0	0	0	0	0	0	0	0	0	0	0	0	1	0	0	0	0	0	0	0	0	0	0	0	0	0	0
OTU10523	0	0	1	0	0	0	0	0	0	0	3	0	0	0	0	0	0	0	0	2	1	1	1	1	0	0	0	0	1	0	0	0	0	0	0	0
OTU10524	0	0	0	0	0	0	0	0	0	0	1	0	0	0	0	0	0	0	0	0	0	0	1	0	0	0	0	0	0	0	0	0	0	0	0	0
OTU10526	3	0	0	1	0	0	0	0	0	1	0	0	0	1	0	0	1	0	0	0	1	1	1	0	0	0	0	0	1	0	0	0	1	0	0	1
OTU10527	0	0	0	0	0	0	0	0	0	0	0	0	0	0	0	0	0	0	0	1	0	0	0	0	0	0	0	0	0	0	0	0	0	0	0	0
OTU10528	0	0	0	0	0	0	0	0	0	0	0	0	0	0	0	0	0	0	0	0	0	0	0	0	0	0	0	0	0	0	0	0	0	0	0	0
OTU10529	0	1	0	0	0	0	0	0	0	0	0	0	0	0	0	0	0	0	0	0	0	0	0	0	0	0	0	0	0	0	0	0	0	0	0	0
OTU1053	2	6	1	8	1	3	4	7	1	0	4	0	7	1	4	9	4	5	2	3	1	0	1	2	1	6	7	0	1	0	0	4	0	3	0	1
OTU10532	0	0	0	0	0	0	0	0	0	0	0	1	0	0	0	0	0	0	0	0	0	1	1	0	0	0	0	0	0	0	1	0	0	0	0	0
OTU10533	0	0	0	0	0	0	0	0	0	0	0	1	0	0	0	0	0	0	0	0	0	0	0	0	0	0	0	0	0	0	0	0	1	0	0	0
OTU10535	0	0	0	0	0	0	0	0	0	0	0	0	0	0	0	0	0	0	0	0	0	0	0	0	0	0	0	0	0	1	0	1	0	0	1	0
OTU10536	0	1	0	0	0	0	0	0	0	0	0	0	0	0	0	0	0	0	0	0	0	0	0	0	0	0	0	1	0	0	0	0	0	0	0	0
OTU10537	0	0	0	0	0	0	1	0	0	0	0	0	0	0	0	0	0	0	1	0	0	0	1	0	1	0	0	0	0	0	0	0	1	0	0	0
OTU10538	0	0	0	0	0	0	0	0	0	1	0	0	0	0	0	0	0	0	0	0	0	0	0	0	0	0	0	0	0	0	0	0	0	0	0	0
OTU10539	0	0	0	0	0	0	0	0	0	0	0	0	0	0	0	0	0	1	0	1	0	0	0	0	0	0	0	0	0	0	0	0	0	0	0	0
OTU1054	8	1	3	1	1	7	5	8	16	0	0	0	7	6	7	2	5	6	6	2	1	0	0	0	9	4	4	20	10	18	0	1	0	7	6	0
OTU10540	0	0	0	0	0	1	0	0	0	0	0	0	0	0	0	0	0	0	0	0	0	0	0	0	0	0	0	0	0	0	0	0	0	0	0	0
OTU10541	0	0	0	0	0	0	0	0	0	3	0	2	0	0	0	0	0	0	0	0	0	0	0	0	0	0	0	0	1	0	2	0	0	0	0	0
OTU10542	0	0	0	0	0	0	0	0	0	1	0	0	0	0	0	0	0	0	0	0	1	0	0	0	0	0	0	0	0	0	0	0	0	0	0	0
OTU10543	0	0	0	0	0	0	0	0	0	0	0	0	0	0	0	0	0	0	0	0	0	0	0	0	0	0	0	0	0	0	0	0	0	0	0	1
OTU10544	0	0	0	0	0	0	0	0	0	0	0	0	0	0	0	0	0	0	0	0	0	0	0	0	0	0	0	0	0	0	0	0	0	0	0	0
OTU10545	3	0	0	0	0	0	0	0	0	1	0	0	0	0	1	0	0	0	0	1	1	0	4	1	0	0	0	0	1	0	0	1	1	1	1	0
OTU10546	0	0	0	0	0	0	0	0	0	0	0	0	0	0	0	0	0	0	0	0	0	0	0	0	0	0	0	0	0	0	0	0	0	0	0	0
OTU10547	0	0	0	0	0	0	0	0	0	1	0	0	0	0	0	0	0	0	0	0	1	0	1	0	0	0	0	0	0	0	0	0	0	0	0	0
OTU10549	0	0	0	0	0	0	0	0	0	0	0	0	0	0	0	0	0	0	0	0	0	0	0	0	0	0	0	0	1	0	0	0	0	2	0	0
OTU1055	1	1	0	0	1	0	0	3	1	0	0	0	2	4	3	3	3	0	1	0	0	0	0	0	4	2	2	0	0	0	0	0	0	1	1	0
OTU10550	0	1	0	0	0	0	0	0	0	0	0	0	0	0	0	0	0	0	0	0	0	0	0	0	0	0	0	0	0	0	0	0	0	0	0	0
OTU10551	0	0	0	0	0	0	0	1	0	0	0	0	0	0	0	0	0	0	0	0	0	0	0	0	0	0	0	1	0	0	0	0	0	0	1	0
OTU10552	0	0	0	0	0	0	0	0	0	0	0	0	0	0	0	0	0	0	1	1	0	0	0	0	0	0	0	0	0	0	0	0	0	3	2	0
OTU10553	0	0	0	0	0	0	0	0	0	0	1	1	0	0	0	0	0	0	0	0	0	0	0	0	0	0	0	0	0	0	0	0	0	0	0	0
OTU10554	0	0	0	0	0	0	0	0	0	0	1	0	0	0	0	0	0	0	0	0	0	0	0	0	0	0	0	0	0	1	0	0	0	1	0	0
OTU10555	0	0	0	0	0	0	0	0	0	0	0	0	0	0	0	0	0	0	0	0	0	0	0	0	0	0	0	0	0	0	0	0	0	0	0	0
OTU10556	0	0	0	0	0	0	0	0	0	0	0	1	0	0	0	0	0	0	0	0	0	0	0	0	0	0	0	0	0	0	0	0	0	0	0	0
OTU10557	0	0	0	0	0	0	0	0	0	0	0	0	0	0	0	0	0	0	0	0	0	0	0	0	0	0	0	0	1	1	0	0	0	0	0	0
OTU10558	0	0	0	0	0	0	0	0	0	0	1	0	0	0	0	0	0	0	0	0	0	0	0	0	0	0	0	0	0	0	1	0	0	0	0	0
OTU10559	0	0	0	0	0	0	0	0	0	0	0	0	0	0	0	0	0	0	0	0	0	0	0	0	0	0	0	0	0	0	0	0	0	0	0	0
OTU1056	2	1	0	3	2	0	4	3	0	0	0	0	3	6	2	4	4	8	0	2	0	0	0	0	3	8	8	0	0	0	0	0	0	0	0	1
OTU10560	0	0	0	0	0	0	0	0	0	0	0	0	0	0	0	1	0	0	0	0	0	0	1	1	0	0	0	0	0	0	0	0	0	1	0	0
OTU10561	0	0	0	0	0	0	0	0	0	0	0	2	0	0	0	0	0	0	0	0	0	0	0	0	0	0	0	0	0	0	0	0	0	0	0	0
OTU10562	0	0	0	0	0	0	0	0	0	0	0	0	0	0	0	0	0	0	0	0	0	0	0	0	0	0	0	0	0	0	0	0	0	0	0	0
OTU10563	0	0	0	0	0	0	0	0	0	0	0	0	0	0	0	0	0	0	0	0	0	0	0	0	0	0	0	0	0	0	0	0	0	0	0	0
OTU10564	0	0	0	0	0	0	0	0	0	0	0	0	0	0	0	0	0	0	0	0	0	0	0	0	0	0	0	1	0	1	0	0	0	0	0	0
OTU10565	0	0	0	0	0	0	0	0	0	0	0	0	0	0	0	0	0	0	0	0	0	0	0	0	0	0	0	0	0	0	0	0	0	0	0	0
OTU10566	0	0	0	1	1	0	0	0	0	0	0	0	0	0	0	0	0	0	0	0	0	0	0	0	0	0	0	0	0	0	0	0	0	0	0	0
OTU10567	0	0	0	0	0	0	0	0	0	1	0	0	0	0	0	0	0	0	0	0	0	0	0	0	0	0	0	0	0	0	0	0	0	0	0	0
OTU10568	0	0	0	0	0	0	0	0	0	0	0	0	0	0	0	0	0	0	0	0	0	0	0	0	0	0	0	0	0	0	0	0	0	0	0	1
OTU10569	0	0	0	0	0	0	0	0	0	0	0	0	0	0	0	0	0	0	0	0	0	0	0	0	0	0	0	0	0	0	0	0	0	0	0	0
OTU1057	11	5	8	4	29	5	5	5	2	0	0	0	4	6	8	14	11	9	7	4	2	1	3	6	9	25	53	1	3	0	0	5	2	6	0	12
OTU10570	0	0	0	0	0	0	0	0	0	0	1	0	0	0	0	0	0	0	0	0	0	0	0	0	0	0	0	0	0	0	0	0	0	0	0	1
OTU10571	0	0	0	1	0	0	0	0	0	0	0	0	0	0	0	0	0	0	0	0	0	1	0	0	0	0	1	0	0	0	0	0	0	0	0	0
OTU10572	1	1	0	0	0	0	0	0	0	3	1	10	0	0	0	0	0	0	0	0	2	1	1	2	0	0	0	0	1	0	1	2	10	0	0	0
OTU10573	0	0	0	1	0	0	0	0	0	0	0	0	0	0	0	0	0	0	0	0	0	0	0	0	0	0	0	0	0	0	0	0	1	0	1	0
OTU10574	0	0	0	0	0	0	1	0	0	0	0	0	0	0	0	0	0	0	0	0	0	0	0	0	0	0	0	0	0	0	0	0	0	0	0	0
OTU10575	0	0	0	1	0	0	0	0	0	0	0	0	0	1	0	0	0	0	0	0	0	1	0	0	0	0	0	0	0	0	0	0	0	0	0	0
OTU10576	0	1	0	0	1	0	0	0	0	1	3	3	0	0	0	0	1	1	2	2	2	1	2	1	0	0	0	0	0	0	2	1	4	1	0	4
OTU10577	0	0	0	0	0	0	0	0	0	0	0	0	0	0	0	1	1	0	0	0	0	0	0	0	1	0	0	0	0	0	0	0	0	0	0	0
OTU10578	0	0	0	0	0	0	0	0	0	0	0	0	0	0	0	0	0	0	0	0	0	0	0	0	0	0	0	0	0	0	0	0	0	0	0	0
OTU10579	0	0	0	0	0	0	0	0	0	0	0	0	0	0	0	0	0	0	0	0	0	0	0	0	0	0	0	0	0	0	0	0	0	0	0	0
OTU1058	7	1	3	25	10	18	17	10	31	2	0	1	57	51	42	43	20	17	5	7	2	1	0	0	20	11	22	6	5	17	0	2	2	4	7	7
OTU10580	0	0	0	0	0	0	1	0	1	0	0	0	0	0	0	0	0	0	0	0	0	0	0	0	0	0	0	0	0	0	0	0	0	0	0	0
OTU10581	0	0	0	0	0	0	0	0	0	0	0	0	0	0	0	0	0	0	0	0	0	0	0	0	0	0	0	0	0	0	0	0	0	1	0	0
OTU10582	0	0	0	0	0	0	0	0	0	0	0	0	0	0	0	0	0	0	0	0	0	0	0	0	0	0	0	0	0	0	0	0	0	0	0	0
OTU10583	0	1	0	0	0	0	0	1	0	0	0	0	0	0	0	0	0	0	0	0	0	0	0	0	0	0	0	0	0	0	0	0	0	0	1	0
OTU10584	0	0	0	0	0	0	0	1	0	0	0	0	0	0	1	0	0	0	0	0	0	0	0	0	0	0	0	0	0	0	0	0	0	0	1	0
OTU10585	0	0	0	0	0	0	0	0	0	0	0	0	0	0	0	0	0	0	0	0	0	0	0	0	0	0	0	0	0	0	0	0	0	0	0	0
OTU10586	1	0	0	0	0	0	0	0	0	0	0	0	0	0	0	0	0	0	0	0	0	0	0	0	0	0	0	0	0	0	0	0	0	0	0	0
OTU10587	1	0	0	0	0	1	0	0	1	0	0	0	0	0	0	0	0	0	0	0	0	0	0	0	0	0	0	0	0	0	0	0	0	0	0	0
OTU10588	0	0	0	0	0	0	0	0	0	0	0	0	0	1	0	0	0	0	0	0	0	0	0	0	0	0	0	0	0	0	0	0	0	0	0	0
OTU10589	0	0	0	0	0	0	0	0	0	0	0	0	0	0	0	0	0	0	0	0	0	0	0	0	0	0	0	0	0	0	0	0	0	0	0	0
OTU1059	0	1	0	0	1	0	1	0	1	1	0	0	2	0	0	0	0	0	0	0	1	0	0	0	1	0	0	10	0	17	0	0	0	1	3	0
OTU10590	0	0	0	0	0	1	0	0	1	0	0	0	0	0	0	1	1	0	0	0	0	0	0	0	1	0	0	0	0	0	0	0	0	0	0	0
OTU10591	0	0	0	0	0	0	0	0	0	1	0	0	0	0	0	0	0	0	0	0	0	0	0	0	0	0	0	0	0	1	0	0	0	2	2	0
OTU10592	0	0	0	0	0	0	0	0	0	0	0	0	0	0	0	0	0	0	0	0	0	0	0	0	0	0	0	0	0	0	0	0	0	0	0	0
OTU10593	0	0	0	0	0	0	0	0	0	0	0	0	0	0	0	0	0	0	0	0	0	0	0	0	1	0	0	0	0	0	0	0	0	0	2	0
OTU10594	0	0	0	0	0	0	0	0	0	0	0	0	0	0	0	0	0	0	0	0	0	0	0	0	0	0	0	0	0	0	0	0	0	0	0	0
OTU10595	0	0	0	0	0	0	0	0	0	0	0	0	0	0	0	0	0	0	0	0	0	0	0	0	0	0	0	0	0	0	0	0	0	0	0	0
OTU10596	0	0	0	1	0	0	0	0	0	0	0	0	0	0	0	0	0	0	0	0	0	0	0	0	0	1	0	0	0	0	0	0	0	0	0	0
OTU10597	3	0	0	1	0	25	6	8	1	0	0	0	2	1	3	1	2	2	0	1	0	0	0	0	3	1	2	0	0	0	0	0	0	0	0	0
OTU10598	0	0	0	1	1	1	0	0	0	0	0	0	0	0	0	0	0	0	0	0	0	0	0	0	0	0	0	0	0	0	0	0	0	0	0	0
OTU10599	0	0	0	0	0	0	0	0	0	0	0	0	0	0	0	0	0	1	0	0	0	0	0	0	0	0	0	0	0	0	0	0	0	0	0	1
OTU106	4	24	12	0	0	3	0	1	1	301	165	286	0	0	0	1	5	9	16	1	5	16	32	23	0	12	0	12	92	10	62	34	84	13	43	114
OTU1060	0	0	0	2	1	0	4	5	0	0	1	0	1	0	2	0	1	1	0	0	0	0	0	0	1	2	0	0	0	0	0	0	0	0	0	0
OTU10600	0	0	0	2	0	0	0	0	0	0	0	0	0	0	0	0	0	0	0	0	0	0	0	0	0	1	0	0	0	0	0	0	0	0	0	0
OTU10601	0	0	0	1	0	0	0	0	0	0	0	0	0	0	0	1	0	1	0	1	0	0	0	0	1	0	0	0	0	0	0	0	0	0	0	0
OTU10602	0	0	0	0	1	0	0	0	0	0	0	0	0	0	0	0	0	0	0	1	0	0	0	0	0	0	0	0	0	0	0	0	0	0	0	1
OTU10603	0	0	0	0	1	1	1	0	0	0	0	0	0	0	0	0	0	1	0	0	0	0	0	0	0	0	0	0	0	0	0	0	0	0	0	0
OTU10604	0	0	0	2	0	0	0	0	0	1	0	0	0	0	0	0	0	1	1	0	0	0	1	0	0	0	2	1	1	0	0	0	0	0	0	0
OTU10605	0	0	0	0	0	0	0	0	0	0	0	0	1	0	1	1	0	0	0	1	0	0	0	0	1	0	0	0	0	0	0	0	0	0	0	0
OTU10606	0	0	0	0	0	0	0	0	0	0	0	0	0	0	0	0	0	0	0	0	0	0	0	0	0	0	0	0	0	0	0	0	0	0	0	0
OTU10607	0	0	0	0	0	0	0	0	0	0	0	0	0	0	0	1	0	0	0	0	1	0	0	0	0	0	0	0	0	0	0	0	0	0	0	0
OTU10608	0	0	0	0	0	0	0	0	0	0	0	0	0	0	0	0	0	1	0	0	0	0	0	0	0	0	0	0	0	1	0	0	0	0	0	0
OTU10609	0	0	0	0	0	0	0	0	0	0	0	0	0	1	1	0	0	0	0	0	0	0	0	0	0	0	0	0	0	0	0	0	0	0	0	0
OTU1061	3	1	0	4	0	0	0	2	1	0	1	0	0	0	0	9	12	21	0	1	1	1	2	0	5	4	3	0	0	0	0	2	0	2	0	1
OTU10610	0	0	0	0	0	0	0	0	0	0	0	0	0	1	1	0	0	0	0	0	0	0	0	0	0	0	1	0	0	0	0	0	0	0	0	0
OTU10611	0	0	0	1	0	0	0	0	0	0	0	0	0	0	0	0	0	0	0	0	0	0	0	0	0	0	0	0	0	0	0	0	0	0	0	0
OTU10612	0	0	0	0	0	0	0	0	0	0	0	0	0	0	0	0	0	0	0	0	0	0	0	0	1	0	0	0	0	0	0	0	0	0	0	0
OTU10613	0	0	0	0	0	0	0	0	0	0	0	0	0	0	0	0	1	0	0	0	1	0	1	0	0	0	1	0	0	0	0	0	0	0	0	1
OTU10614	0	0	0	0	0	0	0	0	0	0	0	0	0	0	0	0	0	0	0	0	0	0	0	0	0	0	0	0	0	1	0	0	0	1	0	0
OTU10615	0	0	0	0	0	0	0	0	0	0	0	0	0	0	0	0	0	0	0	0	0	1	2	5	0	0	0	0	0	0	0	0	0	5	1	4
OTU10616	0	1	0	0	0	0	0	0	0	2	1	0	0	0	0	0	0	0	0	1	0	1	2	1	0	1	0	0	2	0	0	0	2	0	0	0
OTU10617	0	0	0	0	0	0	0	0	0	0	1	0	0	0	0	0	0	0	1	0	0	0	0	0	0	0	0	0	0	0	0	0	1	0	0	1
OTU10618	0	0	0	0	0	0	0	0	0	0	1	0	0	0	0	0	0	0	0	0	0	0	0	0	0	0	0	0	1	0	0	0	0	1	0	0
OTU10619	0	0	0	0	0	0	0	0	0	0	0	0	0	0	0	0	0	0	0	0	0	0	0	0	0	0	0	0	0	0	0	0	0	0	0	0
OTU1062	1	1	1	16	4	5	4	1	2	0	0	0	2	4	1	7	6	3	0	2	0	1	2	3	4	4	2	0	3	0	0	0	1	2	2	1
OTU10620	0	0	0	0	0	0	4	0	0	0	0	0	4	5	1	2	0	0	0	1	0	0	0	0	2	0	0	11	2	3	0	0	0	1	1	1
OTU10621	0	0	0	0	0	2	1	1	3	0	0	0	5	2	2	2	1	1	0	0	1	0	0	0	0	1	0	5	0	4	0	0	0	3	0	0
OTU10622	0	0	0	0	0	0	0	0	0	0	0	0	1	0	0	0	0	0	0	0	0	0	0	0	0	0	0	4	0	0	0	0	0	0	0	0
OTU10623	0	0	0	0	0	0	0	0	0	0	0	0	0	0	0	0	0	0	0	0	0	0	0	0	0	0	0	1	0	0	0	0	0	1	0	0
OTU10624	0	0	0	0	1	0	0	0	0	0	0	0	1	0	0	0	0	0	0	0	1	0	0	0	0	0	1	1	0	0	0	0	0	0	0	0
OTU10625	0	1	1	0	0	0	0	0	0	0	0	0	0	0	0	0	0	0	0	0	0	0	0	0	0	0	0	2	0	1	0	0	0	0	0	0
OTU10626	0	0	0	0	0	0	0	0	0	0	0	0	0	0	0	0	0	0	0	0	0	0	0	0	0	0	0	1	0	0	0	0	0	0	0	0
OTU10627	2	0	1	0	3	1	2	1	0	0	0	0	2	3	2	1	0	2	0	0	1	0	0	0	2	0	3	1	1	1	0	0	0	0	2	0
OTU10628	0	0	0	0	0	0	0	0	0	0	0	0	0	1	0	0	0	0	0	0	0	0	0	0	1	0	0	1	0	0	0	0	0	0	0	0
OTU10629	0	0	0	0	0	0	0	0	0	0	0	0	0	0	1	0	0	0	0	0	0	0	0	0	0	0	0	1	0	0	0	0	0	0	0	0
OTU1063	3	2	0	0	0	2	1	2	1	0	1	0	0	2	0	9	6	6	0	0	1	0	1	3	0	3	0	0	0	0	2	3	2	1	3	4
OTU10630	0	0	0	0	0	0	0	0	0	0	0	0	0	0	2	0	0	0	0	0	0	0	0	0	0	0	0	1	0	0	0	0	0	1	0	0
OTU10631	0	0	0	0	0	0	0	0	0	0	0	0	0	0	1	0	0	0	0	0	0	0	0	0	1	0	0	1	0	0	0	0	0	0	0	0
OTU10632	0	1	0	0	0	0	0	0	0	0	0	0	0	0	0	0	0	0	0	0	0	0	0	0	0	0	0	1	0	0	0	0	0	0	0	0
OTU10633	0	0	0	0	0	1	0	0	0	0	0	0	0	0	0	0	0	0	0	0	0	0	0	0	0	0	0	1	0	0	0	0	0	1	0	0
OTU10634	0	0	0	0	0	0	0	0	0	0	0	0	0	0	0	0	0	0	0	0	0	0	0	0	0	0	0	1	0	0	0	0	0	0	0	0
OTU10635	0	0	0	0	0	0	0	0	0	0	0	0	0	0	0	0	0	0	0	0	0	0	0	0	0	0	0	1	0	3	0	0	0	0	0	0
OTU10636	0	0	0	0	0	0	0	0	0	0	0	0	0	0	0	0	0	0	0	0	0	0	0	0	0	0	0	1	0	0	0	1	0	0	0	0
OTU10637	0	0	0	0	0	1	0	0	0	0	0	0	0	0	0	0	0	0	0	0	0	0	0	0	0	0	0	1	1	2	0	0	0	0	0	0
OTU10638	2	0	0	0	0	6	4	3	5	1	0	0	12	7	19	6	3	5	3	0	1	0	0	0	7	7	10	10	2	4	0	0	0	2	1	0
OTU10639	0	0	0	0	0	0	0	0	0	0	0	0	0	0	0	0	0	0	0	0	2	0	0	0	0	0	0	2	0	3	0	0	0	0	0	0
OTU1064	2	6	5	0	0	0	0	0	0	1	0	1	0	1	0	1	0	1	1	17	10	1	2	11	0	0	0	0	0	5	0	2	5	13	8	1
OTU10640	0	0	0	0	0	0	0	0	0	0	0	0	0	0	0	0	0	0	1	0	0	0	0	0	0	0	0	1	1	0	0	0	0	0	1	0
OTU10641	0	0	0	0	0	0	0	0	0	0	0	0	0	0	0	0	0	0	1	0	0	0	0	0	0	0	0	2	0	0	0	0	0	0	1	0
OTU10642	0	0	0	0	0	0	0	0	0	0	0	0	0	0	0	0	0	0	0	0	0	0	0	0	0	0	0	1	0	0	0	0	0	0	0	0
OTU10643	0	0	0	0	0	0	0	1	0	0	0	0	0	0	0	0	0	0	0	0	0	0	0	0	0	0	0	0	0	0	0	0	0	0	0	0
OTU10644	0	0	0	0	0	0	0	0	0	0	0	0	0	0	0	0	0	0	0	0	0	0	0	0	0	0	0	0	0	0	0	0	0	0	0	0
OTU10645	0	0	0	0	0	0	0	0	0	0	0	0	1	1	0	0	0	0	0	0	0	0	0	0	0	0	0	1	0	0	0	0	0	0	0	0
OTU10646	0	1	0	0	0	0	0	0	0	0	0	0	0	1	0	0	0	0	0	0	0	0	0	0	0	0	0	1	0	0	0	0	0	0	0	0
OTU10647	0	0	1	0	0	0	1	0	0	0	0	0	0	0	1	0	0	1	0	0	0	0	0	0	0	0	0	0	0	0	0	0	0	1	0	0
OTU10648	0	0	0	0	0	0	0	0	0	0	0	0	0	0	0	0	0	0	0	0	0	0	0	0	0	0	0	0	0	2	0	0	0	0	0	0
OTU10649	0	0	0	0	0	0	0	0	0	0	0	0	0	0	0	0	0	0	0	0	0	0	0	2	0	0	0	0	1	0	0	0	0	0	0	0
OTU1065	2	0	0	0	0	3	2	0	10	0	0	0	10	17	13	1	1	1	0	4	0	0	0	0	1	2	7	0	0	0	0	0	0	1	1	1
OTU10650	0	0	0	0	0	0	0	0	0	0	0	0	0	0	0	0	0	0	0	0	1	0	0	0	0	0	0	0	0	1	0	0	0	0	0	0
OTU10651	0	1	0	1	5	5	7	2	6	0	0	0	11	7	7	1	2	2	1	0	0	0	0	0	2	2	5	8	1	3	0	0	0	3	1	0
OTU10652	0	0	0	1	0	0	0	0	0	0	0	0	0	0	0	0	0	0	0	0	0	1	0	1	0	0	0	0	0	0	0	0	0	4	0	0
OTU10653	0	0	0	0	0	0	0	0	0	0	0	0	1	0	0	0	0	0	0	0	0	0	0	0	0	0	0	0	0	0	0	0	0	0	0	0
OTU10654	0	0	0	0	0	0	0	0	0	0	0	0	0	0	0	0	0	0	0	0	0	0	0	0	0	0	0	0	0	0	0	0	0	0	2	1
OTU10655	0	0	1	0	0	1	0	0	0	0	0	0	1	1	0	0	0	0	0	0	0	0	0	0	0	0	0	0	0	0	0	0	0	0	0	0
OTU10656	0	0	0	0	1	0	1	0	0	0	0	0	0	0	0	0	0	0	0	0	0	0	0	0	0	0	0	0	0	0	0	0	0	0	0	0
OTU10657	0	0	0	0	0	0	0	0	0	0	0	0	0	0	0	0	0	0	0	0	0	0	0	0	0	0	0	0	0	0	0	0	0	0	0	0
OTU10658	0	0	1	0	0	0	0	0	0	0	0	0	0	0	0	0	0	0	0	0	0	0	0	0	0	0	0	0	1	0	0	0	0	0	0	0
OTU10659	0	0	0	0	0	0	0	0	0	0	1	0	0	0	0	0	0	0	2	0	0	0	1	0	0	0	0	0	0	1	0	0	0	2	0	0
OTU1066	1	1	0	0	0	1	0	0	0	1	2	3	0	0	0	1	0	0	6	0	1	5	5	9	0	0	0	1	2	0	9	10	10	0	2	5
OTU10660	0	0	0	0	0	0	0	0	0	0	0	0	0	0	0	0	0	0	0	0	0	0	0	0	0	0	0	0	0	0	0	0	0	0	0	0
OTU10661	0	0	0	0	0	0	0	2	0	0	0	0	0	0	0	0	0	2	2	0	1	0	0	0	1	0	0	11	0	6	0	0	0	0	0	0
OTU10662	2	0	1	0	0	0	0	1	1	3	3	1	4	1	0	1	0	0	2	0	2	12	10	2	0	0	0	0	0	0	6	3	3	6	2	6
OTU10663	0	0	0	0	0	0	0	0	0	1	2	0	0	0	0	1	0	0	1	0	0	0	0	0	0	0	0	2	0	1	0	0	0	0	1	0
OTU10664	4	1	0	0	1	1	2	1	6	1	0	0	19	6	6	5	3	1	0	2	0	0	0	0	0	3	7	4	0	6	0	0	0	0	0	0
OTU10665	0	0	0	0	0	0	0	0	0	0	0	0	0	0	0	0	0	0	0	0	0	0	0	0	0	0	0	0	0	0	0	0	0	0	0	1
OTU10666	0	1	0	0	0	0	0	0	0	0	0	0	0	0	0	1	1	0	2	0	0	0	0	0	0	0	0	0	0	0	0	0	0	0	0	0
OTU10667	0	0	0	0	0	0	0	0	0	0	1	0	0	0	0	0	0	0	0	0	0	0	0	0	0	0	0	0	1	0	0	0	0	0	0	0
OTU10668	0	0	0	0	0	0	0	0	0	0	0	0	0	0	0	0	0	0	0	0	0	0	0	0	0	0	0	0	0	0	0	0	0	0	0	0
OTU10669	0	0	0	0	0	0	0	0	0	1	0	0	1	0	0	0	0	0	0	1	0	0	0	0	0	0	0	0	0	0	0	0	0	0	0	0
OTU1067	1	0	3	1	4	0	1	0	1	16	23	19	0	2	0	0	0	4	2	1	2	1	0	0	1	2	0	1	7	4	1	0	1	1	1	2
OTU10670	0	0	0	0	1	0	1	1	2	0	0	0	0	0	0	0	0	0	0	0	0	0	0	0	0	0	0	0	0	0	0	0	0	0	0	0
OTU10671	0	0	0	0	0	0	1	0	0	0	0	0	0	0	0	0	0	0	0	0	0	0	0	1	0	0	0	0	1	0	1	0	1	1	0	0
OTU10672	0	0	2	0	0	0	0	0	0	0	0	0	0	0	0	0	0	0	0	0	0	0	0	0	0	0	0	2	0	0	0	0	0	0	0	0
OTU10673	0	0	0	0	0	0	2	0	0	1	0	0	0	0	0	0	0	0	0	0	0	0	0	0	0	0	0	1	0	0	0	0	0	0	0	0
OTU10674	0	0	0	0	0	0	0	0	0	0	0	0	0	0	0	0	0	0	0	0	0	0	0	0	0	0	0	0	0	0	0	0	0	0	0	0
OTU10675	0	0	0	0	0	0	0	0	1	0	0	0	0	0	0	0	0	0	0	0	0	0	0	0	0	0	0	0	0	0	0	0	0	0	0	0
OTU10676	0	0	0	0	0	0	0	0	0	0	0	0	0	0	0	0	0	0	0	0	0	0	0	0	0	0	0	0	0	0	0	0	0	0	0	0
OTU10677	0	0	0	0	0	0	0	0	0	0	0	0	0	0	0	0	0	0	0	0	0	0	1	0	0	0	0	0	0	0	0	0	0	0	0	0
OTU10678	0	0	0	0	0	0	0	0	0	0	0	0	0	0	0	0	0	0	0	0	0	0	0	0	0	0	0	0	0	0	0	0	0	0	0	0
OTU10679	0	0	0	1	0	1	1	0	0	0	0	0	0	3	0	0	0	0	0	0	0	0	0	0	1	1	0	0	0	3	0	0	0	0	1	0
OTU1068	0	0	0	0	0	2	1	1	1	0	0	0	2	4	2	2	2	2	0	0	0	0	4	0	1	0	6	1	0	3	0	0	0	1	8	1
OTU10680	0	0	0	0	0	0	0	0	0	0	0	0	0	0	0	0	0	0	0	0	0	0	0	0	0	0	0	1	0	0	0	0	0	0	0	0
OTU10681	0	0	1	0	0	0	0	0	0	0	0	0	0	0	1	1	0	1	0	0	0	0	0	0	0	1	1	1	0	1	0	0	0	0	0	0
OTU10683	0	1	0	0	0	0	0	0	0	0	0	0	0	0	0	0	0	0	0	0	0	0	0	0	0	0	0	0	0	0	0	0	0	0	0	0
OTU10684	0	0	0	0	0	0	1	0	0	0	0	0	0	0	0	0	0	0	0	0	0	0	0	0	0	0	0	0	0	0	0	0	0	0	0	0
OTU10685	0	0	0	0	0	0	0	0	0	0	0	0	0	0	0	0	0	0	0	0	0	0	0	0	0	0	0	0	1	1	0	0	0	0	1	0
OTU10686	0	0	0	0	0	0	0	0	0	0	0	0	0	0	0	0	0	0	0	0	0	0	0	0	0	0	0	0	0	0	0	0	0	0	0	0
OTU10687	0	0	0	0	0	0	0	0	0	0	0	0	0	0	0	0	0	0	0	0	0	0	0	0	0	0	0	0	0	2	0	0	0	0	0	0
OTU10688	0	0	0	0	0	0	0	0	0	0	0	0	0	1	0	0	0	0	0	0	0	0	0	0	0	0	0	0	0	0	0	0	0	0	1	0
OTU10689	0	0	0	0	0	0	0	0	0	0	0	0	0	0	0	0	0	0	0	0	0	0	0	0	0	0	0	0	0	0	0	0	0	0	0	1
OTU1069	5	1	0	6	8	7	16	3	28	1	0	0	28	35	25	10	4	5	0	2	2	0	0	1	22	30	17	7	1	12	0	1	1	8	7	4
OTU10690	0	0	1	0	0	0	0	0	0	0	0	0	0	0	0	0	0	0	0	0	0	0	0	0	0	0	0	0	0	0	0	0	0	0	0	0
OTU10691	0	0	0	0	0	0	0	0	0	0	0	0	0	0	0	0	0	0	1	0	1	0	0	0	0	0	0	1	0	1	0	0	0	0	0	0
OTU10692	0	0	0	0	0	0	0	0	0	0	0	0	0	0	0	0	0	0	0	0	0	0	0	0	0	0	0	0	0	0	0	0	0	0	0	0
OTU10693	0	0	0	0	0	0	0	0	0	0	0	0	0	0	0	0	0	0	0	0	0	0	0	0	0	0	0	0	0	0	0	0	0	0	0	0
OTU10694	0	0	0	0	0	0	0	0	0	0	0	0	0	0	0	0	0	0	0	0	0	0	0	0	0	0	0	0	0	0	0	0	0	0	0	0
OTU10695	0	0	0	0	0	0	0	0	0	0	0	0	0	0	0	0	0	0	0	0	0	0	0	0	0	0	0	1	0	0	0	0	0	0	0	0
OTU10696	0	0	0	0	0	0	0	0	0	0	0	0	0	0	0	1	0	0	1	1	0	0	0	0	0	1	0	0	0	0	0	0	0	1	0	0
OTU10697	0	0	0	0	0	0	0	0	0	0	0	0	0	0	0	0	0	0	0	0	0	0	0	0	0	0	0	0	0	0	0	0	0	0	0	0
OTU10698	2	3	7	0	1	2	0	0	0	24	16	16	0	1	0	1	0	2	9	7	9	17	6	12	1	4	0	2	8	4	12	20	21	3	7	13
OTU10699	0	0	2	0	1	0	1	1	0	0	0	0	0	2	0	0	0	0	0	0	0	0	0	0	0	0	0	0	0	2	0	0	1	0	2	1
OTU1070	4	0	0	0	1	2	7	1	11	0	0	0	1	2	4	2	8	4	6	0	1	0	0	0	4	8	5	1	0	3	0	0	0	6	2	0
OTU10700	0	0	0	0	0	0	0	0	0	0	0	0	1	0	0	0	0	0	0	0	0	0	0	0	0	0	1	0	0	0	0	0	0	0	0	0
OTU10701	0	0	0	0	0	0	0	0	0	0	0	0	0	0	0	0	0	0	0	0	0	0	0	0	0	0	0	0	0	3	0	0	0	0	0	0
OTU10702	0	0	0	0	0	0	0	0	1	0	0	0	1	0	0	0	0	0	0	0	0	0	0	0	0	0	0	1	0	0	0	0	0	0	0	0
OTU10704	0	0	0	0	0	0	0	0	0	1	0	0	0	0	0	0	0	0	0	0	0	0	0	0	0	0	0	3	0	2	0	0	0	0	0	0
OTU10705	0	0	0	0	1	3	1	1	0	0	0	0	0	0	1	1	1	0	0	0	0	0	0	0	3	0	0	0	0	1	0	0	0	1	0	2
OTU10706	0	0	0	0	0	0	0	0	0	0	0	0	0	0	0	0	0	0	0	0	0	0	0	0	0	0	0	0	0	0	0	0	1	0	0	0
OTU10707	0	0	0	0	0	0	0	0	0	0	0	0	0	0	0	0	0	0	0	0	0	0	0	0	0	0	0	0	1	1	0	0	0	0	0	0
OTU10708	0	0	0	0	0	0	0	0	0	1	0	0	0	0	0	1	0	0	0	0	0	0	0	0	0	0	0	0	0	1	0	0	0	0	0	0
OTU10709	0	0	0	0	0	0	0	0	0	0	0	0	0	0	0	0	0	0	0	0	0	0	0	0	0	0	0	0	0	3	0	0	0	0	1	0
OTU1071	11	26	17	1	4	6	0	0	0	28	96	74	0	0	0	0	0	0	15	46	27	39	67	29	1	0	0	0	63	3	13	9	11	1	21	4
OTU10710	0	0	0	0	0	0	0	0	0	0	0	0	0	0	0	0	0	0	1	0	0	0	0	1	0	0	0	0	0	0	0	0	0	0	1	0
OTU10711	0	0	0	0	0	0	0	0	0	0	0	0	0	1	0	0	0	0	0	0	0	0	0	0	0	0	0	0	0	0	0	0	0	0	0	0
OTU10712	0	0	0	1	0	3	2	0	3	1	0	0	2	5	1	0	1	1	2	0	0	0	0	0	4	1	2	0	0	5	0	0	0	6	5	0
OTU10713	0	0	0	0	0	0	0	0	0	1	0	0	0	0	0	0	0	0	1	0	2	0	0	0	0	0	0	5	3	2	0	0	0	0	0	0
OTU10714	0	0	0	0	0	0	0	0	0	0	0	0	0	0	0	0	0	0	0	0	0	0	0	0	0	0	0	0	0	0	0	0	0	0	0	0
OTU10715	0	0	0	0	0	0	0	0	0	0	0	0	0	0	0	0	0	0	0	0	0	0	0	0	0	0	0	0	0	0	0	0	0	0	0	0
OTU10716	0	0	0	0	0	0	0	0	0	0	0	0	0	0	0	0	0	0	0	0	0	0	0	0	0	0	0	0	0	0	0	0	0	1	0	0
OTU10717	0	0	0	0	0	0	0	0	0	0	0	0	0	0	0	0	0	0	0	0	0	0	0	0	0	0	0	0	0	0	0	0	0	0	0	0
OTU10718	0	1	0	0	0	0	0	0	0	1	0	0	0	0	0	0	0	0	0	0	0	0	0	0	0	0	0	0	0	1	0	0	0	0	0	0
OTU10719	0	0	0	0	0	0	0	0	0	0	0	0	0	0	0	0	0	0	0	0	0	0	0	0	0	0	0	0	0	0	0	0	0	0	0	0
OTU1072	3	1	2	3	3	0	1	0	0	7	5	2	0	2	0	2	1	1	2	4	7	1	5	3	0	2	0	2	0	0	2	2	1	0	0	1
OTU10720	0	0	1	0	1	0	0	0	0	0	2	0	0	0	0	0	0	0	0	0	0	0	0	0	0	0	0	0	0	0	0	0	0	0	0	0
OTU10721	0	1	0	1	0	0	3	0	0	1	0	0	2	4	0	0	0	0	1	0	1	0	0	0	0	0	0	5	0	5	0	0	0	1	1	0
OTU10722	0	0	0	0	0	0	0	0	0	0	0	0	0	0	0	0	0	0	0	0	0	0	0	0	0	0	0	1	0	0	0	0	0	0	0	0
OTU10723	0	0	0	0	0	0	0	0	0	0	0	0	0	0	0	0	0	0	0	0	0	0	0	0	0	0	0	0	1	0	0	0	0	0	0	0
OTU10724	0	0	0	0	0	0	0	0	0	0	0	0	0	1	0	0	0	0	0	0	0	0	0	0	0	0	0	0	0	0	0	0	0	0	0	0
OTU10725	3	0	1	1	0	6	4	5	2	0	0	0	3	1	4	0	1	0	1	0	0	0	0	0	5	2	2	3	2	5	0	0	0	2	2	1
OTU10726	0	0	0	0	0	0	0	0	0	0	0	0	0	0	1	0	0	0	0	0	0	0	0	0	0	0	0	0	0	0	0	0	0	0	0	0
OTU10727	0	0	1	0	1	1	0	3	3	0	0	0	1	1	7	0	2	1	1	0	1	0	0	0	3	4	0	1	1	2	0	0	0	2	0	0
OTU10728	0	0	0	0	0	0	0	0	0	0	0	0	0	0	0	0	0	0	0	0	0	0	0	0	0	0	0	0	0	0	0	0	0	1	0	0
OTU10729	0	0	0	0	0	0	0	0	0	0	0	0	0	0	1	0	0	0	0	0	0	0	0	0	0	0	0	0	0	0	0	0	0	0	0	0
OTU1073	12	2	2	4	7	3	11	8	2	1	2	1	0	2	1	15	12	24	5	2	2	1	0	2	7	14	3	0	3	1	1	1	1	6	2	2
OTU10730	0	0	0	0	0	0	0	0	0	0	0	0	0	0	0	0	0	0	0	0	0	0	0	0	0	0	0	0	0	0	0	0	0	0	0	0
OTU10731	0	0	0	0	0	0	1	0	0	0	0	0	0	1	0	0	0	0	0	1	0	0	0	1	0	0	0	0	0	0	0	0	0	0	0	0
OTU10732	0	0	0	0	0	1	0	0	1	1	0	0	0	0	0	0	0	0	0	0	0	0	0	0	0	0	0	0	1	0	0	0	0	0	0	0
OTU10733	0	0	0	1	0	0	0	0	0	0	0	0	0	0	0	0	0	0	0	0	0	0	0	0	0	0	0	0	0	0	0	0	0	0	0	0
OTU10734	0	0	0	0	0	0	0	0	0	0	1	0	0	0	0	1	0	1	0	0	0	1	0	1	1	1	0	0	0	0	0	0	0	0	1	1
OTU10735	0	0	0	0	0	0	0	0	0	0	0	0	0	0	0	0	0	0	0	0	0	0	0	0	0	0	0	0	0	0	0	0	0	0	1	0
OTU10736	0	0	0	0	0	0	0	0	0	0	0	0	0	0	0	0	0	0	0	0	0	0	0	0	0	1	0	0	0	0	0	0	0	2	0	0
OTU10737	4	5	2	4	1	2	3	1	0	2	3	3	0	2	1	0	0	0	7	0	9	4	4	6	0	1	2	2	1	1	1	3	1	2	9	4
OTU10738	0	0	0	0	0	0	0	0	0	0	0	0	0	0	0	1	0	0	0	0	0	1	0	0	0	0	0	0	0	0	0	0	0	0	0	0
OTU10739	1	0	1	0	0	2	0	0	0	0	0	0	0	0	0	1	1	0	6	10	5	1	3	3	0	1	0	0	1	0	0	0	2	5	3	7
OTU1074	1	1	0	17	0	1	0	0	0	1	0	0	1	0	1	3	2	7	0	2	0	1	2	1	1	0	2	0	0	0	0	1	1	1	0	1
OTU10740	0	0	0	0	1	0	0	0	0	2	0	1	0	0	0	0	0	0	1	2	0	1	1	0	0	0	0	1	1	0	0	0	0	0	1	0
OTU10741	0	0	0	0	0	0	0	0	0	0	0	0	0	1	1	0	0	0	1	0	0	0	0	0	1	0	0	0	0	0	0	0	0	1	1	1
OTU10742	0	0	0	0	0	0	0	1	0	0	0	0	0	0	0	0	0	0	0	0	0	0	0	0	0	0	0	0	0	0	0	0	0	0	0	0
OTU10743	0	0	1	0	0	0	0	0	0	0	0	0	0	0	0	0	0	0	0	1	0	0	0	0	0	0	0	0	0	0	0	0	0	0	1	0
OTU10744	0	0	0	0	0	0	1	0	1	0	0	0	0	1	0	0	1	0	0	0	0	0	0	0	2	1	0	0	0	0	0	0	0	1	2	2
OTU10745	0	0	0	0	0	0	0	0	0	0	0	0	0	0	0	0	0	0	0	0	0	0	0	0	0	0	0	0	0	0	0	0	0	0	0	0
OTU10746	0	0	0	0	0	0	0	0	0	0	0	0	0	0	0	0	0	0	0	0	0	0	0	0	0	0	0	0	0	0	0	0	0	0	0	0
OTU10747	0	0	0	0	0	0	0	0	0	0	0	0	0	0	0	2	1	0	0	0	2	0	0	0	0	0	0	0	0	0	0	0	0	0	0	3
OTU10748	0	0	0	0	0	0	0	0	0	0	0	0	0	0	1	0	0	0	0	0	0	0	0	0	0	0	0	0	0	0	0	0	0	0	0	0
OTU10749	0	0	0	0	0	0	0	0	0	0	0	0	0	0	0	0	0	0	1	0	0	0	0	0	0	0	0	0	0	0	0	0	0	0	0	0
OTU1075	0	0	1	1	0	5	3	5	2	0	0	0	10	6	6	2	4	3	1	0	1	1	4	0	4	3	4	1	0	0	1	1	0	1	1	2
OTU10750	0	1	1	0	0	0	0	0	0	0	0	0	0	0	0	0	0	0	0	0	2	0	0	0	0	0	0	0	0	0	0	0	0	0	0	1
OTU10753	0	0	0	0	2	0	0	0	0	0	0	0	0	0	0	1	0	0	0	0	0	0	0	0	0	0	0	0	0	0	0	0	1	1	0	0
OTU10754	0	0	0	0	0	0	0	0	0	0	0	0	0	0	0	0	0	0	0	0	0	0	0	0	0	0	0	0	0	0	0	0	0	2	0	0
OTU10755	0	0	0	0	0	0	0	0	0	0	0	0	0	0	0	0	0	0	0	0	0	0	0	1	0	0	0	0	0	0	0	0	0	0	0	0
OTU10756	0	0	0	0	0	0	0	0	0	0	0	0	0	0	0	0	0	0	0	1	0	0	0	0	0	0	0	0	0	0	0	0	0	0	0	1
OTU10757	0	0	0	0	0	0	0	0	0	0	0	0	0	0	0	1	0	2	0	0	0	0	0	1	0	0	1	1	0	0	0	0	0	1	1	1
OTU10758	0	0	0	0	0	0	0	0	0	0	0	0	0	0	0	0	0	1	0	0	0	1	1	0	0	0	0	0	0	1	0	0	0	0	0	1
OTU10759	0	0	0	0	0	0	0	0	0	0	0	0	0	0	0	0	0	0	0	0	0	0	0	0	0	0	0	0	0	0	0	0	0	1	0	0
OTU1076	2	1	0	0	0	12	10	4	4	1	0	0	0	6	6	3	1	1	0	0	0	0	0	0	5	2	4	0	0	1	0	0	0	1	2	1
OTU10760	0	0	0	0	0	0	0	0	0	0	0	0	0	0	0	0	0	0	0	0	0	1	0	0	0	0	0	0	0	0	0	0	0	0	0	0
OTU10761	0	0	0	0	0	0	0	0	0	1	0	0	0	0	0	0	0	0	0	0	0	0	0	0	0	0	0	0	0	0	0	0	0	0	1	0
OTU10762	0	0	0	0	0	0	0	0	0	0	0	0	0	0	0	0	0	0	0	0	0	0	0	0	0	0	0	0	0	0	0	0	0	1	0	0
OTU10763	1	0	1	2	2	0	0	0	0	0	0	0	0	0	1	0	1	0	0	0	0	1	0	0	0	0	0	0	0	0	1	1	0	2	5	4
OTU10764	0	0	0	1	0	0	0	0	0	0	0	0	0	0	0	1	0	0	0	0	0	0	0	0	0	1	0	0	0	0	0	0	0	0	0	0
OTU10765	0	0	0	0	0	0	0	0	0	0	0	0	0	0	0	0	1	0	1	0	0	0	0	0	0	1	0	0	0	0	0	0	0	3	1	0
OTU10766	1	0	0	0	0	0	0	0	0	0	0	0	0	0	1	0	0	0	0	0	0	0	0	0	1	0	1	0	0	0	0	0	0	0	0	1
OTU10767	0	0	0	0	0	0	0	0	0	0	0	0	0	0	0	0	0	0	0	0	0	0	0	0	0	0	1	0	0	0	0	0	0	0	1	1
OTU10768	0	1	0	0	0	0	0	0	0	0	0	0	0	0	0	0	0	0	0	0	0	0	0	1	0	0	0	0	0	0	0	0	0	0	1	2
OTU10769	0	0	0	0	0	0	0	0	0	0	0	0	0	0	0	0	0	0	0	0	0	0	0	0	0	0	0	0	0	0	0	0	0	1	0	0
OTU1077	4	7	0	0	3	0	0	5	1	1	3	4	1	0	2	1	2	3	3	2	2	2	2	6	2	1	0	0	0	3	8	4	10	0	2	2
OTU10770	0	0	0	0	0	0	0	0	0	0	0	0	0	0	0	0	0	0	1	0	0	0	0	0	0	0	0	0	0	0	0	0	0	0	0	0
OTU10771	1	0	0	0	0	0	0	0	0	0	0	0	1	0	0	0	0	0	0	0	0	0	0	0	0	0	0	0	0	0	0	0	0	0	0	0
OTU10772	0	0	2	0	1	0	0	0	1	0	0	0	0	1	0	3	2	0	0	1	0	0	0	1	1	2	2	0	1	2	0	0	0	0	2	1
OTU10773	0	0	0	0	0	0	0	0	0	0	0	0	0	0	0	0	0	0	0	0	0	0	0	0	0	0	0	0	0	1	0	0	0	0	1	0
OTU10774	0	0	0	0	0	0	0	0	0	0	0	0	0	0	0	0	0	0	0	0	0	0	0	0	0	0	0	0	0	0	0	0	0	0	1	1
OTU10775	0	0	0	0	0	0	0	0	0	1	0	0	0	0	0	0	0	0	0	0	0	0	0	0	0	0	0	0	0	0	0	0	0	0	1	0
OTU10776	0	0	0	0	0	0	0	0	0	0	0	1	0	0	0	0	0	0	0	2	0	0	0	0	0	0	0	0	0	0	0	0	0	0	0	0
OTU10777	0	0	0	0	0	0	0	0	0	0	1	0	0	0	0	0	0	0	0	0	1	0	0	0	0	0	0	0	1	0	0	0	0	0	0	0
OTU10778	0	3	1	0	0	0	0	0	0	0	0	0	0	0	0	0	0	0	0	2	0	1	0	0	0	0	0	0	1	0	0	0	0	0	0	1
OTU10779	0	0	1	0	0	0	2	0	1	2	0	0	0	0	0	3	2	4	2	1	2	3	4	2	0	1	0	0	1	0	2	0	0	0	1	5
OTU1078	0	1	0	2	2	17	10	4	23	2	0	0	19	34	34	2	2	3	0	3	0	0	0	0	21	6	7	7	3	6	0	0	0	6	0	0
OTU10780	0	0	0	0	0	0	0	0	0	0	0	0	0	0	0	0	0	0	0	0	0	0	0	0	0	0	0	0	0	0	0	0	0	0	0	0
OTU10781	0	0	0	0	0	0	0	0	0	0	0	0	0	0	0	0	0	0	0	0	0	0	0	0	0	0	0	0	0	0	1	0	0	0	0	0
OTU10782	0	0	0	0	0	0	0	0	0	0	0	0	0	0	0	0	0	0	0	0	0	1	0	1	0	0	0	0	0	0	0	0	1	0	0	0
OTU10783	0	0	1	0	0	0	1	0	1	0	0	0	0	0	0	1	0	1	0	0	0	0	0	0	0	2	0	0	0	0	0	0	0	0	0	0
OTU10784	0	0	0	0	0	0	0	1	0	0	0	0	0	0	0	0	0	0	0	0	0	0	0	0	0	0	0	0	0	0	0	0	0	0	0	0
OTU10785	0	0	0	0	0	0	0	0	0	1	0	0	0	0	0	0	0	0	0	0	0	0	0	0	0	0	0	0	0	0	0	0	0	0	0	0
OTU10786	0	0	0	0	0	1	0	0	0	0	0	0	0	0	0	0	0	0	0	0	0	0	0	0	0	1	0	0	0	0	0	0	0	0	0	0
OTU10787	0	0	0	0	0	0	0	0	0	0	0	1	0	0	0	0	0	0	0	0	0	0	0	0	0	0	0	0	0	0	0	0	0	0	0	0
OTU10789	1	0	0	0	0	0	0	0	0	0	0	0	0	0	0	0	1	0	0	0	0	0	0	0	1	0	0	0	0	0	0	0	0	0	0	0
OTU1079	6	9	15	16	0	2	2	0	1	1	4	0	1	10	5	3	1	11	19	15	27	7	6	8	0	1	1	2	7	0	2	7	1	0	0	1
OTU10790	0	0	0	0	0	0	0	0	0	0	0	0	0	0	0	0	0	0	0	0	0	0	1	0	0	0	0	0	0	0	0	0	0	0	0	0
OTU10791	5	0	0	5	1	0	2	0	0	0	0	0	0	0	0	0	0	0	0	0	0	0	0	0	1	0	1	0	0	0	0	0	0	0	0	0
OTU10792	0	0	0	0	0	0	0	0	0	0	0	0	0	0	0	0	0	0	0	1	0	0	0	0	0	0	0	0	0	0	0	0	0	0	0	0
OTU10793	0	1	0	0	0	2	0	1	1	2	0	0	1	0	0	0	1	0	0	1	3	0	0	0	0	2	0	0	0	1	0	0	0	0	0	0
OTU10794	0	0	0	0	0	0	0	0	0	0	0	0	0	0	0	1	0	0	0	0	0	0	0	0	0	0	0	0	0	0	0	0	0	0	0	0
OTU10795	0	0	0	0	0	0	1	0	0	0	0	0	0	0	0	0	0	0	0	0	0	0	0	0	0	0	0	0	0	0	0	0	0	0	0	0
OTU10796	0	0	0	0	0	0	0	0	0	0	0	0	0	0	0	0	0	0	0	0	0	0	0	0	0	0	0	0	0	0	0	0	0	0	0	0
OTU10797	0	0	0	0	0	0	0	0	0	0	0	0	0	0	0	0	0	0	0	0	0	0	1	0	0	0	0	0	0	0	0	0	0	0	0	0
OTU10798	0	0	0	0	0	0	0	0	0	0	0	0	0	0	0	0	1	0	0	0	0	0	0	0	0	0	0	0	0	0	0	0	0	0	0	0
OTU10799	0	0	0	0	0	0	0	1	0	0	0	0	0	0	0	0	0	0	0	0	0	0	0	0	0	0	0	0	0	0	0	0	0	0	0	0
OTU108	31	6	9	53	91	100	32	42	46	4	0	0	32	22	42	10	12	7	6	34	5	0	0	0	45	19	32	2	7	5	0	14	0	28	13	8
OTU1080	2	4	1	3	7	4	1	2	7	2	0	0	17	22	14	0	0	1	2	9	1	0	0	0	5	5	3	19	4	9	0	0	0	1	7	0
OTU10800	0	0	0	0	0	0	0	0	1	0	0	1	1	0	0	0	1	0	0	0	0	0	0	0	1	0	0	0	0	0	1	0	0	0	0	0
OTU10801	0	0	0	0	0	0	0	0	0	0	0	0	0	0	0	0	0	0	0	0	0	1	1	0	0	0	0	0	0	0	1	0	0	0	0	0
OTU10802	0	0	0	0	0	0	0	0	0	0	0	0	0	0	0	0	0	0	0	0	0	1	0	0	0	0	0	0	0	0	0	0	0	0	0	0
OTU10803	0	0	0	0	0	0	0	0	0	0	0	0	0	0	0	0	0	0	0	0	0	1	0	0	0	0	0	0	0	0	0	0	0	0	0	0
OTU10804	0	0	0	0	0	0	0	0	1	0	0	0	0	0	0	0	0	1	1	0	0	0	0	0	1	0	0	0	1	0	0	0	0	0	0	0
OTU10805	0	0	0	0	0	0	0	0	0	0	0	0	0	0	0	0	0	0	0	0	0	0	0	0	0	0	0	0	0	0	0	1	0	0	0	0
OTU10806	0	3	3	0	0	0	0	0	1	0	5	1	0	0	0	0	0	2	4	1	4	4	6	2	0	0	0	1	4	0	1	2	1	0	0	4
OTU10807	0	0	1	0	0	1	0	0	0	0	0	0	1	1	1	0	0	0	1	1	0	0	0	0	0	0	0	3	0	4	0	0	0	0	0	0
OTU10808	0	0	0	0	0	0	0	0	0	0	0	0	0	0	0	0	0	0	0	0	0	0	0	0	0	0	0	0	0	1	0	0	0	0	2	0
OTU10809	0	0	0	0	0	1	2	1	3	0	0	0	7	3	3	1	1	1	0	0	0	0	0	0	3	0	2	0	0	0	1	0	0	1	2	1
OTU1081	4	1	1	0	1	10	13	3	6	0	0	0	16	43	10	7	1	1	2	5	1	0	1	0	10	1	3	6	3	6	10	0	21	1	1	1
OTU10810	0	0	0	0	0	0	0	0	0	0	0	0	0	0	0	0	0	0	0	0	0	0	0	0	0	0	0	0	0	0	0	0	0	0	0	0
OTU10811	0	0	0	0	0	0	0	0	0	0	0	0	0	0	0	0	0	1	0	0	0	2	0	1	0	1	0	0	1	0	0	0	0	1	1	0
OTU10812	0	0	0	0	0	0	0	0	0	0	0	0	0	0	0	0	0	0	0	0	0	0	0	0	0	0	0	0	0	0	0	0	0	1	0	0
OTU10813	0	0	0	0	0	0	0	0	0	0	0	0	0	0	0	0	0	0	0	0	0	0	0	0	0	0	0	0	0	1	0	0	0	0	0	0
OTU10814	0	0	0	0	0	0	0	0	0	0	0	1	0	0	0	0	0	0	0	0	0	0	0	0	0	0	0	0	0	0	0	0	0	0	0	0
OTU10816	0	0	0	0	0	0	0	0	0	0	0	0	0	0	0	0	0	0	0	0	0	0	0	0	0	0	0	0	0	1	0	0	0	0	0	0
OTU10818	20	29	25	0	0	3	1	1	0	22	65	39	0	0	0	5	1	3	27	8	15	40	33	34	1	4	0	10	61	8	52	44	74	7	24	42
OTU10819	0	0	1	1	0	0	0	0	0	0	0	1	0	0	0	0	0	0	0	1	1	1	0	0	0	0	0	0	0	0	0	0	0	0	1	0
OTU1082	2	4	4	4	3	3	0	0	0	4	2	11	0	1	1	0	1	4	4	4	10	14	16	18	0	0	0	0	3	0	2	6	4	1	2	19
OTU10820	0	0	0	0	0	0	0	0	0	0	0	0	0	0	0	0	0	0	0	0	0	0	0	0	0	0	0	0	0	0	0	0	0	0	0	0
OTU10821	0	0	0	0	1	0	0	0	2	0	0	0	0	2	1	0	0	1	0	0	0	0	0	0	0	0	1	0	0	0	0	0	0	0	0	0
OTU10822	0	0	0	0	0	0	0	0	0	0	0	0	0	0	0	0	1	0	0	0	0	0	0	0	0	0	0	0	0	0	0	0	0	0	0	1
OTU10823	0	0	0	0	0	0	0	0	0	0	0	0	1	0	0	0	0	0	0	0	1	0	0	0	0	0	0	0	0	0	0	0	0	0	0	0
OTU10824	0	0	0	0	0	0	0	1	0	0	0	0	0	2	0	0	0	0	0	0	0	0	0	0	1	1	3	0	0	0	0	0	0	0	0	0
OTU10825	0	0	0	0	0	0	0	0	0	0	0	0	0	0	0	0	0	0	0	0	2	0	0	0	1	0	0	0	0	0	0	0	0	0	0	0
OTU10826	0	0	0	0	0	0	0	0	0	0	0	0	0	0	0	0	0	0	0	0	0	0	0	0	0	0	0	0	0	0	0	0	0	2	0	0
OTU10827	0	0	0	0	0	0	0	0	0	0	0	0	0	0	0	1	0	0	0	1	0	0	0	0	0	0	0	0	0	0	0	0	0	0	0	0
OTU10828	0	0	0	0	0	0	0	0	0	0	0	0	0	0	0	0	0	0	0	0	0	0	0	0	1	0	0	0	0	0	0	0	0	0	0	0
OTU10829	0	0	0	0	0	0	0	0	0	0	0	0	0	0	0	0	0	0	0	0	0	0	0	0	0	0	0	0	0	0	0	0	0	0	0	0
OTU1083	0	4	1	0	0	0	0	1	0	5	11	11	0	2	0	1	2	2	9	14	10	2	3	5	0	1	0	9	8	8	5	5	3	11	4	5
OTU10830	0	0	0	0	0	0	0	0	0	0	0	0	0	0	0	0	0	0	0	0	0	0	0	0	0	0	0	0	0	0	0	0	0	0	0	0
OTU10831	0	0	0	0	0	0	0	0	0	0	0	0	0	0	0	0	0	0	0	0	0	0	0	0	1	0	0	0	0	0	0	0	0	0	0	0
OTU10832	0	0	0	0	0	0	0	0	0	1	0	0	0	0	0	0	0	0	0	0	0	0	0	0	0	0	0	0	1	0	0	0	1	0	0	0
OTU10833	0	0	1	0	0	0	0	0	0	2	0	0	0	0	0	1	0	0	0	0	0	0	0	1	0	0	0	1	0	0	1	0	0	4	0	0
OTU10834	0	0	0	0	0	0	0	0	0	0	0	0	0	0	0	0	0	0	0	0	0	1	0	0	0	0	0	0	0	1	0	0	0	0	1	0
OTU10835	0	0	0	0	0	1	0	0	0	1	1	0	0	0	0	0	1	0	0	0	0	0	0	2	1	0	0	0	1	0	0	0	0	1	0	0
OTU10836	0	0	0	0	0	0	0	0	0	0	0	0	0	0	0	0	0	0	0	0	0	0	0	0	0	1	0	0	0	0	0	0	0	0	0	0
OTU10837	0	0	0	0	0	0	0	0	0	0	0	0	0	0	0	0	0	0	0	0	0	0	0	0	1	0	0	0	0	0	0	0	0	1	0	0
OTU10838	1	1	1	0	0	2	0	0	0	3	2	0	0	0	0	0	0	1	4	1	3	13	7	3	0	2	0	1	2	3	2	3	1	5	12	23
OTU10839	0	0	0	0	0	0	0	0	0	0	0	0	0	0	0	0	0	0	0	0	0	0	0	0	0	0	0	0	0	0	0	0	0	0	0	0
OTU1084	2	0	2	3	10	13	7	1	3	1	0	0	8	24	11	0	0	0	1	2	1	0	0	0	0	0	0	13	3	6	0	0	0	0	1	0
OTU10840	0	0	0	1	2	0	0	0	0	0	0	0	0	0	0	0	0	0	0	0	0	0	0	0	0	0	0	0	0	0	0	0	0	0	0	0
OTU10841	0	0	0	0	0	0	0	0	1	0	0	0	0	1	0	0	0	0	0	0	0	0	0	0	0	0	0	0	0	0	0	0	0	0	0	0
OTU10842	0	0	0	0	0	0	0	0	0	0	0	0	0	0	0	0	0	0	0	0	0	0	0	0	0	2	1	0	0	0	0	0	0	0	0	0
OTU10843	0	0	0	0	0	0	0	0	0	0	0	0	0	0	0	0	0	0	0	0	0	0	0	0	0	0	0	0	0	0	0	0	0	1	0	0
OTU10844	0	0	0	0	0	0	0	0	0	2	1	3	0	0	0	0	0	0	1	1	1	0	0	0	0	1	0	0	3	0	1	0	1	0	0	0
OTU10845	0	0	0	0	0	0	0	0	0	0	0	0	0	0	0	0	0	0	0	0	0	0	0	0	0	0	0	0	0	0	0	0	0	0	0	0
OTU10846	0	0	0	0	0	0	0	0	0	0	0	0	0	0	0	0	0	0	0	0	0	0	0	0	0	0	0	0	0	0	0	0	0	0	0	0
OTU10847	0	0	0	0	0	0	0	0	0	0	0	0	0	0	0	0	0	0	0	0	0	0	0	0	1	0	2	0	0	1	0	0	0	0	0	0
OTU10848	0	0	0	0	0	0	0	0	0	0	0	0	0	0	0	0	0	0	0	0	0	0	0	0	0	0	0	0	0	2	0	0	0	0	2	0
OTU10849	0	0	0	0	0	0	0	0	0	0	0	0	0	0	0	0	0	0	0	0	0	0	0	0	0	0	0	0	0	0	0	0	0	1	2	0
OTU1085	0	0	0	0	0	8	5	5	4	0	0	0	0	2	2	1	0	0	0	0	0	0	0	0	4	2	1	1	0	1	0	0	0	0	0	0
OTU10850	0	0	0	0	0	0	0	0	0	0	0	0	0	0	0	0	0	0	0	0	0	0	0	0	1	0	0	0	0	0	0	0	0	0	0	0
OTU10851	0	1	0	0	0	0	0	0	0	0	0	0	0	0	0	0	0	0	0	0	0	0	1	0	0	0	0	0	0	0	0	0	0	0	0	0
OTU10852	0	0	0	0	0	0	0	0	0	0	0	0	0	0	0	0	0	0	0	0	0	0	0	0	0	0	1	0	0	0	0	0	0	0	0	0
OTU10853	0	0	0	0	0	0	0	0	0	0	0	0	0	0	0	0	1	0	0	1	0	0	0	0	0	0	0	0	0	0	0	0	0	1	0	0
OTU10854	0	0	0	0	0	0	0	0	0	0	0	0	0	0	0	0	1	0	0	0	0	0	0	0	0	0	0	1	0	0	0	0	0	0	0	0
OTU10855	0	1	1	0	0	0	0	0	0	0	0	0	0	0	0	1	0	0	0	0	1	0	1	1	0	1	0	0	1	0	0	0	0	0	0	1
OTU10856	0	0	0	0	0	0	0	0	0	0	0	0	0	0	0	1	0	1	0	0	0	0	0	0	0	0	0	0	0	0	0	0	0	2	0	0
OTU10857	1	0	0	0	0	0	0	0	0	0	0	0	0	0	0	0	0	0	0	0	0	0	0	0	0	0	1	0	0	0	0	0	0	0	0	0
OTU10858	2	1	0	0	0	2	1	0	3	0	0	0	1	2	1	2	4	7	0	0	0	0	1	0	2	4	4	0	0	1	0	0	1	5	0	0
OTU10859	0	0	0	0	0	1	0	1	0	0	0	0	0	0	0	2	0	0	0	0	0	0	0	1	1	0	0	0	1	0	0	1	0	1	0	1
OTU1086	0	1	0	3	0	1	0	0	0	0	0	0	2	0	1	1	1	1	0	1	0	0	0	0	1	3	3	1	0	1	0	0	0	4	2	0
OTU10860	0	0	0	0	0	0	0	0	0	0	0	0	0	0	0	0	0	0	0	0	0	0	0	0	0	0	0	0	0	0	0	0	0	2	1	0
OTU10862	0	0	0	0	0	0	0	0	0	0	0	0	0	0	0	0	0	0	0	0	0	0	0	0	0	0	0	0	0	0	0	0	0	1	0	0
OTU10863	0	0	0	0	0	0	0	0	0	0	0	0	0	0	0	0	0	0	0	0	0	0	0	0	0	0	0	0	0	0	0	0	0	0	0	0
OTU10864	0	0	0	0	0	0	0	0	0	0	0	0	0	0	0	0	0	0	0	0	0	0	0	0	0	0	0	0	0	0	0	0	0	0	0	0
OTU10865	0	0	0	0	0	0	0	0	0	0	0	0	0	0	0	0	0	0	0	0	0	0	0	0	0	0	0	0	0	0	0	0	0	0	0	0
OTU10866	0	0	0	0	0	0	0	0	0	0	0	0	0	0	0	0	0	0	0	0	0	0	0	0	0	0	0	0	0	0	0	0	0	0	1	0
OTU10867	0	0	0	0	0	0	0	0	0	0	0	0	0	0	0	0	0	0	0	0	0	0	0	0	0	0	0	0	0	0	0	0	0	0	0	0
OTU10868	0	0	0	0	0	0	0	0	0	0	0	0	0	0	0	0	0	0	0	0	0	0	0	0	0	0	0	0	0	0	0	0	0	0	0	0
OTU10869	0	0	0	0	0	0	0	0	0	0	0	0	0	0	0	0	0	0	0	0	0	0	0	0	0	0	0	1	0	2	0	0	0	0	1	0
OTU10870	0	0	0	0	0	0	0	0	0	0	0	0	0	0	0	0	0	0	0	0	0	0	0	0	0	0	0	0	0	0	0	0	0	0	0	0
OTU10871	2	0	0	1	2	0	2	1	0	0	0	0	0	3	0	2	2	2	0	0	0	0	0	0	2	15	1	0	0	0	0	0	0	2	0	0
OTU10872	0	0	0	0	0	0	0	0	0	1	0	0	0	0	0	0	0	0	0	0	0	0	0	0	0	0	0	0	0	0	0	0	0	1	1	0
OTU10873	0	0	1	0	0	0	0	0	0	0	0	0	0	0	2	1	0	0	0	0	0	0	0	0	0	1	2	0	0	0	0	0	0	1	0	0
OTU10874	0	0	0	0	0	0	0	0	0	0	0	0	0	0	0	0	0	1	0	0	0	0	0	0	0	1	0	0	0	0	0	0	0	1	0	0
OTU10875	0	0	0	0	0	0	0	0	0	0	0	0	0	0	0	0	0	0	0	0	1	0	0	0	0	0	0	0	0	0	0	0	0	1	0	0
OTU10876	0	0	0	0	0	0	0	0	0	0	0	0	0	0	0	0	0	0	0	0	0	0	0	0	0	0	0	0	0	0	0	0	0	2	0	2
OTU10877	1	0	0	0	0	1	1	0	1	0	0	0	0	0	0	0	0	0	0	0	0	0	0	0	0	0	0	0	0	1	0	0	0	2	1	0
OTU10878	0	0	0	0	0	0	0	0	1	0	0	0	0	1	0	0	0	0	0	0	0	0	0	0	1	0	0	0	0	0	0	0	0	0	0	0
OTU10879	0	0	1	0	0	0	0	1	0	0	0	0	0	0	0	1	0	0	0	0	0	0	0	0	0	0	0	0	0	0	0	0	0	2	0	1
OTU1088	22	6	23	26	19	9	9	19	22	1	2	2	9	4	7	79	59	61	5	8	8	9	4	3	12	31	16	0	5	2	9	6	12	16	3	14
OTU10880	0	0	0	0	0	0	2	1	0	0	0	0	0	1	0	0	0	1	0	0	0	0	0	0	0	0	0	0	0	0	0	0	0	1	0	0
OTU10881	0	0	0	0	0	0	0	0	0	0	0	0	0	0	0	0	0	0	0	0	0	0	0	0	0	0	0	0	0	0	0	0	0	2	0	0
OTU10882	0	0	0	0	0	2	0	0	1	0	0	0	0	1	1	0	0	2	0	0	0	0	0	0	3	0	0	0	1	1	0	1	0	1	0	0
OTU10883	0	0	0	0	0	0	0	0	0	0	0	0	0	0	0	0	0	0	0	0	0	0	0	0	0	0	0	0	0	0	0	0	0	1	0	0
OTU10884	0	0	0	0	0	0	1	0	0	0	1	0	0	0	0	0	1	0	0	0	0	0	0	0	0	0	0	1	0	1	0	0	0	0	0	0
OTU10885	0	0	0	0	0	1	0	0	0	0	0	0	0	0	0	0	0	0	0	0	0	0	0	0	0	0	0	0	0	0	0	0	0	0	0	1
OTU10886	0	0	0	0	0	0	0	0	0	1	0	0	0	0	0	1	0	0	0	0	0	0	2	1	0	0	0	0	0	0	0	0	0	0	0	2
OTU10887	0	0	0	0	0	0	0	0	0	0	0	0	0	0	0	0	0	0	1	0	0	0	0	0	0	0	2	0	0	0	0	0	0	0	0	0
OTU10888	1	0	0	0	0	0	0	2	0	0	1	1	0	0	1	0	0	1	1	0	1	0	2	0	0	0	1	1	0	0	0	0	0	2	0	3
OTU10889	0	0	0	0	0	0	0	0	0	0	0	0	0	0	0	0	0	0	0	0	0	0	0	0	0	1	0	0	0	0	0	0	0	0	0	1
OTU1089	10	15	7	5	6	4	5	0	5	10	7	22	5	6	1	5	10	18	2	6	1	2	2	0	2	7	3	1	10	1	3	9	7	2	8	5
OTU10890	0	0	0	0	0	0	0	0	0	0	0	0	0	0	0	0	1	0	0	0	0	0	0	0	0	0	0	0	0	0	0	0	0	0	0	1
OTU10891	0	0	0	0	0	0	0	1	0	0	0	0	0	0	0	0	0	0	0	0	0	0	0	0	1	0	1	1	0	0	0	0	0	0	1	1
OTU10892	0	0	0	1	0	0	0	0	0	0	0	0	0	0	0	0	0	0	0	0	0	0	0	0	0	0	0	0	0	0	0	0	0	0	0	0
OTU10893	0	0	0	0	0	0	0	0	0	0	0	0	1	0	0	0	0	1	0	0	0	0	0	0	0	2	0	0	0	0	0	0	0	0	0	0
OTU10894	0	0	0	0	0	0	0	0	0	0	0	0	0	0	0	0	0	0	0	0	0	0	0	0	0	0	0	0	0	0	0	0	0	0	0	0
OTU10895	0	1	0	1	0	0	0	0	1	0	0	0	0	0	0	0	0	0	0	0	0	0	0	0	0	0	0	0	0	0	0	0	0	0	0	0
OTU10897	0	1	0	0	0	0	1	0	0	0	0	0	0	0	0	1	0	0	0	0	0	0	0	0	0	0	0	0	0	0	0	0	0	0	0	0
OTU10898	0	0	0	0	0	0	0	0	0	0	0	0	0	0	0	0	0	0	0	0	0	0	0	0	0	0	0	0	0	0	0	0	0	0	0	0
OTU10899	0	0	0	0	0	0	0	0	0	0	0	0	0	0	0	0	0	0	0	0	0	0	0	0	0	0	0	0	0	0	0	0	0	0	0	0
OTU1090	0	2	8	0	1	1	4	4	4	1	0	0	2	4	2	3	3	2	2	0	1	0	0	0	3	2	8	1	2	6	0	0	0	7	2	0
OTU10900	0	0	0	0	0	0	0	1	1	0	0	0	0	0	0	0	0	0	0	0	0	0	0	0	0	0	0	0	0	0	0	0	0	0	0	0
OTU10901	0	0	0	0	0	0	0	0	0	0	0	0	0	0	0	1	0	0	0	0	0	0	0	0	0	0	0	0	0	0	0	0	0	0	0	0
OTU10902	0	0	0	0	0	0	0	0	0	1	0	0	0	0	0	1	0	0	0	0	0	0	0	0	0	0	0	0	0	0	0	0	0	0	0	0
OTU10903	1	0	0	0	0	0	0	0	0	0	0	0	0	0	0	1	1	0	0	0	0	0	1	0	0	0	0	0	0	0	0	0	0	0	0	0
OTU10904	0	0	0	0	0	0	1	0	0	0	0	0	0	0	0	1	0	0	0	0	0	0	0	0	0	0	0	0	0	0	0	0	0	0	0	0
OTU10905	1	4	2	2	3	7	27	16	48	2	0	0	5	1	11	3	4	3	2	1	0	0	0	0	9	6	7	1	5	9	0	0	0	24	18	1
OTU10906	2	2	0	0	0	1	0	0	0	0	3	0	2	3	0	9	3	3	2	5	9	0	1	0	1	2	0	0	1	0	0	0	0	0	1	2
OTU10907	0	0	0	0	0	0	0	0	0	0	0	0	1	2	0	0	0	0	0	0	0	1	0	0	0	0	0	2	0	0	0	0	0	0	0	0
OTU10908	0	0	0	0	0	0	0	0	0	0	0	0	0	0	0	1	0	0	0	0	0	0	0	0	0	2	1	0	0	0	0	0	0	1	0	1
OTU10909	0	0	0	0	0	0	0	0	0	0	0	0	0	0	0	0	0	0	1	0	0	0	0	0	0	0	0	0	0	0	0	0	0	0	0	0
OTU1091	5	0	1	0	0	0	0	0	0	6	5	5	0	0	0	0	0	0	0	0	0	0	2	3	0	0	0	1	1	0	2	1	4	0	1	0
OTU10910	0	0	0	0	1	0	0	0	0	0	0	0	0	0	0	1	0	0	0	0	0	0	0	0	0	0	0	0	0	0	0	0	0	0	0	0
OTU10911	0	0	0	0	0	0	0	0	0	0	0	0	0	0	0	1	0	0	0	0	0	0	0	0	0	0	0	0	0	0	0	0	0	0	1	0
OTU10912	0	0	0	0	0	0	0	0	0	0	0	0	0	0	0	0	0	0	0	0	0	0	0	0	0	0	1	0	0	1	0	0	0	0	0	0
OTU10913	0	0	0	0	0	0	1	0	0	0	0	0	0	0	0	1	1	0	0	0	0	0	0	0	0	1	0	0	0	0	0	0	0	0	0	2
OTU10914	0	0	0	0	0	0	0	0	0	0	0	0	0	0	0	0	1	0	0	0	0	0	0	0	0	0	0	0	0	0	0	0	0	0	0	0
OTU10915	0	0	0	0	0	0	0	0	0	0	0	0	0	0	0	0	0	0	0	0	0	0	0	0	0	1	0	0	0	0	0	0	0	0	0	0
OTU10916	0	0	0	0	0	0	3	0	0	0	0	0	0	0	0	0	0	0	1	1	0	0	0	0	1	0	0	0	0	0	0	0	0	0	0	0
OTU10918	0	0	0	0	0	0	0	0	0	0	0	0	0	1	0	0	1	0	0	0	0	0	0	0	0	0	0	0	0	0	0	0	0	0	0	0
OTU10919	0	0	0	0	0	0	0	0	0	0	0	0	0	0	0	0	1	0	0	0	0	0	0	0	0	0	0	0	0	0	0	0	0	0	1	0
OTU1092	0	2	3	0	0	1	2	0	0	3	0	0	1	1	2	0	0	0	3	1	1	0	0	0	0	0	0	15	2	15	0	0	0	0	1	0
OTU10920	0	0	0	0	0	0	0	0	0	0	0	0	0	0	0	0	1	0	0	0	0	1	0	0	0	0	0	0	0	0	0	0	0	0	0	0
OTU10921	0	0	0	0	0	0	0	0	0	0	0	0	0	0	0	0	0	0	0	0	0	0	0	0	0	0	1	0	0	0	0	0	0	0	0	0
OTU10922	0	0	0	0	0	0	0	0	0	0	0	0	0	0	0	0	0	0	1	0	0	0	0	0	0	0	0	0	0	0	0	0	0	0	0	0
OTU10923	0	0	0	0	0	0	0	0	0	0	0	0	0	0	0	0	1	0	0	0	0	0	0	0	0	0	0	0	0	0	0	2	0	0	0	0
OTU10924	3	0	1	1	1	2	0	0	0	1	0	1	0	0	0	1	1	0	0	0	3	0	3	0	1	1	1	0	1	0	0	0	1	0	1	0
OTU10925	0	0	0	0	1	0	0	0	1	0	0	0	0	0	0	0	1	1	0	0	0	0	0	0	0	0	0	0	0	0	0	0	0	0	0	1
OTU10926	0	0	0	0	0	0	0	0	0	0	0	0	0	0	0	0	0	0	0	0	0	0	0	0	0	0	0	0	0	0	0	0	0	0	0	0
OTU10927	0	0	0	0	0	0	0	0	0	0	0	0	0	0	0	0	1	0	0	0	0	0	0	0	0	0	0	0	0	0	0	0	0	0	0	0
OTU10928	0	0	0	0	0	0	0	0	0	0	0	0	0	0	0	0	0	0	0	0	0	0	0	0	0	1	0	0	0	0	0	0	0	0	0	0
OTU10929	1	0	0	0	0	0	0	0	0	0	0	0	0	0	0	0	0	0	0	0	0	0	0	0	0	0	0	0	0	0	0	0	0	0	0	0
OTU1093	0	0	1	0	1	0	0	0	29	3	1	0	0	0	0	0	0	0	1	1	1	13	0	4	0	0	0	1	5	4	1	1	1	0	6	1
OTU10930	0	0	0	1	0	0	0	1	0	0	0	0	0	0	0	1	0	0	0	0	0	0	0	1	0	1	0	0	1	0	0	0	0	0	0	0
OTU10931	1	0	0	6	11	1	3	5	1	0	0	0	2	3	1	5	5	5	0	2	0	0	0	0	1	2	3	0	0	0	0	0	0	0	0	0
OTU10932	0	0	0	0	0	0	0	0	0	0	0	0	0	0	0	0	1	0	0	0	0	0	0	0	0	0	0	0	0	0	0	0	0	0	0	0
OTU10933	0	0	0	0	0	0	0	0	0	0	0	0	0	0	0	1	1	1	0	0	0	0	0	0	0	0	0	0	0	0	0	0	1	0	0	0
OTU10934	0	1	0	0	0	0	0	0	0	0	0	0	0	0	0	0	0	0	0	0	0	0	0	0	2	0	0	0	0	0	0	0	3	0	0	1
OTU10935	1	0	0	0	0	0	0	0	0	0	0	0	0	0	0	0	0	0	0	0	0	0	0	0	0	0	0	0	0	0	0	0	0	0	0	0
OTU10936	0	0	0	0	0	1	0	0	0	0	0	0	1	0	0	1	0	1	0	0	0	0	0	0	0	0	0	1	0	0	0	0	0	0	0	0
OTU10937	0	0	0	0	0	0	0	0	0	0	0	0	0	0	0	0	0	2	0	0	0	0	0	0	0	0	0	0	0	0	1	0	0	0	0	0
OTU10938	1	0	0	0	2	1	1	0	0	0	0	0	1	0	0	0	2	2	0	0	1	0	0	0	1	0	1	0	0	1	0	0	0	3	0	0
OTU10939	0	0	0	0	0	0	0	0	0	0	0	0	0	0	0	0	0	0	0	0	0	0	0	0	0	0	0	0	0	0	0	0	0	0	0	0
OTU1094	5	0	2	6	7	3	2	1	9	0	0	0	12	8	8	6	3	2	3	1	1	0	0	0	11	11	9	1	1	1	0	2	0	2	6	2
OTU10940	0	0	0	0	0	0	0	0	0	0	0	0	0	0	0	0	0	0	0	0	0	0	0	0	1	1	0	0	0	0	0	0	0	0	0	0
OTU10941	0	0	0	0	0	0	0	0	0	0	0	0	0	0	0	0	0	1	0	0	0	0	0	0	0	0	0	0	0	0	0	0	0	0	0	0
OTU10942	0	0	0	0	0	0	1	0	0	0	0	0	0	0	0	0	0	1	0	0	0	0	0	0	0	0	0	0	0	0	0	0	0	0	0	0
OTU10943	0	0	0	0	0	0	0	0	0	0	0	0	0	1	1	0	0	0	0	0	0	0	0	0	0	0	0	0	0	0	0	0	0	0	0	0
OTU10946	0	0	0	0	0	0	0	0	0	0	0	0	0	0	0	0	0	1	0	0	0	0	0	0	0	0	0	0	0	0	0	0	0	0	0	0
OTU10947	0	0	0	0	0	0	0	0	0	0	0	0	0	1	0	0	0	1	0	0	0	0	0	0	0	0	0	0	0	0	0	0	0	0	0	0
OTU10948	0	0	0	0	0	0	0	0	0	0	0	0	0	0	0	0	0	0	0	0	0	0	0	0	1	0	0	0	1	0	0	0	0	0	0	0
OTU10949	0	0	0	0	0	0	0	0	0	0	0	0	0	0	0	0	0	0	0	0	0	0	0	0	0	0	0	0	0	0	0	0	0	0	0	0
OTU1095	2	1	0	0	0	0	0	0	0	2	11	7	1	0	0	0	0	0	2	3	3	8	4	8	0	0	0	2	7	0	0	0	0	0	0	0
OTU10950	0	0	0	0	0	0	0	0	0	0	0	0	0	0	0	0	0	0	0	0	1	0	0	0	0	0	0	0	0	0	0	0	0	0	0	0
OTU10951	0	0	0	0	0	1	0	0	0	0	0	0	0	0	0	0	0	1	0	0	0	0	0	0	0	0	0	0	0	0	0	0	0	0	0	0
OTU10952	0	0	0	0	0	0	0	0	0	0	0	0	0	0	0	0	0	1	0	0	0	0	0	0	0	0	0	0	0	0	0	0	0	0	0	0
OTU10953	4	0	0	0	1	0	1	0	0	7	2	6	0	0	0	0	3	2	4	1	1	0	1	1	0	1	0	1	0	1	5	1	4	0	0	0
OTU10954	0	0	0	0	0	0	0	0	0	0	0	0	0	0	0	0	0	2	0	1	0	0	0	0	0	1	0	0	0	0	0	0	0	0	0	0
OTU10955	0	0	0	0	0	0	0	0	0	0	0	0	1	0	0	0	0	0	0	0	0	0	0	0	0	0	0	0	0	0	0	0	0	0	0	0
OTU10956	0	0	0	1	0	2	0	1	0	0	0	0	0	0	0	0	1	1	0	0	0	0	0	0	0	0	0	0	0	0	0	0	0	0	0	0
OTU10957	0	0	0	0	0	0	0	0	2	0	0	0	0	0	0	0	0	0	0	0	0	0	0	0	0	0	0	1	0	0	0	0	0	0	0	0
OTU10958	0	0	0	0	0	0	0	0	0	0	0	0	0	0	0	0	0	0	0	0	0	0	0	0	0	0	0	0	0	0	0	0	0	0	0	0
OTU10959	0	0	0	0	0	0	0	0	0	0	0	0	0	0	0	0	0	0	0	0	0	0	0	0	0	0	0	0	0	0	0	0	0	0	0	0
OTU1096	22	23	16	18	11	5	3	2	1	12	28	15	1	6	2	9	6	13	26	16	10	67	65	34	3	8	3	5	20	1	8	22	10	16	12	23
OTU10960	0	0	0	0	0	0	0	0	0	0	0	0	0	0	0	0	0	0	0	0	0	0	0	0	1	0	0	0	0	0	0	0	0	0	0	0
OTU10962	0	0	0	0	0	0	0	0	0	0	0	0	0	0	0	0	0	0	0	1	0	0	0	0	0	1	0	0	0	0	0	0	0	0	0	0
OTU10963	0	0	0	0	0	0	0	0	0	0	0	0	1	0	0	0	0	0	0	0	0	0	0	0	0	0	0	0	0	0	0	0	0	0	0	0
OTU10964	1	0	0	0	0	0	1	0	2	0	0	0	1	2	2	1	0	2	0	0	0	0	0	0	2	1	0	1	0	2	0	0	0	1	0	0
OTU10967	0	0	0	0	0	0	0	0	0	0	0	0	0	0	0	0	0	0	1	0	0	0	0	0	0	0	1	0	0	0	0	0	0	0	0	0
OTU10968	0	0	0	0	0	0	0	0	0	0	0	0	0	0	0	0	0	0	0	0	0	0	0	0	0	0	0	0	0	0	0	0	0	0	0	0
OTU10969	0	0	0	0	0	1	0	0	0	0	0	0	0	0	1	0	0	0	0	0	0	0	0	0	0	1	0	0	0	0	0	0	0	0	0	0
OTU10970	1	0	0	0	0	0	0	0	0	0	0	0	0	0	0	0	0	0	0	0	0	0	0	0	0	0	0	0	0	0	2	0	0	0	0	0
OTU10971	1	0	1	0	0	0	0	0	0	0	0	0	0	0	0	0	0	0	0	0	0	0	0	0	0	0	0	0	0	0	0	0	0	0	0	0
OTU10972	1	0	0	0	0	0	0	0	0	0	0	0	0	0	0	0	0	0	0	0	0	0	0	0	0	0	0	1	0	0	0	0	0	0	0	0
OTU10973	0	0	0	0	0	0	0	0	0	0	0	0	0	0	0	0	0	0	0	0	0	0	0	0	0	0	0	0	0	0	0	0	0	0	0	0
OTU10974	0	0	0	0	0	1	0	0	0	0	0	0	0	1	0	0	0	0	0	0	0	0	0	0	0	0	0	0	0	0	0	0	0	0	0	0
OTU10975	0	0	0	0	0	1	0	0	0	0	0	0	0	0	0	0	0	0	0	0	0	0	0	0	0	1	0	0	0	0	0	0	0	0	0	0
OTU10976	0	0	0	0	0	0	0	0	1	0	0	0	0	0	1	0	0	0	0	0	0	0	0	0	1	1	1	0	0	0	0	0	0	0	0	0
OTU10977	0	0	0	0	0	0	0	0	0	0	0	0	0	0	0	0	1	0	0	0	0	4	0	0	0	1	0	0	0	0	0	0	1	0	0	0
OTU10978	0	0	0	0	0	0	0	0	0	0	0	0	0	0	1	0	0	0	0	0	0	0	0	0	0	0	0	0	0	0	0	0	0	0	0	0
OTU10979	0	0	0	0	0	0	0	0	0	0	0	0	0	0	0	0	0	0	0	0	0	0	0	0	0	0	0	0	0	0	0	0	0	0	0	0
OTU1098	1	0	2	0	0	0	0	0	0	0	0	2	0	0	0	0	0	0	0	4	1	3	0	2	0	1	0	0	4	2	0	0	0	0	2	0
OTU10980	0	0	0	0	0	0	0	0	0	1	0	0	0	0	0	0	0	0	0	0	0	0	0	0	0	0	0	0	0	0	0	0	0	0	0	0
OTU10981	0	0	0	0	1	0	0	0	0	0	0	0	0	0	0	0	0	0	0	0	0	0	0	0	0	0	0	0	0	0	0	0	0	0	0	0
OTU10982	1	0	1	0	0	0	0	1	0	0	0	0	0	0	0	0	0	1	0	0	0	0	0	0	0	0	0	0	0	0	0	0	0	0	0	0
OTU10983	0	0	0	0	0	0	1	0	0	0	0	0	0	0	0	0	0	0	0	0	0	0	0	0	1	0	0	0	0	0	0	0	0	0	0	0
OTU10984	0	0	0	0	0	0	0	0	0	0	0	0	0	0	0	0	0	0	0	0	0	0	0	0	0	0	0	1	0	0	0	0	0	0	0	0
OTU10985	1	0	0	0	0	0	0	0	0	0	0	0	0	0	0	0	0	0	0	0	0	0	0	0	1	0	0	0	0	0	0	0	0	0	0	0
OTU10986	0	0	0	0	0	0	0	0	0	0	0	0	0	0	0	0	0	0	0	0	0	0	0	0	0	0	0	0	0	0	0	0	0	0	0	0
OTU10987	0	0	0	0	0	0	0	0	0	0	0	0	0	0	0	0	0	0	0	0	0	0	0	0	0	0	0	0	0	0	0	0	0	0	0	0
OTU10988	0	0	1	0	0	0	0	0	0	0	0	0	0	1	0	0	0	0	0	0	0	0	0	0	0	0	0	0	0	0	0	0	0	0	0	0
OTU10989	0	0	0	0	0	0	0	1	0	0	0	0	0	0	0	0	0	0	0	0	0	0	0	0	0	0	0	0	0	0	0	0	0	0	0	0
OTU1099	1	1	1	0	5	1	3	2	4	0	0	0	2	1	3	2	3	2	1	0	0	0	0	0	5	0	2	0	0	0	0	1	0	1	0	0
OTU10990	0	0	0	0	0	0	0	0	0	0	0	0	0	0	0	0	0	0	0	0	0	0	0	0	0	0	0	0	0	0	0	0	0	0	0	0
OTU10991	0	0	0	0	0	0	0	0	0	0	0	0	0	0	0	0	0	0	0	0	0	0	0	0	0	0	0	0	0	0	0	0	0	0	0	0
OTU10992	0	0	0	1	0	0	0	0	0	0	0	0	0	0	0	0	0	0	0	0	0	0	0	0	0	0	0	0	0	0	0	0	0	0	0	0
OTU10993	0	0	0	1	0	0	1	0	0	0	0	0	0	0	0	0	0	0	0	0	0	0	0	0	0	0	0	0	0	0	0	0	0	0	0	0
OTU10994	0	0	0	0	0	0	0	0	0	0	0	0	0	0	1	0	0	0	0	0	0	0	0	0	1	0	0	0	0	0	0	0	0	0	0	0
OTU10995	0	0	0	1	0	0	0	0	0	0	0	0	0	0	0	0	1	0	0	0	0	0	0	0	1	1	0	0	0	0	0	0	0	0	0	0
OTU10996	0	0	0	0	0	0	0	0	0	0	0	0	0	0	0	0	0	0	0	0	0	0	0	0	0	0	0	0	0	0	0	0	0	0	0	0
OTU10997	0	0	1	1	0	1	0	0	0	0	0	0	0	0	0	0	0	0	0	0	0	0	0	2	0	0	0	0	0	0	0	0	0	0	1	0
OTU10998	0	0	0	0	0	0	0	0	1	0	0	0	0	0	0	0	0	0	0	0	0	0	0	0	0	0	0	0	0	0	0	0	0	0	0	0
OTU10999	0	0	0	0	0	1	0	0	0	0	0	0	0	0	0	0	0	1	0	0	0	0	0	0	0	0	0	0	0	0	0	0	0	0	0	0
OTU11	382	688	588	812	627	150	209	140	57	209	262	391	35	30	52	166	279	379	284	854	522	211	184	240	63	279	123	6	232	11	216	396	679	146	195	178
OTU110	52	0	3	3	7	26	11	10	18	2	0	0	11	71	25	1	3	2	1	9	3	1	1	0	9	2	28	3	5	12	1	3	1	3	0	1
OTU11000	0	0	0	0	0	0	1	0	1	0	0	0	0	0	0	0	0	0	0	1	0	0	0	0	0	0	0	0	0	0	0	0	0	0	0	0
OTU11001	0	0	0	1	0	0	0	1	0	0	0	0	0	2	1	0	0	0	1	0	0	0	0	0	0	2	2	0	0	0	0	0	0	1	1	0
OTU11002	0	0	0	0	0	0	0	0	0	0	0	0	0	0	0	0	0	0	0	0	0	0	0	0	1	0	0	0	0	0	0	0	0	0	0	0
OTU11003	0	0	0	0	0	0	0	0	0	0	0	0	0	0	0	0	0	0	0	0	0	0	0	0	0	0	0	0	0	0	0	0	0	0	0	0
OTU11004	0	0	0	0	0	0	0	0	0	0	0	0	0	0	0	0	0	0	0	0	0	0	0	0	0	0	0	0	0	0	0	0	0	0	0	0
OTU11005	0	0	0	0	0	0	0	0	0	0	0	0	0	0	0	0	0	0	0	0	0	0	0	0	1	0	0	0	0	0	0	0	0	0	0	0
OTU11006	0	0	0	0	0	1	1	0	0	0	0	0	0	0	0	0	0	0	0	0	0	0	0	0	0	0	1	0	0	0	0	0	0	0	0	0
OTU11007	0	0	0	0	0	0	1	0	0	0	0	0	0	0	0	0	0	0	0	0	0	0	0	0	0	0	0	0	0	0	0	0	0	0	0	0
OTU11008	0	0	0	0	0	0	0	0	0	0	0	0	0	1	0	0	0	0	0	0	0	0	0	0	1	0	0	0	0	0	0	0	0	0	0	0
OTU11009	0	0	0	1	0	0	0	0	0	0	0	0	0	1	1	0	0	0	0	0	0	0	0	0	1	0	0	0	0	0	0	0	0	0	0	0
OTU1101	0	0	0	0	0	0	0	0	0	0	0	0	0	0	0	0	0	0	0	1	0	5	0	1	0	0	0	0	0	0	5	0	22	0	0	0
OTU11010	0	0	0	0	0	0	0	0	0	0	0	0	0	0	0	0	0	0	0	0	0	0	0	0	0	1	0	0	0	0	0	0	0	0	0	0
OTU11011	0	0	0	0	0	0	1	0	0	0	0	0	0	0	0	0	0	0	0	0	0	0	0	0	0	1	0	0	0	0	0	0	0	0	0	0
OTU11012	3	0	1	1	2	1	2	0	6	0	0	0	0	0	2	0	2	0	0	1	0	0	0	0	1	0	0	0	0	0	0	1	0	0	0	2
OTU11013	0	0	0	0	1	0	1	0	1	0	0	0	1	0	1	0	0	0	0	0	0	0	0	0	1	0	0	0	0	0	0	0	0	0	0	0
OTU11014	0	0	0	0	0	0	1	0	0	0	0	0	0	0	0	0	0	0	0	1	0	0	1	0	0	0	0	0	0	0	0	0	0	0	0	0
OTU11015	1	0	0	0	0	0	0	0	0	0	0	0	0	0	0	0	0	0	0	0	1	0	0	0	0	0	0	0	0	0	0	0	0	0	1	1
OTU11016	0	0	0	0	0	0	0	0	0	0	0	0	0	0	0	0	0	0	0	0	0	0	0	0	0	0	0	0	0	0	0	0	0	1	0	0
OTU11017	0	0	0	0	0	0	0	0	0	0	0	0	0	0	0	0	0	0	0	0	0	0	0	0	0	0	0	0	0	0	0	0	0	0	0	0
OTU11018	0	0	0	0	0	0	0	0	0	0	0	0	0	0	0	1	0	0	0	0	0	0	0	0	0	1	0	0	0	0	0	0	0	0	0	0
OTU11019	0	0	0	0	0	0	0	0	0	0	0	0	0	0	0	0	0	0	0	1	0	0	0	0	0	0	0	0	0	0	0	0	0	0	0	0
OTU1102	2	2	3	6	3	0	1	0	1	1	0	1	0	0	0	2	0	1	0	6	1	3	3	6	0	3	0	1	0	0	1	1	0	1	2	3
OTU11020	0	0	0	0	1	1	1	0	0	0	0	0	0	0	0	0	0	0	0	0	0	0	0	0	0	0	0	0	0	0	0	0	0	0	0	0
OTU11021	0	0	0	1	0	1	0	0	0	0	0	0	0	0	0	0	0	0	1	0	0	0	0	0	1	0	0	0	0	0	0	0	0	1	0	0
OTU11022	0	1	0	0	0	0	0	0	0	0	0	0	0	0	0	0	0	0	0	0	0	0	0	0	0	0	0	0	0	0	0	0	0	0	0	0
OTU11023	0	0	0	0	0	0	0	0	0	0	0	0	1	0	0	0	0	0	0	0	0	0	0	0	0	0	0	0	0	0	0	0	0	0	0	0
OTU11024	0	0	0	0	0	0	0	0	0	0	0	0	0	0	0	0	0	0	0	0	0	0	0	0	0	0	1	0	0	0	0	0	0	0	0	0
OTU11025	0	0	0	0	0	0	0	0	0	0	0	0	0	0	0	0	0	0	0	0	0	0	0	0	0	0	0	0	0	0	0	0	0	0	0	0
OTU11026	0	0	0	1	0	0	1	0	0	0	0	0	0	0	0	1	0	0	0	0	0	0	0	0	1	0	0	0	0	0	0	0	0	0	1	0
OTU11027	0	0	0	0	0	0	0	0	0	0	0	0	0	0	0	0	0	0	0	0	0	0	2	0	0	0	0	0	0	0	0	0	0	0	0	0
OTU11028	0	0	0	0	1	0	2	0	1	0	0	0	1	0	1	0	0	0	0	0	0	0	0	0	1	0	0	0	0	0	0	0	0	0	0	0
OTU11029	0	0	0	0	0	0	0	0	1	0	0	0	1	0	0	1	1	0	0	0	0	0	0	0	0	0	0	0	0	0	0	0	0	0	0	0
OTU1103	8	3	4	7	2	2	2	1	1	1	4	0	0	1	0	2	0	7	4	1	6	5	3	3	0	1	1	0	4	0	3	3	6	1	1	1
OTU11030	0	0	0	0	0	0	0	0	0	0	0	0	0	0	0	0	1	0	0	0	0	0	0	0	0	0	0	0	0	0	0	0	0	0	0	0
OTU11031	0	0	0	0	0	0	0	0	0	0	0	0	1	1	0	0	0	0	0	0	0	0	0	0	1	0	0	0	0	0	0	0	0	0	0	0
OTU11032	0	0	0	0	0	0	0	0	0	0	0	0	0	0	0	0	0	0	0	1	0	0	0	0	0	0	0	0	0	0	0	0	0	0	0	0
OTU11033	0	0	0	0	0	0	0	0	0	0	0	1	0	0	0	0	0	0	0	0	0	0	0	0	0	0	0	0	0	0	0	0	0	0	0	0
OTU11034	0	0	0	0	0	0	0	0	0	0	0	0	0	0	0	0	0	0	0	0	0	0	0	1	0	0	0	0	0	0	0	0	0	0	0	1
OTU11035	0	0	0	0	0	0	0	0	0	0	0	0	0	0	0	0	0	0	0	0	0	0	0	0	0	0	0	0	0	0	0	0	0	0	0	0
OTU11036	0	0	0	0	0	0	0	0	1	0	0	0	0	0	0	0	0	0	0	0	0	0	0	0	0	0	0	0	0	0	0	0	0	0	0	0
OTU11037	0	0	0	0	0	0	0	0	0	0	0	0	2	0	0	0	0	0	0	1	0	0	0	0	0	0	0	1	0	0	0	0	0	0	0	0
OTU11038	0	0	0	0	0	0	0	0	0	0	0	0	0	0	0	0	0	0	0	0	0	1	0	1	0	0	0	0	0	0	0	0	0	0	0	0
OTU11039	0	0	1	0	0	0	0	0	0	0	0	0	0	0	0	0	0	0	0	1	0	0	0	0	0	0	0	0	0	0	0	0	0	0	0	0
OTU1104	5	7	10	0	2	2	0	2	0	1	5	0	0	1	2	2	2	3	4	2	0	1	1	4	0	2	0	2	5	1	3	4	3	22	21	9
OTU11040	0	3	0	4	0	0	2	0	1	0	0	0	0	1	0	0	0	4	0	1	1	0	0	1	0	2	0	0	0	0	1	1	0	0	0	0
OTU11041	0	0	0	0	0	0	0	0	2	0	0	0	0	1	0	0	0	0	0	0	0	0	0	0	0	0	0	0	0	0	0	0	0	0	0	0
OTU11042	0	0	0	0	0	0	0	0	0	0	0	0	0	0	0	0	0	0	0	0	0	0	0	0	0	0	0	0	0	0	0	0	0	0	0	0
OTU11043	0	0	0	0	0	0	0	0	0	0	0	0	0	0	0	0	0	0	0	0	0	0	0	0	0	0	0	0	0	0	0	0	0	0	0	0
OTU11044	0	0	0	0	0	0	0	0	1	0	0	0	0	0	0	0	0	0	0	0	0	0	0	0	0	0	0	0	0	0	0	0	1	0	0	0
OTU11045	0	1	0	0	0	1	0	0	0	0	0	0	1	0	1	0	0	0	0	0	0	0	0	0	0	0	0	0	0	0	0	0	0	0	0	0
OTU11046	0	0	0	0	1	0	0	1	0	0	0	0	0	0	0	0	1	0	0	0	0	0	0	0	0	0	1	0	0	0	0	0	0	0	0	0
OTU11047	0	1	0	0	3	0	0	0	0	0	0	0	0	0	0	0	0	0	0	1	0	0	0	0	0	0	0	0	0	1	0	0	0	0	0	0
OTU11048	0	0	0	1	0	0	0	0	0	0	0	0	0	0	0	1	0	0	1	0	0	0	0	0	0	0	0	1	0	0	0	0	0	0	0	0
OTU11049	1	0	0	0	0	0	0	0	0	0	0	0	0	0	0	1	0	0	0	0	0	0	0	0	0	0	0	0	0	0	0	0	0	0	0	0
OTU1105	1	2	5	1	2	0	0	0	0	21	28	10	0	0	0	0	2	0	2	2	3	3	5	11	1	1	1	8	9	1	1	1	2	7	9	5
OTU11050	0	0	0	0	0	0	0	0	0	1	0	0	0	0	0	0	0	0	0	0	0	0	0	0	0	0	0	0	0	0	0	0	0	0	0	0
OTU11051	0	0	0	0	0	0	0	0	0	0	0	0	1	1	0	0	0	0	0	0	0	0	0	0	0	1	1	0	0	0	0	0	0	0	0	0
OTU11052	1	0	0	0	0	0	0	0	0	0	0	0	0	0	0	0	0	0	0	0	0	0	0	0	1	1	0	0	0	0	0	0	0	0	0	0
OTU11053	0	0	0	0	0	1	0	0	0	0	0	0	0	0	0	0	0	0	0	0	0	0	0	0	0	0	0	0	0	0	0	0	0	0	0	0
OTU11054	0	0	0	0	0	0	0	0	0	0	0	0	0	0	0	0	0	0	0	0	0	0	0	0	0	1	0	0	0	0	0	0	0	0	0	0
OTU11055	0	0	0	0	0	0	1	0	1	0	0	0	0	0	0	0	1	2	0	0	0	0	0	0	0	3	1	1	0	0	0	0	1	1	6	0
OTU11056	0	0	0	0	0	0	1	0	1	0	0	0	0	0	0	0	0	0	0	0	0	0	0	0	1	1	0	0	0	0	0	0	0	0	0	0
OTU11057	0	0	0	0	0	0	0	0	0	0	0	0	0	0	1	0	0	0	0	0	0	0	0	0	0	0	0	0	0	0	0	0	1	0	0	0
OTU11058	0	0	0	0	0	0	0	0	0	0	0	0	0	0	0	0	0	0	0	0	0	0	0	0	0	0	0	0	0	0	0	0	0	0	0	0
OTU11059	0	0	0	0	0	0	0	0	0	0	0	0	0	0	0	0	0	0	0	0	0	0	0	0	0	0	0	0	0	0	0	0	0	0	0	0
OTU1106	0	0	0	0	2	3	1	3	7	0	0	0	3	5	2	0	0	0	0	0	1	0	0	0	1	0	0	2	0	5	0	1	0	0	0	0
OTU11060	0	0	0	0	0	0	0	0	0	0	0	0	0	0	0	0	0	0	0	0	0	0	0	0	0	0	0	0	0	0	0	0	0	0	0	0
OTU11061	1	2	1	1	0	1	2	0	2	0	1	0	0	0	0	0	0	0	0	3	1	0	0	0	0	2	2	1	0	0	1	0	0	0	0	1
OTU11062	0	1	0	0	0	0	0	0	0	0	0	0	0	0	0	0	0	0	0	0	0	0	0	0	0	1	0	0	0	0	0	0	0	0	0	0
OTU11063	0	0	0	0	0	0	1	0	0	0	0	0	1	0	0	0	1	0	0	0	0	0	0	0	1	0	0	0	0	0	0	0	0	0	0	0
OTU11064	0	0	0	0	0	0	0	0	0	0	0	0	0	0	0	0	0	0	0	1	1	0	0	0	0	0	0	0	1	0	0	0	0	0	0	0
OTU11065	0	0	0	0	0	0	0	0	0	0	0	0	0	0	0	0	0	0	0	0	0	0	0	0	0	0	1	0	0	0	0	0	0	0	0	0
OTU11066	0	0	0	0	0	0	0	0	0	0	0	0	0	0	0	0	0	0	0	0	0	0	0	1	0	1	0	0	0	0	0	0	0	0	0	0
OTU11067	0	0	0	0	0	0	0	0	0	0	0	0	0	0	0	0	0	0	0	0	0	0	0	1	0	1	1	0	1	0	0	0	0	0	0	0
OTU11068	0	0	0	0	0	0	0	0	0	0	0	0	0	0	0	0	0	0	0	0	1	0	0	0	0	1	0	0	0	0	1	0	0	0	0	0
OTU11069	0	0	0	0	0	0	0	0	0	0	0	0	0	0	0	0	0	0	0	0	0	0	0	0	0	0	0	0	0	0	0	0	0	0	0	0
OTU11070	3	1	0	0	0	0	1	1	0	0	0	0	0	0	0	1	0	2	0	0	0	0	0	0	2	1	0	0	0	0	1	1	0	1	0	0
OTU11071	0	0	0	0	0	0	0	0	0	0	0	0	0	0	0	0	0	0	0	0	0	0	0	0	0	0	1	0	0	0	0	0	0	0	0	0
OTU11072	0	0	0	1	0	0	0	0	0	0	0	0	1	0	0	1	0	0	0	0	0	0	0	0	0	1	1	0	0	0	0	0	0	2	0	0
OTU11073	0	0	1	0	0	0	0	0	0	0	0	0	0	0	0	0	0	0	0	0	0	0	0	0	0	0	0	0	0	0	0	0	0	0	0	0
OTU11074	0	0	0	0	0	0	0	1	1	0	0	0	0	0	0	0	0	0	0	0	0	0	0	0	0	0	0	0	0	0	0	0	0	0	0	0
OTU11075	7	5	5	67	21	28	121	135	25	1	0	3	15	3	11	39	64	36	46	9	5	2	2	9	58	69	78	13	4	4	2	3	5	44	48	32
OTU11076	0	0	0	0	0	0	0	0	0	0	0	0	0	0	0	0	0	0	0	1	0	0	0	0	0	0	0	0	0	0	0	0	0	0	0	0
OTU11077	0	0	0	0	0	0	0	0	0	0	0	0	0	0	0	0	0	1	0	0	0	0	0	0	2	0	1	0	0	0	0	0	0	0	0	0
OTU11078	0	0	0	0	0	0	0	1	0	0	0	0	0	1	1	0	0	0	1	0	0	0	0	0	0	0	0	0	0	0	0	0	0	1	0	0
OTU11079	0	0	0	0	0	0	0	0	0	0	0	0	0	0	0	0	0	0	0	0	0	0	0	0	0	0	0	0	0	0	0	0	0	0	0	0
OTU1108	3	0	0	2	2	2	1	1	0	0	3	0	1	0	0	4	4	2	9	13	4	6	5	6	0	1	0	0	0	0	0	0	2	1	0	7
OTU11080	0	0	0	0	0	0	1	0	0	0	0	0	0	0	0	0	0	0	0	0	0	0	0	0	0	0	0	0	0	0	0	0	0	0	0	0
OTU11081	0	0	0	0	0	0	0	0	0	0	0	0	0	1	0	0	0	0	0	0	0	0	0	0	1	1	0	0	0	0	0	0	0	0	0	0
OTU11082	0	0	0	0	0	0	0	0	0	0	0	0	0	0	0	0	1	0	0	0	0	0	0	0	0	0	0	0	0	0	0	0	0	0	0	0
OTU11083	0	0	0	0	0	1	0	0	0	0	0	0	0	0	0	0	0	0	0	0	0	0	0	0	0	0	0	0	0	0	0	0	0	0	0	0
OTU11084	0	0	0	0	0	1	0	0	0	0	0	0	0	0	0	0	0	0	0	0	0	0	0	0	2	0	0	0	0	0	0	0	0	0	0	0
OTU11085	0	0	0	0	0	0	0	0	1	0	0	0	0	0	0	0	0	0	0	0	0	0	0	0	0	0	0	0	0	0	0	0	0	0	0	0
OTU11086	0	0	0	0	0	0	0	0	0	0	0	0	0	0	0	1	0	0	1	0	0	0	0	0	1	0	0	0	0	0	0	0	0	0	1	0
OTU11087	1	0	0	0	0	0	1	0	0	0	0	0	0	0	0	0	0	0	0	0	0	0	0	0	0	0	0	0	0	0	0	0	0	0	0	0
OTU11088	1	0	0	0	0	0	1	0	0	0	0	0	0	0	0	0	0	0	0	0	0	0	0	0	0	0	0	0	0	1	0	0	0	0	1	0
OTU11089	0	0	0	0	0	0	0	0	0	0	0	0	0	0	0	2	0	0	0	0	0	0	0	0	1	0	0	0	1	0	0	0	0	1	0	0
OTU1109	0	4	2	0	0	5	0	0	0	1	1	0	0	1	0	0	0	0	2	18	6	0	1	4	0	0	0	2	2	0	2	0	1	3	1	4
OTU11090	0	0	0	0	0	0	0	0	0	0	0	0	0	0	0	0	0	0	0	0	0	0	0	0	0	0	1	0	0	0	0	0	0	0	1	0
OTU11091	0	0	0	2	0	0	1	0	0	0	0	0	0	0	0	0	0	0	0	0	1	0	0	0	0	0	0	0	0	0	0	0	0	0	0	0
OTU11092	0	0	0	0	0	0	0	0	0	0	0	0	1	0	0	2	0	0	0	0	0	0	0	0	0	0	0	0	0	0	0	0	0	0	0	0
OTU11093	0	0	0	0	0	0	0	0	0	0	0	0	0	0	0	0	0	0	0	0	0	0	0	0	0	0	0	0	0	0	0	0	0	0	0	0
OTU11094	0	0	0	0	0	1	0	0	0	0	0	0	0	0	0	0	0	0	0	1	0	0	0	0	0	0	0	0	0	0	0	0	0	0	0	0
OTU11095	0	0	0	0	0	0	0	0	1	0	0	0	1	1	0	0	0	0	0	0	0	0	0	0	0	0	0	0	0	0	0	0	0	0	0	0
OTU11096	0	0	0	1	0	3	0	1	2	0	0	0	1	0	1	0	0	1	0	0	1	0	0	0	1	0	1	0	0	0	0	0	0	0	0	0
OTU11098	0	0	0	0	1	0	1	0	0	0	0	0	0	0	0	0	0	0	0	0	0	0	0	0	0	0	0	0	0	0	0	0	0	0	0	0
OTU11099	0	0	0	0	0	0	1	0	0	0	0	0	0	2	2	0	0	0	0	0	0	0	0	0	0	0	0	0	0	0	0	0	0	0	0	0
OTU111	13	1	0	27	27	174	63	69	107	0	0	0	336	201	241	38	68	43	1	30	0	0	0	0	134	55	103	0	1	1	0	1	0	15	0	5
OTU1110	2	2	2	0	0	0	0	0	0	1	2	0	0	0	0	1	0	1	1	5	2	11	11	4	0	1	0	1	2	1	0	0	1	6	1	7
OTU11100	0	0	0	0	0	0	0	0	0	0	0	0	0	0	0	0	0	0	0	0	0	0	0	0	0	0	0	0	0	0	0	0	0	0	0	0
OTU11101	0	0	0	0	0	0	0	0	0	0	0	0	0	0	0	0	0	0	0	0	0	0	0	0	0	0	0	0	0	0	0	0	0	0	0	0
OTU11102	0	0	0	0	0	0	1	0	0	0	0	0	0	0	0	0	0	0	0	0	0	0	0	0	0	0	0	0	0	0	0	0	0	0	0	0
OTU11103	0	0	0	0	0	0	0	0	0	0	0	0	2	0	1	0	0	0	0	0	0	0	0	0	0	0	0	0	0	0	0	0	0	0	1	0
OTU11104	0	0	0	0	0	0	0	0	0	0	0	0	0	0	0	0	0	0	0	0	0	0	0	0	0	0	0	0	0	0	0	0	0	0	0	0
OTU11105	0	0	0	0	0	0	1	0	0	0	0	0	0	0	0	0	0	0	0	0	2	0	0	1	0	0	0	0	0	0	0	0	0	0	0	0
OTU11106	0	0	0	0	0	0	1	0	0	0	0	0	0	0	0	0	0	0	0	0	0	0	0	0	0	0	1	0	0	0	0	0	0	0	0	0
OTU11107	0	0	0	0	0	0	0	0	0	0	0	0	0	0	0	0	0	0	0	0	0	0	0	0	0	0	0	0	0	0	0	0	0	0	0	0
OTU11108	0	0	0	0	0	0	1	0	0	0	0	0	0	0	0	0	0	0	0	0	0	0	0	0	0	0	0	0	0	1	0	0	0	0	0	0
OTU11109	0	0	0	0	0	0	0	0	1	0	0	0	0	1	0	0	0	0	0	0	0	0	0	0	0	0	0	0	0	0	0	0	0	0	0	0
OTU1111	0	1	0	0	0	0	0	0	0	25	4	5	0	0	0	0	0	0	1	0	1	0	2	0	0	0	0	1	6	4	1	0	0	0	2	0
OTU11110	0	0	0	0	1	0	3	1	3	0	0	0	2	3	3	1	0	0	0	0	0	0	0	0	1	0	1	0	0	0	0	0	0	0	0	0
OTU11111	0	0	0	1	0	0	0	0	0	0	0	0	0	0	0	0	0	0	0	0	0	0	0	0	0	0	0	0	0	0	0	0	0	0	0	0
OTU11112	0	0	0	0	0	0	0	0	0	0	0	0	0	0	0	0	0	0	0	0	0	0	0	0	0	0	0	0	0	0	0	0	0	0	0	0
OTU11113	0	0	0	0	0	0	0	0	0	0	0	0	0	0	0	0	0	0	0	0	0	0	0	0	0	0	0	0	0	0	0	0	0	0	0	0
OTU11114	0	0	0	0	0	0	0	0	0	0	0	0	0	0	0	0	0	0	0	0	0	0	0	0	0	0	0	0	0	0	0	0	0	1	0	0
OTU11115	0	0	0	0	0	0	0	0	0	0	0	0	0	0	1	0	0	0	0	0	0	0	0	0	0	0	0	0	0	0	0	0	0	0	0	0
OTU11116	4	0	0	0	0	2	3	5	2	0	0	0	1	0	0	0	0	2	0	0	0	0	0	0	2	1	5	0	1	0	0	0	0	0	0	0
OTU11117	0	0	0	0	0	0	0	0	0	0	0	0	0	0	0	0	0	0	0	0	0	0	0	0	2	0	0	0	0	0	0	0	0	0	0	0
OTU11118	0	0	0	0	0	0	0	0	0	0	0	0	1	0	1	0	0	0	0	0	0	0	0	0	0	0	0	0	0	0	0	0	0	0	0	0
OTU11119	0	0	0	0	0	1	0	0	1	0	0	0	1	0	1	0	0	0	0	0	0	0	0	0	1	0	0	0	0	0	0	0	0	0	0	0
OTU1112	9	2	5	7	17	15	13	4	9	1	0	0	5	3	4	10	5	9	3	4	3	0	0	0	22	6	7	0	3	1	2	6	0	23	1	5
OTU11120	0	0	0	0	0	0	0	0	0	0	0	0	0	0	0	0	0	0	0	0	0	0	0	0	0	0	0	0	0	0	0	0	0	0	0	0
OTU11121	0	0	0	1	0	0	0	0	0	0	0	0	0	0	0	0	0	0	0	0	0	0	0	0	0	0	0	0	0	0	0	0	0	0	0	0
OTU11122	0	0	0	0	0	0	0	0	0	0	0	0	1	0	0	0	0	0	0	0	0	0	0	0	0	0	0	0	0	0	0	0	0	0	0	0
OTU11123	0	0	0	0	0	0	0	0	0	0	0	0	0	0	0	0	0	0	0	0	0	0	0	0	0	0	0	0	0	0	0	0	0	0	0	0
OTU11124	0	0	0	0	0	0	0	0	0	0	0	0	0	0	0	0	0	0	0	0	0	0	0	0	0	0	1	0	0	0	0	0	0	0	0	0
OTU11125	0	0	0	0	0	0	0	0	0	0	0	0	0	1	0	0	0	0	0	0	0	0	0	0	0	0	0	0	0	0	0	0	0	0	0	0
OTU11126	0	0	0	0	0	0	0	0	0	0	0	0	0	0	0	0	0	0	0	0	0	0	0	0	0	0	0	0	0	1	0	0	0	0	0	0
OTU11127	0	0	0	0	0	0	0	0	0	0	0	0	0	0	1	0	0	0	0	0	0	0	0	0	0	0	0	0	0	0	0	0	0	0	0	0
OTU11128	0	0	0	0	2	0	1	0	0	0	0	0	0	0	0	0	0	0	0	0	0	0	0	0	0	0	0	0	0	0	0	0	0	0	0	0
OTU11129	0	0	0	0	0	1	0	0	0	0	0	0	1	0	0	0	0	1	0	0	0	0	0	0	1	0	2	0	0	0	0	0	0	0	0	0
OTU1113	0	0	0	2	0	1	1	3	2	0	0	0	5	5	4	0	0	1	0	1	0	0	0	0	0	0	0	3	1	2	0	0	0	0	1	0
OTU11130	0	0	0	0	0	0	0	0	0	0	0	0	0	0	0	0	0	0	0	0	0	0	0	0	0	0	0	0	0	0	0	0	0	0	0	0
OTU11131	0	0	0	0	0	3	0	1	0	0	0	0	0	0	0	1	0	2	0	0	0	0	0	0	0	1	1	0	0	0	0	1	0	1	0	1
OTU11132	0	0	0	0	0	0	0	0	0	0	0	0	0	0	0	0	0	0	0	0	0	0	0	0	0	0	0	0	0	0	0	0	0	0	0	0
OTU11133	0	0	0	0	3	0	1	1	3	0	0	0	5	2	0	0	0	0	0	1	0	0	0	0	1	0	3	2	0	3	0	0	0	0	2	0
OTU11134	0	0	0	0	0	0	0	0	0	0	0	0	1	0	0	0	0	0	0	0	0	0	0	0	0	0	0	0	0	0	0	0	0	0	0	0
OTU11136	0	0	0	1	0	0	0	0	0	0	0	0	0	0	0	0	0	0	0	0	0	0	0	0	0	0	0	1	0	0	0	0	0	0	0	0
OTU11137	0	1	0	0	0	0	0	1	0	0	0	0	0	0	0	0	0	0	0	0	1	0	0	0	0	0	0	0	0	0	0	0	0	0	0	0
OTU11138	0	0	0	0	0	2	0	0	0	0	0	0	0	1	0	0	0	0	0	0	0	0	0	0	0	0	0	0	0	0	0	0	0	0	0	0
OTU11139	0	0	1	0	0	0	0	0	2	0	0	0	0	0	0	0	0	0	0	0	0	0	0	0	1	0	0	0	0	0	0	0	0	0	0	0
OTU1114	0	3	0	1	1	10	3	0	3	3	0	0	6	6	14	2	2	2	0	1	1	0	1	0	1	2	2	7	1	9	0	0	1	4	2	0
OTU11140	0	0	0	0	0	0	0	0	1	0	0	0	0	1	0	0	0	0	0	0	0	0	0	0	0	0	0	0	0	0	0	0	0	0	0	0
OTU11141	0	0	0	0	1	2	1	0	2	0	0	0	0	1	1	2	3	0	0	0	0	0	0	0	1	0	2	0	0	0	0	1	0	0	0	0
OTU11142	0	0	0	0	0	0	0	0	0	0	0	0	0	0	0	0	0	0	0	0	0	0	0	0	2	0	0	0	0	0	0	0	0	0	0	0
OTU11143	0	0	0	0	0	0	0	0	0	0	0	0	0	0	0	0	0	0	0	0	0	0	0	0	0	0	0	0	0	0	0	0	0	0	0	0
OTU11144	0	0	0	0	0	0	0	0	0	0	0	0	0	3	0	0	0	0	0	0	0	0	0	0	0	0	0	0	0	0	0	0	0	0	0	0
OTU11145	0	0	1	0	0	0	0	0	0	0	0	0	0	0	0	0	0	0	0	0	0	0	0	0	1	0	0	0	0	0	0	0	0	0	0	0
OTU11146	0	0	0	0	0	0	0	0	1	0	0	0	1	2	0	0	0	0	0	0	0	0	0	0	0	0	0	0	0	0	0	0	0	0	0	0
OTU11147	0	0	0	0	0	0	0	0	0	0	0	0	0	0	0	0	0	0	0	0	0	0	0	0	0	1	0	0	0	0	0	0	0	0	0	0
OTU11148	0	0	0	0	0	0	1	0	0	0	0	0	0	0	1	0	0	0	0	0	0	0	0	0	0	0	0	0	0	0	0	0	0	0	0	0
OTU11149	0	0	0	0	0	0	0	0	1	0	0	0	0	0	0	0	0	0	0	1	0	0	0	0	0	0	0	0	0	0	0	0	0	0	0	0
OTU1115	4	0	0	2	2	4	4	3	7	0	0	0	3	12	4	4	4	4	0	3	0	1	0	0	4	3	5	1	0	0	0	0	0	4	0	1
OTU11150	0	0	0	0	0	0	0	0	0	0	0	0	0	0	0	0	0	0	0	3	0	1	0	0	0	0	0	0	0	0	0	0	0	0	0	0
OTU11151	0	0	0	1	0	0	0	0	0	0	1	0	0	0	0	0	0	0	0	0	0	0	0	0	0	0	0	0	0	0	0	0	0	0	0	0
OTU11152	0	0	0	0	0	0	0	0	0	0	0	0	0	0	0	0	0	0	0	0	0	0	0	0	0	0	0	0	0	0	0	0	0	0	0	0
OTU11153	0	0	0	0	0	0	0	0	0	0	0	0	1	0	0	2	0	0	0	0	0	0	0	0	0	0	0	0	0	0	0	0	0	1	0	1
OTU11154	0	0	0	0	0	0	0	0	0	0	0	0	0	0	0	0	0	0	0	0	0	0	0	0	0	0	0	0	0	0	0	0	0	0	0	0
OTU11155	0	0	0	0	0	0	1	0	0	0	0	0	1	0	0	0	0	0	0	0	0	0	0	0	1	0	0	0	0	0	0	0	0	0	0	0
OTU11156	3	0	0	1	3	3	5	5	2	1	0	0	1	0	4	2	0	1	2	1	1	0	0	0	3	4	5	5	1	0	0	0	0	0	0	0
OTU11157	0	0	0	0	0	0	1	2	0	0	0	0	0	1	1	0	0	0	0	0	0	0	0	0	1	0	0	0	0	0	0	0	0	0	1	0
OTU11158	0	0	0	0	0	1	1	0	0	0	0	0	1	0	0	0	0	0	0	0	0	0	0	0	0	0	1	0	0	0	0	0	0	0	0	0
OTU11159	0	0	0	0	0	1	0	0	0	0	0	0	1	0	0	0	0	0	0	0	0	0	0	0	0	0	0	0	0	0	0	0	0	0	1	0
OTU1116	0	0	0	0	0	5	3	3	5	0	0	0	14	4	6	3	0	1	0	0	0	0	0	0	3	2	4	1	1	0	0	0	0	1	1	1
OTU11160	0	0	0	0	0	0	0	1	0	0	0	0	0	0	1	0	0	0	0	0	0	0	0	0	0	0	0	0	0	0	0	0	0	1	0	0
OTU11161	0	0	0	0	0	0	0	0	0	0	0	0	0	0	0	0	0	0	0	0	0	0	0	0	0	0	0	0	0	0	0	0	0	0	0	0
OTU11162	0	0	0	0	0	0	0	0	0	0	0	0	0	0	0	0	0	0	0	0	0	0	0	0	0	0	0	0	0	0	0	0	0	0	0	0
OTU11163	0	0	0	0	0	0	0	0	0	0	0	0	0	0	0	0	0	0	0	0	0	0	0	0	0	0	0	0	0	0	0	0	0	0	0	0
OTU11164	0	1	0	0	0	2	1	0	1	0	0	0	1	1	0	0	0	0	0	0	0	0	0	0	0	0	0	0	1	0	0	0	0	0	0	0
OTU11165	0	0	0	0	0	0	0	0	1	0	0	0	0	0	0	0	1	0	0	0	0	0	0	0	0	0	0	0	0	0	0	0	0	0	0	0
OTU11166	0	0	0	3	0	0	0	0	1	0	0	0	0	0	0	0	0	0	0	0	0	0	1	0	0	0	0	0	0	0	0	0	0	0	0	0
OTU11167	0	1	0	0	0	0	0	0	3	0	0	0	0	2	1	0	0	0	0	0	0	0	0	0	1	1	0	0	0	0	0	0	0	0	0	0
OTU11168	0	0	0	0	0	0	0	0	1	0	0	0	0	0	0	0	0	0	0	0	0	0	0	0	0	0	0	0	0	1	0	0	0	0	0	0
OTU11169	0	0	0	0	0	0	0	0	1	0	0	0	1	0	0	0	0	0	0	0	0	0	0	0	0	0	0	0	0	0	0	0	0	0	0	0
OTU11170	0	0	0	0	0	0	0	0	1	0	0	0	0	0	0	0	0	0	0	1	0	0	0	0	0	0	0	0	0	0	0	0	0	0	0	0
OTU11171	0	0	0	0	0	0	0	0	0	0	0	0	0	1	0	0	0	0	0	0	0	0	0	0	0	0	0	0	0	0	0	0	0	0	0	0
OTU11172	6	0	0	4	7	17	28	9	37	0	0	0	55	38	38	3	4	3	2	10	0	0	0	0	20	21	12	0	0	0	0	1	0	3	0	2
OTU11173	0	0	0	0	0	0	0	0	0	0	0	0	0	0	1	0	0	0	0	0	0	0	0	0	0	0	0	0	0	0	0	0	0	0	0	0
OTU11174	0	0	0	0	0	0	0	0	0	0	0	0	1	1	2	0	0	0	0	0	0	0	0	0	0	0	0	0	0	0	0	0	0	0	0	0
OTU11175	0	0	0	0	0	0	0	0	0	0	0	0	1	2	1	0	0	0	0	0	0	0	0	0	1	0	0	0	0	0	0	0	0	0	0	0
OTU11176	0	0	0	0	1	0	0	0	1	0	0	0	0	0	2	0	0	0	0	0	0	0	0	0	0	0	0	0	0	1	0	0	0	0	0	0
OTU11177	0	0	0	0	0	0	0	0	0	0	0	0	0	1	1	0	0	0	0	0	0	0	0	0	0	0	0	0	0	0	0	0	0	0	0	0
OTU1118	1	2	5	1	3	3	1	3	3	3	0	0	10	5	18	0	1	0	1	2	3	0	0	0	2	1	4	9	4	11	0	0	0	9	3	0
OTU11180	0	0	0	0	0	0	0	0	0	0	0	0	0	0	1	0	0	0	0	1	0	0	0	0	0	0	0	1	0	0	0	0	0	0	0	0
OTU11181	0	0	0	0	0	0	0	0	0	0	0	0	0	0	0	0	0	0	0	0	0	0	0	0	0	0	0	0	0	0	0	0	0	0	0	0
OTU11182	0	0	0	0	0	0	0	0	0	0	0	0	0	1	0	0	0	0	0	0	0	0	0	0	0	0	0	0	0	0	0	0	0	0	0	0
OTU11183	0	0	0	0	0	1	0	0	0	0	0	0	3	1	1	0	0	0	0	0	0	0	0	0	0	0	0	0	0	0	0	0	0	0	0	0
OTU11184	0	0	0	0	0	0	0	0	0	0	0	0	0	0	1	0	0	0	1	1	0	0	0	0	0	0	0	0	0	1	0	0	0	0	0	0
OTU11185	1	0	0	0	0	0	0	0	0	0	0	0	0	0	0	0	0	0	0	0	0	0	0	0	1	0	0	0	0	0	0	0	0	0	1	0
OTU11186	0	0	0	0	0	0	0	0	0	0	0	0	1	2	0	0	1	1	0	0	0	0	0	0	1	0	2	0	0	1	0	0	0	0	2	0
OTU11187	0	0	0	0	0	1	0	0	0	0	0	0	0	1	0	0	0	0	0	0	0	0	0	0	0	0	0	0	0	1	0	0	0	0	1	0
OTU11188	0	0	0	0	0	0	0	0	0	0	0	0	0	1	0	0	0	0	0	0	0	0	0	0	0	0	0	0	0	0	0	0	0	0	0	0
OTU11189	0	0	0	0	0	0	0	0	1	2	0	0	2	1	0	0	0	0	0	1	1	0	0	0	0	0	0	2	2	1	0	0	0	0	0	0
OTU1119	6	6	4	12	2	2	4	2	0	11	11	9	1	1	1	2	2	1	13	5	9	13	12	19	0	2	0	0	11	2	3	13	9	2	6	7
OTU11190	0	0	0	0	0	0	2	0	0	0	0	0	1	0	0	0	0	0	0	0	0	0	0	0	0	0	0	0	0	0	0	0	0	0	0	0
OTU11192	0	0	0	0	0	0	0	0	0	0	0	0	1	0	0	0	0	0	0	0	0	0	0	0	0	0	0	0	0	0	0	0	0	0	0	0
OTU11193	1	0	0	1	0	0	1	0	0	0	0	0	0	1	0	0	0	0	0	0	0	0	0	0	0	0	0	0	0	0	0	0	0	0	0	0
OTU11194	0	0	0	0	0	0	0	0	0	0	0	0	1	0	0	0	0	0	0	0	0	0	0	0	0	0	0	1	0	0	0	0	0	0	0	0
OTU11195	0	0	0	0	1	1	0	0	0	0	0	0	0	0	0	0	0	0	0	0	0	0	0	0	0	0	0	1	0	1	0	0	0	0	0	0
OTU11196	0	0	0	0	0	0	0	0	0	0	0	0	0	0	0	0	0	0	0	0	0	0	0	0	1	1	1	0	0	0	0	0	0	0	0	0
OTU11197	0	0	0	0	0	0	0	0	0	0	0	0	1	2	0	0	0	0	0	0	0	0	0	0	0	0	0	0	0	0	0	0	0	0	0	0
OTU11198	0	0	0	0	0	0	0	0	0	0	0	0	0	0	1	0	0	0	0	0	0	0	0	0	0	0	0	0	0	0	0	0	0	0	0	0
OTU11199	0	0	0	1	1	10	2	0	1	0	0	0	15	9	4	0	0	0	2	4	1	0	0	0	0	0	0	9	3	2	0	0	0	0	1	0
OTU112	73	7	23	17	60	29	23	38	17	4	1	0	5	3	9	30	31	27	13	10	6	0	2	6	21	16	13	0	3	5	0	16	1	24	10	13
OTU1120	0	2	1	0	0	2	0	0	0	0	7	4	0	0	0	2	0	0	2	2	3	10	14	16	0	1	0	4	1	2	9	1	3	11	4	6
OTU11200	0	0	0	0	0	0	0	0	0	0	0	0	0	0	0	0	0	0	0	0	0	0	0	0	0	0	0	0	0	0	0	0	0	0	0	0
OTU11201	0	0	0	0	0	0	0	0	0	0	0	0	0	1	0	0	0	0	0	0	0	0	0	0	0	0	0	0	0	0	0	0	0	0	0	0
OTU11202	0	0	0	0	0	0	0	0	0	0	0	0	0	1	0	0	0	0	0	0	0	0	0	0	0	0	0	0	0	0	0	0	0	0	0	0
OTU11203	0	0	0	0	0	1	0	0	0	0	0	0	0	1	1	0	0	0	0	1	0	0	0	0	0	0	0	0	0	0	0	0	0	0	0	0
OTU11204	0	0	0	0	0	0	0	0	0	0	0	0	0	0	0	0	0	0	0	0	0	0	0	0	0	1	0	0	0	0	0	0	0	0	0	0
OTU11205	0	0	0	0	0	0	0	1	0	0	0	0	0	0	0	0	0	0	0	0	0	0	0	0	0	1	0	0	0	0	0	0	0	0	0	0
OTU11206	0	0	0	0	0	0	0	0	0	0	0	0	0	0	0	0	0	0	0	0	0	0	0	0	0	0	0	0	0	0	0	0	0	0	0	0
OTU11207	0	0	0	0	0	0	0	0	0	0	0	0	1	0	0	0	0	0	0	0	0	0	0	0	0	0	0	0	1	0	0	0	0	0	0	0
OTU11208	0	0	0	0	0	0	0	0	0	0	0	0	0	0	0	0	0	0	0	0	0	0	0	0	0	0	0	0	0	0	0	0	0	0	0	0
OTU11209	0	0	0	0	0	0	0	0	0	0	0	0	0	0	0	0	0	0	0	0	0	0	0	0	1	0	0	0	0	0	0	0	0	0	0	0
OTU11210	0	1	0	0	0	0	0	0	0	0	0	0	0	0	0	0	0	0	0	0	0	0	0	0	0	0	0	0	0	0	0	0	0	0	0	0
OTU11211	0	0	0	0	0	0	0	0	0	0	0	0	0	0	0	0	0	0	0	0	0	0	0	0	0	0	0	0	0	0	0	0	0	0	0	0
OTU11212	0	0	0	0	0	0	1	0	1	0	0	0	0	0	0	0	0	0	0	1	0	0	0	0	0	0	0	0	0	0	0	0	0	0	0	0
OTU11213	0	0	0	0	0	0	0	0	0	0	0	0	1	2	0	0	0	0	0	1	0	0	0	0	0	0	0	0	0	0	0	0	0	0	0	0
OTU11214	0	0	0	0	0	1	0	0	0	0	0	0	0	0	0	0	0	0	0	0	0	0	0	0	0	0	0	0	0	1	0	0	0	0	0	0
OTU11216	0	0	0	0	0	0	0	0	1	0	0	0	0	0	0	0	0	0	0	0	0	0	0	0	0	0	0	0	0	0	0	0	0	0	0	1
OTU11217	2	0	0	0	0	0	0	0	0	0	0	0	0	0	0	0	0	1	0	0	0	0	0	0	0	0	0	0	0	0	0	0	0	0	0	0
OTU11218	0	0	0	0	0	0	0	0	1	0	0	0	0	0	0	0	0	0	0	0	0	0	0	0	1	0	0	0	0	0	0	0	0	0	0	0
OTU11219	0	0	0	0	0	0	0	0	0	0	0	0	0	0	0	0	0	0	0	0	0	0	0	0	0	0	0	0	0	0	0	0	0	0	0	0
OTU1122	0	3	4	0	2	0	2	0	0	1	0	0	2	3	2	0	0	0	3	0	4	0	0	0	0	0	0	7	3	13	0	0	0	0	4	0
OTU11220	0	0	0	0	0	0	0	0	0	0	0	0	0	1	0	0	0	0	0	0	0	0	0	0	0	0	0	0	0	0	0	0	0	1	0	0
OTU11221	0	0	0	0	0	0	0	0	0	0	0	0	0	0	0	0	0	0	0	0	0	0	0	0	0	0	0	0	0	1	0	0	0	0	0	0
OTU11222	0	0	0	0	0	0	1	0	0	0	0	0	1	1	0	0	0	2	0	0	0	0	0	0	0	0	0	0	0	1	0	0	0	0	0	0
OTU11223	0	0	0	0	0	0	0	0	0	0	0	0	2	0	0	0	0	0	0	0	0	0	0	0	0	0	0	0	0	0	0	0	0	0	0	0
OTU11224	0	0	0	0	0	0	0	0	0	0	0	0	1	0	0	0	0	0	0	0	0	0	0	0	0	0	0	0	0	0	0	0	0	0	0	0
OTU11225	0	0	0	0	0	0	0	0	0	0	0	0	0	1	2	0	0	0	0	0	0	0	1	0	0	1	0	0	0	0	1	1	0	0	0	0
OTU11226	0	0	0	3	0	0	0	0	0	0	0	0	1	3	3	0	0	0	0	1	0	0	0	0	2	0	0	0	0	0	0	0	0	0	0	0
OTU11227	0	0	0	0	1	0	1	0	1	0	0	0	0	0	1	0	0	0	0	0	0	0	0	0	0	0	0	0	0	0	0	0	0	0	0	0
OTU11228	0	0	0	0	0	0	0	0	0	0	0	0	1	1	1	0	0	0	0	0	0	0	0	0	0	0	0	0	0	0	0	0	0	0	0	0
OTU1123	4	6	3	3	9	20	11	13	8	4	0	0	14	16	22	4	3	3	7	4	5	0	0	0	14	6	7	23	7	33	0	1	0	13	10	0
OTU11231	0	0	0	0	0	1	3	0	1	0	0	0	1	0	1	0	0	0	0	0	0	0	0	0	0	0	0	0	1	2	0	0	0	0	0	0
OTU11232	0	0	0	0	0	0	0	0	0	0	0	0	0	0	0	0	0	0	0	0	0	0	0	0	0	2	0	0	1	0	0	0	0	0	0	0
OTU11233	0	0	0	0	0	0	0	0	0	0	0	0	2	1	0	1	1	0	0	0	0	0	0	0	1	0	0	1	0	0	0	0	0	0	0	0
OTU11234	0	0	0	0	0	0	0	1	0	0	0	0	0	1	0	0	0	0	0	0	0	0	0	0	0	0	1	0	0	0	0	0	0	0	0	0
OTU11235	0	0	0	0	0	0	1	0	0	0	0	0	0	1	0	0	0	0	1	0	0	0	0	0	0	0	0	0	0	0	0	0	0	0	0	0
OTU11236	1	0	0	0	0	0	0	0	0	0	0	0	0	0	0	0	0	0	0	0	0	0	0	0	0	0	0	0	0	0	0	0	0	0	0	0
OTU11237	0	0	0	0	0	0	0	0	0	0	0	0	0	0	0	0	0	0	0	0	0	0	0	0	0	0	0	0	0	0	0	0	0	0	0	0
OTU11238	0	0	0	0	0	0	0	0	0	0	0	0	0	0	0	0	0	0	0	0	0	0	0	0	0	0	0	0	0	0	0	0	0	0	0	0
OTU11239	0	0	0	0	0	0	0	0	0	0	0	0	0	0	0	0	0	0	0	0	0	0	0	0	0	0	0	0	0	0	0	0	0	0	0	0
OTU1124	0	1	1	0	0	0	0	0	0	2	2	6	0	0	0	0	0	0	1	0	1	3	4	1	0	0	0	2	11	0	3	2	2	0	3	1
OTU11240	0	0	0	1	0	0	0	0	0	0	0	0	0	0	1	0	1	0	0	0	0	0	0	0	1	2	0	0	0	0	0	0	0	0	0	0
OTU11241	0	0	0	0	0	0	0	0	0	0	0	0	0	0	0	0	0	0	0	1	0	0	0	0	0	1	0	2	1	1	0	0	0	0	1	0
OTU11242	0	0	0	4	0	0	0	0	0	0	0	0	0	0	0	0	0	0	0	0	0	0	0	0	0	0	0	0	0	0	0	0	0	0	0	0
OTU11243	0	0	0	0	0	0	0	0	0	0	0	0	0	0	0	0	0	0	0	0	0	0	0	0	0	0	0	0	0	0	0	0	0	0	0	0
OTU11245	0	0	0	0	0	0	0	0	0	0	0	0	1	0	0	0	0	0	0	0	0	0	0	0	1	0	0	0	0	0	0	0	0	0	0	0
OTU11247	0	0	0	0	1	0	1	0	1	0	0	0	1	2	3	0	0	1	0	0	0	0	0	0	1	0	0	0	1	0	0	0	0	0	0	0
OTU11248	0	0	0	0	0	0	0	0	0	0	0	0	0	0	0	0	0	0	0	0	0	0	0	0	1	1	0	0	0	0	0	0	0	0	0	0
OTU11249	0	0	0	1	0	2	0	0	0	0	0	0	0	0	0	0	0	0	0	0	0	0	0	0	0	0	0	1	0	0	0	0	0	0	0	0
OTU1125	0	0	1	0	0	0	0	0	0	0	0	0	0	0	0	0	1	0	2	0	1	100	1	2	0	0	0	0	1	0	1	0	2	0	0	0
OTU11250	0	0	0	1	0	0	0	0	0	0	0	0	1	1	0	0	0	0	0	0	0	0	0	0	0	0	0	0	0	0	0	0	0	0	0	0
OTU11251	0	0	0	0	0	0	0	0	0	0	0	0	0	1	0	0	0	0	0	1	0	0	0	0	0	1	0	1	0	0	0	0	0	1	0	0
OTU11252	0	0	0	0	0	0	0	0	0	0	0	0	0	0	0	0	0	0	0	0	0	0	0	0	0	0	0	0	0	0	0	0	0	0	0	0
OTU11253	0	0	0	0	0	0	0	0	0	0	0	0	0	0	0	0	0	0	0	0	0	0	0	0	0	0	0	0	0	0	0	0	0	0	0	0
OTU11254	0	0	0	0	0	0	0	0	0	0	0	0	0	1	0	0	0	0	0	0	0	0	0	0	0	0	0	0	0	0	0	0	0	0	0	0
OTU11255	0	0	0	1	0	0	0	0	0	0	0	0	0	0	0	0	0	0	0	0	0	0	0	0	0	0	0	0	0	0	0	0	0	0	1	0
OTU11256	0	0	0	0	0	0	0	0	0	0	0	0	1	0	0	0	0	0	0	0	0	0	0	0	0	0	0	0	0	0	0	0	0	0	0	0
OTU11257	0	0	0	0	0	0	0	0	0	0	0	0	0	0	0	0	0	0	0	0	0	0	0	0	0	0	0	0	0	0	0	0	0	0	0	0
OTU11258	0	0	0	0	0	0	0	0	0	0	0	0	0	2	0	0	0	0	0	0	0	0	0	0	0	0	0	0	0	1	0	0	0	0	0	0
OTU11259	0	0	0	1	0	0	0	0	0	0	0	0	1	0	0	0	0	0	0	0	0	0	0	0	0	0	0	0	0	0	0	0	0	0	0	0
OTU1126	0	10	1	0	1	1	3	0	0	3	0	0	0	0	1	0	0	0	2	0	3	0	0	0	0	0	0	32	4	30	0	0	0	0	3	0
OTU11260	0	0	0	2	0	0	0	0	0	0	0	0	2	0	0	0	0	1	0	0	0	0	0	0	0	0	0	0	0	0	0	0	0	0	0	0
OTU11261	0	0	0	1	0	0	0	0	0	0	0	0	0	0	1	0	0	0	0	0	0	0	0	0	2	0	0	0	0	0	0	0	0	0	0	0
OTU11262	0	0	0	0	0	0	0	0	0	0	0	0	1	1	0	0	0	0	0	0	0	0	0	0	1	0	0	0	0	0	0	0	0	0	0	0
OTU11263	0	0	0	0	0	0	1	0	0	0	0	0	1	1	0	0	0	0	0	0	0	0	0	0	0	0	0	0	0	0	0	0	0	0	0	0
OTU11264	0	0	0	0	0	0	0	0	0	0	0	0	1	0	0	0	0	1	0	0	0	0	0	0	0	0	0	0	0	0	0	0	0	0	0	0
OTU11265	0	0	0	0	0	0	0	0	1	0	0	0	2	1	1	0	0	0	0	0	0	0	0	0	3	0	0	0	0	0	0	0	0	0	0	0
OTU11266	4	0	0	0	0	1	0	0	0	0	0	0	1	0	0	0	1	1	1	0	1	1	0	0	0	0	1	0	0	0	0	0	0	2	1	0
OTU11267	0	0	0	0	0	0	1	0	0	0	0	0	1	0	0	0	0	0	0	0	0	0	0	0	0	0	1	0	0	0	0	0	0	0	0	0
OTU11268	1	0	0	0	0	0	0	0	0	0	0	0	1	0	0	0	0	0	0	0	0	0	0	0	0	0	0	0	0	0	0	0	0	0	0	0
OTU11269	0	0	0	0	0	0	0	0	0	0	0	0	1	0	1	0	0	0	0	0	0	0	0	0	0	0	0	0	0	0	0	0	0	0	0	0
OTU1127	2	0	0	3	0	1	1	1	1	0	0	0	3	4	0	6	5	4	0	2	0	0	0	0	2	2	1	0	0	0	0	0	0	1	0	0
OTU11270	0	0	0	4	0	1	0	0	0	0	0	0	0	0	0	0	0	0	0	0	0	0	0	0	0	0	0	0	0	0	0	0	0	0	0	0
OTU11271	0	0	0	0	0	0	1	0	0	0	0	0	0	0	0	0	0	0	0	0	0	0	0	0	0	0	0	0	0	0	0	0	0	0	0	0
OTU11272	9	0	2	5	2	1	4	3	8	2	0	0	5	5	2	8	6	5	1	0	2	0	0	0	7	7	9	3	0	3	1	0	0	5	6	2
OTU11273	0	0	0	0	0	0	0	0	0	0	0	0	0	0	0	0	0	0	0	0	0	0	0	0	0	0	0	0	0	0	0	0	0	0	0	0
OTU11274	0	0	0	0	0	0	0	0	0	0	0	0	0	0	0	0	0	0	0	1	0	0	0	0	0	0	0	0	0	0	0	0	0	0	0	0
OTU11275	0	0	0	1	1	0	1	0	0	0	0	2	1	0	2	0	1	1	0	0	2	1	0	0	0	0	0	0	0	0	0	2	0	0	0	0
OTU11276	0	0	0	0	0	1	0	0	0	0	0	0	0	0	0	0	0	1	0	0	0	0	0	0	0	0	1	0	0	0	0	0	0	0	0	0
OTU11277	0	0	0	0	0	0	0	0	0	0	0	0	0	0	0	0	0	0	0	0	0	0	0	0	0	0	0	0	0	0	0	0	0	0	0	0
OTU11278	0	0	0	0	0	1	0	0	0	1	0	0	0	0	0	0	0	0	0	1	0	0	0	0	0	0	1	0	0	0	0	0	0	0	0	0
OTU11279	0	0	1	0	0	0	0	0	0	0	0	0	0	0	0	0	0	0	0	0	0	0	1	0	0	0	0	0	0	0	0	0	0	0	0	0
OTU1128	3	4	2	11	3	0	1	0	0	1	3	1	1	0	1	0	0	0	3	0	2	19	25	4	0	0	1	1	0	0	2	0	4	0	0	0
OTU11280	0	0	0	0	0	0	0	0	0	0	0	0	0	0	0	0	0	0	0	0	0	0	0	0	0	0	0	0	0	0	0	0	0	0	0	0
OTU11281	0	0	0	0	0	0	0	0	0	0	0	0	0	0	0	0	0	0	0	0	0	0	0	0	0	0	0	0	0	0	0	0	0	0	0	0
OTU11282	0	0	0	0	1	0	1	0	0	0	0	0	0	0	0	0	0	0	0	0	0	0	0	0	0	0	0	0	0	0	0	0	0	0	0	0
OTU11283	0	0	0	1	1	0	2	0	0	0	0	0	0	0	0	0	0	0	0	0	0	0	0	0	1	0	0	0	0	1	0	0	0	0	0	0
OTU11284	0	0	0	0	1	0	0	0	0	0	0	0	0	0	0	0	0	0	0	0	0	0	0	0	0	0	0	0	0	0	0	0	0	0	1	0
OTU11285	0	0	0	2	0	0	0	0	0	0	0	0	0	0	0	0	0	0	0	0	0	0	0	0	0	0	0	0	0	0	0	0	0	0	0	0
OTU11286	26	17	18	17	13	8	7	5	4	3	17	8	2	9	3	5	20	20	9	36	19	8	7	12	1	24	5	1	7	4	22	20	21	11	13	16
OTU11287	3	7	4	0	9	0	1	0	0	1	1	2	0	0	0	0	0	2	0	0	3	1	1	2	0	0	0	1	7	0	2	3	9	0	4	0
OTU11288	0	0	0	1	0	0	0	0	0	0	0	0	0	0	0	0	0	0	0	0	0	0	0	0	0	0	0	0	0	0	0	0	0	0	0	0
OTU11289	0	0	0	0	0	0	0	0	0	0	0	0	0	0	0	0	0	0	0	0	0	0	0	0	0	0	0	0	0	0	0	0	0	0	0	0
OTU1129	6	5	3	13	3	4	0	3	0	0	2	0	0	1	0	0	0	2	6	2	3	1	1	0	0	10	3	0	1	0	0	1	0	4	4	1
OTU11290	0	0	0	3	0	0	0	0	0	0	0	0	0	0	0	0	0	0	0	2	1	0	0	0	0	0	0	0	0	0	0	0	0	0	0	0
OTU11291	0	0	0	1	0	0	0	0	0	0	0	0	0	0	1	0	0	0	0	0	0	0	0	0	0	0	0	0	0	0	0	0	0	0	0	0
OTU11292	0	0	0	9	0	0	0	0	1	0	0	0	0	0	0	0	0	0	0	0	0	0	0	0	1	0	1	0	0	0	0	0	0	0	0	0
OTU11293	0	0	0	1	0	0	0	0	0	0	0	0	0	0	0	0	0	0	0	0	0	0	0	0	0	0	0	0	0	0	0	0	0	0	0	0
OTU11294	0	0	0	2	0	2	0	1	0	0	0	0	3	9	4	0	1	0	0	0	0	0	0	0	7	0	1	0	0	1	0	0	0	0	0	0
OTU11295	0	0	0	0	0	0	1	0	0	0	0	0	0	1	0	0	0	0	0	0	0	0	0	0	0	0	1	0	0	0	0	0	0	0	1	0
OTU11296	0	0	0	0	0	0	0	0	0	0	0	0	0	0	0	0	0	0	0	0	0	0	0	0	0	0	0	0	0	0	0	0	0	0	0	0
OTU11297	0	0	0	0	0	0	0	0	0	0	0	0	0	0	0	0	0	0	0	0	0	0	0	0	0	0	0	0	0	0	0	0	0	0	0	0
OTU11298	0	0	0	0	0	0	0	0	0	0	0	0	0	0	0	0	0	0	0	0	0	0	0	0	0	0	0	0	0	0	0	0	0	0	0	0
OTU11299	0	0	0	0	0	0	0	0	0	0	0	0	0	1	0	0	0	0	0	0	0	0	0	0	0	0	0	0	0	0	0	0	0	0	1	0
OTU113	7	2	6	5	3	3	14	2	16	5	3	0	7	3	15	4	4	2	2	3	4	6	10	3	8	13	10	11	5	15	1	3	1	9	38	3
OTU1130	1	11	4	1	0	0	0	0	0	0	1	1	0	2	0	0	0	1	1	2	2	2	0	3	0	0	0	1	0	0	0	0	2	3	2	0
OTU11300	0	0	0	0	0	0	0	0	0	0	0	0	0	1	0	0	0	0	0	0	0	0	0	0	0	0	0	0	0	0	0	0	0	0	0	0
OTU11301	8	0	8	5	9	13	5	7	43	0	0	0	12	42	19	6	2	5	7	4	0	1	0	0	15	8	25	0	2	3	0	3	0	6	3	4
OTU11302	0	0	0	0	0	0	0	0	0	0	0	0	0	0	0	0	0	0	0	0	0	0	0	0	0	0	0	0	0	0	0	0	0	0	0	0
OTU11303	0	0	0	0	0	0	0	0	0	1	0	0	0	0	0	0	0	0	0	0	0	0	0	0	0	0	0	0	0	0	1	0	0	0	0	0
OTU11304	0	0	0	0	0	1	0	0	0	0	0	0	0	0	0	0	0	0	0	0	0	0	0	0	0	0	0	0	0	0	0	0	0	0	0	0
OTU11305	0	0	0	0	0	0	0	0	1	0	0	0	0	0	0	0	0	0	0	0	0	0	0	0	1	0	0	0	0	0	0	0	0	0	0	0
OTU11306	0	1	0	0	0	0	0	0	0	0	0	0	0	0	0	0	0	0	0	0	0	0	0	0	0	0	0	0	1	0	0	0	0	0	0	0
OTU11307	0	0	0	0	0	0	0	0	0	0	0	0	0	0	0	0	0	0	0	0	0	0	0	0	0	1	1	0	0	0	0	0	0	0	0	0
OTU11308	0	0	0	0	0	0	0	0	0	1	0	1	0	0	0	0	0	0	1	0	0	1	0	0	0	0	0	0	0	0	0	0	0	0	0	0
OTU11309	0	0	0	1	0	1	1	1	3	0	0	0	5	6	4	0	1	0	0	1	0	0	0	0	4	2	0	0	0	0	0	0	0	0	0	0
OTU11310	0	0	0	0	0	0	0	0	0	0	0	0	1	0	0	0	0	0	0	0	0	0	0	0	0	0	0	0	0	0	0	0	0	0	0	0
OTU11311	0	0	0	0	0	0	0	0	0	0	0	0	0	1	0	0	0	0	0	0	0	0	0	0	0	0	0	0	0	0	0	0	0	0	0	0
OTU11312	0	0	0	2	0	1	0	0	0	0	0	0	0	0	0	0	0	0	0	0	0	0	0	0	0	0	0	0	0	0	0	0	0	0	0	0
OTU11313	0	0	0	0	0	1	0	0	0	0	0	0	0	0	0	0	0	0	0	0	0	0	0	0	0	0	0	1	0	1	0	0	0	0	0	0
OTU11314	1	1	0	3	1	1	3	5	0	0	1	0	0	3	1	3	1	0	2	2	2	0	0	0	3	1	1	1	1	4	0	3	0	2	0	1
OTU11315	0	0	0	0	0	0	0	0	0	0	0	0	0	0	0	0	0	0	0	0	0	0	0	0	1	0	0	0	0	0	0	0	0	0	0	0
OTU11316	0	0	0	0	0	0	0	0	0	0	0	0	0	0	0	0	0	0	1	0	0	0	0	0	0	0	0	0	2	0	0	0	0	0	0	0
OTU11317	0	0	0	0	0	0	0	0	0	0	0	0	0	0	0	0	0	0	0	0	1	0	0	0	0	0	0	0	0	1	0	0	0	0	0	0
OTU11318	0	1	0	0	0	0	0	0	1	0	0	0	0	0	0	0	0	0	0	0	0	0	0	0	0	0	0	0	0	0	0	0	0	0	0	0
OTU11319	0	0	1	0	0	0	1	0	0	0	0	0	0	0	0	0	0	0	0	0	1	0	0	0	0	0	0	1	1	3	0	0	0	0	0	0
OTU1132	0	1	2	0	0	0	0	0	0	0	2	0	0	0	0	0	0	1	0	0	1	0	1	0	0	0	0	1	0	2	0	1	0	1	9	3
OTU11320	0	0	0	0	0	0	0	0	0	0	0	0	0	0	0	0	0	0	0	0	0	0	0	0	0	0	0	0	0	1	0	0	0	0	0	0
OTU11321	0	0	0	0	0	0	0	0	0	1	0	0	0	0	0	0	0	0	1	0	1	0	0	0	0	0	0	0	0	1	0	0	0	0	0	1
OTU11322	0	0	0	0	0	1	0	0	0	1	0	0	0	0	0	0	0	0	0	0	0	0	0	0	0	0	0	0	0	0	0	0	0	2	0	0
OTU11323	0	0	0	0	0	0	0	0	0	0	0	0	0	1	0	0	0	0	0	0	0	0	0	0	0	0	0	0	0	1	0	0	0	0	0	0
OTU11324	0	0	0	0	0	0	0	0	0	0	0	0	0	0	0	0	0	0	0	0	1	0	0	0	0	0	0	0	0	0	0	0	0	0	0	0
OTU11325	1	0	0	1	0	1	0	0	2	0	0	0	2	0	2	3	1	0	0	0	0	2	0	2	0	0	1	4	0	2	1	1	2	0	0	0
OTU11326	0	0	0	0	0	0	0	0	0	0	0	0	0	0	0	0	0	0	0	0	0	0	0	0	0	0	0	1	0	0	0	0	0	0	1	0
OTU11327	0	0	0	0	0	0	0	0	0	0	0	0	0	0	0	0	0	0	0	0	0	0	0	0	0	0	0	0	0	0	0	0	0	0	0	0
OTU11328	0	0	0	1	0	0	0	0	0	0	0	0	0	0	0	0	0	0	1	0	0	0	1	0	0	0	0	0	0	0	0	0	0	0	0	0
OTU11329	0	0	0	0	0	0	0	0	0	0	0	0	0	0	0	0	0	0	0	0	0	0	0	0	0	0	0	0	0	0	0	0	0	0	0	0
OTU11330	0	0	0	0	0	0	0	0	0	0	0	0	0	0	0	0	0	0	0	0	1	0	0	0	0	0	0	0	0	0	0	0	0	0	0	0
OTU11331	0	0	1	0	0	0	0	1	0	0	0	0	0	0	0	0	0	0	1	0	0	0	0	0	0	0	0	4	0	4	0	0	0	0	1	0
OTU11332	0	0	0	0	0	0	0	0	0	4	0	0	0	0	0	0	0	0	0	0	0	0	2	0	0	0	0	1	2	0	1	0	0	0	0	0
OTU11333	0	0	0	0	0	0	0	0	0	0	0	0	0	0	0	0	0	0	0	0	0	0	0	0	0	0	0	0	0	1	0	0	0	0	0	0
OTU11334	0	0	0	0	0	0	0	0	0	0	0	0	0	0	0	0	0	0	0	0	0	0	0	0	0	0	0	0	0	0	0	0	0	0	0	0
OTU11336	0	0	0	0	0	0	0	0	0	0	0	0	0	0	0	0	0	0	0	0	0	0	0	0	0	0	0	0	1	0	0	0	0	0	0	0
OTU11337	0	0	0	0	0	0	0	0	0	0	0	0	0	0	0	0	0	0	0	1	0	0	0	0	0	0	0	0	2	0	0	0	0	0	2	1
OTU11338	0	0	0	0	0	0	0	0	0	0	0	0	0	0	0	0	0	0	0	0	0	0	0	0	0	0	0	0	1	0	0	0	0	0	0	0
OTU11339	0	0	0	0	0	0	0	0	0	0	0	0	0	0	0	1	0	0	0	0	1	0	0	0	0	0	0	0	1	0	0	0	0	0	0	0
OTU1134	1	4	5	4	3	0	3	1	1	0	1	0	1	0	1	7	4	10	1	4	5	1	1	2	4	5	2	1	0	1	0	0	1	4	1	1
OTU11340	0	2	0	0	0	0	0	0	0	0	1	0	0	0	0	0	0	0	0	0	1	0	0	0	1	0	0	0	0	0	0	0	0	1	3	0
OTU11341	0	0	0	0	0	0	0	0	0	0	0	0	0	0	0	0	0	0	0	0	0	0	0	0	0	0	0	0	1	0	0	0	0	0	0	0
OTU11342	0	2	0	0	0	0	0	0	0	0	0	0	0	0	0	0	0	0	0	0	0	0	0	0	0	0	0	0	1	0	0	0	0	0	0	0
OTU11343	0	0	0	0	0	0	0	0	0	0	0	0	0	0	0	0	0	0	0	0	0	0	0	0	0	0	0	0	1	0	0	0	0	0	0	0
OTU11344	0	0	1	0	0	0	0	0	0	0	0	0	0	0	0	0	0	0	0	0	0	4	0	2	0	0	0	0	1	0	0	0	0	0	0	0
OTU11345	0	0	1	0	0	1	0	0	0	0	0	0	0	0	0	1	0	1	2	0	0	1	0	0	0	0	0	0	1	0	1	0	0	1	0	0
OTU11347	0	1	0	1	0	0	0	0	0	0	0	0	1	0	0	0	0	0	2	0	0	1	0	0	0	1	0	0	0	1	1	0	0	0	0	0
OTU1135	4	0	0	0	3	8	4	4	5	0	0	0	4	6	7	1	4	5	1	0	0	0	0	0	3	4	1	2	0	0	0	2	0	0	0	0
OTU11350	0	0	0	0	0	1	1	0	1	1	1	0	0	0	0	0	0	2	1	1	1	1	2	2	0	0	0	0	1	0	0	0	0	2	0	0
OTU11351	0	0	0	0	0	0	0	0	0	0	0	0	0	0	0	0	0	0	1	0	0	0	1	0	0	0	0	0	0	0	0	0	0	0	0	0
OTU11352	2	1	0	1	0	2	4	0	2	2	1	0	2	7	4	0	0	1	1	0	1	1	3	0	1	0	0	2	1	2	2	0	0	4	3	0
OTU11353	0	0	0	0	0	0	0	0	0	0	0	0	0	0	0	0	0	0	0	0	0	0	0	0	0	0	0	0	0	0	0	0	0	1	0	0
OTU11354	0	0	0	2	0	0	0	0	0	0	0	0	0	0	0	0	0	1	0	0	2	0	0	0	0	0	0	0	1	0	0	0	1	0	0	0
OTU11355	0	0	0	0	0	0	0	0	0	0	0	0	0	0	0	0	0	0	0	0	0	1	1	0	0	0	0	0	0	0	0	0	0	0	0	0
OTU11357	0	0	0	0	0	0	0	0	0	0	0	0	0	0	0	0	0	0	0	0	0	0	0	0	0	0	0	0	0	0	0	0	0	0	0	0
OTU11358	0	0	0	0	0	0	0	0	0	0	0	0	0	0	0	0	0	0	0	0	0	0	0	0	0	0	0	0	0	0	0	0	0	0	0	0
OTU11359	0	0	0	0	0	0	0	1	0	0	0	1	0	0	0	0	0	0	0	0	4	0	0	0	0	0	0	0	1	0	0	0	2	0	0	0
OTU1136	0	7	2	1	1	0	2	4	3	0	0	0	0	0	4	0	0	0	1	2	0	0	0	0	5	0	3	0	0	0	0	4	0	0	0	0
OTU11360	32	7	20	12	10	6	18	7	4	3	5	5	1	6	1	3	11	4	6	15	6	5	5	6	5	13	6	1	0	2	2	9	4	18	18	11
OTU11361	0	0	0	0	0	0	0	0	0	0	0	0	0	0	0	0	0	0	0	0	0	0	1	0	0	0	0	0	0	0	0	0	0	0	0	0
OTU11362	1	1	1	2	5	0	0	0	0	0	0	1	0	1	0	0	0	1	2	2	0	1	0	0	0	1	0	0	0	0	0	0	2	4	2	2
OTU11363	0	0	1	0	0	0	0	0	0	0	0	0	0	0	0	0	0	0	0	0	0	0	0	0	0	0	0	0	0	0	0	0	0	0	0	0
OTU11364	0	1	0	1	0	0	0	1	0	0	0	0	0	0	0	1	1	1	1	5	0	1	0	0	1	0	0	0	0	0	0	0	0	0	1	1
OTU11365	0	0	1	1	0	0	6	0	1	1	0	0	0	0	1	0	0	0	4	0	1	0	0	0	0	0	0	16	3	7	0	0	0	0	2	0
OTU11366	1	0	0	0	0	0	0	0	0	1	0	0	0	0	0	1	0	0	1	0	0	0	0	0	0	0	0	0	0	0	0	2	0	2	0	0
OTU11367	0	0	0	0	0	0	0	0	0	0	0	0	0	0	0	0	0	1	0	0	0	0	0	0	0	0	0	0	0	0	0	0	0	0	0	0
OTU11368	2	0	0	1	0	0	0	0	0	0	0	0	0	0	0	1	1	0	0	0	0	0	0	0	0	1	1	0	0	0	0	0	0	0	0	0
OTU11369	0	0	0	0	0	0	0	0	0	0	0	0	0	0	0	0	0	0	0	0	0	0	0	0	0	0	0	0	0	0	0	0	0	0	0	0
OTU1137	0	0	0	2	0	3	1	1	4	0	0	0	11	5	5	3	3	4	0	0	0	0	0	0	4	3	2	0	0	0	0	0	0	0	0	2
OTU11370	0	0	0	0	0	0	0	0	0	0	0	0	0	0	0	0	0	0	0	0	0	0	0	0	0	0	0	0	0	0	0	0	0	0	0	1
OTU11371	0	0	0	0	0	0	0	0	0	0	0	0	0	1	0	0	0	0	0	0	1	0	0	0	0	0	0	0	0	0	0	0	0	0	0	0
OTU11372	0	0	0	0	0	1	0	0	1	0	0	0	2	2	1	0	0	0	0	0	0	0	0	0	0	1	1	0	0	1	0	0	0	0	0	0
OTU11373	0	0	0	0	0	0	0	0	0	0	0	0	0	0	0	0	0	0	0	1	0	0	0	0	0	0	0	0	0	0	0	0	0	0	1	1
OTU11374	20	4	10	27	7	3	13	4	3	0	3	1	6	2	5	22	19	16	12	8	5	1	0	4	12	15	16	2	3	0	1	2	4	9	12	5
OTU11375	0	0	0	0	0	0	0	0	0	0	0	0	0	0	0	0	0	0	0	1	1	0	0	0	0	0	0	0	0	0	0	0	0	0	0	0
OTU11376	0	0	0	0	1	0	0	0	0	0	0	0	0	1	0	0	0	0	0	0	0	0	0	0	0	0	0	0	0	0	0	0	0	0	0	0
OTU11377	0	0	0	0	0	0	0	0	0	0	0	0	0	1	0	0	0	0	0	0	0	0	0	0	0	0	0	0	0	0	0	0	0	0	0	0
OTU11378	1	0	0	0	0	0	0	0	0	0	0	0	1	2	0	0	0	1	0	0	0	0	0	0	0	1	1	0	0	0	0	0	0	0	0	0
OTU11379	0	0	0	0	0	0	0	0	0	0	0	0	0	1	0	0	0	0	0	0	0	0	0	0	0	0	0	0	0	0	0	0	0	0	0	0
OTU1138	0	0	2	0	0	1	0	0	0	0	1	0	0	1	0	0	0	0	3	1	0	2	3	0	0	0	0	2	1	1	0	0	1	10	3	4
OTU11380	0	0	0	0	0	0	0	0	0	0	0	0	0	1	0	0	0	0	0	0	0	0	0	0	0	0	0	0	0	0	0	0	0	0	0	0
OTU11381	0	0	0	0	0	0	0	0	0	0	0	0	0	0	0	0	0	0	0	0	1	0	0	0	0	0	0	0	0	0	0	0	0	0	0	0
OTU11382	0	0	0	0	0	0	0	0	0	0	0	0	0	0	0	0	0	0	0	0	1	0	0	0	0	0	0	0	0	0	0	0	0	0	0	0
OTU11386	0	0	0	0	0	0	0	0	0	0	0	0	0	0	0	0	0	0	0	0	1	0	0	0	0	0	0	0	0	0	0	0	0	0	0	0
OTU11387	7	0	14	14	0	1	3	2	1	2	2	1	0	0	2	6	5	6	10	2	4	2	8	11	3	7	4	1	5	1	9	10	2	2	4	8
OTU11388	0	0	1	0	1	0	0	1	0	0	0	0	0	0	0	0	0	0	0	1	0	0	0	0	0	1	1	0	0	0	0	0	0	0	0	0
OTU11389	0	0	1	0	0	0	0	0	0	0	0	0	0	0	0	0	0	0	0	0	0	0	0	0	0	0	0	0	0	0	0	0	0	0	0	0
OTU1139	2	0	2	0	0	1	2	1	5	0	0	0	3	4	1	3	2	1	1	0	0	0	0	0	4	2	3	0	0	1	0	0	0	5	1	1
OTU11390	0	0	1	0	0	0	0	0	0	0	0	0	0	0	0	0	0	0	0	0	0	0	0	0	0	0	0	0	0	0	0	0	0	0	0	0
OTU11391	0	0	1	0	0	0	0	0	0	0	0	0	0	0	0	0	0	0	0	0	0	0	0	0	0	0	0	0	0	0	0	0	0	0	0	0
OTU11392	3	5	5	0	0	1	0	0	0	2	11	1	0	0	0	0	0	2	12	4	9	5	8	7	0	0	1	0	5	1	2	6	8	0	1	1
OTU11395	0	1	0	0	0	0	0	0	0	0	0	0	0	0	0	0	0	0	0	0	0	0	0	0	1	0	0	0	0	0	0	0	0	0	0	0
OTU11396	0	0	0	0	0	0	0	0	0	0	0	0	0	0	0	0	0	0	0	1	0	0	0	0	0	0	0	0	0	0	0	0	0	0	0	0
OTU11397	0	0	0	0	0	0	0	0	0	0	0	0	0	0	0	0	0	0	1	0	0	0	0	0	0	0	0	0	0	0	0	1	0	1	0	0
OTU11398	0	0	0	0	0	0	0	0	0	0	0	0	0	0	0	0	0	0	0	0	0	0	0	0	0	0	0	0	0	0	0	1	0	0	0	0
OTU11399	0	0	0	2	0	1	0	0	1	0	1	0	4	0	0	1	0	0	0	0	1	0	0	0	1	1	2	0	2	0	0	1	0	0	0	0
OTU114	10	19	11	23	18	74	48	5	46	22	2	1	92	56	87	5	0	3	31	12	11	0	0	0	33	9	28	188	59	134	0	0	0	14	13	1
OTU1140	3	0	0	9	0	2	0	0	2	0	0	0	9	2	4	1	2	0	1	0	0	0	0	0	6	4	4	0	1	0	0	0	1	3	0	0
OTU11400	1	1	0	0	1	0	2	3	1	1	0	0	5	1	2	0	1	1	3	0	0	0	0	0	1	0	0	0	0	1	0	0	1	0	1	0
OTU11401	2	1	8	12	1	2	1	4	3	1	0	0	5	6	5	2	3	3	5	3	3	0	0	3	5	2	1	1	0	3	1	5	1	2	4	5
OTU11402	0	0	0	0	0	0	0	0	0	0	0	0	0	0	0	0	0	0	0	1	0	0	0	0	0	0	0	0	0	0	0	0	0	1	0	0
OTU11403	0	0	0	0	0	0	0	0	0	0	0	0	0	0	0	0	0	0	0	0	0	0	0	0	0	0	0	0	0	0	0	0	0	0	0	0
OTU11404	0	0	0	0	0	0	0	0	0	0	0	0	0	0	0	0	0	0	0	0	0	0	0	0	0	0	0	0	0	0	0	0	0	0	0	0
OTU11405	0	0	0	0	0	0	0	0	0	0	0	0	0	0	0	0	0	0	0	0	0	0	0	0	0	0	0	0	0	0	0	1	0	0	0	0
OTU11406	0	0	3	6	1	0	0	1	0	0	0	0	1	3	1	11	8	20	0	1	2	2	0	0	4	4	4	0	0	0	5	1	1	0	0	0
OTU11407	0	0	0	0	0	0	0	0	0	0	0	0	0	0	0	0	0	0	1	0	0	0	0	0	0	0	0	0	0	0	0	0	0	0	0	0
OTU1141	2	0	2	2	1	5	5	6	5	0	0	0	4	2	3	2	1	1	4	1	1	0	0	0	3	3	2	2	1	3	0	1	0	4	2	1
OTU11410	0	0	1	0	0	0	0	0	0	0	0	0	0	0	0	0	0	0	0	0	0	0	0	1	0	0	0	0	0	0	1	0	0	0	0	0
OTU11411	0	0	0	0	0	0	0	0	0	0	0	0	0	0	0	0	0	1	0	0	0	0	0	0	0	0	0	0	0	0	0	1	0	0	0	0
OTU11412	4	0	1	0	0	0	0	0	0	4	2	6	0	0	0	0	1	0	0	0	0	4	3	2	0	0	0	0	0	0	20	8	16	0	0	0
OTU11413	0	0	0	0	0	0	0	0	0	0	0	0	0	0	0	1	0	0	0	0	0	0	0	1	0	0	0	0	1	0	0	0	0	0	0	0
OTU11414	0	0	0	0	0	0	0	0	0	0	0	0	0	0	0	0	0	0	0	0	0	0	0	0	0	0	0	0	0	0	0	0	0	0	0	0
OTU11415	35	10	7	23	157	5	0	0	6	2	2	1	3	3	2	1	2	1	4	11	3	6	0	6	0	4	0	0	5	0	3	11	6	0	0	6
OTU11417	0	0	0	0	0	0	0	0	0	0	0	0	0	0	0	0	0	0	0	0	0	0	0	0	0	0	0	0	0	0	0	0	0	0	0	0
OTU11418	0	0	0	0	0	0	0	0	0	0	1	0	0	0	0	0	0	0	0	0	0	0	0	0	0	0	0	0	0	0	0	0	0	0	0	0
OTU11419	0	0	0	0	0	0	0	0	0	0	0	0	0	0	0	0	0	0	0	0	0	0	0	0	0	0	0	0	0	0	1	0	0	0	0	0
OTU1142	8	0	1	2	0	5	1	4	2	0	0	0	1	2	0	0	3	2	0	2	1	0	0	1	0	2	2	3	0	0	0	0	0	2	1	1
OTU11420	0	0	0	0	0	0	0	0	0	0	0	0	0	0	0	1	0	0	0	0	1	0	0	0	0	0	0	0	0	0	0	0	0	0	0	0
OTU11421	0	0	0	0	0	0	0	0	0	0	0	0	0	0	0	0	0	0	0	0	0	0	0	0	0	0	0	0	0	0	1	0	0	0	0	0
OTU11423	0	0	0	0	0	0	0	0	0	0	0	0	0	0	0	0	0	0	0	0	0	0	0	0	0	0	0	0	1	0	1	0	0	0	0	0
OTU11425	3	0	0	0	0	0	0	0	1	0	0	0	0	3	0	1	2	1	0	0	0	0	0	0	0	0	0	0	0	0	0	0	0	0	0	0
OTU11427	0	0	0	0	0	0	0	0	0	0	0	0	0	0	0	0	0	0	0	0	0	0	0	0	0	0	0	0	0	0	0	0	0	0	0	0
OTU11428	0	0	0	0	0	0	0	0	0	0	0	0	0	0	0	0	0	0	0	0	1	0	0	0	0	0	0	0	0	0	0	0	0	0	0	0
OTU11429	0	0	0	0	0	1	0	0	0	0	0	0	0	0	0	0	0	0	0	0	0	0	0	0	0	0	0	0	0	0	0	0	0	0	0	0
OTU1143	2	4	2	1	0	2	1	0	0	3	0	1	0	1	1	1	1	0	4	2	3	0	0	1	4	4	1	14	1	8	0	0	0	3	1	0
OTU11430	0	0	0	3	0	0	0	0	0	0	0	0	0	0	0	0	0	0	0	0	0	0	0	0	0	0	0	0	0	0	0	0	0	0	0	0
OTU11431	0	0	1	0	0	0	0	0	0	0	0	0	0	0	0	0	0	0	0	0	0	0	0	0	0	0	0	0	0	0	0	0	0	0	0	0
OTU11432	0	0	0	0	0	0	0	0	0	0	0	0	0	0	0	0	0	0	0	0	0	0	0	0	0	0	0	0	0	0	0	0	0	0	0	0
OTU11433	0	0	0	0	0	0	0	0	0	0	0	0	0	0	0	0	0	0	0	0	0	0	0	0	0	0	0	0	0	0	0	0	0	0	0	0
OTU11434	0	0	0	0	0	0	0	0	0	0	0	0	0	0	0	0	0	0	0	0	1	0	0	0	0	0	0	0	0	0	0	0	0	0	0	0
OTU11435	0	1	0	0	0	3	1	1	2	0	0	0	2	2	3	1	1	0	0	0	0	0	0	0	0	3	0	0	0	0	0	0	0	0	0	0
OTU11437	0	1	0	0	0	0	0	0	0	0	0	0	0	0	0	0	0	0	0	0	2	0	0	0	0	0	0	0	0	0	1	0	0	0	0	0
OTU11439	0	0	0	0	0	1	0	0	0	0	1	0	0	0	0	0	0	0	0	0	0	0	1	0	0	0	0	0	0	0	1	0	0	0	0	0
OTU1144	1	0	0	2	0	8	3	3	4	0	0	0	5	9	2	0	1	3	0	0	0	0	0	0	10	0	3	1	0	1	0	0	0	1	0	0
OTU11440	0	0	0	0	0	0	0	0	0	0	0	0	0	0	0	0	0	0	0	0	0	0	4	0	0	0	0	0	0	0	0	0	0	0	0	0
OTU11441	0	0	0	0	0	0	0	0	0	0	0	0	0	0	0	0	0	0	0	0	0	1	2	0	0	1	0	0	0	0	0	0	0	0	0	0
OTU11445	0	0	0	0	0	0	0	0	0	0	0	0	0	1	0	0	0	0	0	2	0	0	1	0	0	0	0	0	0	0	0	0	0	0	0	0
OTU11448	0	0	0	0	0	0	0	0	0	0	1	0	0	1	0	0	0	1	0	0	0	0	1	0	2	0	0	0	0	0	0	0	0	1	0	1
OTU1145	0	0	0	1	2	0	6	1	2	0	0	0	3	0	5	3	7	6	0	0	0	0	0	0	2	2	7	0	0	0	0	0	0	1	0	1
OTU11450	0	0	0	0	0	0	0	0	0	0	0	0	0	0	0	0	0	0	0	0	0	2	0	0	0	0	0	0	0	0	0	0	0	0	0	0
OTU11451	0	0	0	0	0	0	0	0	0	0	0	0	0	0	0	0	0	0	0	0	0	1	0	0	0	0	0	0	0	0	0	0	0	0	0	0
OTU11452	0	0	0	0	0	0	0	0	0	0	0	2	0	0	0	0	0	0	0	0	0	0	1	0	0	0	0	0	0	0	1	0	0	0	0	0
OTU11453	0	0	0	0	0	0	0	0	0	0	0	0	0	0	0	0	0	1	0	0	0	0	0	1	0	0	0	0	0	0	0	0	0	0	0	0
OTU11454	0	0	0	0	0	0	0	0	0	0	0	0	0	0	0	0	0	0	0	0	0	0	2	0	0	0	0	0	0	0	0	0	0	0	0	0
OTU11456	0	0	0	0	0	0	0	0	0	0	0	0	0	0	0	0	0	0	0	0	0	0	0	0	0	0	0	0	0	0	0	1	0	0	0	0
OTU11458	0	0	0	0	0	0	0	0	0	0	0	0	0	0	0	0	0	0	0	0	0	0	0	1	0	0	0	0	0	0	0	0	0	0	0	0
OTU11459	0	0	0	1	0	0	0	0	0	0	0	0	0	0	0	0	0	0	1	0	0	2	2	0	0	0	0	0	0	0	0	1	0	0	0	0
OTU1146	1	1	0	1	2	6	2	5	3	0	0	0	11	15	10	2	0	2	0	5	1	0	0	0	7	2	11	2	1	3	0	0	0	5	3	0
OTU11460	0	0	0	0	0	0	0	0	0	0	0	0	0	0	0	0	0	0	0	0	2	0	0	0	0	0	0	0	0	0	0	0	0	0	0	0
OTU11461	1	0	0	0	0	0	0	0	0	0	0	0	0	0	0	0	0	0	0	0	0	0	0	0	0	0	0	0	0	0	0	0	0	0	0	0
OTU11462	0	0	1	0	0	0	0	0	0	0	0	0	0	0	0	0	0	0	0	0	0	0	0	0	0	0	0	0	0	0	0	1	0	0	0	0
OTU11463	0	0	0	0	0	0	0	0	0	0	0	0	0	0	0	0	0	0	0	0	0	0	0	0	0	0	0	0	0	0	0	0	0	0	0	0
OTU11464	0	0	0	0	0	0	0	0	0	1	0	0	0	0	0	0	0	0	0	0	0	0	0	0	0	0	0	0	0	0	0	0	0	0	0	0
OTU11467	0	0	1	1	0	0	0	0	0	0	0	0	0	0	0	0	0	0	0	0	0	0	1	0	0	0	0	0	0	0	1	0	1	0	0	0
OTU11468	0	0	0	0	0	0	0	0	0	0	0	0	0	0	0	0	0	0	0	0	0	0	0	0	0	0	0	0	0	0	0	0	0	0	0	0
OTU1147	7	0	0	1	0	3	5	7	12	0	0	0	2	2	1	3	1	1	0	0	0	0	0	0	4	3	2	0	0	1	0	0	0	2	0	0
OTU11470	0	0	0	0	0	0	0	0	0	0	0	0	0	0	0	0	0	0	0	0	0	0	0	1	0	0	0	0	0	0	0	0	0	0	0	0
OTU11471	0	0	0	0	0	0	0	0	0	0	0	0	0	0	0	0	0	0	1	0	0	0	0	0	0	0	0	0	0	0	0	0	0	0	1	0
OTU11472	0	0	0	0	0	0	0	0	0	0	0	0	0	0	0	0	0	0	0	0	0	0	0	0	1	0	0	0	0	0	0	0	1	0	0	0
OTU11474	0	0	0	0	0	0	0	0	0	0	0	0	1	0	0	0	0	0	0	0	0	0	0	0	0	0	0	0	0	0	0	0	0	0	0	0
OTU11475	0	0	0	0	0	0	0	0	0	0	0	0	0	0	0	0	0	0	0	0	0	0	0	0	0	0	0	0	0	0	0	0	0	0	0	0
OTU11476	0	0	0	0	0	1	0	0	1	0	0	0	1	3	0	0	0	0	0	1	0	0	0	0	0	1	1	0	0	0	0	0	0	0	0	0
OTU11477	0	0	0	0	0	0	0	1	0	0	0	0	0	0	0	0	0	0	0	0	0	0	0	0	0	0	0	0	0	0	0	0	0	0	0	0
OTU11478	1	0	0	1	0	0	0	0	0	0	0	0	0	0	0	0	0	1	0	0	0	0	0	0	0	0	0	0	0	0	0	0	0	0	0	0
OTU11479	0	0	0	0	0	0	0	0	0	0	0	0	0	0	0	0	0	0	0	0	0	0	0	0	0	0	0	0	0	0	0	0	0	0	0	0
OTU1148	1	0	0	1	1	2	5	3	6	0	0	0	1	4	3	0	0	0	0	0	0	0	0	0	17	1	2	0	0	0	0	0	0	0	0	0
OTU11480	0	0	0	0	0	0	0	0	0	0	0	0	0	0	0	0	0	0	0	0	0	0	0	0	0	0	0	0	0	0	0	0	0	0	0	0
OTU11481	0	0	0	0	0	0	0	0	0	0	0	0	0	0	0	0	0	0	0	1	0	0	0	0	0	0	0	0	0	0	0	0	0	0	0	0
OTU11483	0	0	0	0	0	0	0	0	0	0	0	0	0	0	0	0	0	0	0	0	0	0	0	0	0	0	0	0	0	1	0	0	0	0	0	0
OTU11484	0	0	0	0	0	0	0	0	0	0	0	0	0	0	0	0	0	0	0	0	0	0	0	0	0	0	0	0	0	0	0	0	0	0	0	0
OTU11485	0	0	0	0	0	0	0	0	0	0	0	0	0	0	0	0	0	0	0	0	0	0	0	0	0	0	0	0	0	0	0	0	0	0	0	0
OTU11486	0	0	0	0	0	0	0	0	0	0	0	0	0	0	0	0	0	0	0	0	0	0	0	1	0	0	0	0	0	0	0	0	0	0	0	1
OTU11487	0	0	0	0	1	3	0	0	1	0	0	0	0	4	1	0	0	1	0	0	0	0	0	0	2	0	0	2	0	2	0	0	0	0	0	0
OTU11488	0	0	0	0	0	0	0	0	0	0	0	0	0	0	0	0	0	0	0	0	0	0	0	0	0	0	0	0	0	0	0	0	0	0	0	0
OTU11489	0	0	0	0	0	0	0	0	0	1	0	0	0	0	0	0	1	0	0	0	0	0	0	0	0	0	0	2	0	0	0	0	0	0	0	0
OTU1149	7	4	10	4	3	2	1	4	0	1	5	2	0	2	1	4	3	1	4	8	12	6	8	1	1	0	3	0	12	2	6	7	0	0	4	0
OTU11490	0	0	0	0	0	0	0	0	0	0	0	0	0	0	0	0	0	0	0	0	0	0	0	0	0	0	0	0	0	0	0	0	0	0	0	0
OTU11491	0	0	0	0	0	0	0	0	0	0	0	0	0	0	0	0	0	0	0	0	0	0	0	0	0	0	0	0	0	0	0	0	0	0	0	0
OTU11492	0	0	0	0	0	0	0	0	0	0	0	0	0	0	0	0	0	0	0	0	0	0	0	0	0	0	0	0	0	0	0	0	0	0	0	0
OTU11493	0	0	0	0	0	0	0	0	0	0	0	0	0	0	0	0	0	0	0	0	0	0	0	0	0	0	0	0	2	0	0	0	0	0	0	0
OTU11494	0	1	1	0	0	3	0	0	0	2	0	0	0	0	0	0	3	0	2	0	0	0	0	0	1	3	0	3	0	4	0	0	0	25	19	3
OTU11496	0	0	0	0	0	0	0	0	0	0	0	0	0	0	0	0	0	0	0	0	0	0	0	0	0	0	0	0	0	0	0	0	0	0	1	0
OTU11497	0	0	0	0	0	0	0	0	0	0	0	0	0	0	0	1	0	0	0	0	0	0	0	0	0	0	0	0	0	0	0	0	0	0	0	0
OTU11498	0	0	0	0	0	0	0	0	0	0	0	0	0	0	0	0	0	0	0	0	0	0	0	0	0	0	0	0	0	0	0	0	0	0	0	0
OTU11499	0	0	0	0	0	1	1	0	0	1	0	0	0	2	0	1	0	0	1	0	0	0	0	0	0	0	0	1	2	3	0	0	0	0	0	0
OTU115	60	43	38	75	26	33	63	31	14	9	27	13	5	7	13	11	16	15	23	65	24	39	25	41	10	29	22	2	18	4	9	18	14	29	12	64
OTU1150	2	52	12	0	0	0	0	0	0	0	0	0	0	0	0	0	0	0	0	1	3	1	0	3	0	0	1	0	8	0	1	1	18	0	0	0
OTU11500	0	0	0	0	0	0	0	0	0	0	0	0	0	0	0	0	0	0	0	0	0	0	0	0	0	0	0	0	0	0	0	0	0	0	0	0
OTU11502	0	0	0	0	0	0	0	0	0	0	0	0	0	1	0	0	0	0	0	0	0	0	0	0	0	0	1	0	0	0	0	0	0	0	0	0
OTU11503	0	0	0	0	0	0	0	0	0	0	0	0	0	0	0	0	0	0	0	0	0	0	0	0	0	0	0	0	1	0	0	0	0	0	0	0
OTU11504	0	0	0	0	0	0	0	0	0	0	0	0	0	0	0	0	0	0	0	0	0	2	0	1	0	0	0	0	0	0	1	1	1	0	0	0
OTU11505	0	0	0	0	0	0	0	0	0	0	0	0	0	0	0	0	0	0	0	0	0	0	0	0	0	0	0	0	0	0	0	0	0	0	0	0
OTU11506	0	0	0	0	0	0	0	0	0	1	0	0	0	0	0	0	0	0	0	0	0	0	0	0	0	0	0	0	0	0	0	0	0	0	0	0
OTU11507	0	0	0	0	0	0	0	0	0	1	0	0	0	0	0	0	0	2	0	0	0	0	0	0	0	0	0	0	0	0	0	0	0	1	0	0
OTU11508	0	0	3	0	2	0	0	0	0	0	1	1	0	0	0	0	1	1	1	0	0	2	1	2	0	1	0	0	0	1	2	1	3	0	1	1
OTU11509	0	0	1	0	0	0	0	0	0	0	0	0	0	0	0	2	0	1	1	0	0	0	0	1	0	0	0	0	0	0	0	0	0	3	4	0
OTU1151	1	0	0	0	0	0	0	0	0	1	1	0	0	0	0	0	0	0	0	0	0	0	0	3	0	0	0	0	0	0	18	0	9	0	0	0
OTU11510	0	1	0	0	0	0	0	0	0	1	0	0	0	0	0	0	0	0	0	0	0	2	0	0	0	0	0	0	0	0	0	0	0	0	1	0
OTU11511	1	0	0	0	0	0	0	0	0	0	4	4	0	0	0	0	1	0	1	0	1	1	0	0	0	0	0	1	4	0	1	0	1	1	16	0
OTU11512	0	0	1	0	0	0	1	0	0	0	0	0	0	0	0	0	0	0	1	0	0	0	0	0	0	0	0	0	0	0	0	0	0	0	0	0
OTU11513	0	0	0	0	0	0	0	0	0	0	0	0	0	0	1	1	0	0	0	0	0	0	0	0	0	0	0	0	0	0	0	0	0	0	0	0
OTU11516	0	0	0	0	0	0	0	0	0	0	0	0	0	1	1	0	0	0	0	0	1	0	0	0	0	0	0	0	0	0	0	0	0	0	0	0
OTU11517	0	0	0	0	0	0	0	0	0	0	0	0	0	1	0	0	0	1	0	0	0	0	0	0	2	0	0	0	0	0	0	0	0	0	0	0
OTU11518	0	1	0	0	0	0	0	0	1	0	0	0	0	2	0	0	0	0	0	0	0	0	0	0	1	0	0	0	0	0	0	0	0	0	0	0
OTU11519	1	0	0	1	0	1	0	0	0	0	0	0	0	1	0	0	0	0	0	0	0	0	0	0	0	0	0	0	0	0	0	0	0	0	0	0
OTU1152	0	3	2	0	1	6	2	1	5	2	0	0	0	0	0	0	0	1	2	0	1	0	0	0	3	0	2	11	2	13	0	0	0	4	2	1
OTU11520	0	0	0	0	0	0	0	0	0	0	0	0	0	1	0	0	0	0	0	0	0	0	0	0	0	0	0	0	0	0	0	0	0	0	0	0
OTU11521	0	0	0	0	0	0	0	0	0	0	0	0	0	0	0	0	0	0	0	0	0	0	0	0	0	0	0	0	0	0	0	0	0	0	0	0
OTU11522	0	0	0	1	0	0	0	0	0	0	0	0	0	0	0	0	0	0	0	0	0	0	0	0	0	0	0	0	0	0	0	0	0	0	0	0
OTU11523	0	0	0	0	0	0	0	0	0	0	0	0	0	0	0	0	0	0	0	0	0	0	0	0	0	0	0	0	0	0	0	0	0	0	0	0
OTU11524	1	0	0	0	0	0	0	0	1	0	0	0	0	0	0	1	0	0	1	0	0	0	0	0	1	0	4	0	0	0	0	0	0	0	0	0
OTU11525	0	0	0	0	0	0	0	0	0	0	0	0	0	0	0	0	0	0	0	1	0	0	0	0	0	0	0	0	0	0	0	0	0	0	0	0
OTU11526	13	6	20	1	3	1	0	1	3	4	16	18	0	2	1	4	6	1	19	1	9	49	34	42	1	3	1	4	18	4	23	34	18	3	6	25
OTU11527	0	0	0	0	0	0	0	0	0	0	0	0	0	0	0	0	0	0	0	0	0	0	0	0	0	0	0	0	0	0	0	0	0	0	0	0
OTU11528	0	0	1	0	0	0	0	0	0	1	0	0	0	0	0	0	0	0	0	0	1	5	2	0	0	1	0	0	0	0	0	0	0	0	0	0
OTU1153	1	2	6	1	2	0	2	0	2	1	0	1	5	7	9	5	3	5	1	0	0	0	1	0	1	5	2	0	0	0	1	3	0	0	0	7
OTU11530	0	0	0	0	0	0	0	1	0	2	1	1	0	0	0	1	1	0	0	0	0	0	0	1	1	7	0	0	1	1	0	0	0	0	0	0
OTU11531	0	0	0	0	0	0	0	0	0	0	0	1	0	0	0	0	1	0	1	0	0	1	2	0	1	2	0	0	1	0	0	0	0	1	0	0
OTU11533	0	0	0	0	0	0	0	0	0	0	0	0	0	0	0	0	0	0	0	0	0	0	0	0	0	0	0	0	0	0	0	0	0	0	0	0
OTU11534	0	0	0	0	0	0	0	0	1	0	0	0	0	0	0	0	0	0	0	0	0	3	0	0	0	0	0	0	0	0	0	0	0	0	0	0
OTU11536	0	0	0	0	0	0	0	0	1	0	0	0	0	0	0	0	0	0	0	0	0	0	0	0	0	0	0	0	0	0	0	0	0	0	0	0
OTU11537	0	0	0	0	0	0	0	0	0	0	0	0	0	0	0	0	0	0	0	0	0	0	0	0	0	0	0	0	0	0	0	0	0	1	0	0
OTU11538	0	0	0	0	0	0	0	0	0	0	0	0	0	0	0	0	0	0	0	0	0	0	2	0	1	1	0	0	0	0	5	0	0	0	0	1
OTU11539	0	0	0	0	0	0	0	0	0	0	0	0	0	0	0	0	0	0	0	0	0	0	0	0	0	0	0	0	0	0	0	0	0	0	0	0
OTU1154	5	2	2	7	0	0	0	0	3	8	5	7	1	1	1	1	0	0	1	0	0	1	6	0	1	2	0	0	4	0	1	4	0	0	4	1
OTU11540	0	0	0	0	0	1	0	0	0	0	0	0	2	0	0	0	0	0	1	1	0	0	0	0	0	1	0	0	0	0	0	0	0	0	1	2
OTU11541	0	0	0	0	0	0	0	0	0	0	0	0	0	0	0	0	0	0	0	0	0	0	0	0	1	0	0	0	0	0	0	0	0	0	0	0
OTU11542	0	0	0	0	0	0	0	0	0	0	0	0	0	0	0	0	0	0	0	0	0	0	0	0	0	0	0	0	0	0	0	0	0	0	0	0
OTU11543	0	0	0	0	0	0	0	0	0	0	0	0	0	0	0	0	0	0	0	0	0	0	0	0	0	0	0	0	0	0	0	0	0	0	0	0
OTU11544	0	0	0	1	0	1	0	1	0	0	0	0	0	0	0	0	0	0	0	0	0	0	0	0	1	0	0	0	0	0	0	0	0	0	0	0
OTU11545	0	0	0	0	0	0	0	0	0	0	0	0	0	0	0	0	0	2	0	0	0	0	0	0	0	0	0	0	0	0	0	0	0	0	0	0
OTU11546	0	0	0	0	0	0	0	1	0	0	0	0	0	0	0	0	0	0	0	0	0	0	0	0	0	0	0	0	0	0	0	0	0	0	0	0
OTU11547	0	0	1	0	0	0	0	0	0	1	0	1	0	0	0	0	0	0	0	0	1	0	0	0	0	0	0	0	0	0	0	0	0	0	0	0
OTU11548	0	0	0	0	0	0	0	0	0	0	0	0	0	0	0	0	0	0	0	0	0	0	0	0	0	0	0	0	0	0	0	0	0	0	0	0
OTU11549	0	0	0	0	0	0	0	0	0	0	0	0	0	1	0	0	0	0	0	0	0	0	0	0	1	0	0	0	0	0	0	0	0	0	0	0
OTU1155	1	3	8	0	0	4	1	3	1	1	0	0	0	0	0	4	2	1	0	0	0	1	0	0	1	1	1	2	2	5	0	1	1	18	3	2
OTU11550	0	0	0	1	0	0	0	0	0	0	0	0	0	0	0	0	0	0	0	0	0	0	0	0	0	0	0	0	0	0	0	0	0	0	0	0
OTU11551	0	0	0	0	0	0	0	0	0	0	0	0	0	0	0	0	0	0	0	0	0	0	0	0	0	0	0	0	0	0	0	0	0	1	0	0
OTU11553	0	0	0	0	0	0	0	0	0	0	0	0	0	0	0	0	0	0	0	0	0	0	0	0	1	0	0	0	0	0	0	0	0	0	0	0
OTU11555	0	0	0	0	0	0	0	0	0	0	0	0	0	0	0	0	0	0	0	0	0	1	0	0	0	0	0	0	0	0	0	0	0	0	0	1
OTU11556	4	0	0	0	0	0	0	0	1	0	0	0	0	0	0	0	0	1	0	0	0	0	0	0	1	0	0	0	0	0	0	0	0	0	0	0
OTU11557	0	0	0	0	0	0	0	0	0	0	0	0	0	0	0	0	0	0	0	0	0	0	0	0	0	0	0	0	0	0	0	0	0	0	0	0
OTU11558	2	1	0	0	0	0	0	0	2	0	0	0	2	0	1	1	1	0	0	0	0	0	0	1	0	0	2	1	0	0	0	0	0	0	1	0
OTU11559	0	0	0	0	0	0	0	0	0	0	0	0	0	0	0	0	0	0	0	0	0	0	0	0	0	0	0	1	0	0	0	0	0	0	0	0
OTU11560	1	0	0	0	0	0	0	0	1	0	0	0	1	0	1	3	1	2	0	0	0	0	0	0	1	1	2	0	0	0	0	0	0	1	0	0
OTU11561	0	0	0	0	0	0	0	0	0	0	0	0	0	0	2	0	0	0	0	0	0	0	0	0	4	0	1	0	0	0	0	0	0	0	0	0
OTU11562	0	0	0	0	0	0	0	0	0	0	0	0	0	0	0	0	0	0	0	0	0	0	0	0	2	0	0	0	0	0	0	0	0	1	0	0
OTU11563	0	0	0	0	0	0	0	0	0	0	0	0	0	0	0	0	0	0	0	0	0	0	0	0	0	0	0	0	0	0	0	0	0	0	0	0
OTU11564	0	0	0	0	0	0	0	0	0	0	0	0	0	0	0	0	0	0	0	0	0	0	0	0	0	0	1	0	0	0	0	0	0	0	0	0
OTU11565	0	0	0	0	0	0	0	0	0	0	0	0	0	0	0	0	0	0	0	0	0	0	0	0	0	0	0	0	0	0	0	0	0	0	0	0
OTU11566	0	0	0	0	0	0	0	0	0	0	0	0	0	0	0	0	0	0	0	0	0	0	0	0	0	0	0	0	0	0	0	0	0	0	0	0
OTU11567	0	0	0	3	0	0	0	0	0	0	0	0	0	1	0	0	0	0	0	0	0	0	0	0	0	0	0	0	0	0	0	0	0	0	0	0
OTU11568	0	0	0	0	0	0	0	0	0	0	0	0	0	0	0	0	0	0	0	0	0	0	0	0	0	0	0	0	1	0	0	0	0	0	0	0
OTU11569	0	0	0	0	0	0	0	0	0	0	0	0	0	3	0	0	0	0	0	0	0	0	0	0	0	1	1	1	0	0	0	0	0	0	0	0
OTU1157	0	3	1	0	0	7	1	3	0	1	0	0	0	0	0	1	0	1	0	0	2	0	0	0	4	2	0	6	7	19	0	0	0	5	4	0
OTU11570	0	0	0	0	0	0	0	1	0	0	0	0	0	0	0	0	0	0	0	0	0	0	0	0	0	0	0	0	0	0	0	0	0	0	0	0
OTU11571	0	0	0	0	0	1	0	0	0	0	0	0	0	0	0	0	0	0	0	0	0	0	0	0	0	0	0	0	0	0	0	0	0	0	0	0
OTU11572	0	0	0	0	0	0	0	1	0	0	0	0	1	0	0	0	0	0	0	0	0	0	0	0	0	0	1	0	0	0	0	0	0	0	0	0
OTU11573	0	0	0	0	0	1	0	0	0	0	0	0	0	0	0	0	0	0	0	0	0	0	0	0	0	0	0	0	0	0	0	0	0	0	0	0
OTU11574	0	0	0	0	0	0	0	0	0	0	0	0	0	0	0	0	0	0	0	0	0	0	2	0	0	0	0	0	0	0	0	0	0	0	0	0
OTU11575	0	0	0	0	0	1	0	0	0	0	0	0	0	0	0	0	0	0	0	0	0	0	0	0	1	0	0	1	0	1	0	0	0	0	0	0
OTU11576	0	0	0	0	0	0	0	0	0	0	0	0	0	0	0	0	0	0	0	0	0	0	0	0	0	0	0	0	0	1	0	0	0	0	0	0
OTU11577	0	0	0	0	0	0	1	0	0	0	0	0	0	0	0	0	0	0	0	0	0	0	0	0	0	0	0	0	0	0	0	0	0	0	0	0
OTU11578	1	0	0	0	0	0	0	0	0	0	0	0	0	0	0	0	0	0	0	0	0	0	0	0	0	0	0	0	0	0	0	0	0	0	0	0
OTU11579	0	0	0	0	0	0	1	0	0	0	0	0	0	0	0	0	0	0	1	0	0	0	0	0	0	0	1	0	0	0	0	0	1	0	0	0
OTU1158	1	0	2	1	0	0	0	2	0	0	0	0	0	1	0	17	8	13	1	3	4	0	1	0	1	2	1	0	0	0	0	0	1	2	0	1
OTU11580	0	0	0	0	0	0	0	0	0	0	0	0	0	0	0	0	0	0	0	0	0	0	0	0	0	0	0	0	0	0	0	0	0	0	1	0
OTU11581	0	0	0	0	0	0	0	0	0	0	0	0	0	0	0	0	0	0	0	0	0	0	0	0	0	1	0	0	0	0	0	0	0	0	0	0
OTU11582	0	0	0	0	0	1	0	0	0	0	0	0	0	0	0	0	0	0	0	0	0	0	0	0	0	0	0	0	0	0	0	0	0	0	0	0
OTU11583	0	0	0	0	0	1	0	0	0	0	0	0	0	0	0	0	0	0	0	1	1	0	0	0	0	0	0	0	0	0	0	0	0	0	0	0
OTU11585	0	0	0	0	0	0	0	0	0	0	0	0	0	0	0	0	0	0	0	1	0	0	0	0	0	0	0	0	0	0	0	0	0	0	0	0
OTU11586	0	0	0	0	0	0	0	0	1	0	0	0	0	0	0	0	0	0	0	0	0	0	0	0	0	0	0	0	0	0	0	0	0	0	0	0
OTU11587	0	0	0	0	0	1	0	0	0	0	0	0	0	0	0	0	0	0	0	0	0	0	0	0	0	0	0	0	0	0	0	0	0	0	0	0
OTU11588	0	0	0	0	0	0	0	0	0	0	0	0	0	0	0	0	0	0	0	0	0	0	0	0	0	0	0	0	0	0	0	0	0	0	0	0
OTU11589	0	0	0	2	0	0	0	0	0	0	0	0	0	0	0	0	0	0	0	0	0	0	0	0	0	0	0	0	0	0	0	0	0	0	0	0
OTU1159	0	0	0	0	1	0	10	2	11	0	0	0	1	2	2	1	1	2	0	0	0	0	0	0	1	0	1	0	0	1	0	0	0	0	0	1
OTU11590	0	0	0	0	0	0	0	0	0	0	0	0	0	0	0	0	0	0	0	0	0	0	0	0	0	0	0	0	0	0	0	0	0	0	0	0
OTU11591	1	0	0	0	0	0	0	0	0	0	0	0	0	0	0	0	0	0	0	0	0	1	0	0	0	0	0	0	0	0	0	0	0	0	0	0
OTU11593	0	0	0	0	0	1	0	0	0	0	0	0	0	0	0	0	0	0	0	7	0	0	0	0	0	0	0	0	0	0	0	0	0	0	0	0
OTU11594	0	0	0	0	0	0	0	0	0	0	0	0	0	0	0	0	0	0	0	1	0	0	0	0	0	0	0	0	0	0	0	0	0	0	0	0
OTU11595	0	0	0	0	0	0	0	0	0	0	0	0	0	0	0	0	0	0	0	3	0	0	0	0	0	0	0	0	0	0	0	0	0	0	0	0
OTU11596	0	1	0	0	0	0	0	0	0	0	0	1	0	0	0	0	0	0	0	2	0	0	0	0	0	0	0	0	0	0	0	0	0	0	0	0
OTU11598	0	0	0	0	0	0	0	0	0	0	0	0	0	0	0	0	0	0	0	1	0	0	0	0	0	0	0	0	0	0	0	0	0	0	0	0
OTU11599	0	0	0	0	0	0	0	0	0	1	0	0	0	0	0	0	0	0	0	2	0	0	0	0	0	0	0	0	0	0	0	0	0	0	0	0
OTU116	39	93	41	29	8	6	2	9	1	109	66	86	4	5	2	40	53	73	30	71	114	79	44	34	5	14	7	7	44	8	62	90	80	12	11	29
OTU1160	0	0	0	1	2	6	2	4	8	0	0	0	6	4	8	3	7	1	1	3	0	0	0	0	7	2	3	1	0	1	0	1	0	0	0	1
OTU11600	0	0	0	0	0	0	0	0	0	0	0	0	0	0	0	0	0	0	0	0	3	0	0	0	0	0	0	0	0	0	0	0	0	0	0	0
OTU11601	0	0	0	0	0	0	0	0	0	0	0	0	0	0	0	0	0	0	0	0	0	1	0	0	0	0	0	0	0	0	0	0	0	0	0	0
OTU11602	0	0	0	0	0	0	0	0	0	0	0	0	0	0	0	0	0	0	0	0	0	0	0	0	0	0	0	0	0	0	0	0	0	0	0	0
OTU11603	0	0	1	0	0	0	0	0	0	0	0	0	0	0	0	0	1	0	0	0	0	0	0	0	0	0	0	0	0	0	0	0	0	0	0	0
OTU11604	0	0	0	0	0	0	0	0	0	0	0	0	0	0	0	0	0	0	0	0	1	0	0	0	0	0	0	0	0	0	0	0	0	0	0	0
OTU11605	0	0	0	0	0	0	0	0	0	0	0	1	0	0	0	0	0	0	0	1	1	0	1	0	0	0	0	0	1	1	1	0	0	1	0	0
OTU11606	0	0	0	0	0	0	0	0	0	0	0	0	0	0	0	0	0	0	0	0	0	0	0	0	0	0	0	0	0	0	0	0	0	0	0	0
OTU11608	0	0	0	0	0	0	0	0	0	1	1	0	0	0	0	0	0	0	0	0	0	0	0	0	0	0	0	0	0	0	0	0	0	0	0	0
OTU11609	0	0	0	0	0	0	0	0	0	0	0	1	0	0	0	0	0	0	0	0	0	0	0	0	0	0	0	0	0	0	0	0	0	0	0	0
OTU1161	3	1	0	9	13	106	21	30	42	0	0	0	135	117	151	9	16	18	1	15	0	0	0	0	94	24	64	0	1	2	0	0	0	10	0	1
OTU11610	1	0	0	0	0	0	0	0	0	0	0	0	0	0	0	0	0	0	0	0	0	0	0	0	0	0	0	0	0	0	0	0	0	0	0	0
OTU11612	0	0	0	0	0	0	0	0	0	0	0	0	0	0	0	0	0	0	0	0	0	0	0	0	0	0	0	0	0	0	0	0	0	0	0	0
OTU11613	0	0	0	0	0	0	0	0	0	0	1	0	0	0	0	0	0	0	0	0	0	0	0	1	0	0	0	0	0	0	0	0	0	0	0	0
OTU11614	0	0	0	0	0	0	0	0	0	0	0	0	0	0	0	0	0	0	0	0	0	0	0	0	0	0	0	0	0	0	0	0	1	0	0	1
OTU11615	0	0	0	0	0	0	0	0	0	0	0	0	0	0	0	0	0	0	0	0	0	0	0	1	0	0	0	0	0	0	0	0	0	0	0	0
OTU11618	0	0	0	0	0	0	0	0	0	0	0	0	0	0	0	0	0	0	0	0	0	0	0	0	0	0	0	0	0	0	0	0	0	0	0	0
OTU11620	0	0	0	0	0	0	0	0	0	0	0	0	0	0	0	0	0	0	0	0	0	0	0	0	0	0	0	0	0	1	0	0	0	1	0	0
OTU11621	0	0	0	0	0	0	0	0	0	0	0	0	0	0	0	0	0	0	0	0	0	0	0	0	0	0	0	0	0	0	0	0	0	0	0	0
OTU11622	0	0	0	0	0	0	0	0	0	0	0	0	0	0	0	0	0	1	0	0	0	1	0	0	0	0	0	0	1	0	0	0	0	0	1	1
OTU11624	0	0	0	0	0	0	0	0	0	0	0	0	0	0	0	0	0	0	0	0	0	0	0	0	0	0	0	0	0	0	0	0	0	0	0	0
OTU11625	0	0	0	0	0	0	0	0	0	0	0	0	0	0	0	0	0	0	0	0	0	0	0	0	0	0	0	0	0	0	0	0	0	0	0	0
OTU11626	0	0	0	0	0	0	0	0	0	0	0	0	0	0	0	0	0	0	0	0	0	0	0	0	0	0	0	0	0	0	0	0	0	0	0	0
OTU11627	0	0	1	0	0	0	0	0	0	0	0	0	0	0	0	0	0	0	0	0	0	0	0	0	0	0	0	0	0	0	0	0	0	0	0	0
OTU11628	0	0	0	0	0	0	0	1	0	0	0	0	0	0	0	0	0	0	0	0	0	0	0	0	0	0	0	0	0	0	0	0	0	0	0	0
OTU1163	22	3	1	1	1	5	1	2	0	0	1	1	0	2	1	0	0	0	7	5	10	1	0	2	0	0	1	0	0	0	1	0	3	0	1	0
OTU11631	0	0	0	0	0	0	0	0	0	0	0	0	0	0	0	0	0	0	0	0	0	1	0	0	0	0	0	0	0	0	0	0	0	0	0	0
OTU11633	0	0	0	0	0	0	0	0	0	0	0	0	0	0	0	0	0	0	0	1	0	0	0	0	0	0	0	0	0	0	0	0	0	0	0	0
OTU11634	0	0	0	0	0	0	0	0	0	0	0	0	0	0	0	0	0	0	0	0	0	0	0	0	0	0	0	0	0	0	0	0	0	0	0	0
OTU11637	0	0	0	0	0	0	0	0	0	0	0	0	0	0	0	0	0	0	0	0	0	0	0	0	1	0	0	0	0	0	0	0	0	0	0	0
OTU11638	0	0	0	0	0	0	0	0	0	0	0	0	0	0	0	1	0	0	0	0	0	0	0	0	0	1	0	0	0	0	0	0	0	2	0	0
OTU11639	0	0	0	0	0	0	0	0	0	0	0	0	0	0	0	0	0	0	0	0	0	0	0	0	0	0	0	0	0	0	0	0	0	0	0	0
OTU1164	3	0	0	0	2	1	2	3	4	0	0	0	3	5	2	3	1	0	0	0	0	0	0	0	8	1	4	0	1	0	0	0	0	0	0	0
OTU11640	4	3	1	0	0	0	0	0	0	0	1	0	0	0	0	0	1	0	0	1	0	4	1	13	0	0	0	0	1	0	1	1	0	0	0	0
OTU11641	0	0	0	0	0	0	0	0	0	0	0	0	0	0	0	0	0	0	0	0	0	0	0	0	0	0	0	0	0	0	0	0	0	0	0	0
OTU11642	0	0	0	0	0	0	0	0	0	0	0	0	0	1	0	0	0	0	0	0	0	0	0	0	0	0	0	0	0	0	0	0	0	0	0	0
OTU11643	0	0	0	0	0	0	0	0	0	0	0	0	0	0	0	0	0	0	0	0	0	0	0	0	0	0	0	0	0	0	0	0	1	0	0	0
OTU11644	0	5	3	0	0	0	0	0	0	0	0	1	0	0	0	0	0	0	1	0	1	1	4	1	0	0	0	0	0	0	0	0	1	0	0	0
OTU11645	0	0	0	0	0	0	0	0	0	0	0	0	0	0	0	0	0	0	0	0	0	0	0	0	0	0	0	0	0	0	0	0	0	0	0	0
OTU11646	0	0	0	0	0	0	0	0	0	0	0	0	0	0	0	0	0	0	0	0	0	0	0	0	0	0	0	0	0	0	0	0	1	0	0	0
OTU11647	0	0	0	0	0	0	0	0	0	0	0	0	0	0	0	0	0	0	0	0	0	0	0	0	0	0	0	0	0	0	0	0	0	0	0	0
OTU1165	21	2	3	3	10	1	7	5	5	0	2	0	4	0	2	0	0	0	11	2	1	1	0	2	0	0	1	1	1	1	1	1	0	1	1	0
OTU11652	0	0	0	0	0	0	0	0	0	0	1	2	0	0	0	0	0	0	0	1	0	0	0	2	0	0	0	0	0	0	1	0	1	0	0	0
OTU11653	0	0	0	0	0	1	0	0	0	0	0	0	0	0	0	0	0	0	0	0	0	0	0	0	0	0	0	0	0	1	2	0	0	0	0	0
OTU11654	0	0	0	0	0	0	0	0	0	0	0	0	0	0	0	0	0	0	0	0	0	0	1	0	0	0	0	0	0	0	0	0	0	0	0	0
OTU11657	0	0	0	0	0	1	0	0	0	0	0	0	0	0	0	0	0	0	0	0	0	0	0	0	1	0	0	0	0	0	0	0	0	0	0	0
OTU11658	0	0	0	0	0	0	0	0	0	1	0	0	1	0	0	0	0	0	0	0	0	0	0	0	0	0	0	0	0	1	0	0	0	0	0	0
OTU11659	0	1	1	0	0	3	1	0	0	1	0	0	0	0	1	0	0	0	0	1	1	0	0	0	0	0	1	2	0	6	0	0	0	5	1	0
OTU1166	1	0	0	0	0	2	5	3	4	0	0	0	0	1	3	2	0	0	1	0	0	0	0	0	3	1	1	1	0	0	0	0	0	0	0	0
OTU11660	0	0	0	0	0	0	0	0	0	0	0	0	0	0	0	0	0	0	0	0	1	0	0	0	0	0	0	1	0	0	0	0	0	0	0	0
OTU11662	0	0	0	0	0	0	0	0	0	0	0	0	0	0	0	0	0	0	0	0	0	0	0	0	0	0	0	0	0	0	0	0	0	0	0	0
OTU11666	0	0	0	0	0	0	0	0	0	0	0	0	0	0	0	0	0	0	0	0	0	0	0	0	0	0	0	0	0	0	0	0	0	0	0	0
OTU11667	0	0	0	0	0	0	0	0	0	0	0	0	0	0	0	0	0	0	0	0	0	0	0	0	0	0	0	0	0	0	0	1	0	0	0	0
OTU11669	0	0	0	0	0	0	0	0	0	0	0	0	0	0	0	0	0	0	0	0	0	0	0	0	0	0	0	0	0	0	0	0	0	0	0	0
OTU1167	0	0	1	2	1	0	1	1	0	1	0	0	1	0	1	8	6	10	2	0	2	1	1	2	4	4	3	1	0	0	1	0	2	0	0	4
OTU11670	0	0	0	0	0	0	0	0	0	0	0	0	0	0	0	1	0	0	0	1	0	0	0	0	0	0	0	0	0	0	0	0	0	0	0	0
OTU11671	0	0	0	0	0	0	0	0	0	0	0	0	0	0	0	0	0	1	0	0	0	0	0	0	0	0	0	0	0	0	0	0	0	0	0	0
OTU11672	0	2	1	0	0	0	1	1	0	2	0	0	0	2	0	1	3	7	2	0	1	0	1	1	2	0	3	0	0	0	2	2	2	3	3	3
OTU11673	0	0	0	0	0	0	0	0	0	0	0	0	0	0	0	0	0	0	0	0	0	0	0	0	0	0	0	0	0	0	0	0	0	0	0	0
OTU11674	0	0	0	0	0	0	0	0	0	0	0	0	0	0	0	0	0	0	0	0	0	0	0	0	0	1	0	0	0	0	0	0	0	0	0	0
OTU11675	0	0	0	0	0	0	0	0	0	0	0	0	0	0	0	0	0	0	0	0	0	0	0	0	0	0	0	0	0	1	0	0	0	0	0	0
OTU11676	0	0	0	0	0	0	0	0	0	0	0	0	0	0	0	0	0	0	0	0	0	0	0	0	0	0	0	0	0	0	0	0	0	0	0	0
OTU11677	1	0	0	0	0	0	0	0	0	0	0	0	0	0	0	0	0	0	0	0	0	0	0	0	0	0	0	0	0	0	0	0	0	0	0	0
OTU11678	0	0	0	0	0	0	0	0	0	0	0	0	0	0	0	0	0	0	0	0	0	0	0	0	1	0	0	0	0	0	0	0	0	0	0	0
OTU11679	0	0	0	0	0	0	0	0	0	0	0	0	0	0	0	0	0	0	0	0	0	0	0	0	1	0	0	0	0	0	0	0	0	0	0	0
OTU1168	6	0	3	0	0	0	0	0	0	0	7	7	0	0	0	0	1	5	12	4	4	23	35	18	1	0	0	1	7	0	9	8	4	1	3	6
OTU11680	0	0	0	0	0	0	0	0	0	0	0	0	0	0	0	0	1	0	0	0	0	0	0	0	0	0	0	0	0	0	0	0	0	0	0	0
OTU11681	0	0	0	2	0	0	0	1	0	0	0	0	3	0	0	0	2	0	0	1	0	0	0	0	1	1	0	0	0	1	0	0	0	0	2	0
OTU11682	0	0	0	0	0	0	0	0	0	0	0	0	0	0	0	0	0	0	0	0	0	0	0	0	0	0	0	0	0	0	0	0	0	0	0	0
OTU11683	7	9	7	4	3	0	0	1	0	1	0	2	1	2	2	9	7	8	2	2	2	3	0	1	1	3	0	1	2	0	7	9	8	1	1	0
OTU11684	0	0	0	0	0	0	0	0	0	0	0	0	0	0	0	0	0	1	0	0	0	0	0	0	0	0	0	0	0	0	0	0	0	0	0	0
OTU11685	0	0	0	0	0	0	0	0	0	0	0	0	0	0	0	0	0	0	0	0	0	0	0	0	0	0	0	0	0	0	0	0	0	0	0	0
OTU11686	0	0	0	0	0	0	0	0	0	0	0	0	0	0	0	0	0	1	0	0	0	0	0	0	0	0	0	0	0	0	0	0	0	0	0	0
OTU11687	0	0	0	0	0	0	0	0	1	0	0	0	0	0	0	0	1	0	0	0	0	0	0	0	0	0	0	0	0	0	0	0	0	0	0	0
OTU11688	1	0	2	0	1	2	1	1	0	0	0	0	0	0	0	0	0	1	0	0	0	0	0	0	0	2	1	0	0	0	0	0	0	0	0	0
OTU11689	0	1	0	2	0	0	0	0	0	0	0	0	2	0	0	0	0	0	0	0	0	0	0	0	0	0	0	0	0	0	0	0	0	0	1	0
OTU1169	0	7	0	0	1	0	0	1	0	0	1	2	1	0	0	1	7	15	1	3	10	1	2	0	2	3	0	0	1	0	5	1	2	0	0	1
OTU11690	0	0	0	0	0	0	0	0	0	0	0	0	0	0	0	0	0	0	1	0	0	0	0	0	0	0	0	0	0	0	0	0	0	0	0	0
OTU11691	0	0	0	0	0	0	0	0	0	0	0	0	0	0	0	1	0	0	0	0	0	0	0	0	0	0	0	0	0	0	0	0	0	0	0	0
OTU11693	0	0	0	0	0	0	0	0	0	0	0	0	0	0	0	0	0	0	0	0	0	0	0	0	0	0	1	0	0	0	0	0	0	0	0	0
OTU11694	0	0	0	0	0	0	0	0	0	0	0	0	0	0	0	0	0	0	0	0	0	0	0	0	0	0	0	0	0	0	0	0	0	0	0	0
OTU11695	0	0	0	0	0	0	0	0	0	0	0	0	0	0	0	0	0	0	0	0	0	0	0	0	0	0	0	0	0	0	0	0	0	0	0	0
OTU11696	0	0	0	0	0	0	0	0	0	0	0	0	0	0	1	0	0	1	0	0	0	0	0	0	0	0	1	0	0	0	0	0	0	0	0	0
OTU11697	0	0	0	0	0	0	0	0	0	0	0	0	0	1	0	0	0	0	0	0	0	0	0	0	0	0	1	0	0	0	0	0	0	0	0	0
OTU11698	0	0	0	0	0	0	0	0	0	0	0	0	0	1	0	0	0	0	0	0	0	0	0	0	0	0	0	0	0	0	0	0	0	0	0	0
OTU117	21	19	24	36	32	68	105	42	142	10	1	0	128	103	145	93	76	58	25	26	12	2	1	6	56	74	74	71	25	81	2	14	2	58	49	20
OTU1170	0	1	3	0	2	9	3	0	3	0	0	0	4	14	8	0	0	0	2	1	2	0	0	0	1	0	0	4	3	9	0	0	0	3	0	0
OTU11701	0	0	0	0	0	0	0	0	0	0	0	0	0	0	0	0	0	0	0	0	0	0	0	0	0	0	0	0	0	0	0	0	0	0	0	0
OTU11702	1	0	0	0	0	1	1	0	0	0	0	0	0	0	0	0	0	0	0	0	0	0	0	0	0	0	0	0	0	0	0	0	0	0	0	0
OTU11703	0	0	0	0	0	0	0	0	1	0	0	0	0	0	0	0	0	0	0	0	0	0	0	0	0	0	0	0	0	0	0	0	0	0	0	1
OTU11704	0	0	0	0	0	0	0	0	0	0	0	0	0	1	0	0	0	0	0	0	0	0	0	0	0	0	0	0	0	0	0	0	0	0	1	0
OTU11705	0	0	0	0	0	0	0	0	0	0	0	0	0	0	0	0	0	0	0	0	0	0	0	0	0	0	0	0	0	0	0	0	0	0	0	0
OTU11706	0	0	0	0	1	0	0	0	0	0	0	0	1	0	1	0	0	1	0	0	0	0	0	0	0	1	0	0	0	0	0	0	0	0	0	0
OTU11707	0	0	0	1	0	0	2	1	1	0	0	0	1	2	1	0	2	1	0	0	0	0	0	0	1	0	1	1	0	2	0	0	0	0	0	0
OTU11708	0	0	0	0	0	0	0	0	0	0	0	0	0	0	0	0	0	0	0	0	0	0	0	0	0	0	0	0	0	0	0	0	0	0	0	0
OTU11709	1	0	0	0	0	0	1	0	0	0	0	0	0	0	0	0	0	0	0	0	0	0	0	0	0	0	1	0	0	0	0	0	0	0	0	0
OTU1171	0	2	0	0	2	0	5	2	3	2	0	0	9	2	6	0	0	0	0	0	2	0	0	0	0	0	3	9	0	16	0	0	0	0	2	0
OTU11710	0	0	0	0	0	0	0	0	0	0	0	0	0	0	0	0	0	0	0	0	0	0	0	0	0	0	0	0	0	0	0	0	0	0	0	0
OTU11711	0	0	0	0	0	0	0	1	0	0	0	0	0	0	0	0	0	0	1	0	0	0	0	0	0	0	0	0	0	1	0	0	0	0	0	0
OTU11712	0	0	0	0	0	0	0	0	0	0	0	0	0	0	0	0	0	0	0	0	0	0	0	0	0	0	0	0	0	0	0	0	0	0	0	0
OTU11713	0	0	0	1	1	2	0	0	3	0	0	0	0	2	3	0	1	0	1	0	0	0	0	0	1	3	1	1	0	2	0	0	0	0	0	0
OTU11714	0	0	0	0	0	0	0	1	0	0	0	0	0	0	0	0	0	0	0	0	0	0	0	0	0	0	0	0	0	0	0	0	0	0	0	0
OTU11715	0	0	0	0	0	0	0	0	0	0	0	0	0	0	0	0	0	0	0	1	0	0	0	0	0	1	0	0	0	0	0	0	0	0	0	0
OTU11716	1	0	0	0	0	0	0	0	0	1	0	0	0	0	0	0	1	0	1	0	0	0	0	0	0	0	0	0	0	0	0	0	0	0	0	0
OTU11717	0	0	0	0	0	0	0	0	0	0	0	0	0	0	0	0	0	0	0	0	0	0	0	0	0	0	0	0	0	0	0	0	0	0	0	0
OTU11718	0	0	0	0	0	0	0	0	0	0	0	0	0	0	0	0	0	0	0	0	0	0	0	0	0	0	0	0	0	0	0	0	0	0	0	0
OTU11719	0	0	0	1	0	0	0	0	0	0	0	0	0	0	0	1	0	0	0	1	0	0	0	0	0	0	0	0	0	0	0	0	0	0	0	0
OTU1172	1	0	2	3	3	2	7	2	15	0	0	0	11	2	4	9	2	5	2	0	1	0	0	1	11	8	12	0	0	2	0	0	0	6	2	2
OTU11720	0	0	0	0	0	0	1	0	0	1	0	0	0	0	0	0	1	0	0	0	0	0	0	0	0	0	0	0	0	0	0	0	0	0	1	0
OTU11721	0	0	0	0	0	0	0	0	1	0	0	0	0	0	0	0	0	0	0	0	0	0	0	0	0	0	0	0	0	0	0	0	0	0	0	0
OTU11722	0	0	0	0	0	0	0	0	0	0	0	0	0	1	0	0	0	0	0	0	0	0	0	0	0	0	0	0	0	0	0	0	0	0	0	0
OTU11723	0	0	0	0	0	0	0	0	0	0	0	0	0	0	0	0	0	0	0	0	0	0	0	0	1	1	0	0	0	0	0	0	0	0	0	0
OTU11724	0	0	0	0	0	0	0	0	0	0	0	0	0	0	0	0	0	0	0	0	0	0	0	0	0	0	0	0	0	0	0	0	0	0	0	0
OTU11725	0	0	2	0	1	0	1	1	3	0	0	0	1	0	1	2	0	0	0	0	0	0	0	0	1	3	0	3	0	5	0	0	0	0	0	0
OTU11726	0	0	0	0	0	0	0	0	0	0	0	0	0	0	0	0	0	0	0	0	0	0	0	0	0	0	0	0	0	0	0	0	0	0	0	0
OTU11727	0	0	0	0	0	0	0	0	0	0	0	0	0	1	0	0	0	0	0	0	0	0	0	0	0	0	0	0	0	0	0	0	0	0	0	0
OTU11728	0	0	0	0	0	1	0	0	0	0	0	0	0	0	0	0	0	0	0	0	0	0	0	0	0	0	0	0	0	0	0	0	0	0	0	0
OTU11729	0	0	0	0	0	0	0	0	0	0	0	0	0	0	0	0	0	0	0	0	0	0	0	0	0	1	0	0	0	0	0	0	0	0	0	0
OTU1173	5	1	0	6	2	2	4	7	3	1	0	0	2	3	3	3	2	2	5	1	0	2	0	0	4	6	8	1	0	4	0	1	0	7	4	1
OTU11730	0	0	0	0	0	0	0	0	0	0	0	0	0	0	0	0	0	0	0	0	0	0	0	0	0	0	0	0	0	0	0	0	0	0	0	0
OTU11731	0	0	0	0	0	0	0	0	0	0	0	0	0	0	0	0	0	0	0	0	0	0	0	0	1	0	0	0	0	0	0	0	0	0	0	0
OTU11732	0	0	0	0	0	0	0	0	0	0	0	0	0	0	0	0	0	0	0	0	0	0	0	0	0	0	0	0	1	0	0	0	0	0	1	0
OTU11733	0	0	0	0	0	0	0	0	0	0	0	0	0	0	0	0	0	0	0	0	0	0	0	0	0	0	0	0	0	0	0	0	0	0	0	0
OTU11734	0	0	0	0	0	0	0	0	0	0	0	0	0	0	0	0	0	0	0	0	0	0	0	0	0	0	0	0	0	0	0	0	0	0	0	0
OTU11735	0	0	0	0	1	0	1	0	2	0	0	0	0	0	0	0	0	0	0	0	0	0	0	0	0	0	0	0	0	0	0	0	0	0	0	0
OTU11736	0	2	3	0	1	0	0	0	0	0	0	0	0	0	0	0	2	1	0	0	0	0	2	0	0	0	0	0	0	0	0	0	0	1	0	3
OTU11737	0	0	0	0	0	0	0	0	0	0	0	0	0	0	0	0	0	0	0	0	0	0	0	0	0	0	0	0	0	0	0	0	0	0	0	0
OTU11738	0	0	0	0	0	0	0	0	0	0	0	0	0	0	1	0	0	0	0	0	0	0	0	0	0	0	0	0	0	0	0	0	0	0	0	0
OTU11739	0	0	0	1	0	0	0	0	0	0	0	0	0	0	0	0	0	0	0	0	0	0	0	0	0	0	0	0	0	0	0	0	0	0	0	0
OTU1174	1	1	1	1	1	0	2	1	0	0	0	0	2	1	0	0	0	1	1	0	0	0	6	0	1	0	1	1	0	0	0	0	0	1	0	0
OTU11740	0	0	0	0	0	0	0	0	0	0	0	0	0	0	0	0	0	0	0	0	0	0	0	0	0	0	0	0	0	0	0	0	0	0	0	0
OTU11741	0	0	0	0	0	0	0	0	0	0	0	0	0	0	1	0	0	0	0	0	0	0	0	0	0	0	0	0	0	0	0	0	0	0	0	0
OTU11744	0	0	0	0	0	0	0	0	0	2	0	0	0	0	0	0	0	0	2	0	0	0	0	0	0	0	0	0	1	0	0	0	0	0	0	0
OTU11745	0	0	0	0	0	0	0	0	0	0	0	0	0	0	0	1	1	0	0	0	1	0	0	0	0	0	0	0	0	0	0	0	0	0	0	0
OTU11746	0	0	1	0	0	0	0	0	0	0	0	0	0	0	0	0	0	0	0	0	0	0	0	0	0	0	0	0	0	0	0	0	0	0	1	0
OTU11747	0	0	0	0	0	0	0	0	0	0	0	1	0	0	0	0	0	0	0	0	0	0	0	0	0	0	0	0	0	0	0	0	0	0	0	0
OTU11748	1	1	0	0	0	0	1	0	0	7	1	6	0	0	0	1	0	0	2	0	3	10	3	2	0	0	0	0	7	2	2	4	3	0	1	1
OTU11749	0	0	0	0	0	0	0	0	0	0	0	0	0	0	0	0	0	0	0	0	0	0	1	0	0	0	0	0	0	0	0	0	0	0	1	0
OTU1175	0	0	1	3	3	1	5	4	5	0	0	0	8	9	11	2	2	0	0	1	0	0	0	0	6	12	1	6	0	4	0	0	0	3	2	1
OTU11750	0	0	0	0	0	0	0	0	0	0	0	0	0	0	0	0	0	0	0	0	0	0	0	0	0	0	0	0	0	0	0	0	0	0	0	0
OTU11751	0	0	0	0	0	0	0	0	0	0	0	0	0	0	0	0	0	0	0	0	0	0	0	0	0	0	0	0	0	0	0	0	0	0	0	0
OTU11753	1	1	0	0	0	0	0	0	0	0	0	0	0	0	0	0	0	0	0	0	0	0	1	1	0	0	0	0	1	1	0	0	0	2	1	2
OTU11755	0	0	0	0	0	0	0	0	0	0	0	0	0	0	0	0	0	0	0	0	0	0	0	0	0	0	0	0	0	0	0	0	0	0	0	1
OTU11756	3	3	1	0	0	0	0	0	0	13	11	13	0	2	0	0	0	2	9	11	15	58	29	25	0	0	0	1	12	3	24	7	8	0	5	10
OTU11757	0	0	0	0	0	0	0	0	0	0	0	0	0	0	0	0	0	0	0	0	0	3	0	0	0	0	0	0	0	0	0	0	0	0	0	0
OTU11758	0	0	0	0	0	0	0	0	0	0	0	0	0	0	0	0	0	0	0	0	0	0	0	0	0	0	0	0	0	0	0	0	0	0	0	0
OTU1176	1	3	8	1	1	0	5	2	3	2	1	0	17	14	5	1	2	0	6	7	7	0	1	0	4	0	9	31	11	20	1	0	0	3	5	0
OTU11761	0	0	0	0	0	0	0	0	0	0	0	0	0	0	0	0	0	0	0	0	0	0	0	0	0	0	0	0	1	0	0	0	0	0	0	0
OTU11762	0	0	0	0	0	0	0	0	0	0	0	0	0	0	0	0	0	0	0	0	0	0	0	0	0	0	0	0	0	0	0	0	0	0	0	0
OTU11763	0	0	0	0	0	0	0	0	0	0	0	0	0	0	0	0	0	0	0	0	0	0	1	0	0	0	0	0	0	0	0	0	0	0	0	0
OTU11764	0	0	0	0	0	0	0	0	0	0	0	0	0	0	0	1	0	0	0	0	0	0	0	0	0	0	0	0	0	0	0	0	0	0	0	0
OTU11765	0	0	0	0	0	0	0	0	0	0	0	0	0	1	0	0	0	0	0	2	0	0	0	1	0	0	0	0	0	0	2	0	1	0	0	0
OTU11767	0	0	0	0	0	0	0	0	0	0	0	1	0	0	0	0	0	0	1	0	1	0	0	0	0	0	0	0	0	0	0	0	0	0	0	0
OTU11768	0	0	0	0	0	0	0	0	0	0	0	0	0	0	0	0	0	0	0	0	0	0	0	0	0	0	0	0	0	0	0	0	0	0	0	0
OTU11769	0	0	0	0	0	0	0	0	0	0	0	0	0	0	0	0	0	0	0	0	0	0	0	0	0	0	0	0	0	0	0	0	0	0	0	0
OTU1177	6	0	5	6	8	7	1	5	6	0	0	0	3	2	6	14	2	8	0	1	1	0	0	0	4	2	5	2	1	1	0	1	1	4	0	0
OTU11770	0	0	0	0	0	0	0	0	0	0	0	0	0	0	0	0	0	0	0	0	0	0	0	0	0	0	0	0	0	0	0	0	0	0	0	0
OTU11771	0	0	0	0	0	0	0	0	0	0	0	0	0	0	0	0	0	0	0	0	0	0	0	0	0	0	0	0	0	0	0	0	0	0	0	1
OTU11774	0	0	0	0	0	0	0	0	0	0	0	0	0	0	0	0	0	0	0	0	0	0	0	0	0	0	0	0	0	0	0	0	0	0	0	0
OTU11776	0	0	0	0	0	0	0	0	0	0	0	0	0	0	0	0	0	0	0	0	0	0	0	0	0	0	0	0	0	0	0	0	0	0	0	0
OTU11777	0	0	0	0	0	0	0	0	0	0	0	0	0	0	0	0	0	0	0	1	0	1	0	1	0	0	0	0	0	0	0	0	0	0	0	0
OTU11778	0	0	0	0	0	0	0	0	0	0	0	0	0	0	0	0	0	0	0	0	0	0	0	0	0	0	0	0	0	0	0	0	0	0	0	0
OTU11779	0	0	0	0	0	0	0	0	0	0	0	0	0	0	0	0	0	0	0	0	0	0	0	1	0	0	0	0	0	0	0	0	0	0	0	0
OTU1178	0	0	0	0	0	0	5	0	0	0	0	0	7	4	3	1	1	0	0	1	0	0	0	0	2	1	3	0	0	0	0	0	0	1	0	0
OTU11780	0	0	0	0	0	0	0	0	0	0	0	0	0	0	0	0	0	0	0	0	0	0	0	0	0	0	0	0	0	0	0	0	0	0	0	0
OTU11781	0	0	0	0	0	0	0	0	0	0	0	0	0	0	0	0	0	0	0	0	0	0	0	0	0	0	0	0	0	1	0	0	0	0	0	0
OTU11782	0	0	0	0	0	0	0	0	0	0	0	0	0	0	0	0	0	0	0	0	0	0	0	0	0	0	0	0	0	0	0	0	0	0	0	0
OTU11783	0	0	0	0	0	0	0	0	0	0	1	0	0	0	0	0	0	0	0	0	0	0	0	0	0	0	0	0	0	0	0	0	0	0	0	0
OTU11784	0	0	0	0	0	0	1	0	0	0	0	0	0	0	0	0	0	0	1	0	0	0	0	0	0	0	0	0	0	0	0	0	0	0	0	0
OTU11785	16	12	11	11	24	9	12	15	10	0	5	4	12	8	10	4	3	8	8	11	2	2	6	10	24	8	11	1	1	1	11	10	15	2	0	1
OTU11786	0	0	0	0	0	0	0	0	0	0	0	0	0	0	0	0	0	0	0	3	0	1	0	0	0	0	0	0	0	0	0	0	0	0	0	0
OTU11787	0	0	0	0	0	0	0	0	0	0	0	0	0	0	0	0	0	0	0	0	0	0	0	0	0	0	0	0	0	2	0	0	0	0	1	0
OTU11788	0	0	0	0	0	0	0	0	0	0	0	0	0	0	0	0	0	0	0	0	0	0	0	0	0	0	0	0	0	0	0	0	0	0	0	0
OTU11789	0	0	0	0	0	0	0	0	0	0	0	0	0	0	0	0	0	0	0	0	0	0	0	0	0	0	0	0	0	0	0	0	0	0	0	0
OTU1179	1	1	0	3	0	16	1	9	1	0	0	0	6	3	1	2	0	0	0	2	3	0	0	0	3	1	5	3	2	9	0	0	0	3	2	0
OTU11790	0	2	0	0	0	0	0	0	0	0	0	0	0	0	0	0	0	0	0	0	0	0	1	0	0	1	0	0	0	0	0	0	0	0	0	0
OTU11791	0	0	0	0	0	0	0	0	0	0	0	0	0	0	0	0	0	0	0	0	0	0	0	0	0	0	0	0	1	0	0	0	0	0	0	0
OTU11792	0	0	0	0	0	0	0	0	0	0	0	0	0	0	0	0	0	0	0	1	0	0	0	0	1	0	0	0	0	0	0	0	0	0	0	0
OTU11793	0	0	0	0	0	0	0	0	0	0	0	0	0	0	0	0	0	0	0	0	0	0	1	0	0	0	0	0	0	0	0	0	0	0	0	0
OTU11794	0	0	0	0	0	0	0	0	0	0	0	0	0	0	0	0	0	0	0	0	0	0	0	0	0	0	0	0	0	0	0	0	0	0	0	0
OTU11795	0	0	0	0	0	0	0	0	0	0	1	0	0	0	0	0	0	0	0	0	0	0	0	0	0	0	0	0	0	0	0	0	0	1	0	0
OTU11796	0	0	0	0	0	0	0	0	0	0	0	1	0	0	0	0	0	0	0	0	0	0	0	0	0	0	0	0	0	0	0	0	0	0	0	0
OTU11797	0	0	0	0	0	0	0	0	0	0	0	0	0	0	0	0	0	0	0	0	0	0	0	0	0	0	0	0	0	0	0	0	0	0	0	0
OTU11798	0	0	0	0	0	0	0	0	0	0	0	1	0	0	0	0	0	0	0	0	0	2	0	0	0	0	0	0	0	0	0	0	0	0	0	0
OTU11799	0	0	0	1	0	0	0	0	0	0	0	0	0	0	0	0	0	0	0	0	0	0	0	0	0	0	0	0	0	0	0	0	0	0	0	0
OTU118	67	39	39	21	9	12	58	151	24	19	18	27	8	1	8	16	13	24	38	9	18	51	50	100	21	41	34	16	22	7	43	43	13	74	58	89
OTU1180	1	1	5	0	0	0	0	0	0	3	8	5	0	0	0	0	0	0	4	2	2	13	7	23	0	1	0	3	3	0	6	2	2	5	3	1
OTU11801	0	0	0	0	0	0	0	0	0	0	0	0	0	0	0	0	0	0	0	0	0	0	1	0	0	0	0	0	0	0	0	0	0	0	0	0
OTU11802	0	0	0	0	0	0	0	0	0	0	0	0	0	0	0	0	0	0	0	0	0	0	0	0	0	0	0	0	0	0	0	0	0	0	0	0
OTU11803	0	0	0	0	0	0	0	0	0	0	0	0	0	0	0	0	0	0	0	0	0	0	0	0	0	0	0	0	0	0	0	0	1	0	0	0
OTU11804	0	0	0	0	0	0	0	0	0	0	0	0	0	0	0	0	0	0	0	0	0	0	0	0	0	0	0	0	0	0	0	0	0	0	0	0
OTU11805	0	1	0	0	0	0	0	0	0	0	0	0	0	0	0	0	0	0	0	0	0	0	0	0	0	0	0	0	0	0	0	0	0	0	0	0
OTU11806	0	0	0	0	0	0	0	0	0	0	0	0	0	0	0	0	0	0	0	0	0	0	0	0	0	0	0	0	0	0	0	0	0	0	0	0
OTU11807	0	0	0	0	0	0	0	0	0	0	0	0	0	0	0	0	0	0	0	0	0	0	0	0	0	0	0	0	0	0	0	0	0	0	0	0
OTU11808	0	0	0	0	0	0	1	0	0	0	0	0	0	0	0	0	0	0	0	0	0	0	0	0	0	0	0	0	0	0	0	0	0	0	0	0
OTU11809	0	0	0	0	0	0	0	0	0	0	0	0	0	0	0	0	0	0	0	0	0	0	0	0	0	0	0	0	0	0	0	0	0	0	0	0
OTU1181	1	2	4	5	3	8	5	2	1	5	0	0	1	0	2	2	4	3	5	0	1	0	0	0	2	2	0	10	3	24	0	0	0	23	16	0
OTU11810	0	0	0	0	0	0	0	0	0	0	0	0	0	0	0	0	0	0	0	0	0	0	0	0	0	0	0	0	0	0	0	0	0	0	0	0
OTU11812	0	0	0	0	0	0	0	0	0	0	0	0	0	0	0	0	0	0	0	0	0	0	0	1	0	0	0	0	0	0	0	0	0	0	0	0
OTU11813	0	0	0	0	0	0	0	0	0	0	0	0	0	0	0	0	0	0	0	0	0	0	0	0	0	0	0	0	0	0	0	0	0	0	0	0
OTU11814	0	0	0	0	0	0	0	0	0	0	0	0	0	0	0	0	0	0	0	0	0	0	0	0	0	0	0	0	0	0	0	0	0	0	0	0
OTU11815	0	0	0	0	0	0	0	0	0	0	1	1	0	0	0	0	0	0	0	0	0	0	0	0	0	0	0	0	0	0	0	0	0	0	0	0
OTU11816	0	2	0	0	0	0	1	0	0	1	0	0	1	1	0	0	0	1	2	8	1	0	0	1	0	0	0	0	0	0	0	1	0	0	0	1
OTU11817	0	2	0	0	0	0	0	0	0	1	0	0	0	0	0	0	0	0	0	0	0	4	0	0	0	0	0	0	0	0	0	0	0	0	0	0
OTU11818	0	0	0	0	0	0	0	0	0	0	0	0	0	0	0	0	0	0	0	0	0	0	0	1	0	0	0	0	0	0	0	0	0	0	0	0
OTU11819	0	0	0	0	0	0	0	0	0	0	0	0	0	0	0	0	0	0	0	0	1	0	0	0	0	0	0	0	0	0	0	1	0	0	0	0
OTU1182	2	4	2	0	0	1	0	2	2	3	2	0	0	0	1	3	1	4	1	1	4	1	3	3	1	2	0	1	2	1	0	1	1	1	1	4
OTU11820	0	0	0	0	0	0	0	0	0	0	0	1	0	0	0	0	0	0	0	0	0	0	0	0	0	0	0	0	0	0	0	0	0	0	0	0
OTU11821	0	0	0	0	0	0	0	0	0	0	1	0	0	0	0	0	0	0	1	0	0	0	0	0	0	0	0	0	0	0	0	0	0	0	0	1
OTU11822	1	0	0	0	0	0	0	0	0	0	0	0	0	0	0	0	0	0	0	0	0	0	0	0	0	0	0	0	0	0	0	0	0	0	0	0
OTU11823	0	0	0	0	0	0	0	0	0	0	0	0	0	0	0	0	0	0	0	0	0	0	0	0	0	0	0	0	0	0	2	0	0	0	0	0
OTU11824	0	0	0	0	0	0	0	0	0	0	0	0	0	0	0	0	0	0	0	0	0	0	0	0	0	0	0	0	0	0	0	0	0	0	0	0
OTU11825	0	1	0	0	0	1	1	0	0	0	0	0	0	0	0	0	0	0	0	2	0	1	0	0	0	0	1	0	2	0	0	0	0	0	1	0
OTU11826	0	0	0	2	0	0	0	0	0	0	0	0	0	0	0	0	0	0	0	0	0	0	0	0	0	0	0	0	0	0	0	1	0	0	0	0
OTU11827	0	2	0	0	0	0	0	0	0	1	3	0	0	0	0	0	0	0	0	1	0	0	0	0	0	0	0	1	1	0	0	0	1	0	0	0
OTU11828	0	0	0	0	0	0	0	0	0	0	0	0	0	0	0	0	0	0	0	0	0	0	0	0	0	0	0	0	0	0	0	0	0	0	0	0
OTU11829	0	0	0	0	0	0	0	0	0	0	0	0	0	0	0	0	0	0	0	0	0	0	0	1	0	0	0	0	0	0	0	0	0	0	0	0
OTU1183	0	2	3	1	0	0	2	0	6	1	0	0	7	9	4	0	1	0	0	1	1	0	0	0	2	0	3	8	2	11	0	0	0	3	1	0
OTU11830	0	0	0	0	0	0	0	0	0	0	0	0	0	0	0	0	0	0	0	0	0	0	0	0	0	0	0	0	0	0	0	0	0	0	0	0
OTU11831	0	0	0	0	0	0	0	0	0	0	0	0	0	0	0	1	0	0	0	0	0	0	0	0	0	0	0	0	0	0	0	0	0	0	0	0
OTU11832	0	0	0	0	0	0	0	0	0	0	0	0	0	0	0	0	0	0	0	0	0	0	0	0	0	0	0	0	1	0	0	0	0	0	0	0
OTU11833	0	0	0	0	0	0	0	0	0	1	1	0	0	0	0	0	0	0	0	0	0	0	0	0	0	0	0	0	0	0	0	0	0	0	0	0
OTU11834	0	0	0	0	0	0	0	0	0	0	0	0	0	0	0	0	0	0	0	0	0	0	0	0	0	0	0	0	0	0	0	0	0	0	0	0
OTU11835	0	0	0	0	0	0	0	0	0	0	0	0	0	0	0	0	0	0	0	0	0	0	0	0	0	0	0	0	0	0	0	0	0	0	0	0
OTU11836	0	0	0	1	0	0	0	0	0	0	0	0	0	0	0	0	0	0	0	0	0	0	0	0	0	0	0	0	0	0	0	0	0	0	0	0
OTU11837	0	0	0	0	0	0	0	0	0	0	0	0	0	0	0	0	0	0	0	0	0	0	0	0	0	0	0	0	0	0	0	0	1	0	0	0
OTU11838	1	4	8	3	0	0	1	1	0	0	1	2	0	0	0	0	2	0	0	2	3	2	2	6	0	0	0	0	0	0	3	1	2	2	1	4
OTU11839	0	0	0	0	0	0	0	0	0	0	0	0	0	0	0	0	0	0	0	0	0	0	1	0	0	0	0	0	0	0	0	0	0	0	0	0
OTU1184	3	1	0	2	0	2	0	0	1	0	4	0	0	0	0	3	0	1	2	4	2	3	2	2	0	2	0	1	0	0	8	2	1	2	1	6
OTU11840	1	0	0	0	0	1	0	0	0	0	3	4	0	0	0	0	0	4	6	2	1	13	7	7	0	0	0	2	2	1	5	3	7	6	4	21
OTU11841	0	0	0	0	0	0	0	0	0	1	0	0	0	0	0	0	0	0	0	0	0	0	1	1	1	1	0	0	0	0	0	0	1	0	1	1
OTU11843	0	0	0	0	0	0	0	0	0	0	0	0	0	0	0	0	0	0	0	0	0	0	0	0	0	0	0	0	0	0	0	0	0	1	0	0
OTU11844	0	0	0	0	0	0	0	0	0	0	0	0	0	0	0	0	0	0	0	0	0	1	0	0	0	0	0	0	0	0	0	0	0	0	0	0
OTU11845	0	0	0	0	0	0	0	0	0	0	0	0	0	0	0	0	0	1	0	0	0	0	0	0	0	0	0	0	0	0	0	0	0	0	0	0
OTU11846	0	0	0	0	0	0	0	0	0	0	0	0	0	0	0	0	0	0	0	0	0	1	0	0	0	0	0	0	0	0	0	0	0	0	0	0
OTU11847	0	0	0	0	0	0	0	0	0	0	0	0	0	0	0	0	0	0	0	0	0	0	1	0	0	0	0	0	0	0	0	0	0	0	0	0
OTU11848	0	0	0	2	0	0	0	0	0	0	0	1	0	0	0	0	0	0	0	0	0	0	0	0	0	0	0	0	0	0	0	0	0	0	0	0
OTU11849	0	0	0	0	0	0	0	0	0	0	0	0	0	0	0	0	0	0	0	0	0	0	0	0	0	0	0	0	0	0	0	0	0	0	0	0
OTU1185	0	5	1	0	0	1	0	0	0	0	0	4	0	0	0	1	0	0	4	11	12	1	5	10	0	0	0	0	0	0	0	0	1	2	0	0
OTU11850	0	0	0	0	0	0	0	0	0	0	0	0	0	0	0	0	0	0	0	0	0	0	0	0	0	0	0	0	0	0	0	0	0	0	0	0
OTU11851	0	0	0	0	0	0	0	0	0	0	0	0	0	0	0	0	0	0	0	0	0	0	0	0	0	0	0	0	0	0	0	0	0	0	0	0
OTU11852	0	0	0	0	0	0	0	0	0	0	0	0	0	0	0	0	0	0	0	0	0	0	0	0	0	0	0	0	0	0	0	0	0	0	0	1
OTU11853	0	0	0	0	0	0	0	0	0	0	0	0	0	2	0	0	0	0	0	0	0	0	0	0	0	0	0	1	0	0	1	0	0	0	0	0
OTU11854	38	79	50	108	196	24	12	2	5	12	16	18	4	6	5	4	7	6	35	83	37	28	17	42	1	22	3	3	18	7	12	17	12	36	114	86
OTU11855	0	0	0	0	0	0	0	0	0	1	0	0	0	0	0	0	0	0	0	0	0	0	0	0	0	0	0	0	0	0	0	0	0	1	0	0
OTU11856	0	0	0	0	0	0	0	0	0	0	0	0	0	0	0	0	0	0	0	3	0	0	0	0	0	0	0	0	0	0	0	0	0	0	0	1
OTU11857	0	1	0	0	0	0	0	1	0	0	0	0	0	0	0	0	0	0	0	1	0	0	0	1	0	1	0	0	0	0	0	1	0	0	0	0
OTU11859	0	0	0	0	0	0	0	0	0	0	0	0	0	0	0	0	0	0	1	0	0	0	0	0	0	0	0	0	0	0	0	1	0	0	0	0
OTU1186	3	6	4	1	0	0	0	0	0	2	0	4	0	0	0	0	0	1	0	1	0	2	2	6	0	0	0	1	3	1	2	1	0	0	0	5
OTU11860	0	0	0	0	0	0	0	0	0	0	0	0	0	0	0	0	1	0	0	0	0	0	0	0	0	0	0	0	0	0	0	0	0	0	0	0
OTU11861	0	0	0	0	0	0	0	0	0	1	3	0	0	0	0	0	0	0	0	0	0	0	0	0	0	0	0	1	0	0	1	0	0	0	0	0
OTU11862	1	0	0	1	0	0	1	0	0	0	0	0	0	0	0	0	1	0	1	0	0	0	0	2	0	1	0	0	0	0	0	0	0	0	1	0
OTU11863	0	0	0	0	0	0	0	0	0	0	0	0	0	0	0	0	0	0	0	0	0	0	0	0	0	0	0	0	0	0	0	0	0	0	0	1
OTU11864	1	0	0	0	0	0	0	0	0	0	0	0	0	0	0	0	0	0	0	0	0	0	0	0	0	0	0	0	0	0	0	0	0	0	0	1
OTU11865	0	0	0	0	0	0	0	0	0	0	0	0	0	0	0	0	0	0	0	0	0	0	1	0	0	0	0	0	0	0	0	0	0	0	0	0
OTU11866	0	0	0	0	0	0	0	0	0	0	0	0	0	0	0	1	0	0	0	0	0	0	0	0	0	0	0	0	0	0	0	0	0	0	0	0
OTU11867	0	0	0	0	0	0	0	0	0	0	0	0	0	0	0	0	0	0	1	0	0	0	0	0	0	0	0	0	0	0	0	0	0	0	0	0
OTU11868	0	0	0	0	0	0	0	0	0	0	0	0	0	0	0	0	0	0	0	0	0	0	0	0	0	0	0	0	0	0	0	1	0	0	0	1
OTU11869	0	0	0	0	0	0	0	0	0	0	0	0	0	0	0	0	0	0	0	0	0	0	0	0	0	0	0	0	0	0	1	0	0	0	0	0
OTU1187	0	0	2	2	1	0	0	0	0	3	0	0	0	1	0	1	0	0	0	0	1	0	0	0	0	0	0	16	3	16	0	0	1	14	14	1
OTU11870	0	0	0	0	0	0	0	0	0	0	0	0	0	0	0	0	0	0	0	0	0	0	0	0	0	0	0	0	0	0	0	0	0	0	0	0
OTU11871	0	0	0	1	0	0	0	0	0	1	1	0	0	0	0	0	0	0	1	1	0	3	1	0	0	1	0	0	1	0	2	0	0	0	0	0
OTU11872	0	0	0	0	0	0	0	0	0	0	0	0	0	0	0	0	0	0	0	0	0	0	0	0	0	0	0	0	0	0	0	0	0	0	0	0
OTU11873	0	0	0	0	0	0	0	0	0	0	0	0	0	0	0	0	0	0	0	0	0	0	0	0	0	0	0	0	0	0	0	0	0	0	0	0
OTU11874	0	1	0	0	0	0	0	0	0	0	0	0	0	0	0	0	0	0	0	0	1	0	0	0	0	0	0	0	0	0	0	0	1	0	0	0
OTU11876	0	0	2	0	0	0	0	0	0	0	1	1	0	1	0	0	0	0	0	0	0	0	0	0	0	0	0	0	0	0	0	1	0	0	0	0
OTU11877	0	0	0	0	0	0	0	0	0	0	0	0	0	0	0	0	0	0	1	0	0	0	1	0	0	0	0	0	0	0	0	0	0	0	0	0
OTU11878	0	0	0	0	0	0	1	0	0	0	0	0	0	0	0	0	0	0	0	0	0	0	0	0	0	0	1	0	0	0	0	0	0	0	0	0
OTU11879	4	2	2	2	2	1	1	0	1	0	0	2	1	1	0	0	0	1	1	8	5	1	3	7	1	1	2	2	3	1	0	3	2	11	7	14
OTU1188	11	0	2	1	1	5	3	2	1	2	0	0	11	6	9	1	2	1	4	0	1	0	0	0	5	4	8	14	2	8	0	0	1	14	22	1
OTU11880	0	0	0	0	0	0	0	0	0	0	0	0	0	0	0	0	0	0	0	0	0	1	0	0	0	0	0	0	0	0	1	0	0	0	0	0
OTU11881	2	1	2	0	0	0	0	0	0	5	8	5	0	0	0	0	2	0	5	3	5	24	35	23	0	1	1	0	12	0	8	4	3	0	9	13
OTU11882	0	0	0	0	0	0	0	0	0	1	1	2	0	0	0	0	0	0	0	1	0	0	0	1	0	1	0	0	0	0	0	0	0	4	0	0
OTU11883	0	0	0	0	0	0	0	0	0	0	0	0	1	0	1	0	0	0	0	0	0	0	1	1	0	0	0	0	0	0	0	0	0	0	0	1
OTU11884	6	1	2	3	4	1	2	1	1	1	5	0	1	1	1	0	3	3	5	5	2	5	5	4	0	0	0	1	1	0	3	1	6	3	1	1
OTU11885	0	0	0	0	0	0	0	0	0	0	0	0	1	0	0	0	0	0	0	0	0	0	1	0	0	0	0	0	0	0	0	0	0	0	0	0
OTU11886	0	1	0	0	0	0	0	0	0	1	0	1	0	0	0	0	0	0	1	0	0	0	0	0	0	0	0	0	1	0	1	0	1	0	0	0
OTU11887	0	0	0	0	0	0	0	0	0	0	0	0	0	0	0	0	0	0	0	0	0	0	0	0	0	0	0	0	0	0	0	0	0	0	0	0
OTU11888	0	0	0	0	0	0	0	0	0	0	1	0	0	0	0	0	0	0	0	0	0	0	0	0	0	0	0	0	0	0	0	0	0	0	0	0
OTU11889	0	0	0	0	0	0	0	0	0	0	0	0	0	0	0	0	0	0	0	0	1	0	0	0	0	0	0	0	0	0	0	0	0	0	0	0
OTU1189	0	2	2	0	0	0	4	0	1	0	0	0	1	1	1	0	0	0	0	0	0	0	0	0	3	0	0	2	1	5	0	0	0	0	2	0
OTU11890	0	1	0	0	0	0	0	0	0	0	1	0	0	0	0	0	0	0	0	0	0	0	0	0	0	0	0	0	0	0	0	0	0	0	0	0
OTU11891	1	0	1	0	0	0	0	0	0	7	3	0	0	0	0	0	0	0	0	0	2	1	0	0	0	0	0	1	3	0	4	3	3	0	0	2
OTU11892	0	5	0	1	0	0	0	0	1	5	8	4	1	2	0	1	2	3	1	4	5	1	3	1	0	2	0	1	7	1	5	2	5	2	2	2
OTU11893	0	1	1	0	0	0	1	0	0	0	0	0	0	0	1	0	0	1	1	1	0	0	0	0	1	0	0	0	0	0	0	1	0	0	0	0
OTU11894	0	0	0	0	0	0	0	0	0	0	0	0	0	0	1	0	0	0	0	0	0	0	0	0	0	0	0	0	0	0	0	0	0	0	0	0
OTU11895	0	0	0	0	0	0	0	0	0	1	0	0	0	0	0	0	0	0	0	0	0	0	0	0	1	0	0	0	0	0	0	0	0	0	1	0
OTU11896	0	0	0	0	0	0	0	0	0	0	0	0	0	0	0	0	0	0	0	0	0	0	0	0	0	0	0	0	0	0	0	0	0	0	0	0
OTU11897	0	0	0	0	0	0	0	0	0	0	0	1	0	0	0	0	0	0	0	1	0	0	0	0	0	0	0	0	0	0	0	0	0	0	0	0
OTU11898	1	0	0	0	0	0	0	0	0	0	0	0	0	0	0	0	0	0	0	0	0	0	0	0	0	0	0	0	0	0	0	0	0	0	0	0
OTU11899	0	0	0	0	0	0	0	0	0	1	0	0	0	0	0	0	0	0	0	0	0	1	2	0	0	0	0	0	0	0	2	0	0	0	0	0
OTU119	9	1	2	51	63	3	37	35	20	0	0	0	3	1	9	69	91	75	0	2	1	0	0	0	33	36	49	0	1	0	0	0	0	11	0	5
OTU1190	1	4	2	1	1	1	0	1	0	0	1	2	0	0	0	0	3	0	1	2	1	1	3	3	0	1	0	1	0	0	0	1	0	1	0	2
OTU11900	0	0	0	0	0	0	0	0	0	0	1	0	0	0	0	0	0	0	0	1	1	0	0	0	0	0	0	0	0	0	0	1	0	0	0	0
OTU11902	0	0	0	0	0	0	0	0	0	0	0	0	0	0	0	0	0	0	0	0	0	0	0	0	0	0	0	0	0	1	0	1	1	0	0	0
OTU11903	0	0	0	0	0	0	0	0	0	0	1	0	0	0	0	0	0	0	0	0	0	0	0	0	0	0	0	0	0	0	0	0	0	0	0	0
OTU11904	0	0	0	0	0	0	0	0	0	1	1	0	0	0	0	1	0	1	0	0	0	0	0	1	0	1	0	0	0	0	1	0	0	0	1	0
OTU11905	0	0	0	0	0	0	0	0	0	2	1	0	0	0	0	0	0	0	0	0	0	0	0	0	0	0	0	0	0	0	0	0	0	0	0	0
OTU11907	0	0	0	0	0	0	0	0	0	0	0	0	0	0	0	0	0	0	0	0	0	0	0	0	0	0	0	1	0	0	0	0	0	0	0	0
OTU11908	0	1	0	0	0	0	0	0	0	0	0	0	0	0	0	0	0	0	0	0	0	0	0	0	0	0	0	0	0	0	0	0	0	1	1	0
OTU11909	0	0	0	0	0	0	0	0	0	0	0	0	0	0	0	0	0	0	1	0	0	0	0	0	0	0	0	0	0	0	0	0	0	0	0	0
OTU1191	12	8	15	5	5	4	5	4	1	7	19	10	0	0	4	8	10	13	13	11	9	22	13	15	3	14	5	2	6	3	22	29	15	13	22	13
OTU11910	0	0	0	0	0	0	0	0	0	0	0	0	0	0	0	0	0	0	0	0	0	0	0	0	0	0	0	0	0	0	0	0	0	0	0	0
OTU11911	0	0	0	0	0	0	0	0	0	0	0	0	0	0	0	0	0	0	0	0	0	0	0	0	0	0	0	0	0	0	0	1	0	0	0	0
OTU11912	0	0	0	0	0	0	0	0	0	3	0	0	0	0	0	0	0	0	0	0	1	0	0	0	0	0	0	0	0	0	0	0	0	0	0	0
OTU11913	0	0	0	0	0	0	0	0	0	0	0	0	0	0	0	0	0	0	0	1	0	0	0	0	0	0	0	0	0	0	0	0	0	0	0	0
OTU11914	0	1	0	0	0	1	2	0	0	0	0	0	0	0	0	0	0	0	0	0	0	0	0	0	0	0	0	2	0	2	0	0	0	0	0	0
OTU11915	0	0	0	0	0	0	0	0	0	0	1	0	0	0	0	0	0	0	0	0	0	0	0	0	0	0	0	0	0	0	0	0	0	0	0	0
OTU11916	0	0	0	0	0	0	0	0	0	0	0	0	0	0	0	0	0	0	0	0	0	0	0	0	0	0	0	0	0	1	0	0	0	0	0	0
OTU11917	0	0	0	0	0	0	0	0	0	0	0	0	0	0	0	1	0	0	0	0	0	0	0	1	0	0	0	0	0	0	0	1	0	0	1	0
OTU11918	0	0	0	0	0	0	0	0	0	0	0	0	0	0	0	0	0	0	0	0	0	0	0	0	0	0	0	0	0	0	0	0	0	0	0	0
OTU11919	0	0	0	0	0	0	0	1	0	0	0	0	0	0	0	0	1	0	0	0	0	0	0	0	0	0	0	0	0	0	0	0	0	0	0	0
OTU1192	13	7	11	7	11	4	4	2	2	5	6	5	0	0	2	9	15	14	8	2	14	11	8	13	2	9	4	1	4	0	6	5	7	7	10	14
OTU11920	0	0	0	0	0	0	0	0	0	0	0	0	0	0	0	0	0	0	0	0	0	0	0	0	0	0	0	0	0	0	0	0	0	0	0	0
OTU11921	0	0	0	0	0	0	0	0	0	1	0	0	0	0	0	0	0	0	0	0	0	0	0	0	0	0	0	0	0	3	0	0	0	0	0	0
OTU11922	0	0	0	0	0	0	0	0	0	1	0	0	0	0	0	0	0	0	0	0	0	0	0	0	0	0	0	0	0	0	0	0	0	0	0	0
OTU11924	0	0	0	0	0	0	0	0	0	0	0	0	0	0	0	0	0	0	0	0	0	0	0	0	0	0	0	0	0	0	0	0	0	0	0	0
OTU11925	0	0	0	0	0	0	0	0	0	2	0	0	0	0	0	0	0	0	0	0	0	0	0	0	0	0	0	0	0	0	0	0	0	0	0	0
OTU11926	0	0	0	0	0	0	0	0	0	0	0	0	0	0	0	0	0	0	0	0	0	0	0	0	0	0	0	0	0	0	0	0	0	0	0	0
OTU11927	0	1	0	0	0	0	0	0	0	0	0	0	0	0	0	0	0	0	0	0	0	0	0	0	0	0	0	2	1	3	0	0	0	0	0	0
OTU11928	0	0	0	0	0	0	0	0	0	0	0	0	0	1	0	0	0	0	0	0	0	0	0	0	0	0	0	0	0	0	0	0	0	0	0	0
OTU11929	0	0	0	0	0	0	0	0	0	0	0	0	0	0	0	0	0	0	0	0	0	0	0	0	0	0	0	0	0	0	0	0	0	1	0	0
OTU1193	0	3	2	1	0	0	2	0	1	0	0	0	10	5	7	1	0	0	1	1	2	0	0	0	0	1	0	18	2	28	0	0	0	0	1	0
OTU11930	0	0	0	1	0	0	0	0	0	0	0	0	0	0	0	0	0	0	0	0	0	0	0	0	0	0	0	0	0	0	0	0	0	0	0	0
OTU11931	0	0	0	0	0	0	0	0	1	0	0	0	0	0	0	0	0	0	0	0	0	0	0	0	0	0	0	1	0	0	0	0	0	0	1	0
OTU11932	0	0	0	0	0	0	0	0	0	0	0	0	0	0	0	0	0	0	0	0	0	0	0	0	0	0	0	0	0	0	0	0	0	0	0	0
OTU11933	0	0	0	0	0	0	0	0	0	0	0	0	0	0	0	1	0	0	0	0	0	0	0	0	0	0	0	1	0	0	0	0	0	0	1	0
OTU11934	0	0	1	0	0	0	0	1	0	0	0	0	0	0	0	0	0	0	0	0	0	0	0	0	0	0	0	2	0	1	0	0	0	0	0	0
OTU11935	0	0	0	0	0	0	0	0	0	0	0	0	0	0	0	0	0	0	0	0	0	0	0	0	0	0	0	0	0	0	0	0	0	0	0	0
OTU11936	0	0	0	0	0	0	0	0	0	0	0	0	0	0	0	0	0	0	0	0	0	1	0	0	0	0	0	0	0	0	0	0	0	0	0	0
OTU11937	0	0	0	0	0	0	0	0	0	0	0	0	0	0	0	0	0	0	1	0	0	0	0	0	0	0	0	0	1	0	0	0	0	0	0	0
OTU11938	0	0	0	0	1	0	0	0	0	0	0	0	0	0	0	0	0	0	0	0	1	0	0	0	0	0	0	0	0	0	0	0	0	0	0	0
OTU11939	0	0	0	0	0	0	0	0	0	0	0	0	0	0	0	0	0	0	0	0	0	0	0	0	0	0	0	0	0	0	0	0	0	0	0	0
OTU1194	2	1	2	0	1	0	1	1	5	0	0	0	3	4	2	0	1	1	0	1	0	0	0	0	2	7	3	0	0	0	0	0	0	3	2	3
OTU11940	0	0	0	0	0	0	0	0	0	0	0	0	0	0	0	0	0	0	0	0	0	0	0	0	1	0	0	0	0	0	0	0	0	0	0	0
OTU11941	0	0	0	0	0	0	0	0	0	0	0	0	0	0	0	0	0	0	0	0	0	0	0	0	0	0	0	0	0	0	0	1	0	0	0	0
OTU11942	0	0	0	0	0	0	0	1	1	0	0	0	1	0	0	0	0	0	0	0	0	0	0	1	0	0	0	0	0	1	0	0	0	0	0	0
OTU11943	0	0	0	0	1	0	0	0	0	0	0	0	0	0	0	0	0	0	0	0	0	0	0	0	0	0	0	0	0	0	1	0	0	0	0	0
OTU11944	0	0	0	0	0	0	0	0	0	0	0	0	0	0	0	0	0	0	0	0	0	0	0	0	0	0	0	0	0	0	0	0	0	0	0	0
OTU11945	0	0	1	0	0	0	0	0	0	0	0	0	0	0	0	0	0	0	0	0	0	0	0	0	0	0	0	0	0	0	0	0	0	0	0	0
OTU11946	0	0	0	0	0	0	0	0	0	0	0	0	0	0	1	0	0	0	0	0	0	0	0	0	0	0	0	0	0	0	0	0	0	0	0	0
OTU11947	0	0	0	0	0	1	0	0	0	0	1	0	0	0	0	0	0	0	0	0	0	0	0	0	0	0	0	0	0	0	0	0	0	1	1	0
OTU11948	0	0	0	0	0	0	0	0	0	0	0	0	0	0	0	0	0	0	0	0	0	0	0	0	0	0	0	0	0	0	0	0	0	0	0	0
OTU11949	0	0	0	0	0	0	0	0	0	0	0	0	0	0	0	0	0	0	0	0	0	0	0	0	0	0	1	0	0	0	0	0	0	0	0	0
OTU1195	1	0	0	0	0	0	0	0	0	0	1	0	0	0	0	0	0	0	0	0	1	2	15	6	1	0	1	0	0	0	1	2	0	2	2	4
OTU11950	0	0	0	0	0	0	0	0	0	0	0	0	0	0	0	0	0	0	0	0	0	0	0	0	0	0	0	0	0	0	0	0	0	0	0	0
OTU11951	0	0	0	0	0	0	0	0	0	0	0	0	0	1	0	0	0	0	0	0	0	0	0	0	1	0	0	0	0	0	0	0	0	0	0	0
OTU11952	1	0	0	0	0	1	0	1	0	0	0	0	0	0	0	0	0	0	0	0	0	0	0	0	0	0	0	0	0	1	0	0	0	0	0	0
OTU11953	0	0	0	0	0	0	0	2	0	0	0	0	0	0	0	0	0	0	0	0	0	0	0	0	1	0	0	0	0	0	0	0	0	0	0	0
OTU11954	0	0	0	0	0	0	0	1	1	0	0	0	0	0	0	0	0	0	0	0	0	0	0	0	0	0	0	0	0	0	0	0	0	0	0	0
OTU11955	0	0	0	0	0	0	0	0	0	0	0	0	0	0	0	0	0	0	0	0	0	0	0	0	0	0	0	0	0	0	0	0	0	0	0	0
OTU11956	0	0	0	0	0	0	1	0	0	0	0	0	0	0	0	0	0	1	0	0	0	0	0	0	1	0	0	1	0	1	0	0	0	1	0	0
OTU11957	0	2	0	0	0	0	0	0	0	0	0	0	0	0	0	0	0	0	0	0	0	0	0	0	0	0	0	0	0	0	0	0	0	0	0	0
OTU11958	0	0	0	0	1	0	0	0	0	0	0	0	0	0	0	0	0	0	0	0	0	0	0	0	0	0	0	0	0	0	0	0	0	0	0	0
OTU11959	0	0	0	0	0	0	0	0	1	0	0	0	0	0	0	0	0	0	0	0	0	0	0	0	0	0	0	0	0	0	0	0	0	0	0	0
OTU1196	36	15	31	17	58	3	16	12	3	4	7	3	4	5	6	13	19	16	15	9	6	6	27	23	10	21	8	2	4	5	16	13	10	21	70	27
OTU11960	0	0	0	0	0	0	0	0	1	0	0	0	0	0	0	0	0	0	0	0	0	0	0	0	0	0	0	0	0	0	0	0	0	0	0	0
OTU11961	0	0	0	0	0	1	0	0	0	0	0	0	0	0	0	0	0	1	0	0	0	0	0	0	0	0	0	0	0	0	0	0	0	0	0	0
OTU11963	0	0	0	0	0	0	0	0	0	0	0	0	0	0	0	0	0	0	0	0	0	0	0	0	0	0	0	0	0	0	0	0	0	0	0	0
[truncated: 20,600 more rows]

## Sheet: Fig.1c
	BD1203	BD1512	BD1623	BTM1323	BTM1515	BTM2317	CB0122	CB2009	CB2424	DHS0808	DHS0824	DHS0911	DL0810	DL0906	DL1904	GH1	GH2	GH4	GT0206	GT0910	GT2515	HS1433	HS1531	HS2325	LS11	LS15	LS9	NG14	NG7	NG8	TT0302	TT1201	TT1419	XS0601	XS0809	XS2022
K00001	982.036	935.299	886.077	866.942	954.364	847.508	901.042	910.148	924.667	983.83	943.414	931.29	992.014	991.218	981.881	947.519	980.379	832.852	929.604	1087.09	1076.5	800.752	905.483	969.897	845.631	837.369	860.418	763.895	821.098	798.907	922.766	1006.25	880.829	967.616	948.584	958.633
K00002	83.7839	71.6338	48.7695	56.553	39.8114	29.0814	30.7584	44.1893	35.0819	62.8998	86.8904	73.3519	18.2357	5.00336	13.7463	104.327	54.5578	54.852	67.9963	95.9135	100.597	111.517	100.115	81.2084	34.6751	34.8653	36.942	2.91509	4.63766	6.3003	50.3603	45.9041	51.0651	61.6633	96.3341	73.149
K00003	232.954	245.385	254.565	245.004	263.915	291.443	203.765	249.068	305.693	278.264	248.852	248.286	334.053	347.399	361.113	263.836	297.669	227.666	229.14	285.415	252.065	207.598	212.043	225.241	299.785	286.277	249.27	331.732	317.827	313.958	258.238	272.206	284.293	268.449	247.421	236.058
K00004	117.093	99.1512	100.968	102.068	116.931	82.9045	77.0712	85.5449	89.8078	87.6442	132.224	81.1825	109.463	82.8166	109.553	110.148	125.807	103.211	120.661	130.348	106.365	87.1073	108.661	107.063	80.0828	94.7541	108.356	81.9267	93.0127	80.4476	105.862	112.859	104.136	85.6855	125.046	121.503
K00005	6.95282	3.96422	4.49445	4.44386	1.78588	5.84189	18.0238	4.5569	3.33684	4.02599	8.49244	3.61379	2.4734	7.0264	5.43922	4.86636	1.4706	1.63204	4.00363	3.89947	3.26666	10.7101	6.3924	8.33867	1.53438	1.58385	7.92064	4.025	11.1488	4.4179	4.35065	4.90868	4.61853	2.54436	6.8926	9.38978
K00007	2.27408	6.6739	2.0975	1.86155	0.298892	3.09098	5.90861	1.77116	4.45479	0.54688	0.912841	0.550316	1.55459	0.673534	0.788971	3.90107	1.70771	2.51719	1.47253	1.57966	1.22033	0.726852	2.11935	0.963239	1.83878	8.05386	2.08873	1.08167	1.73097	1.23025	0.242476	0.75987	0.107709	2.66407	0.101244	1.2893
K00008	371.804	374.936	328.316	459.424	415.989	360.46	394.858	432.736	415.032	387.341	371.155	372.334	634.062	749.914	553.051	485.838	527.964	484.981	353.395	390.875	479.61	357.849	361.935	325.451	427.733	391.937	415.003	404.704	369.596	337.374	382.282	423.16	389.201	395.916	428.389	401.402
K00009	41.3746	40.78	40.9467	34.7508	49.3097	46.4662	40.6629	53.2716	51.8923	52.8838	45.2896	37.7168	76.7962	48.3496	61.5004	86.7149	74.3578	79.4792	51.1811	48.3944	69.8894	29.6092	35.164	29.5069	36.9189	48.7501	44.5374	31.5823	21.4838	35.2594	53.8973	57.2818	52.7651	44.6732	37.2645	35.0777
K00010	132.399	142.963	177.501	134.225	159.685	128.467	161.405	177.884	171.507	129.278	153.869	119.947	209.087	210.588	172.585	137.1	150.981	146.52	172.333	137.81	170.134	180.624	160.475	119.539	127.87	135.966	128.803	147.689	162.837	164.703	138.46	144.953	158.818	171.691	160.259	194.846
K00011	16.4942	15.8048	25.7488	38.4471	25.9553	31.0877	19.3538	23.8093	27.3156	9.30855	18.407	24.7796	51.4471	31.2715	37.7385	25.8101	21.9457	28.2682	16.1022	13.1771	16.485	29.9795	19.9262	18.9856	30.12	26.659	32.8891	25.922	21.7169	15.1048	12.4439	11.4208	13.1785	18.8937	19.495	25.5316
K00012	251.689	290.461	286.819	383.969	367.203	295.265	307.825	282.152	290.657	326.298	319.072	294.383	361.141	339.085	339.572	290.177	321.825	285.313	311.879	249.274	273.478	281.782	294.897	256.256	299.554	342.748	341.875	309.316	312.424	279.729	317.123	310.573	329.673	304.83	285.72	302.692
K00013	248.591	203.926	235.171	267.404	299.383	263.453	211.456	254.505	250.257	307.643	250.565	272.171	282.99	318.294	335.455	259.662	269.786	272.785	259.473	301.388	280.937	182.351	199.157	188.131	270.747	276.872	254.26	241.461	282.633	260.772	249.145	267.622	242.125	235.712	231.083	212.109
K00014	249.856	271.775	248.548	284.062	336.124	278.878	216.916	230.777	231.15	310.54	276.56	293.986	213.749	264.473	268.746	316.591	266.277	292.906	283.093	279.356	236.382	241.538	231.576	239.292	232.937	257.326	252.055	217.364	220.247	189.645	264.609	255.415	267.593	209.25	236.058	240.463
K00015	189.51	190.594	192.381	252.655	210.459	280.457	238.781	208.964	230.755	155.725	161.565	164.285	211.666	253.137	243.917	264.787	220.707	228.746	208.024	164.191	197.934	154.307	145.973	152.888	254.644	209.305	215.512	211.852	218.685	229.888	145.063	152.058	157.225	201.573	190.72	181.443
K00016	51.4249	49.7335	37.18	40.8042	33.095	41.9158	42.193	36.9069	44.8744	36.3478	59.1199	52.9218	62.9312	50.1757	53.3042	68.1021	79.6537	60.9436	57.7569	38.2779	46.6024	85.9448	108.671	104.002	44.1692	49.6323	54.9813	48.6391	47.335	52.3054	28.0471	31.1312	42.8508	39.62	26.6718	42.6789
K00018	34.0308	36.2843	28.9305	30.9636	27.0921	21.3526	15.6648	19.1205	23.661	39.5963	34.7463	36.5128	18.5706	29.6543	18.6095	21.7907	15.675	14.863	27.7636	27.454	20.7506	30.1301	25.4222	28.8051	26.827	11.9086	16.4146	36.607	31.297	29.7441	23.9861	37.0616	24.8892	19.6247	14.8437	21.4567
K00019	2.75084	1.77312	1.62452	3.26855	1.54454	4.0655	2.75845	2.31045	4.53855	0.606493	0.586286	0.357011	2.09068	3.78555	5.70496	4.00764	2.76133	5.42809	0.845701	0.538138	0.245739	0.640667	1.48753	0.947583	1.53584	2.08285	3.16055	0.38936	0	1.18552	1.52943	0.602633	0.704158	7.34584	0.515002	0
K00020	690.411	663.101	713.815	755.45	771.016	757.823	714.363	719.308	806.667	682.577	624.786	614.143	867.868	628.457	773.504	820.576	899.599	773.959	713.867	712.152	745.04	517.303	578.829	616.525	740.464	747.35	747.496	580.57	558.875	600.299	728.98	749.095	677.008	604.36	609.223	575.135
K00021	7.24811	6.84678	16.951	25.1048	27.3249	21.2355	22.2754	26.0181	45.7127	10.3948	6.44778	7.12134	27.3913	34.0487	32.6984	8.42468	19.7715	14.2109	13.749	5.66087	4.74796	5.09629	5.23404	7.27006	28.4592	22.8581	29.7632	44.6022	56.2863	59.8703	21.3455	11.1389	21.4474	23.2497	18.357	13.8472
K00022	1.95672	2.32139	1.00879	1.3953	1.00703	2.75473	1.44203	2.47372	3.46348	0.612874	1.53657	0.497663	1.82506	0.678953	2.57138	0.451955	0.625772	0.523244	2.7232	2.09801	1.35398	5.04908	0.881632	2.14473	1.3163	0.784182	1.75924	0.379339	1.32884	2.2739	0.787332	2.07135	2.09993	2.54134	0.920426	1.34252
K00023	0	0	0	0	0	0	0	0	0	0.827224	0	0.244676	0	1.90726	0	0	0	0	0	0	0	0	0	0	0	0	0	0	0	0	0	0.21204	0.755876	0	0	0
K00024	210.415	207.319	265.111	250.348	245.018	253.224	227.3	218.991	264.573	245.371	244.614	214.884	375.842	343.051	376.938	290.325	293.33	289.752	229.704	225.958	217.269	198.508	193.103	214.899	259.854	305.94	272.649	266.448	251.222	234.928	230.786	212.651	227.347	236.102	203.87	193.173
K00027	491.39	479.509	449.806	429.111	412.807	398.307	380.904	384.12	435.785	384.674	429.633	374.055	462.106	401.74	487.994	510.413	461.133	368.84	625.53	609.328	618.083	515.831	522.149	503.219	385.913	377.903	419.661	279.215	285.385	264.262	370.078	447.712	396.27	451.467	457.345	472.294
K00029	325.278	314.037	288.294	298.178	285.497	253.78	258.769	242.974	334.405	203.276	249.193	202.785	281.622	248.833	340.208	361.826	311.413	251.088	410.485	362.317	387.144	302.121	328.953	332.863	268.286	268.71	316.061	171.871	193.297	177.471	205.708	260.762	223.882	316.513	340.709	308.275
K00030	84.1808	90.4339	79.0296	112.217	150.676	108.88	112.536	112.17	148.461	90.4904	78.3729	82.6048	181.295	172.104	146.934	88.3814	145.112	94.3367	68.7706	93.8355	65.5683	73.2323	81.6277	66.6268	174.923	99.8009	109.987	197.279	221.625	177.208	86.4471	76.0473	90.6864	94.7169	63.9144	78.5917
K00031	268.844	260.243	284.08	316.771	306.568	362.141	315.527	311.351	379.711	327.698	307.084	275.703	436.141	422.996	457.709	352.776	315.762	280.181	302.527	320.579	330.95	220.086	252.283	238.932	362.834	339.289	296.193	274.395	265.921	254.348	300.228	329.215	284.961	309.591	289.911	266.391
K00032	3.95452	3.63123	2.53045	1.66403	2.04182	5.33403	2.3874	5.42084	3.29181	2.26015	1.19337	0.808644	2.28491	1.58429	3.21235	7.37633	1.71673	7.17691	1.36853	1.06585	2.07501	1.90301	1.5595	2.07144	4.70381	3.09789	3.80964	7.22887	7.39644	5.13868	0.986703	1.12729	1.11438	4.37494	3.94465	0.6101
K00033	578.03	602.586	594.103	751.331	588.215	598.752	537.676	585.502	487.282	639.357	655.606	570.175	546.042	525.356	533.354	596.357	566.514	544.76	641.243	619.041	644.141	532.028	549.563	556.248	528.484	536.117	621.574	547.843	582.453	512.451	594.359	605.05	602.271	614.457	550.866	599.785
K00034	3.34633	2.35521	1.31382	1.01894	0.893579	0.422647	2.90989	0.259781	0.613125	1.71471	1.2991	0.755159	0	2.52969	2.86929	1.52005	0.730616	2.46708	0.464766	1.39623	1.4165	0	2.05814	0.807933	2.03245	0.728711	3.01961	5.16265	5.59826	2.90628	2.6159	0.553409	2.20867	1.65826	0	0
K00035	2.58407	2.34908	2.99737	7.35015	10.2932	5.53973	3.99342	5.85923	4.84802	3.9792	1.96977	2.4638	10.5677	6.76989	9.12869	10.8834	19.1546	12.8208	10.7958	12.2938	6.30958	5.97044	3.92382	6.15436	7.7027	13.107	8.20115	4.15344	5.29996	3.88197	3.34172	5.06653	4.11515	4.7407	16.2172	5.56776
K00036	546.398	479.185	530.116	575.328	566.923	495.042	514.736	525.339	500.372	622.528	550.601	546.53	569.073	493.64	527.183	571.358	510.637	494.325	513.863	540.047	629.455	487.934	552.786	521.292	488.211	514.811	550.292	467.086	485.097	498.743	578.971	612.911	568.885	527.249	502.185	576.899
K00038	5.93914	5.85954	4.29747	8.89675	4.79629	9.66995	9.02392	11.7109	8.67278	3.93484	4.17847	3.97941	33.0671	23.2817	16.0065	10.9279	14.5042	20.1484	21.4395	12.2806	16.9508	4.88539	2.88618	3.43111	10.2225	12.3774	8.09221	17.9404	18.5527	14.3604	8.57909	6.87357	6.82817	11.9899	7.01353	6.93127
K00039	16.8435	4.75276	2.71495	3.65464	6.95801	3.28756	3.3958	9.69778	9.33526	2.17665	2.8507	1.84748	16.0186	5.93006	11.0982	19.0203	15.8373	14.1781	7.24919	6.27238	11.4885	7.98716	5.26219	4.57191	12.4498	8.47151	13.2934	5.23236	9.54912	4.00925	4.65668	7.29156	3.69098	7.37312	3.53669	7.53968
K00040	56.3242	52.9921	57.2587	52.6954	68.5568	58.9743	47.647	91.3725	64.0371	83.7943	68.294	62.7132	113.627	80.401	71.1336	108.919	99.9527	97.5691	74.532	89.865	101.801	44.8758	50.203	45.3167	61.9246	63.2471	65.0509	53.7109	68.2873	55.4064	87.9671	94.7039	82.3975	63.3191	51.4945	55.6284
K00041	8.17105	9.86966	4.68033	5.06026	5.13897	7.95589	5.25492	1.97891	2.94124	3.26071	5.05692	4.43244	1.80721	2.19151	4.81959	12.9059	9.03174	9.33005	4.70432	8.9853	10.218	10.4317	6.4409	9.44707	3.83935	2.41878	2.98029	7.80455	2.24837	9.1233	7.00044	10.8892	5.01565	5.62379	4.86969	5.56976
K00042	206.475	219.918	237.678	273.739	269.894	322.556	252.444	260.579	304.123	231.769	196.804	188.54	405.782	306.934	324.363	282.612	347.887	286.873	230.912	215.699	222.356	148.149	152.926	193.283	306.793	303.762	266.003	259.286	242.116	267.673	234.642	255.477	248.99	205.325	175.075	184.332
K00043	31.6829	25.2857	32.1054	35.5764	40.5722	53.3028	31.5655	32.7149	81.2423	40.3709	32.2485	27.516	53.9631	73.9798	94.7363	36.5267	51.8066	30.0054	24.5987	20.7596	17.8909	14.9607	17.9907	18.2656	55.882	37.8138	40.6045	42.09	70.5184	43.1537	32.0136	26.0926	29.6238	40.1119	30.3037	23.7101
K00044	0.962261	0.454618	0.266857	0.289094	0.390623	0	0	0	0	0.1159	0.130821	0.318483	0	0	1.24966	7.42391	1.26991	3.59909	0	0.245898	0.270892	0.119881	0.111483	0.129962	0	0.463133	0.106955	0	0	0	0	0.191588	0	0	0	0.151714
K00045	24.6569	21.2097	15.3585	18.9426	27.8065	26.0298	17.6569	35.6844	18.8936	34.105	32.4183	26.6993	47.5953	29.5598	30.8009	58.7095	51.7287	56.788	26.9836	35.2501	54.5615	18.4515	23.5894	17.0191	22.5089	27.1087	28.3057	13.4732	11.9131	19.927	34.432	37.7695	35.322	26.6689	20.3014	22.4716
K00046	0.716101	2.11702	0.241716	0.546426	0.401135	0.130985	0.284054	0.260191	0.384136	0	0	0	0	0	8.75044	0.348616	0.106668	0.147162	0	0	0	0	0	0	0.425889	0.431095	0.156301	0	0	0	0	0	0.402614	0.584494	0.369052	0.345143
K00048	3.64704	7.08627	7.36855	1.03977	2.35312	2.57285	5.67075	7.71738	2.16177	3.68016	4.92408	4.18688	9.23798	5.75593	8.18231	4.03674	5.11522	5.21365	0.591098	0.653575	1.86813	0.695404	1.29429	2.33769	3.57937	6.15836	2.59937	2.48533	3.71843	1.63479	2.47884	3.85784	2.44219	16.9348	9.65468	10.6892
K00049	0.622702	1.52068	0	1.13815	0	0	0	0	0.941722	0	0	0.544916	0	0	0	0	0	0	1.56241	2.43205	2.04252	0	0.371492	0	0	1.20022	0	0	0	0	0	0	1.10257	0	0	0.49728
K00050	1.07052	2.14511	2.4115	3.48231	4.57659	6.73764	5.23411	3.73881	6.35649	2.24978	2.03474	0.841583	3.78343	1.71886	2.21596	3.1089	2.5289	4.4646	3.42049	3.96945	6.29293	0.927163	1.93628	1.29978	1.91724	4.06942	2.53806	5.49754	9.13402	4.91134	1.17732	1.26438	0.043766	4.18578	40.168	1.18189
K00052	228.832	231.26	318.274	279.931	313.914	299.885	292.277	285.416	340.077	282.739	256.859	247.338	347.737	341.876	338.412	301.728	311.584	259.05	268.609	242.951	323.216	179.69	201.609	237.747	302.859	279.226	266.437	343.471	352.712	301.06	273.601	261.379	255.655	266.576	253.748	225.182
K00053	176.855	163.568	207.069	220.018	228.304	237.656	200.588	220.393	248.997	209.024	162.276	189.103	304.022	330.053	316.32	228.616	233.508	207.67	222.018	231.693	221.15	147.319	145.601	155.837	256.057	232.974	207.391	212.434	208.171	235.452	190.267	215.144	182.365	236.694	206.235	201.996
K00054	5.09578	7.05201	8.7662	8.89074	12.5325	10.7936	5.7877	8.32253	19.3905	14.3366	8.17567	11.9583	5.70204	10.6622	11.6512	3.0243	9.96263	7.42598	8.42862	4.34378	1.65409	3.11464	2.35565	3.29074	12.8205	9.24632	12.9258	16.6065	17.5602	20.7692	11.1578	5.71865	11.1632	15.9925	20.4478	8.71322
K00055	73.9407	53.1257	35.0052	63.353	41.5881	21.1956	31.9671	30.0787	29.869	36.4176	29.1597	29.9659	33.7555	20.1084	14.3378	55.7091	43.6156	45.8404	66.0825	68.7392	69.083	36.7087	38.2994	41.8065	21.9856	35.0007	34.6192	22.3255	22.2107	21.0748	57.065	44.1417	31.4474	23.7745	23.5839	42.2687
K00057	102.375	108.138	122.951	148.32	146.263	131.743	109.78	134.636	162.134	144.819	117.762	148.713	214.873	165.266	166.226	142.189	160.026	139.087	116.647	126.391	145.054	98.3546	95.7207	119.517	132.553	133.813	136.908	131.982	150.444	132.223	142.449	145.713	131.79	135.062	127.291	118.543
K00058	611.525	624.444	740.005	671.291	746.12	935.593	716.331	773.226	884.055	703.348	641.608	590.679	1031.37	967.847	1041.72	848.161	893.715	760.463	727.145	691.187	673.542	514.053	556.995	559.535	960.334	800.979	841.808	1028.29	976.403	1003.79	661.333	726.608	660.754	772.898	671.258	583.258
K00059	270.835	277.31	273.214	241.761	218.189	274.917	237.652	252.114	258.327	240.312	240.823	232.781	266.587	242.151	317.492	264.458	249.637	251.317	285.183	238.648	241.191	227.065	218.466	255.325	262.183	266.321	260.803	317.271	268.206	286.549	230.336	219.462	265.264	296.663	263.974	264.989
K00060	113.272	93.1198	97.1834	152.47	109.837	102.767	98.4127	79.9863	101.234	127.222	116.487	92.9996	63.8075	83.2979	89.2756	78.3024	96.9509	79.5187	89.8856	114.791	93.4819	82.56	101.715	109.226	94.1419	103.943	93.1137	73.393	62.8407	70.8034	103.378	86.2647	89.1883	111.499	104.736	90.501
K00062	0	0	0	0	0	0	0	0	0	0	0	0	0	0	0	0	0	0	0.262855	0.751882	0	0	0	0	0	0	0	0	0	0	0	0	0	0	0	0
K00064	100	72.0019	89.32	75.3787	60.488	47.5448	37.1586	65.5803	67.1868	74.5676	53.7872	54.5833	61.4663	60.0192	59.0103	113.195	83.0099	88.3464	97.0335	78.692	93.4004	69.5505	91.1857	88.1699	55.8492	80.2455	59.7926	37.4788	30.3513	35.169	59.2876	83.8551	59.0724	54.9572	54.5998	68.9691
K00065	2.75084	2.73933	1.62452	2.23732	0.628767	4.28317	2.48569	2.31045	2.15219	0.606493	0.586286	0.782718	0.616613	0	2.37249	3.67433	1.46101	3.80311	0.637978	0.351957	0.245739	0.640667	0.597379	0.592175	0.951451	0.548517	1.67237	4.85408	3.79256	0.442899	0.999144	0.602633	0.704158	7.34584	0.515002	1.31548
K00066	131.695	149.377	126.62	217.631	185.204	127.891	154.803	118.966	114.183	206.714	190.641	196.13	122.963	107.017	120.798	101.996	123.677	115.813	184.145	141.963	128.678	161.518	183.033	159.355	115.451	126.565	115.787	112.632	98.5973	97.8801	178.312	158.958	196.437	164.736	158.819	174.67
K00067	81.8162	74.7238	60.8923	107.606	103.783	96.9045	93.5134	105.411	105.788	143.244	106.145	133.566	107.134	125.701	121.885	101.301	132.203	104.502	69.5424	75.3892	77.7353	79.8258	92.1101	101.818	94.2083	95.5333	95.8094	126.427	129.344	128.796	124.643	102.928	107.817	79.9786	78.1311	84.9648
K00068	0.274282	2.67742	0.952134	1.20507	1.69435	2.34391	1.69345	2.48347	1.78121	0.333059	0	0.837411	5.31053	2.42515	2.59554	1.10605	2.07662	1.09764	0.748099	0.595761	1.35292	0	0	0	1.94082	1.33492	1.97675	1.2026	0.846854	0.715045	2.27892	0.2619	3.37795	1.49156	1.00176	0
K00069	0.195369	0.197466	0.60448	0	0	0	0	0	0	0.689607	0.710112	0.139019	0	0	0	0.447312	0	0.310767	0	0	0	0.391601	0.53544	0	0	0	0	0	0	0	0	0.322041	0.3995	0	0.270257	0
K00070	0.055242	0.052339	0.160654	0.560661	0.763799	0.100176	0.932905	1.33923	0.450337	0	0	0	0	0.451899	0	0.511798	0.632281	0.297482	0	0.07666	0.090429	0	0.062589	0	1.77206	1.15901	1.15996	0	0	0	0.807133	0.411797	0.23066	0	0.193362	0.170892
K00073	20.1152	34.486	23.7865	27.2261	25.7306	41.5049	25.7136	20.6731	23.6475	29.7305	28.3681	20.4975	39.6984	31.767	37.5426	22.2907	19.9363	15.7168	23.1208	28.0995	28.5876	23.103	22.82	14.1426	27.03	21.9653	26.7548	53.4196	53.9005	55.4489	24.5775	35.5811	31.1599	38.9839	26.8614	16.6845
K00074	339.503	352.046	322.073	384.796	469.932	482.851	310.882	368.999	423.388	356.374	383.792	338.665	548.629	517.606	543.629	415.007	440.448	375.636	341.195	368.779	364.084	310.082	326.794	309.893	442.813	387.585	419.426	447.901	487.512	428.662	366.767	392.123	382.947	362.404	333.82	350.383
K00075	184.408	164.054	164.74	212.002	196.853	234.754	221.156	185.488	214.917	242.544	183.501	197.52	248.254	180.218	227.101	210.375	211.957	192.734	179.497	154.916	173.395	132.426	138.683	151.811	216.533	217.796	191.404	196.092	199.184	176.757	202.946	198.312	190.487	186.154	151.583	172.462
K00077	387.695	428.188	355.935	424.357	470.442	482.575	403.012	465.724	491.112	340.622	362.537	340.024	435.954	433.318	473.86	510.576	511.734	462.318	410.468	435.882	455.253	309.472	391.624	355.754	473.758	430.396	474.257	406.981	388.348	373.993	377.521	412.233	364.297	377.19	352.099	332.997
K00078	0	0	0	0	0	0	0	0	0	0	0	0	0	0	0	0	0.324874	0.162965	0	0	0	0.222452	0	0	0	0	0	0	0	0	0	0	0	0	0	0
K00079	0	0	0	0	0	0	0.280071	0	0	0	0	0	0	0	0	0.3174	0	0.426975	0	0	0	0	0	0	0	0	0	0	0	0	0	0	0	0	0	0
K00081	0	0	0	0	0	0	0	0	0	0	0	0	0.279112	0	0	0	0	0	0.361312	0	0.183328	1.097	0.126937	0	0	0	0	0	0	0.189517	0	0	0	0	0	0
K00082	92.7723	107.552	104.448	109.356	126.05	81.6552	101.39	125.72	98.2833	122.636	114.011	111.922	161.501	115.68	94.9972	136.61	125.647	123.663	105.033	127.27	120.155	102.71	117.204	127.779	128.648	137.593	109.274	97.2359	98.0878	84.5451	134.321	131.116	139.32	121.846	113.193	108.688
K00086	13.9674	17.5224	12.9675	11.4296	19.098	4.99023	12.7114	16.4187	9.50508	14.7321	19.552	16.2964	9.87457	9.84976	8.18211	20.6924	23.0547	23.5959	23.7012	18.5979	28.1327	24.9361	23.4698	15.2844	11.2621	17.1947	11.5798	4.05966	3.88897	7.19084	13.937	17.4489	17.3956	18.2115	16.3314	35.4276
K00087	94.5373	79.566	113.729	107.236	91.904	142.564	121.478	101.244	117.45	61.403	49.3397	60.5989	176.984	137.916	151.132	128.301	135.304	103.449	80.8464	111.128	100.534	61.0452	64.692	59.435	143.673	112.379	127.79	182.814	164.597	194.446	52.2779	49.6623	58.1901	90.4442	87.8558	58.8779
K00088	276.634	247.352	347.973	343.195	345.313	403.239	319.698	335.549	354.861	339.421	322.946	306.326	529.552	464.769	478.953	349.683	367.421	328.558	348.192	337.382	409.863	219.718	222.457	273.635	414.35	337.677	328.305	328.007	338.92	324.401	333.376	410.677	321.684	335.731	298.189	270.031
K00090	5.23083	9.33714	6.04229	5.3519	5.43127	13.5357	5.16826	7.97391	11.9563	4.24394	1.81153	2.21182	6.73644	9.16697	12.024	20.0467	5.85234	14.0318	7.76993	11.2465	8.47299	3.09841	6.14247	3.90112	11.0298	10.528	7.76024	11.0257	14.0812	11.0147	2.26121	3.27554	3.08717	6.96148	7.43535	3.0857
K00091	195.871	179.622	148.305	194.881	172.033	180.245	126.135	141.477	137.326	202.515	216.772	189.515	160.339	133.067	153.271	215.993	210.949	162.437	167.949	245.912	200.36	144.962	185.001	177.435	146.887	142.276	132.694	158.346	157.344	146.634	194.367	192.948	197.128	114.518	158.506	156.957
K00094	0	0	0	2.0115	2.01919	3.60192	3.50644	0.42477	1.03572	0.23652	0.190176	0.185175	1.054	0.924063	0	0.592089	0.819215	0.452807	0.340257	0	0.348032	0	0	0	0.745244	0.394312	0.175257	9.27935	3.78851	1.9597	0.440091	0.284405	2.82721	0.304794	0	0
K00096	11.7868	18.8118	14.4866	15.3365	16.5881	30.1731	12.8861	25.1495	16.4216	22.7747	21.6479	18.9644	36.1387	42.6564	38.0103	18.4914	24.0971	19.2447	18.5821	15.1276	17.0742	29.4672	26.7974	30.6171	16.8422	23.5496	18.7262	16.1098	16.0306	23.42	18.6502	19.906	21.5837	21.1074	28.743	27.202
K00097	89.202	77.6372	132.803	122.461	121.3	118.992	130.373	130.058	132.125	108.68	92.3666	91.0043	129.879	122.411	152.043	166.818	164.68	143.423	98.3529	92.0594	97.3908	75.3629	70.342	62.5769	142.832	143.514	135.96	94.2386	107.294	139.42	94.5561	94.7196	80.2356	70.5845	77.4302	75.2971
K00098	45.6535	35.0654	32.7107	41.1263	35.4516	34.2749	24.0575	35.4978	37.969	30.6262	44.6145	30.8626	42.4328	31.2052	40.2228	37.119	40.9083	43.0576	33.439	33.4108	20.9853	43.2531	31.6134	32.2761	33.0026	28.1868	34.5867	35.0618	37.7832	44.0273	40.3904	27.0097	30.4807	27.1662	26.2984	28.2287
K00099	132.86	139.008	128.922	180.219	166.574	174.208	165.722	163.243	154.665	190.043	161.999	152.115	176.04	201.077	211.7	169.244	163.505	156.53	150.78	173.109	149.876	93.1615	125.543	132.687	180.833	168.747	162.352	193.847	171.831	157.114	156.819	167.709	143.436	149.013	122.836	128.504
K00100	6.49409	8.58199	12.219	10.3003	14.852	22.5615	14.1254	15.8245	23.2033	10.1431	7.16991	7.4862	21.1892	28.8694	39.2342	8.75909	15.2244	12.3553	10.5971	6.9415	5.41677	4.03481	5.09438	6.25654	26.6613	18.4683	21.6971	16.393	13.6983	12.8713	14.9628	11.4592	15.5745	16.1001	14.1217	8.8778
K00101	231.673	214.752	247.155	212.32	261.027	253.53	224.611	258.727	294.015	247.165	221.332	202.181	263.05	282.385	308.94	240.884	255.016	224.505	257.215	237.829	256.124	169.769	195.561	191.086	274.706	276.03	272.497	253.343	223.643	223.391	266.592	314.667	243.3	232.39	206.907	225.952
K00102	302.283	327.793	376.727	366.166	391.982	403.166	336.917	345.678	428.853	332.067	317.246	298.041	470.477	442.906	466.411	461.963	469.376	357.489	335.864	385.447	348.13	247.554	286.718	275.797	423.094	413.815	399.49	313.514	325.338	303.614	360.506	345.302	325.21	388.314	347.194	307.617
K00103	93.4391	92.4762	61.3847	82.3244	80.2417	49.3817	51.136	51.5609	37.9245	122.315	113.186	111.256	73.5099	76.4343	68.4914	89.61	91.9974	79.0072	72.0281	64.6459	92.4933	84.1993	92.9937	92.2651	53.2227	57.2348	76.1054	60.8012	82.0693	51.6371	111.38	120.574	130.34	89.94	81.4796	90.2291
K00104	467.675	497.61	558.824	527.823	592.172	601.352	492.188	515.446	598.199	472.193	461.946	428.826	620.784	590.123	621.758	634.081	604.963	527.203	484.032	580.112	535.182	363.608	397.253	416.847	581.795	599.382	628.851	539.511	596.592	499.013	504.897	515.947	497.698	539.101	506.963	453.088
K00105	6.24998	6.75086	3.28796	19.2447	15.2526	11.3195	11.9865	5.07954	7.11428	5.12171	4.85039	5.01461	7.62049	11.3151	3.05745	15.8616	11.4314	9.7912	12.2175	5.02157	4.97005	3.58695	4.46881	5.34248	11.4642	7.47109	11.5408	4.8202	5.37488	4.55292	6.53364	4.83702	4.23852	14.8351	6.47359	6.12583
K00106	23.0218	24.1398	32.8936	19.3711	15.3969	30.5302	15.4105	17.0609	19.9303	11.9972	23.0004	15.725	25.6386	19.1015	24.6481	12.6414	16.1551	15.6323	27.5581	35.3211	31.0275	26.7172	31.4527	23.1463	16.1561	22.2693	23.4893	13.0253	15.5511	12.1829	25.3027	21.5387	16.1316	27.0785	28.8659	29.3118
K00107	0	0	0	0	0	0.347049	0	0	0	0	0.248329	0.166727	0	0	0	0	0	0	0.296589	0.698177	0.515411	0.432033	0.570048	0.205691	0	0	0	0.527102	0.319346	0.592693	0	0	0	0	0.270257	0
K00108	668.448	631.876	679.14	625.306	633.72	487.06	455.68	618.152	675.125	543.094	624.695	539.402	701.347	613.066	614.32	687.87	749.57	560.056	830.94	941.364	1064.17	824.713	937.913	824.754	593.92	680.279	668.375	451.466	476.6	442.358	583.17	662.729	592.303	630.971	644.347	695.703
K00109	13.7093	14.1322	13.5605	40.8205	34.3659	34.5062	41.0889	25.395	34.4167	19.791	21.6125	16.3765	17.8612	10.3523	23.3476	23.97	24.2173	27.6128	14.2638	10.9357	10.0236	14.5195	20.1858	24.9545	20.985	22.6422	27.5131	34.9326	33.4895	32.4126	18.7724	20.9342	18.3289	23.2548	20.629	23.9165
K00111	199.445	210.519	190.936	239.399	244.427	252.152	191.998	227.856	222.787	259.211	229.379	235.577	276.216	366.906	239.053	239.473	240.413	205.653	203.541	201.382	236.944	147.829	158.406	173.606	216.403	197.557	183.071	212.973	198.804	224.174	252.643	259.504	258.344	209.452	194.499	189.592
K00112	1.03587	0.222094	0.720362	0.588102	4.34714	1.91781	3.81007	4.59251	6.16589	1.27539	0.09462	0.64889	8.48062	14.5919	4.83562	2.19332	4.83213	3.12899	5.27212	0.822209	0	0	0	1.43116	6.20334	2.53282	2.20228	14.0449	16.8378	10.7849	2.07736	2.92729	2.34822	1.10848	0.371725	0
K00113	82.9811	92.7079	108.348	115.747	104.953	118.332	103.206	102.088	123.254	113.503	125.642	94.9134	92.0418	114.501	134.205	89.9615	105.66	77.7779	98.229	99.8415	103.634	67.8504	93.1649	78.1735	151.175	82.9991	97.1125	109.682	105.669	114.139	104.795	116.567	104.782	77.3922	88.9757	76.8266
K00114	596.818	592.153	627.824	766.17	665.316	772.12	478.209	444.607	730.86	504.269	558.032	490.542	622.877	738.452	769.122	584.28	591.048	431.281	634.721	566.397	556.968	542.037	638.134	646.744	698.659	598.345	558.986	501.057	540.029	545.359	552.184	506.99	545.075	729.223	796.384	735.809
K00115	0	0	0	1.62819	0.627412	0	0.557274	2.11687	17.0165	0.223125	5.33831	0	0	0	7.57378	0.789847	1.92233	0.112271	0.482235	0	0	1.95369	1.44185	0	0	0.138887	0	2.13893	0	2.3645	0.733365	0.277113	0	0	0	0
K00116	50.2817	48.7028	35.9031	25.8289	23.6637	11.6398	17.1526	28.6049	16.8752	54.6912	34.7639	45.6185	31.4327	14.6471	33.3016	66.2265	59.8179	41.6003	47.4459	56.0952	61.9817	44.0918	59.7478	44.0893	23.4214	24.9517	30.3184	30.3982	18.6268	22.3778	28.7656	26.9959	23.6756	23.7025	35.8015	40.0453
K00117	293.06	304.714	295.112	430.332	413.937	606.59	270.871	257.67	550.768	331.883	383.267	317.722	640.844	824.678	823.769	399.057	414.263	288.263	362.841	267.209	224.946	326.44	327.168	382.247	613.861	447.304	425.217	477.342	576.156	558.005	347.175	297.917	335.428	370.828	445.432	437.562
K00118	28.1117	21.758	26.2973	23.1428	45.3925	31.1327	14.4532	12.7875	21.3279	47.3919	32.9226	43.3894	35.9635	34.5341	23.4529	27.4171	19.1917	24.4341	23.2875	23.0728	33.0308	37.6883	49.2931	39.2267	34.1886	19.072	17.1294	26.8621	18.3256	18.1506	41.9908	36.5372	34.3366	31.8535	35.0758	38.0658
K00121	319.089	313.153	372.521	319.062	331.098	355.584	272.08	326.564	358.951	310.764	274.46	231.288	417.462	358.234	354.902	322.07	348.868	276.497	342.563	370.598	418.048	189.062	193.881	216.193	319.816	366.462	313.178	344.587	402.213	333.851	345.756	366.072	305.681	313.007	265.671	227.031
K00122	135.7	128.44	149.56	172	163.717	215.849	144.129	179.046	257.701	127.001	135.173	113.683	257.581	245.538	246.779	222.36	213.564	166.083	159.394	167.35	142.999	75.8414	112.391	99.1481	205.901	181.661	194.733	225.908	226.886	219.567	123.488	146.868	131.984	170.318	133.849	130.81
K00123	740.92	714.708	732.275	898.72	822.154	792.087	786.302	703.059	920.776	671.15	722.19	678.3	1067.96	973.966	1052.25	885.578	870.702	708.669	883.441	942.192	1039.03	666.114	722.466	742.911	855.7	863.275	859.724	751.039	750.05	743.249	607.778	673.982	624.471	860.217	824.763	756.803
K00124	194.707	225.836	191.499	238.552	202.174	232.784	188.408	164.351	217.356	150.307	183.872	191.679	215.643	235.618	250.438	216.173	229.195	222.289	209.475	223.566	256.018	166.894	172.998	197.015	248.15	200.335	223.239	149.757	153.256	156.844	170.726	171.833	151.724	188.262	213.938	220.57
K00125	0.416064	0	0	0.241269	0.472596	0	0	0	0	0.41727	0.248329	0.271066	0	0	0	1.42666	0.178675	0.696665	0	0.283314	0.194561	0	0.541689	0.244142	0	0.637689	0	0.884667	0.856159	1.62307	0	0	0	0	0	0.623915
K00126	12.6661	20.297	15.5594	7.30114	22.3796	19.5168	15.2038	9.68234	24.9093	12.0958	13.3447	33.9822	8.04285	12.9439	7.76674	22.6585	14.4876	29.3309	20.2994	20.6752	14.9109	18.1083	8.66112	11.9807	9.47571	13.7413	8.93927	1.47733	8.12291	1.24379	11.3215	13.2585	17.0973	9.07215	6.11806	7.51112
K00127	114.909	88.6519	108.689	100.311	102.535	80.7984	87.1253	83.9155	94.8133	64.1035	72.2271	92.5112	79.9751	67.8752	81.4116	140.581	138.392	113.772	99.549	128.82	93.086	79.5992	82.35	88.8952	144.917	76.0888	109.6	83.372	52.4006	52.3335	54.8533	63.2104	60.5182	100.757	76.4463	87.7445
K00128	1194.06	1083.16	969.636	1139.88	1093.53	936.329	805.538	854.485	911.875	996.543	942.376	866.751	1147.47	1071.98	1149.01	1013.88	1009.36	894.361	1033.48	1098.91	1145.91	779.89	784.917	894.384	971.087	936.398	1003.99	981.481	965.711	886.335	931.614	1006.83	942.305	819.715	855.379	955.739
K00129	26.8443	17.4958	29.3633	19.6439	17.4179	14.6052	11.7743	19.5552	16.5305	16.1477	15.6056	17.3911	32.36	9.78504	17.2676	37.3881	20.6427	20.8477	20.048	25.5067	32.4065	18.2038	17.8715	35.6428	23.8909	15.1118	13.1925	25.3347	25.5069	21.5422	36.5792	35.2164	33.3077	17.8626	13.7417	20.5874
K00130	445.188	401.881	425.278	456.627	567.542	494.729	387.084	508.63	452.395	573.822	492.473	421.217	645.094	616.245	558.506	421.937	502.435	412.773	475.038	459.68	504.249	296.898	300.488	337.846	514.445	438.169	464.804	587.302	558.861	490.366	520.716	589.567	477.296	450.738	404.813	391.626
K00131	26.391	31.5979	25.7457	48.2993	35.6182	41.534	39.3834	28.5154	37.1847	40.9751	25.9189	33.8997	38.1986	42.863	45.1587	28.3414	33.7051	27.6732	25.5408	21.1285	30.4148	26.669	27.4336	32.7033	34.1152	26.1284	33.1019	33.1235	33.0457	30.232	30.2637	30.3874	48.3828	21.2848	57.749	42.3736
K00132	7.20658	10.2124	7.3718	10.7124	17.0972	37.4396	12.5302	10.0609	24.872	7.55151	11.1163	8.80913	29.3146	39.0272	39.5539	12.1832	15.6751	10.7487	9.59046	7.26804	5.51887	5.31237	4.0997	10.2374	23.5311	15.4539	18.3534	21.823	19.488	22.6635	6.64544	7.45312	7.93802	7.92842	11.4476	7.11636
K00133	257.257	213.22	215.506	290.503	282.982	296.748	204.779	226.931	260.017	261.098	250.364	271.364	264.734	281.457	306.498	254.446	233.128	226.037	236.365	228.377	271.78	176.675	184.344	251.76	261.535	242.236	227.573	195.51	229.645	228.658	253.048	258.641	235.425	238.622	229.971	238.931
K00134	310.868	252.677	317.82	340.936	341.07	358.888	314.106	333.118	329.825	329.573	298.133	302.135	383.479	398.788	392.065	323.076	291.281	297.796	293.878	282.538	306.915	231.71	251.708	296.358	323.844	346.633	335.526	337.94	334.098	428.285	324.073	351.322	312.226	267.777	292.047	292.984
K00135	432.73	430.004	449.879	518.925	483.271	487.869	395.6	418.857	425.926	521.378	459.581	408.69	643.333	536.346	529.954	531.117	503.028	466.484	457.891	506.629	525.455	329.439	384.905	411.455	433.909	470.58	446.117	404.904	407.107	395.687	492.904	567.011	476.176	383.472	384.433	404.784
K00137	17.0021	19.8219	23.7023	26.6786	42.2641	62.4288	24.1317	46.7877	43.773	16.9704	16.6346	10.647	57.2578	57.8958	82.3735	20.0723	51.6733	23.4759	24.0871	18.2999	10.7072	22.7574	12.0929	19.6016	41.5198	27.4224	49.3225	63.5099	79.8361	82.3818	13.6132	14.7992	13.5989	33.9306	16.9848	15.5969
K00138	62.6853	57.3089	84.293	47.7143	53.1479	65.1507	49.0689	84.9515	88.431	45.1786	47.6639	27.8608	72.6098	107.071	71.2497	138.997	102.102	99.3109	41.2478	47.8373	68.6281	32.0611	45.624	47.867	66.296	64.5187	62.4101	44.0063	33.0101	54.6752	33.8362	57.2612	33.4315	62.9172	54.9951	60.9989
K00140	236.114	226.306	244.024	268.829	306.329	225.686	216.012	259.021	266.512	266.09	264.816	227.703	323.502	304.873	291.333	322.743	277.222	258.563	244.301	283.646	317.964	221.858	233.205	233.993	250.882	254.43	237.419	234.481	268.071	257.039	263.483	287.638	246.955	245.031	211.854	218.137
K00141	46.7981	28.55	36.0882	26.2246	26.5866	26.7702	25.7546	31.1519	34.7009	63.1045	38.5093	38.0026	30.4696	39.3003	32.5761	30.9021	33.0214	41.0551	35.5785	67.3295	48.8266	41.9317	17.1144	17.3552	52.8496	32.5837	31.8273	18.9371	19.7896	12.4496	41.0981	52.0939	42.9282	25.647	19.8841	25.6767
K00142	0.075643	0	0	0	0	0	0.305928	0.270673	0.460878	1.43493	1.72888	1.35202	0	0.334488	0	0	0	0.327293	0	0	0.566949	0.058237	0.546094	0.29602	0	0	0.207487	1.12715	0.831996	1.22829	2.54949	2.56111	3.23425	0.509501	1.16347	0.300828
K00143	0.513641	0	0.716664	0.289094	0	0.361415	0	0	0.395991	0.72234	0	0.141368	0	0	0.207803	0	0	0	0	0.451421	0.909666	0.19921	0	0.104908	0.282191	0	0.221037	0.837523	0.20315	1.71156	0.236972	1.02601	0.46158	0	0	0
K00145	133.446	150.667	166.182	174.485	179.16	150.768	131.697	101.231	134.459	183.164	182.292	187.876	164.572	246.385	149.725	135.703	158.002	142.929	185.87	181.441	164.786	117.413	129.257	122.386	151.43	164.4	143.332	151.862	152.771	167.476	170.332	171.113	179.528	158.659	160.745	129.96
K00146	183.868	156.73	148.802	135.298	174.251	108.289	115.988	138.693	132.834	250.456	202.649	187.725	128.698	124.048	98.9912	157.776	164.255	142.196	142.132	155.486	206.479	105.244	124.585	137.506	136.598	156.849	120.635	88.8484	119.23	106.638	221.247	243.475	215.708	141.318	129.234	151.981
K00147	106.362	110.81	140.619	120.483	128.296	162.218	116.233	128.853	164.612	139.796	93.647	131.937	143.906	163.202	175.843	152.474	148.001	127.175	139.416	127.046	116.574	127.441	85.0783	102.259	131.166	125.693	137.646	129.794	129.314	128.522	130.788	154.149	124.982	124.783	112.818	116.458
K00148	44.7901	61.3826	46.224	87.1637	49.9989	40.6781	76.4343	45.2289	62.0774	40.2331	26.5768	34.0396	121.321	105.041	73.5091	156.066	156.466	138.464	36.0869	76.5273	104.491	47.7919	48.9319	34.6064	93.636	87.2437	108.039	57.3872	49.5426	49.8453	39.9642	38.4818	27.6221	41.9712	32.7527	38.866
K00150	4.83727	13.5526	7.71383	7.9996	6.30177	21.3534	11.2423	19.5796	15.4582	14.2851	10.0385	19.685	29.6974	27.3606	36.1572	15.8965	15.2309	10.2861	10.5209	9.93424	4.11655	1.72487	14.6734	2.87122	21.6079	16.7927	15.2327	47.4508	47.9378	47.458	15.5944	28.6502	10.0224	11.978	8.47091	5.57635
K00151	54.5948	41.7488	59.5245	59.8964	75.7384	128.021	75.9251	74.0885	87.6454	74.4214	57.7872	52.5983	75.851	84.3139	74.0543	86.8416	91.2861	67.9445	63.1364	45.8244	65.8502	31.4313	27.2834	31.9519	104.812	85.8898	90.3543	83.5598	39.7676	33.3543	91.437	78.3886	57.8263	61.4419	74.8712	55.9516
K00152	1.70193	0.539643	0.106635	1.0923	1.23084	0.875303	2.74089	3.27874	1.93697	4.69862	1.6832	2.09213	2.19653	2.67339	1.17033	0.270964	0.59796	0.599554	0.177935	0.859195	0.997509	0.755461	0.352165	0.737528	1.55365	2.30118	4.23508	0.262732	0.545886	0.441289	2.75809	2.7062	1.60573	0.291338	0.290878	0.369892
K00153	132.348	163.589	158.572	121.015	107.735	110.573	98.4591	142.783	108.536	96.6879	91.1894	82.8355	134.622	95.1419	94.8271	100.081	128.738	92.4413	125.883	114.749	102.694	71.494	69.6497	68.6907	108.711	116.484	128.446	94.2479	96.4702	85.5935	115.48	105.811	95.4903	112.867	98.9999	91.6702
K00154	34.901	32.0022	29.6378	42.7166	31.5169	28.3936	22.8433	23.3929	35.0309	24.7463	68.1753	21.2886	43.5634	40.9761	43.956	49.0074	36.9064	30.0058	32.2312	34.7094	62.6561	28.2852	38.6309	30.5809	28.8254	31.4579	28.2609	24.944	26.134	23.0444	31.9454	35.0413	31.7735	24.0193	18.6188	27.9872
K00156	359.336	307.192	206.537	282.093	201.959	148.061	201.304	151.504	141.41	367.472	298.371	302.251	182.884	97.472	130.665	422.244	334.045	314.042	290.909	340.339	406.243	287.447	298.015	309.964	159.2	215.87	196.22	71.2235	62.0899	66.3167	270.181	294.378	279.249	97.4122	188.367	278.406
K00157	14.9778	10.858	15.6916	9.96801	5.60202	12.7644	8.9936	11.9056	12.7713	9.42318	16.9692	12.4969	6.68736	8.05068	9.54566	7.62849	8.02322	9.49532	18.5696	14.7407	15.6052	16.3983	19.3401	11.4871	10.7465	16.2343	16.8392	9.06665	8.92426	8.87526	14.1085	13.7368	8.01532	15.5488	12.8039	12.0654
K00158	372.9	325.333	231.927	305.973	225.41	175.418	218.095	168.25	165.931	379.411	311.366	314.386	220.8	155.383	169.751	432.256	344.158	321.81	311.903	353.837	420.082	300.194	310.671	323.785	179.753	230.057	215.209	104.401	89.8896	103.962	286.388	308.251	300.027	115.429	207.82	293.072
K00161	313.53	318.402	385.517	357.841	404.423	436.744	374.986	420.865	423.182	410.943	358.488	329.488	583.97	470.839	519.018	417.378	442.915	361.944	329.763	368.285	361.034	258.974	249.46	304.786	428.798	422.059	399.809	468.925	474.064	496.491	389.377	389.885	381.953	365.048	345.582	315.965
K00162	291.574	248.943	389.317	355.406	398.365	486.433	403.372	424.385	435.332	315.383	319.612	262.507	475.851	474.823	465.073	380.853	453.576	370.787	379.431	347.16	389.1	259.209	238.452	251.253	449.07	473.074	455.168	466.798	487.595	459.77	313.029	390.187	337.905	349.817	292.682	256.776
K00163	313.14	305.247	341.857	374.51	412.714	419.166	327.438	381.278	451.755	373.826	365.319	300.619	536.776	587.192	602.525	409.951	448.088	318.371	346.392	335.513	410.815	245.449	253.267	271.738	471.68	386.033	370.829	342.51	333.634	322.823	379.999	405.762	356.35	378.634	355.24	338.27
K00164	317.057	295.121	353.264	393.337	411.738	404.538	315.091	351.016	471.492	408.151	365.707	306.132	629.847	550.832	640.622	453.749	470.539	364.244	345.615	388.909	430.591	245.473	278.6	307.114	446.5	417.564	385.025	386.752	431.533	372.092	388.557	431.779	377.575	337.986	323.733	307.802
K00166	38.1145	48.6889	51.6654	35.0834	48.9153	37.3837	31.4971	32.3485	38.563	67.7271	57.5398	53.2773	105.938	53.4168	54.0144	60.7737	43.3513	34.7972	49.4947	66.2263	57.0039	42.8102	54.7362	53.9485	35.781	43.2221	28.9115	39.8365	33.5752	35.8466	51.5976	55.0117	53.6001	45.2378	50.0867	38.1354
K00167	110.337	97.9486	122.247	133.174	150.991	131.978	122.763	133.916	124.195	128.78	105.784	123.108	175.266	215.583	187.682	115.856	114.26	113.408	98.3336	129.576	116.29	68.4071	93.5535	99.2536	119.211	125.998	140.58	133.123	150.724	131.473	116.928	105.303	115.999	111.343	106.148	86.4251
K00169	46.5721	52.6885	45.2445	48.7875	31.7851	98.8853	86.9896	68.6389	48.7673	62.7137	50.8281	55.623	41.5425	75.2381	39.6527	13.7486	15.679	15.1742	43.0153	42.047	28.5495	15.606	18.7121	27.7732	57.7929	29.1265	33.9454	63.4733	56.5118	70.2134	39.2532	40.7099	52.6012	97.3971	53.8384	52.3388
K00170	36.2295	36.599	43.4615	27.3555	26.9304	51.1217	52.2594	49.9235	33.7641	40.6759	48.6679	34.1097	31.5687	44.0212	36.6341	14.6274	22.3751	13.185	33.6758	20.8182	21.9362	14.8347	18.657	23.5222	35.5385	21.0713	35.573	35.1471	45.8294	46.9951	29.1879	47.2948	45.8108	86.3728	58.3856	37.9892
K00171	55.2654	59.2772	61.9149	55.847	52.2517	114.135	82.2417	78.7237	82.3449	92.0986	82.2337	81.8782	58.2048	103.398	65.5824	30.1659	41.4324	27.7915	67.5611	51.8828	50.7603	45.7147	46.7765	55.0604	74.684	49.4946	61.5697	84.7791	97.364	114.332	58.8796	70.7909	63.0627	103.166	80.1472	57.1341
K00172	26.2865	26.1732	23.957	23.6491	19.1531	52.5123	39.5441	46.0595	32.6422	26.8565	23.9264	27.6691	22.6733	44.2386	21.7522	8.62307	10.37	10.6353	38.6936	21.8925	15.2087	11.6277	13.018	26.6159	23.9724	15.0973	26.1489	27.6262	26.3717	40.5547	18.3724	22.4457	23.5005	50.6559	40.6727	24.2228
K00174	306.244	360.212	373.923	388.18	394.398	370.181	411.986	321.056	388.876	374.948	366.716	390.901	444.518	468.217	437.504	369.9	352.319	279.188	332.576	381.538	354.208	272.207	283.247	320.13	360.027	346.998	328.351	384.081	394.596	410.398	330.882	373.554	315.808	443.097	438.152	358.208
K00175	408.391	393.781	458.84	462.865	479.958	498.577	440.991	448.604	582.204	409.423	458.762	361.426	627.675	542.158	671.159	544.586	543.958	422.897	467.373	444.645	464.394	302.601	360.212	383.378	523.569	463.493	445.372	470.51	466.406	453.578	381.065	405.456	391.341	498.321	428.09	423.121
K00176	24.2337	29.5122	53.6439	20.5508	30.2387	62.9405	54.3655	60.2388	64.946	15.6798	18.1879	15.1458	53.2994	50.3358	64.0536	23.3108	30.2805	21.4306	22.8092	33.2613	14.8579	15.3709	23.2597	38.2677	65.8956	43.4279	41.9142	59.6664	57.4079	63.6308	16.6082	22.6323	26.2155	64.9256	50.0257	47.3672
K00177	22.0274	20.4447	15.9075	8.36838	29.762	12.3396	24.7927	17.6843	11.1592	11.8037	20.6314	10.9977	6.10694	9.16938	10.4459	12.0732	14.52	12.9342	28.7806	11.0348	11.1326	16.5523	13.8189	22.1851	16.9486	11.7924	9.34233	8.1925	8.26191	9.42324	14.5088	18.5076	18.3753	17.2528	31.4299	30.3767
K00179	65.0497	54.5372	57.44	56.8723	65.9383	109.253	58.3972	56.4409	103.478	78.7363	56.2704	45.9862	86.3729	107.104	100.531	77.1053	78.1554	51.3925	70.7237	77.0764	73.7628	42.17	43.1054	46.8651	89.1895	77.0997	65.3891	97.773	83.3259	86.4741	55.4662	75.6769	52.9064	105.185	67.0809	63.2225
K00180	33.3066	38.6754	43.1853	47.3039	45.7906	57.406	44.0813	38.7607	70.1357	36.5823	35.3938	39.6325	68.5584	53.7733	70.7359	51.3774	54.6958	47.9508	42.7234	37.64	27.0188	21.3627	26.2576	23.6505	51.5919	57.1356	58.4537	49.9962	48.2653	43.8183	34.8181	47.8485	28.9235	65.3445	42.6854	44.4146
K00181	0	0	0	0	0	0	0	0	0	0	0	0	0	0	0	0	0	0	0	0	0	0.186237	0	0	0	0	0	0	0	0	0	0	0	0	0	0
K00183	1.11738	1.29217	1.90438	2.22708	1.59638	2.25529	1.98993	0.932582	1.35	1.36029	1.12767	0.957716	1.75872	2.04545	2.77264	0.456662	0.611639	0.395261	0.176068	0.522811	0.875922	0.653944	2.06152	0.503828	1.82396	1.48122	0.36351	1.89538	1.94658	0.64822	0.789399	0.415215	0.517508	1.78521	0.779605	0.828437
K00184	156.069	142.076	145.646	262.086	200.842	225.568	161.209	123.886	185.398	192.071	190.301	177.905	203.803	235.579	237.444	195.419	171.288	152.265	169.517	157.079	157.996	163.116	154.117	148.389	187.683	160.825	168.068	202.138	184.242	203.707	183.05	160.079	180.489	141.104	155.611	156.927
K00185	114.638	110.217	102.577	203.951	132.517	198.96	141.915	103.303	166.375	133.138	121.704	115.786	199.569	198.529	185.239	136.473	128.299	110.54	110.108	126.139	129.769	106.186	108.029	103.726	167.152	132.785	147.872	156.321	153.548	175.645	119.809	91.1479	111.118	124.638	119.165	123.043
K00186	13.1013	16.7655	20.8465	6.7562	15.7952	11.6051	11.933	17.6761	8.52628	8.64364	5.63206	6.43022	5.19571	6.64725	2.48648	6.43664	14.1286	11.6294	8.23767	8.52385	19.0363	2.09445	4.64971	10.0816	9.51147	6.02141	7.41461	10.9358	10.5537	24.6082	12.6991	13.0298	9.41054	26.8689	20.9834	18.6121
K00187	14.4383	11.3954	11.1125	7.3401	13.9331	7.35653	10.6618	16.3401	7.93845	9.53478	14.3322	8.58643	4.1473	7.02676	5.84794	9.51404	6.49029	10.7668	19.6919	6.23218	9.33891	11.1777	8.64624	11.8289	5.82444	8.84457	6.29769	7.86961	10.0802	6.63927	10.3214	14.0944	11.1005	16.5234	17.1801	18.2967
K00188	0	0	0	0	0	0	0	0	0	0.590868	0	0.544916	0	0	0	0	0	0	0	0	0	0	0	0	0	0	0	0	0	0	0.868039	0	0	0	0	0
K00192	0	0.111163	0.203364	0.198564	0.459054	1.01241	1.2396	1.20861	0.220728	1.29488	0	1.20804	0	0	0.493562	1.47192	0.910891	0.874998	0	0	0	0	0	0	0.291545	0	1.07958	0.6956	1.65395	1.07684	0	0	0.129429	0.599288	0.671384	0
K00193	0.911609	0	0.243135	0	0.057129	0	0	0	0.318994	2.86717	0.573213	1.27845	0	0	0	1.79241	0.310727	0.852971	0	0	0	0	0.45303	0.205691	0	0	0	0	0	0	0.170968	0.15557	0.080642	0.101507	0.270257	0.241839
K00194	1.2526	0.380291	3.29625	0	0.17093	0	0.090336	0.048373	0	2.85706	2.41778	1.15365	1.22735	1.73162	0	0	0.43316	0.077692	0.413435	2.92141	1.12652	3.00872	0.045868	2.61945	0	0.133558	0.302401	0.127805	0.612138	0.429278	1.16886	2.38144	3.40105	0.070068	1.61153	0.188061
K00197	53.1899	51.905	56.832	76.258	108.421	77.6818	92.9439	76.1075	72.8593	85.7563	70.0763	66.3728	203.811	171.484	144.216	86.8366	109.114	87.2088	71.3279	61.5331	79.0805	48.1667	56.6551	47.8873	97.4839	99.3158	81.8437	80.5294	69.6254	65.5552	91.517	86.4537	89.114	64.8314	56.333	51.045
K00198	1.29017	0.380291	3.29625	0.313989	0.17093	0	0.769901	0.285552	0	4.53726	3.66855	3.37711	1.22735	1.73162	0	0	0.43316	0.077692	0.413435	2.97313	1.12652	3.00872	0.045868	2.72011	0	0.133558	0.302401	0.127805	0.612138	0.429278	1.16886	3.0806	4.46424	0.442701	1.74378	0.188061
K00200	26.2404	18.3002	28.9307	21.361	20.0511	50.1014	22.3945	19.2649	50.5565	12.9456	12.7366	14.7191	35.2163	51.6458	39.7308	19.7073	22.6764	16.4392	25.1765	47.1402	24.9966	10.4257	13.9803	18.1725	52.5048	26.9902	28.7036	26.1147	37.5275	40.8938	18.7715	21.9615	20.1257	32.5531	22.3542	22.2913
K00201	11.6993	15.3709	15.7703	15.2007	14.0698	40.3828	15.6112	12.1238	33.7173	7.18035	6.03646	8.30458	30.2111	38.0932	34.7528	15.8675	13.9862	10.059	15.5743	18.2274	16.2785	6.22665	12.5316	8.80918	51.4237	19.1774	24.3996	44.295	33.5449	45.5998	9.87381	10.803	11.8252	10.429	24.8619	7.76477
K00202	9.21982	13.9459	7.79263	3.08485	5.4031	9.25126	7.51639	7.34885	8.96937	5.10591	4.23805	3.04613	14.8555	18.2689	3.27977	3.35256	9.67178	5.46534	6.06897	9.22619	4.25002	5.42526	6.42084	6.17432	9.92685	8.46272	8.73943	14.6699	8.34038	5.97104	8.45958	9.54207	5.09603	3.79672	5.86726	4.86961
K00203	1.69696	2.6261	5.59392	4.89685	10.9261	10.9221	6.32489	10.1196	9.07066	5.14517	5.35969	1.91538	26.2	22.922	20.6111	16.1224	11.0092	10.101	5.62263	4.2992	7.75688	0.733331	1.85475	0.683592	15.9795	12.7037	12.7462	27.4116	30.0613	34.7185	6.60438	9.20673	3.46659	6.97727	3.29276	3.21916
K00205	0	0.164606	0	0	0	0.340286	0	0	0.685487	0	0.215397	0.287597	3.38855	0.80511	0.851168	0	0.264715	0	0	0	0	0	0	0	0.336979	0.443211	1.02954	2.91443	0	0	0.17676	0	0.187147	0	0	0
K00207	53.0191	57.0599	56.5745	87.3441	71.0763	108.246	79.8757	66.2058	100.748	58.7358	58.3635	55.6134	80.3327	100.983	101.246	70.9323	73.8093	50.2514	69.9525	76.8901	72.7239	62.8428	65.7008	58.5057	95.1293	76.832	84.7149	73.9646	78.7856	108.603	55.7133	45.9361	53.4354	57.4796	54.4262	53.8448
K00208	215.187	236.414	273.997	210.282	242.155	237.19	216.31	206.674	273.91	168.052	181.664	172.657	251.434	316.562	294.221	239.178	257.473	241.214	199.616	179.239	210.786	154.937	164.458	188.283	245.999	253.846	223.778	190.414	214.745	215.421	207.091	226.155	191.111	187.952	186.694	158.118
K00209	18.0996	6.14279	5.95398	6.25596	4.76583	3.33321	0.871784	3.59742	3.58945	15.6678	12.35	15.0801	8.59803	7.4679	8.06109	19.4732	4.48808	3.82517	9.41618	17.2428	5.2324	6.57789	8.11701	3.11649	4.07227	4.9859	3.23441	0.935848	0.550733	0.633561	12.7096	15.3278	19.4145	10.6147	3.62594	3.27608
K00210	167.828	179.603	170.413	186.785	202.07	177.104	138.021	161.203	204.9	201.41	187.43	192.853	254.807	189.896	223.707	224.583	215.314	191.075	185.842	178.255	201.51	123.337	139.862	161.776	187.555	177.421	175.704	206.019	198.028	165.186	184.912	220.65	211.585	161.603	152.218	158.823
K00211	44.4377	53.9151	30.7812	47.2151	36.308	18.1173	21.0647	13.5367	30.7501	56.9942	52.3832	55.3089	19.1096	26.2772	21.5683	28.7325	22.6261	25.956	30.8789	41.3396	41.3214	39.8853	43.8232	44.0896	20.7973	25.1236	16.0637	20.5925	15.7896	21.6703	40.7799	45.778	50.8537	41.2769	39.566	50.0077
K00213	0.550085	0.655846	0.457439	2.95348	0.664377	2.71008	4.91938	0.530714	1.71226	1.12945	0.961218	0.885884	2.4593	2.63666	4.43021	0.288799	1.1318	0.363225	1.117	0.672951	0.136799	0.565985	0.606718	1.01877	2.24316	0.803034	1.60445	1.46148	2.16752	1.34639	0.736375	0.895612	0.887402	2.93405	0.9	2.45793
K00214	2.25487	1.54898	0.313111	0.500582	0.429275	5.9976	0.528592	1.82754	7.72869	0.167509	2.53876	0.770885	4.56479	12.9767	5.63443	5.36809	2.64576	4.31699	2.45195	6.7614	3.78215	3.93951	4.8237	4.65623	4.98414	1.23554	2.0701	1.42887	1.48849	0.702722	1.87755	1.93784	1.76601	1.05991	0.428937	3.25593
K00215	117.123	94.8122	123.839	129.186	148.326	156.801	136.65	146.143	166.42	135.571	124.564	126.749	170.493	167.617	180.283	165.548	158.226	148.43	116.007	131.463	141.552	83.2602	98.8619	100.805	173.491	159.199	171.444	148.367	182.539	150.603	149.894	151.337	134.239	112.733	113.738	115.604
K00216	5.4541	8.01221	8.88813	3.60396	6.61404	12.8436	5.04946	7.58897	9.59593	9.87781	9.0316	3.89014	24.3581	2.84627	9.38254	8.06817	10.7318	12.9448	7.85075	4.91055	9.30655	4.12587	5.7784	6.48408	6.22148	3.51873	7.02195	4.79246	3.06347	3.49942	6.64058	6.21365	4.49618	8.37192	6.49781	4.79512
K00217	61.1725	53.0439	58.3837	68.8759	49.6577	47.2311	42.7099	64.5038	65.7258	42.9031	44.2585	53.8192	73.015	64.0776	64.615	49.8263	62.891	48.9915	55.3419	68.3674	71.61	52.5191	58.2297	61.4033	66.5321	51.1717	60.9908	48.2842	55.6042	36.7206	38.7623	49.3165	45.5887	41.6778	43.0342	48.774
K00218	20.6415	21.1786	38.0835	6.77688	21.7125	6.32026	16.9775	19.0567	14.842	39.0983	26.1812	24.3702	5.72609	2.66091	1.76684	11.0541	28.3707	24.3275	18.9976	20.9293	14.2206	15.8269	13.3025	13.692	12.6985	30.0562	20.0761	5.29108	5.71194	5.10682	39.4839	49.4353	49.5955	6.94375	8.03079	14.7332
K00219	117.557	121.482	146.668	151.156	156.37	222.07	172.474	168.661	205.196	121.288	127.874	114.641	205.077	236.203	238.791	174.327	171.216	134.911	140.238	141.001	136.58	114.535	136.293	126.722	199.319	155.919	201.184	239.601	228.262	273.672	127.075	106.124	132.744	175.186	146.347	145.654
K00220	164.143	176.012	166.337	186.607	199.911	172.778	134.164	155.363	199.392	195.942	183.086	186.443	248.907	184.246	218.918	215.234	208.461	184.779	181.732	169.053	194.973	120.551	136.123	158.251	179.524	175.729	171.268	204.52	196.642	164.167	177.517	213.953	209.368	159.519	150.517	156.486
K00221	7.56088	7.75281	10.5924	0.513688	1.08526	1.30885	5.64803	3.33797	3.17969	11.0748	11.1048	14.1911	1.29658	1.1583	0.227968	4.90322	4.27055	5.4897	3.74993	4.02792	5.77115	3.25121	3.05798	4.30954	2.37893	2.54697	1.71542	16.0655	11.7535	15.3742	8.15213	11.3804	14.5337	13.4677	9.57305	7.95539
K00222	1.06657	0.338862	0.26815	2.38467	1.11827	3.7881	2.87928	1.24583	1.98953	1.66596	1.57258	1.54753	1.85481	1.62757	2.70999	0.302257	1.02766	1.05152	1.24963	0.672951	0.136799	0.565985	0.606718	1.01877	2.22283	0.944154	3.2181	4.42411	7.41692	4.69456	0.863165	1.5778	1.25927	1.43463	1.45004	0.860664
K00223	0.538107	0.242276	0.122931	0.673709	0.95989	2.01083	1.88978	1.27167	2.52445	0.536512	0.891856	0.553309	2.14945	2.15845	2.324	3.65749	2.22699	1.97272	1.35947	0.907153	1.35994	0.025797	0.024607	0	1.68812	0.967777	1.31558	0.787193	1.40692	1.07591	0.12679	0.781889	0.482002	1.94889	1.09939	0.325436
K00226	175.419	159.535	168.542	136.574	187.998	216.873	211.478	223.718	226.204	215.983	192.854	170.639	161.943	166.083	169.246	148.245	171.873	156.18	132.259	127.906	131.802	111.811	125.769	141.64	190.754	151.93	159.892	146.492	156.536	144.495	189.033	199.044	182.217	198.6	157.778	161.974
K00227	17.9895	17.965	14.3474	68.5315	29.7534	47.035	17.0073	20.1432	39.1599	5.4118	15.9633	7.55961	28.89	34.3866	50.1948	25.9637	22.4755	23.4303	21.8022	34.1023	20.515	22.8497	15.4085	12.638	40.5054	33.8102	25.9744	35.9583	27.8428	26.0882	10.7236	15.3089	17.2568	20.695	26.9243	18.8709
K00228	45.5305	50.4718	48.5273	35.2973	46.8973	59.7661	42.0008	39.4479	71.4144	61.4756	60.8414	41.2857	84.5448	54.8562	54.8684	80.2634	61.4202	66.0994	41.9076	65.1438	62.4558	41.1403	39.1315	43.1891	53.5819	38.6735	55.9287	44.5473	30.1835	37.1895	47.8873	51.1517	42.426	35.1349	50.8188	44.3608
K00230	2.02011	5.80193	4.75272	0.127429	0.720668	4.07925	9.80341	9.17138	2.24704	2.12867	3.11941	2.85325	5.03432	5.9973	3.00079	3.13406	3.67626	3.70161	0.532064	1.0134	0.445472	1.39796	2.14322	2.50508	6.89853	1.86217	4.56126	16.5123	11.1987	10.8141	2.22531	4.16844	3.34314	9.8801	6.87891	5.2656
K00231	171.294	168.534	144.645	197.175	190.057	131.505	119.14	150.4	113.582	182.474	185.199	185.232	149.353	143.329	153.58	187.171	137.805	143.74	130.821	143.808	183.724	125.847	156.198	157.18	140.196	137.594	138.287	130.962	125.889	125.417	166.93	172.975	164.452	164.674	184.638	149.81
K00232	8.23336	4.60297	2.04701	5.47043	8.01055	10.4	7.30402	16.8044	7.35051	5.05048	4.86712	3.50766	30.6752	20.7696	26.8036	23.2532	20.1649	15.2319	8.07047	18.8382	17.1186	10.2022	10.6958	9.35159	6.50473	8.8262	7.65918	7.41426	11.1169	11.7187	7.94688	7.63625	7.00847	2.89095	9.59479	5.08132
K00234	0	0	0	0	0	1.12324	0	0	0	0	0	0	0	0	0	0	0	0	0	0	0	0	0	0	0	0	0	0	0	0	0	0	0	0	0	0
K00236	0	0	0.226993	0	0	0.403134	0	0.103077	0.692477	0	0	0	0	0	0	0	0	0	0	0.217212	0.139786	0	0	0.193501	0	0	0	0	0	0.341222	0	0	0	0.515698	0.508483	0.227246
K00237	0	0	0	0	0	0	0	0	0	0	0	0.193751	0	0	0	0	0	0	0	0	0	0	0	0	0	0	0	0	0	0	0	0	0	0	0	0
K00239	495.352	488.526	504.681	619.885	595.204	702.275	566.28	487.473	634.883	460.638	553.518	457.06	858.861	785.433	846.316	569.668	604.152	451.32	563.648	567.414	625.218	450.749	447.326	518.244	679.513	613.346	539.3	680.196	709.382	660.369	444.251	467.206	437.898	564.731	519.862	527.811
K00240	338.494	362.283	338.964	393.361	362.265	466.334	427.283	386.451	388.635	320.053	312.082	337.886	460.828	441.596	434.471	361.289	373.995	375.379	348.64	396.238	410.541	316.548	326.271	333.937	409.67	412.479	426.717	362.229	426.234	372.599	331.074	321.053	340.187	363.511	291.003	332.083
K00241	116.551	106.8	116.974	129.376	123.678	143.188	104.255	116.864	145.534	110.439	107.622	120.891	169.198	170.325	220.897	133.546	153.543	141.956	117.641	143.227	145.663	124.34	136.122	139.961	126.219	151.8	123.918	149.9	136.328	135.564	115.393	124.186	91.924	114.562	92.1928	112.805
K00242	54.0288	43.7496	47.2409	34.6596	41.3284	52.1066	50.2122	65.7877	46.5826	43.0755	47.1417	48.4295	49.6268	36.7249	83.4639	74.1599	47.7854	46.0559	54.5463	54.0727	63.5901	47.2101	70.4461	42.0462	40.4656	57.1321	39.772	42.4436	57.0195	51.1768	46.5795	61.9705	41.6894	72.7141	44.8364	35.7796
K00243	1.13292	0	0.696881	0	0.819236	0	0.295934	0.546293	0	0.077257	0.683168	0.169359	0	0	0	12.0101	1.65922	4.85719	0	0	0	0	0	0	0	1.06028	0	0	0.435612	0.804218	0.140021	1.281	1.76763	0	0	0
K00244	176.494	193.191	186.264	197.35	228.571	320.445	231.601	260.787	269.204	198.98	227.97	184.723	423.819	370.057	418.305	221.329	260.342	189.957	183.445	208.488	205.498	135.026	162.648	173.368	298.511	242.647	269.346	380.804	397.166	406.145	233.906	200.923	218.532	264.076	206.647	169.914
K00245	102.825	94.4369	92.3571	105.109	103.543	127.2	144.471	110.624	107.758	63.1451	88.8437	95.1094	134.264	184.729	140.152	93.8907	83.3347	102.235	83.1519	106.896	103.382	93.8733	88.2591	89.4755	111.413	105.336	116.749	148.942	140.288	162.693	78.328	61.0763	79.4213	120.607	108.264	91.1596
K00246	11.4301	19.8602	19.723	10.5812	12.618	31.0656	36.3067	37.5575	25.1169	7.03007	11.8696	11.2487	32.5755	33.7826	64.6662	22.8985	15.6164	20.9252	18.3533	17.3297	15.2203	8.51374	18.025	19.0384	24.877	10.5016	25.6053	53.8451	52.7456	54.649	8.20253	10.1209	16.185	23.2718	31.6474	11.3288
K00247	34.2766	36.4834	29.5908	51.1381	31.6061	26.8484	28.6097	35.7052	27.3372	40.0267	49.2278	45.7517	33.1625	42.3076	36.7434	32.3747	31.7759	33.6359	41.3326	50.8735	44.4822	47.9005	48.9406	52.1386	26.7647	33.8608	25.5563	40.4932	40.618	54.411	37.9167	52.2355	39.8215	59.9975	51.2764	51.2848
K00248	724.09	705.681	683.151	797.414	701.367	720.492	546.469	580.958	705.582	700.71	787.819	710.616	824.954	826.872	841.555	706.635	699.765	591.284	709.135	803.543	720.305	578.596	661.453	659.599	715.704	689.462	697.526	621.678	637.804	631.609	667.992	690.956	700.768	656.109	696.107	752.482
K00249	1331.06	1271.31	1432.57	1307.05	1342.33	1397.63	1089.47	1342.38	1623.58	1050.79	1139.21	919.665	1849.41	1706.55	1884.75	1738.12	1709.06	1408.24	1424.83	1710.95	1577.28	852.345	902.273	967.12	1659.68	1505.2	1514.23	1286.18	1305.56	1234.11	1241.03	1425.59	1228.19	1316.92	1129.78	1103.55
K00252	439.915	383.514	408.907	482.361	416.891	410.331	348.761	362.195	436.442	333.143	337.679	349.52	464.2	373.524	453.807	501.632	499.178	460.527	398.059	446.85	447.941	290.013	357.842	381.624	428.821	448.786	454.912	262.087	221.311	252.799	329.823	372.049	323.584	358.846	328.925	391.245
K00253	110.107	117.113	136.31	97.8217	139.765	146.37	111.979	116.811	122.621	119.296	135.078	102.639	145.672	166.209	184.161	142.457	137.91	125.281	169.515	178.382	140.737	77.1027	93.9366	95.732	142.735	131.481	111.424	110.15	107.176	101.001	118.055	137.293	116.98	122	127.123	97.691
K00254	96.2912	63.0188	75.341	106.162	93.1304	95.9159	90.5877	83.6407	87.1274	94.4539	83.0196	87.199	109.861	101.444	85.4534	153.458	95.7156	107.528	75.4071	79.6511	97.0534	58.7128	62.8886	67.8081	98.9809	96.5777	87.9135	78.4439	77.8611	80.9455	100.896	93.383	88.0454	85.1848	60.4253	59.0473
K00255	52.9471	52.8218	44.6394	45.7628	44.8984	35.1588	37.5495	46.1251	54.1293	51.3423	32.7718	32.3638	48.1714	70.1884	73.0855	65.5925	65.1616	57.6355	35.2886	108.454	79.7698	30.8154	34.4587	34.7873	45.3836	60.1101	62.4999	25.7179	22.0649	18.9746	50.3116	59.8216	40.4676	55.0951	48.7221	29.715
K00256	297.179	280.117	308.676	274.576	241.417	248.547	229.518	203.615	270.736	176.231	193.291	190.474	170.855	155.471	233.968	261.083	283.821	225.323	311.671	279.437	267.255	209.609	258.681	251.048	221.858	233.34	209.422	165.168	165.04	153.282	187.275	213.485	210.764	256.684	253.679	241.63
K00257	37.8749	38.3827	43.3928	31.5296	39.6357	42.5805	52.7201	45.9557	28.5155	60.4082	45.5441	45.5309	52.5868	51.7917	62.6968	50.5858	62.2619	51.9114	55.5372	67.8287	72.7325	41.0343	32.2672	29.6603	74.342	46.9283	35.2196	41.5697	42.6168	38.232	76.3556	88.0034	67.1262	63.462	46.9649	41.0189
K00259	117.879	90.7281	150.436	138.89	146.371	140.596	166.498	172.092	155.475	149.899	122.005	129.016	186.71	195.922	225.546	160.994	174.136	141.115	130.116	103.681	134.294	87.9126	82.7185	107.021	157.673	151.453	174.808	162.52	182.892	158.15	152.088	167.429	136.015	129.046	117.025	135.424
K00260	9.28556	7.57682	14.3166	11.1645	9.92577	5.48144	3.0034	4.64957	5.62402	14.4782	14.06	17.681	8.54062	7.07423	8.0437	7.36601	4.32771	11.9235	6.82026	12.0377	9.4229	6.38475	6.03598	10.299	7.85067	7.13691	6.08295	14.2665	17.2664	19.2503	14.7827	15.3145	8.96731	18.7953	16.742	10.677
K00261	173.993	165.236	173.017	258.159	214.555	199.368	202.067	156.165	184.952	187.056	177.777	183.976	190.03	207.238	212.287	170.284	164.634	146.579	168.782	186.311	165.57	117.011	149.543	173.055	191.182	188.784	155.915	221.713	226.451	236.367	161.823	155.649	148.2	203.654	190.157	198.872
K00262	148.336	134.212	144.354	228.754	201.396	178.588	193.928	128.683	186.335	161.448	159.339	156.94	156.961	181.362	202.017	167.076	148.284	158.564	161.106	138.162	126.417	115.995	138.729	168.926	176.249	182.085	171.799	187.598	195.987	205.988	145.061	133.009	130.347	168.24	182.665	193.537
K00263	46.1349	31.939	39.5331	23.6833	32.9897	34.5089	27.0394	31.846	19.2758	40.9055	33.9061	33.9015	50.9359	42.2423	48.4106	29.4636	22.7193	29.8564	27.7452	27.7986	28.0365	33.6441	25.2191	34.1296	27.3827	34.363	34.0163	49.1803	55.1111	43.664	33.5956	36.9121	29.1325	32.7723	39.9436	51.6332
K00264	1.85482	3.19704	3.29003	4.12942	2.04767	1.67791	2.52058	1.65004	1.08112	0.984002	2.16782	1.48359	1.00824	33.9936	3.63708	1.46139	2.09414	0.842826	1.51348	2.00289	3.57055	2.88642	2.30117	0.91696	2.16743	1.62664	0.542691	2.32538	1.84536	0.858029	0.694707	0.695434	0.446132	3.21672	1.97078	1.80009
K00265	520.528	525.763	614.792	651.997	688.343	806.163	563.844	606.139	843.923	628.96	616.991	531.738	1069.08	1018.2	1086.43	779.894	752.872	517.303	599.688	606.266	769.285	426.195	468.72	479.865	815.452	688.785	665.135	719.768	737.649	712.803	623.424	666.849	568.454	610.802	577.781	522.488
K00266	180.995	189.066	227.954	177	258.296	246.802	199.306	233.972	253.293	283.775	215.429	202.597	290.004	330.935	320.399	257.721	236.372	207.982	205.821	191.207	200.673	154.516	199.482	170.627	218.231	239.121	218.5	180.509	155.06	163.422	204.406	250.792	209.259	235.285	209.781	187.918
K00270	10.0323	4.86583	2.26603	1.00815	0.906955	0	1.77182	3.61475	2.01146	0	0.127185	0.206869	0.197723	0.95363	0	0.141504	0.785242	0.678432	1.10506	2.51228	3.52128	3.15549	2.51503	1.28613	0.821512	1.75842	2.53105	4.21629	1.70176	1.58383	0.876386	0.552959	0.359102	2.34984	1.23338	6.77077
K00271	12.7951	10.0741	14.5455	3.50178	10.2985	3.98475	20.3762	21.6198	6.83263	24.2264	13.6541	12.8963	3.93165	10.0164	7.91491	7.25742	8.72203	8.82044	35.9451	6.55367	10.3778	14.1158	6.15102	9.29069	9.28604	15.1048	12.1031	9.68829	10.2124	11.2019	20.084	26.7355	19.5622	24.3592	17.9717	10.1642
K00273	32.937	36.4737	31.7638	23.0228	40.2241	37.5916	38.1156	46.9658	39.371	47.1737	39.8169	29.0545	36.2487	26.9342	30.4386	28.6663	49.8538	30.8843	51.877	34.988	31.0973	19.528	13.7092	27.3622	34.6408	39.7582	38.4152	36.8967	25.7345	18.1994	42.4103	48.8948	34.4977	41.5209	31.2103	30.9634
K00274	260.953	206.78	269.806	240.712	317.333	195.748	204.019	283.133	270.707	238.522	208.021	210.724	333.925	293.634	312.416	373.531	349.907	296.31	234.928	241.153	261.38	208.364	243.486	269.58	248.88	273.525	286.836	284.52	307.916	281.342	248.559	300.155	288.169	246.214	217.917	207.611
K00275	98.3302	100.432	99.0762	86.8008	117.718	154.096	113.218	143.458	128.663	102.381	98.3958	108.675	179.235	109.114	127.64	147.062	140.282	171.408	103.969	80.3662	114.184	98.4997	88.6802	93.5842	114.746	139.626	132.698	97.3026	119.506	119.884	131.328	123.263	115.092	102.538	87.7589	87.2028
K00276	111.702	116.517	111.943	73.3769	128.379	95.8321	94.1207	121.02	121.688	144.663	117.972	118.331	131.394	104.612	97.1603	113.453	135.964	105.15	100.408	108.913	111.489	77.5262	84.7454	73.8029	102.413	121.842	103.912	121.167	120.472	113.512	127.483	163.847	141.6	112.355	117.571	135.556
K00277	0	0	0	0	0	0.845295	0	0	0	0	0	0	0	0	0	0	0	0	0	0	0	0	0	0	0	0	0	0.361101	0.323246	0.201916	0	0	0	0	0	0
K00278	143.099	137.824	149.544	181.996	192.17	256.811	181.783	202.879	237.532	176.981	158.261	160.599	236.054	245.566	228.177	231.673	246.307	198.491	162.56	167.839	185.499	120.344	130.539	132.965	239.714	242.163	238.84	249.412	251.325	206.518	189.767	166.793	167.882	146.735	150.279	143.221
K00279	0.837619	2.01673	2.90783	5.33739	7.77515	11.9717	4.13329	5.91977	13.3864	2.7627	1.02635	1.24417	19.3292	18.4555	15.9658	7.06847	7.33816	6.37902	4.23829	2.22377	1.94477	0.658784	0.055558	0.185267	12.5886	7.03395	10.8277	29.4295	24.9614	25.173	0.264688	0.613107	0.85016	18.0815	3.1151	1.18409
K00280	0	0	0	0	0	0	0.173256	0.691642	0.286498	0	0	0	0	0	0	0	0	0	0	0	0	0	0	0	0	0	0	0	0	0	0	0	0	0	0	0
K00281	213.752	193.655	234.736	257.679	284.935	353.497	266.453	255.004	324.721	260.071	231.913	226.665	362.269	351.851	362.961	290.139	279.835	246.356	233.059	214.174	245.114	170.108	182.733	185.634	290.293	288.666	284.078	281.443	316.609	288.205	237.139	252.702	233.135	257.375	233.806	251.347
K00282	215.637	202.548	240.21	260.963	298.506	361.458	283.293	267.671	328.397	269.583	239.594	234.611	373.722	357.107	369.088	296.96	288.418	255.574	236.192	215.966	247.444	171.572	186.969	188.97	298.925	295.939	297.55	302.722	333.372	308.818	240.404	255.15	237.058	259.799	236.599	254.287
K00283	136.948	153.673	140.097	180.632	142.685	124.521	101.369	90.603	116.426	185.798	176.924	163.137	202.253	193.116	166.183	119.382	131.196	104.612	134.94	150.567	156.011	112.432	137.889	139.404	112.041	119.976	105.068	145.986	147.692	131.949	146.384	149.467	142.922	136.399	124.943	143.743
K00284	520.647	523.793	618.052	650.693	687.8	815.272	564.734	607.652	853.544	630.297	620.244	535.037	1085.81	1037.55	1107.5	781.357	754.167	520.056	600.167	605.554	766.625	424.088	469.288	480.466	824.594	693.795	668.574	722.27	740.779	716.022	624.784	669.169	569.311	617.646	581.193	523.033
K00285	169.824	150.816	152.133	154.295	145.752	155.066	134.521	128.297	195.592	141.393	130.301	133.511	128.512	153.674	170.312	176.977	191.35	142.956	136.737	145.449	149.488	112.424	155.964	130.609	148.029	144.155	136.192	118.334	120.781	108.381	136.051	147.437	125.529	138.805	184.886	140.783
K00286	136.689	116.546	135.355	184.582	170.894	142.073	150.528	161.01	169.521	158.706	137.161	140.059	156.275	117.172	153.848	177.861	197.76	164.397	125.796	117.185	123.861	121.719	103.833	106.748	176.316	178.451	156.763	137.664	140.329	128.429	139.973	134.27	141.44	150.692	119.337	123.464
K00287	124.415	119.389	114.601	96.7305	104.595	113.524	111.821	78.9789	112.957	85.9025	119.416	83.363	146.393	143.241	172.233	140.789	109.627	135.753	114.03	114.067	115.379	81.7572	83.6251	115.792	115.555	109.329	98.9061	161.91	173.395	172.319	98.6992	90.5984	98.7127	117.353	131.523	86.4964
K00288	83.052	95.3545	143.289	123.488	123.209	150.832	117.372	127.26	183.905	132.386	131.499	119.895	171.213	196.905	174.105	119.582	123.108	92.6423	110.149	106.742	113.554	93.2313	76.3276	100.934	150.01	129.091	121.116	137.474	148.477	147.509	136.106	155.229	113.609	122.553	131.451	116.812
K00289	0	0.523024	0.403748	0	0.648005	0	0	0	0	0	0	0	0	0	0	0	0	0	0	0.46541	0	0.751914	0	0	0	0	0	0	0	0	0	0	0	0	0	0.245785
K00290	67.726	59.3752	53.8235	46.8695	43.3208	70.8113	44.1611	59.9931	79.7914	49.1689	49.12	56.1481	39.8065	44.5108	59.1785	68.7799	57.5841	57.0274	58.9594	45.2657	49.4243	44.7201	52.4774	51.5278	46.3914	43.6988	57.3901	49.073	43.5484	39.1255	52.3174	52.8772	48.3656	47.2634	53.8831	42.839
K00293	0	0	0.439399	0	0.639506	2.20426	0.207698	0	0	0.543672	0	0.310392	0.416144	0.9148	0.569728	2.78659	1.77281	3.94529	0	2.67665	2.01309	3.00868	0.205133	0.235343	0.428473	0.852237	1.35385	0.626979	1.03254	0.672817	1.71942	0.932805	0.379421	0.364521	0	0
K00294	206.08	229.259	253.218	319.752	324.762	326.15	264.144	270.061	288.093	294.237	296.088	267.777	400.003	323.17	406.882	349.656	310.736	256.524	253.047	283.077	308.739	195.992	203.263	233.911	342.492	309.72	299.513	299.299	294.822	296.257	263.465	268.942	239.74	269.639	255.845	232.409
K00295	0.072783	0.847646	0.621662	0	0	0	0	0	0	0.599712	0.350801	1.0816	0	0	0	0	0	0	0.167889	0.105523	0	0.496454	0.48644	0.41055	0	0.37876	0	0	0	0	0.716937	0.63377	0.357346	0	0.152546	0.366901
K00297	277.554	291.269	303.671	312.757	374.399	342.413	269.57	297.219	316.674	368.144	316.19	320.76	421.003	399.305	398.957	297.387	306.779	277.156	285.28	297.941	303.123	247.249	263.695	284.229	332.715	313.094	348.307	308.4	354.531	315.836	340.996	356.547	334.313	343.149	278.535	309.291
K00298	2.56861	2.42265	6.27072	2.19482	12.6893	4.85406	13.0208	28.1356	11.2255	0.196768	0.782709	0	9.09724	5.50386	5.52352	17.631	18.0967	12.9663	2.22354	0.15767	0.682198	0.32815	0.194669	4.62031	8.9383	14.3642	11.3381	4.01533	1.62351	2.34502	7.6338	2.99191	2.40834	10.2853	6.06226	0.82897
K00299	36.8776	38.5716	26.5262	41.53	40.2084	34.8783	48.4434	47.9439	23.6217	55.3556	47.4343	47.148	27.1748	29.5013	19.1612	48.2529	42.6077	42.0692	51.7646	43.0912	49.3727	34.7707	35.1871	43.4235	28.0469	51.312	40.2011	48.1939	34.2505	38.3883	55.87	61.4249	50.7835	37.1187	34.2612	42.1207
K00301	35.1194	19.4707	19.7291	15.6106	29.1838	28.3673	26.0014	29.3577	31.9488	26.2471	22.2644	25.2791	35.6884	29.2195	35.5122	24.5347	33.3794	40.0925	23.6161	32.2089	20.9515	15.652	12.7699	16.8698	28.7401	39.9317	24.6517	43.3977	49.3829	45.0888	38.8932	38.6547	27.9235	20.1221	12.4883	18.5246
K00302	206.492	231.452	188.469	233.168	243.218	352.101	162.883	204.829	243.322	246.508	236.388	219.688	254.665	280.157	249.953	226.97	262.553	188.287	235.769	247.853	210.089	149.136	182.097	245.597	213.345	178.243	201.463	235.493	294.943	237.86	240.901	245.951	209.711	225.674	215.624	217.381
K00303	417.814	475.67	458.873	569.922	691.176	678.73	516.317	575.132	626.716	498.328	449.522	409.978	738.102	702.923	713.681	521.558	595.298	465.673	532.567	384.874	399.566	283.509	343.523	423.671	578.913	511.619	528.73	707.868	685.284	654.492	493.291	559.982	481.639	588.402	546.57	468.38
K00304	31.9245	58.2159	27.729	48.9385	32.4965	56.487	29.1088	47.8704	32.2672	26.5989	35.2344	38.2604	20.6629	39.4051	20.1902	43.0966	26.6572	46.1935	36.2636	41.3733	34.0865	28.538	34.588	32.0613	32.7679	34.9816	30.9849	49.5485	69.6611	37.4823	39.7625	23.8719	33.6442	34.3092	15.4009	36.7817
K00305	34.8382	39.9197	41.9734	38.2808	45.9954	59.2483	32.714	40.5784	54.9693	50.1396	42.4242	40.8637	48.3745	74.5024	44.795	38.8205	46.156	36.7312	43.1141	41.9386	38.9896	21.8668	30.0255	47.8457	52.8525	40.7334	56.4624	66.2323	57.186	60.2283	40.834	42.1379	42.1143	48.004	38.2893	42.2717
K00306	0	0	1.95002	0	0.656242	0.72283	0.39745	0.24218	0.714985	1.49785	1.7276	2.49579	0.39535	0.563072	0	0.147821	0.491973	3.70025	0	0.936349	2.04238	1.92486	2.87196	2.0645	0.179848	0.653373	0.578028	0.444314	1.28032	0	3.45901	0.599694	1.70235	3.10807	1.1964	0.241839
K00310	0	0	0	0	3.74297	0.321236	2.88659	3.13842	2.24584	0	0	0	0.338896	1.29587	1.49292	0.259873	2.68328	2.80867	0.096453	0	0.390831	0.305653	0	0	1.18061	3.18934	0.952596	5.79449	0.662407	1.26415	1.30459	1.39729	0	0	0	0
K00311	197.048	212.76	187.263	212.335	236.833	213.487	174.328	169.574	259.537	236.64	189.783	206.739	237.253	210.21	240.444	241.379	206.757	194.031	181.15	185.936	225.099	166.437	159.281	176.869	214.611	210.146	197.327	218.268	230.374	223.488	213.039	204.814	214.236	215.845	175.986	182.877
K00313	5.16567	12.6421	9.34711	2.58187	9.49699	2.89687	14.3529	25.4655	3.90746	13.9593	13.398	18.8415	1.44065	3.83676	1.2506	2.77215	5.41059	5.55565	2.31197	7.1273	3.27556	5.50388	4.12434	8.0867	5.01152	2.73273	3.63631	10.0353	6.31319	12.0761	11.2258	9.74202	8.39491	22.2448	12.2318	5.98942
K00314	39.3508	33.5986	42.5393	27.9823	52.6837	34.4374	38.2219	59.6156	50.4197	72.8961	44.1059	41.906	94.9471	68.0658	69.2663	41.5496	50.008	42.5114	37.7343	32.3794	48.1196	19.8164	18.1465	25.4273	49.1695	51.1491	46.783	53.4269	44.7486	51.9422	82.0551	77.1278	71.3597	49.0317	37.6555	38.6462
K00315	100.086	114.392	106.267	141.364	125.593	107.228	57.6243	69.903	102.273	120.037	102.702	99.8046	90.6876	79.453	91.8164	106.987	101.188	79.856	112.763	123.012	102.329	81.0917	108.448	138.23	63.3268	82.6337	78.2231	80.0153	78.5253	74.5955	111.737	127.128	95.4815	112.737	120.441	120.381
K00316	146.295	130.274	115.654	195.697	166.01	81.3765	77.2711	61.4	73.7838	105.996	137.405	135.346	36.7133	36.0463	48.2547	70.2623	65.191	51.8423	149.697	115.064	113.994	147.346	168.961	205.153	63.7909	78.7074	74.2338	39.4286	41.8432	44.6809	139.883	119.574	140.424	149.082	194.151	216.455
K00317	110.654	120.607	114.02	164.78	148.028	161.093	120.15	137.267	159.473	136.998	124.775	122.305	127.259	136.168	146.803	121.156	122.837	91.4377	150.847	147.189	154.135	100.163	115.27	106.785	133.913	131.341	129.947	138.932	148.155	175.244	111.277	98.3574	104.189	121.65	119.654	135.42
K00318	97.5993	92.8898	79.4456	108.441	111.602	80.3899	69.9708	49.8489	50.8887	99.325	108.747	102.782	77.374	103.644	75.4933	56.4209	67.092	67.7424	69.0132	84.0357	77.2007	70.2235	74.2371	72.8497	69.4839	78.6494	67.3337	99.059	97.0464	115.963	98.6122	111.127	95.5907	70.187	67.1467	82.1416
K00320	64.1364	55.4125	59.385	83.297	85.5602	149.866	99.792	98.5654	126.26	60.4663	57.6286	60.954	131.765	109.899	132.562	73.2028	102.239	65.6304	76.8296	60.5948	64.4677	44.1131	44.864	45.0905	114.136	96.9006	99.2308	169.741	180.414	177.374	67.6138	62.4015	85.389	108.561	72.0983	53.5833
K00322	179.331	227.561	176.15	256.804	186.792	172.508	179.409	155.66	149.176	195.036	190.24	197.914	230.78	156.425	225.472	199.52	175.073	198.586	167.868	214.29	249.232	158.852	171.364	166.474	171.147	186.068	153.419	182.433	219.411	164.266	173.093	190.845	167.959	158.502	161.657	186.903
K00323	0	0.261187	0.399306	0	0	0.455736	0	0	0	0.674403	0.440459	0	0.988177	0	0	0	0	0	0	0	0	0.57409	0	0	0	0	0	0.268555	0	0	0	0	0.142999	0	0	0
K00324	267.045	279.471	278.394	305.559	349.267	299.066	245.746	223.617	258.4	279.276	323.483	260.004	351.066	305.368	381.177	345.458	318.268	310.713	299.775	301.588	319.968	196.787	213.663	243.208	317.479	315.337	281.595	212.789	228.522	244.163	264.484	303.749	263.846	255.342	237.713	273.631
K00325	229.504	220.957	249.825	234.516	306.414	248.043	235.194	199.811	246.307	223.756	243.766	211.269	325.211	309.222	320.199	263.893	263.211	240.004	235.819	267.578	271.022	167.456	197.483	198.773	314.283	274.744	228.913	201.998	242.346	179.02	226.94	252.906	222.341	258.61	230.365	218.328
K00326	0.434958	0.664031	0.896508	0.220221	0.168604	4.85287	1.12419	2.80002	2.16862	0.110482	2.4266	0.081871	3.23635	7.89748	3.07237	5.70065	0	2.95023	1.71104	0.380719	0.742126	1.03117	0.43997	0.255326	3.95929	5.20943	2.46393	0.840013	1.65473	3.4266	0.405081	0.507228	0.673004	0.092021	1.17268	0.597113
K00327	0.823916	0.85129	1.26007	0.346308	2.46752	0.104995	1.30271	2.97628	1.29707	0.702533	0.640378	0.456238	0	0	0.152587	0.987736	2.87307	0.845354	0.467103	0.601487	0.348032	0.399618	0.088214	0.771777	0.950966	2.09788	1.23379	0	0	0	2.38901	3.41498	3.36887	2.90601	2.90914	1.87232
K00329	289.575	338.118	374.171	254.327	257.791	307.687	232.168	251.664	213.935	179.476	212.561	174.652	183.166	143.11	214.503	281.807	250.731	225.441	284.359	269.498	225.695	198.429	189.074	191.943	250.13	263.745	227.486	199.896	161.709	163.344	210.409	205.004	220.396	212.803	222.855	274.879
K00330	143.099	155.504	144.308	197.777	163.388	211.189	198.495	158.838	192.497	157.75	193.381	171.866	237.658	224.895	256.353	165.414	156.438	163.435	161.835	137.54	187.443	153.484	152.197	158.818	226.963	164.02	211.97	193.532	196.627	203.387	161.128	153.553	161.553	173.42	157.569	165.596
K00331	207.639	264.844	270.122	254.014	267.251	317.67	282.286	281.397	267.406	256.353	236.262	222.028	305.468	416.524	344.877	212.831	318.072	259.826	278.626	213.811	231.083	148.422	198.39	218.239	304.613	279.674	235.736	334.282	276.894	310.814	212.864	224.238	230.95	259.173	254.971	206.385
K00332	141.034	140.062	202.408	159.592	184.611	211.472	143.16	162.308	184.005	202.911	179.495	175.081	164.539	211.471	189.221	196.169	177.516	167.112	149.871	144.971	155.546	127.35	131.076	132.9	161.948	188.703	177.494	224.444	182.201	157.875	162.497	168.58	188.77	152.946	160.654	147.372
K00333	317.381	340.882	392.659	387.331	386.254	555.298	419.865	366.532	464.141	363.788	339.718	301.763	577.173	636.704	589.277	399.588	419.415	332.588	383.947	327.528	313.564	255.238	260.466	340.069	527.415	421.872	375.684	448.371	494.036	437.219	297.137	336.002	330.749	469.178	378.485	329.734
K00334	312.507	261.481	357.378	404.341	380.445	337.156	323.316	342.901	353.746	358.851	308.927	338.656	399.48	378.833	446.703	404.246	356.857	333.752	327.382	388.217	377.555	256.106	290.085	294.991	423.907	364.036	312.75	314.588	312.518	305.77	304.862	338.751	286.42	312.132	302.859	321.943
K00335	464.367	415.052	521.978	559.117	554.923	531.302	471.497	558.754	547.383	592.665	522.211	569.082	658.459	576.182	638.522	570.318	538.28	489.264	478.35	554.193	597.007	355.253	402.743	423.299	615.715	526.98	471.678	474.82	511.35	494.027	539.584	585.55	518.316	481.141	486.868	513.758
K00336	283.862	263.385	298.261	320.372	325.587	297.552	288.174	269.76	347.142	350.508	323.941	309.982	361.405	364.483	341.195	345.807	319.738	261.052	273.422	270.404	321.547	218.103	282.231	282.417	319.631	337.637	309.056	291.003	318.162	329.715	298.311	329.141	312.09	288.007	293.829	281.701
K00337	306.809	338.86	360.319	410.799	413.778	494.667	376.954	348.28	470.588	416.423	398.806	363.439	545.165	568.008	569.522	385.807	411.917	352.134	331.869	381.093	357.619	290.55	339.401	320.214	428.072	437.305	402.332	456.668	483.725	474.099	351.069	364.887	367.495	382.735	349.069	343.193
K00338	192.517	204.223	204.832	237.323	238.684	298.391	249.748	235.513	259.55	222.481	190.568	195.637	316.669	331.924	358.661	266.511	261.51	227.835	210.729	239.046	207.789	167.504	168.804	175.46	257.013	304.263	263.214	252.794	261.782	256.286	194.227	193.376	194.894	249.766	196.46	202.525
K00339	124.569	110.204	178.052	177.214	166.782	190.066	135.732	149.192	175.966	151.12	140.803	127.112	154.097	171.081	186.429	150.11	145.011	160.747	138.847	124.304	165.949	140.061	141.159	127.041	144.382	157.018	156.031	155.744	166.752	154.271	133.833	147.163	133.192	151.965	143.306	127.127
K00340	142.581	166.29	214.284	180.592	206.417	209.296	261.222	183.868	220.557	178.828	201.24	203.878	228.759	301.03	257.698	197	201.362	228.128	206.217	175.451	183.645	188.812	188.446	162.983	225.214	256.729	195.485	232.859	212.985	209.332	143.704	165.64	145.645	203.183	179.928	159.244
K00341	322.772	312.813	332.214	429.552	408.832	442.718	391.932	337.811	435.003	382.559	385.455	367.097	493.336	590.12	618.03	421.396	413.042	319.41	332.218	293.857	342.377	297.275	328.161	350.228	446.061	361.395	386.749	401.289	416.432	431.991	315.807	347.528	333.306	370.361	355.012	316.346
K00342	288.219	288.659	320.109	364.533	400.328	455.867	378.92	325.93	430.374	350.439	351.672	327.113	506.925	504.727	508.718	340.686	367.555	272.077	325.751	294.349	301.615	281.182	289.449	285.278	407.689	402.199	343.444	367.534	365.009	381.177	277.262	310.976	291.54	344.822	315.738	282.025
K00343	205.404	210.596	204.424	309.159	287.247	293.944	236.858	236.911	272.098	264.414	278.896	243.789	317.136	353.683	334.592	273.28	276.64	219.418	221.997	188.533	230.194	200.977	232.613	221.398	301.405	245.491	269.325	294.972	301.349	286.553	235.949	231.798	231.625	272.646	242.04	202.815
K00344	1079.42	1073.15	999.413	979.238	930.375	919.048	858.759	1007.21	965.715	1003.84	997.801	935.068	931.269	821.385	999.327	1134.79	1112.92	1011.63	1137.15	1180.24	1174.88	1078.9	1144.82	1124.46	956.755	1005.8	968.933	921.883	926.361	867.24	1002	1084.8	965.475	1144.64	1116.61	1129.07
K00346	0	0	0	0	0	0	0	0	0	0	0	0	0	0	0	0	0	0	0	0	0	0	0	0	0	0	0.350513	1.20596	0	0.333998	0	0.859816	0	0	0	0
K00347	31.453	24.1516	21.7108	44.5023	49.5048	69.8244	38.6929	31.7865	55.728	19.2418	19.3059	25.4139	88.2824	91.0495	83.4162	35.0482	41.0356	32.4393	27.6189	33.5919	26.4632	20.7222	24.7768	17.2113	63.7285	44.1964	54.6539	77.733	85.7723	79.4427	33.3328	19.8026	24.3697	33.5443	25.8721	24.0215
K00349	0	0	0	0	0	0	0	0	0	0	0	0	0	0	0	0	0	0	0	0	0	0	0	0	0	0	0.414973	0	0	0	0	0	0	0	0	0
K00351	7.86215	25.9624	5.21727	3.97714	7.36387	5.64308	13.1783	9.1665	10.6015	15.7569	9.13008	10.0171	33.9326	22.9925	17.6742	8.72384	15.7405	9.02976	9.05182	12.9172	11.2639	13.9548	9.88372	7.67589	8.04187	8.6152	9.29131	13.1335	7.41825	7.72772	11.7148	17.0336	16.117	12.9013	7.69303	10.5662
K00354	201.996	193.98	227.535	208.742	261.853	245.084	180.095	206.463	259.22	204.685	210.232	178.436	246.232	258.064	287.945	323.665	332.581	248.853	244.36	236.83	258.409	153.7	203.38	167.162	296.13	248.487	245.431	198.187	198.367	210.97	218.24	251.787	208.522	196.216	185.405	173.116
K00355	28.14	42.2374	23.1282	15.2327	24.2571	16.8754	12.7939	12.6374	15.8244	12.8135	17.1919	14.8289	19.9777	9.25034	18.0163	39.3592	42.3993	31.1831	26.3007	23.3343	25.6685	13.7516	15.5094	16.8305	13.1602	14.5471	21.3434	9.34985	11.9776	13.673	18.4253	20.1997	16.5443	21.496	9.91931	25.3854
K00356	303.585	328.547	368.032	266.024	276.185	271.132	226.833	239.559	230.538	176.057	217.407	176.867	177.956	145.95	203.043	252.339	248.421	214.974	291.434	259.757	224.652	191.249	195.239	184.525	224.832	258.474	231.919	195.334	160.534	158.304	200.707	201.589	221.11	209.737	202.412	277.498
K00360	0.553083	0.238879	0.359297	0.263026	0.32817	2.52624	0.864716	0.427782	1.03282	0.288362	2.28947	0.479613	4.34421	1.84076	6.19851	0	0	0	0	0.457288	0.829807	0	0	0.231156	0	0	0	5.74897	3.30344	3.71218	0.875868	1.63311	0.462042	0.837861	0.511372	0.285489
K00362	450.065	428.131	483.718	392.085	426.48	472.696	456.41	483.015	542.954	567.676	534.854	510.004	622.066	614.8	625.3	569.967	541.55	435.592	473.078	503.081	570.276	387.122	413.713	405.64	538.865	467.71	455.408	538.616	516.73	500.158	590.516	617.583	541.679	500.752	442.533	496.477
K00363	124.868	150.508	123.212	99.769	112.276	129.008	127.05	147.395	125.251	122.766	135.221	109.401	98.9557	139.724	105.265	79.5396	90.6081	96.6609	121.407	132.525	116.665	126.048	120.909	126.032	93.7389	117.258	112.79	120.925	101.616	116.888	119.722	113.039	112.759	168.423	131.111	118.339
K00364	33.8363	40.5233	44.4434	14.954	26.5604	21.2896	24.7827	45.2142	41.8667	43.2362	33.8871	32.8143	39.6673	39.1908	42.679	29.906	53.6418	30.7996	30.721	45.5898	72.4191	15.3241	17.9184	18.359	24.2355	24.3106	22.1119	38.5102	35.8972	37.8678	42.8614	46.0922	37.9651	28.1521	24.231	19.2154
K00365	71.3441	65.1413	58.9687	57.85	62.6281	42.627	39.7042	61.7201	55.0995	69.3471	59.8703	53.5193	75.7463	84.3024	65.5861	72.4873	59.5744	64.4047	47.1865	57.6788	63.9195	41.3296	40.4015	47.0185	47.3351	69.3999	52.1121	75.7163	66.5763	77.849	56.3691	75.1789	63.5822	44.8063	49.6891	66.0555
K00366	398.55	352.716	357.226	367.999	336.038	346.161	331.055	323.002	373.497	403.241	375.075	408.48	436.781	432.333	490.907	426.315	413.696	333.934	357.325	383.518	433.014	325.232	323.346	330.277	398.073	360.359	336.332	349.609	344.98	368.213	411.693	397.089	375.776	336.405	339.711	308.812
K00367	63.798	53.371	66.5762	71.6713	87.1849	100.342	69.6782	72.4003	89.5824	74.1477	86.2065	64.3348	121.671	84.2418	127.127	101.001	112.338	81.4968	76.6097	94.9028	125.49	40.8945	47.8522	47.5167	92.9431	80.6538	92.7793	81.3007	83.2189	79.0352	66.1625	80.4295	73.0867	68.3514	49.7703	42.9608
K00368	578.927	708.002	563.541	596.579	698.253	472.393	448.962	421.898	419.985	266.804	562.99	419.211	341.3	315.491	337.762	322.843	363.599	321.034	566.189	556.514	418.804	525.973	643.364	877.997	395.312	345.939	386.427	443.325	443.503	422.619	384.127	369.886	473.407	848.492	997.443	927.099
K00370	14.0953	20.149	45.3927	12.9925	27.3561	135.959	90.8965	124.927	91.6189	58.3188	61.2863	46.0245	33.9093	77.9029	51.2229	10.6799	24.8682	12.857	17.1506	4.72107	10.2379	14.5934	24.1137	44.7327	80.6614	16.952	32.084	105.431	107.483	93.6936	48.9032	66.431	38.3091	134.754	71.4527	36.7878
K00371	3.99498	14.419	30.459	3.92993	8.19148	46.3949	52.8829	58.8829	28.6407	21.7652	32.2987	15.2894	13.7381	26.1018	25.9609	7.23367	4.15422	6.15856	13.9764	7.80863	2.28537	5.12908	5.10466	15.2546	25.5101	6.2557	12.7826	37.6279	56.2014	49.6374	17.0453	21.7698	18.3895	71.8475	32.9714	17.8696
K00372	77.2007	86.8134	110.564	92.5749	101.9	155.27	106.047	107.745	147.717	122.137	156.515	108.29	158.261	186.638	183.971	98.6139	131.171	83.2443	133.924	122.205	138.28	108.002	98.6497	110.297	141.604	100.137	123.292	177.769	204.153	180.911	115.443	120.786	124.412	127.92	123.136	120.873
K00373	8.4531	4.22137	15.5443	2.2686	4.47371	25.9592	14.2353	18.2698	19.1388	11.3604	17.3283	9.98696	14.9165	17.4733	22.7585	2.73136	1.39432	2.45554	3.45401	1.22941	6.59632	1.82304	4.57819	5.79572	12.5056	9.43756	6.45056	22.3947	35.1962	23.1719	8.73099	11.2135	8.35025	29.7677	6.49934	6.53105
K00374	2.92968	2.75932	12.3907	1.30554	3.91963	15.424	13.4982	18.9277	24.0828	8.04439	9.77131	13.2807	3.68731	2.42364	10.4599	2.97186	3.21544	3.44035	3.54208	2.11668	2.87367	3.98868	8.34805	12.1291	6.0898	1.5962	4.38325	18.3518	18.7244	15.7401	11.318	11.0613	8.51376	16.4513	12.2035	7.71179
K00375	302.826	252.373	235.315	243.351	278.806	212.126	248.119	261.938	244.35	337.105	353.228	353.012	232.595	190.919	234.047	294.053	297.484	222.267	297.95	268.786	307.578	249.659	290.121	314.779	218.181	284.264	234.076	249.83	232.445	218.728	362.671	362.418	372.862	306.01	304.211	343.061
K00376	3.26782	3.84108	4.21512	5.59621	8.22193	17.5866	11.8541	21.4576	13.3958	1.85867	3.28692	2.25423	4.43186	9.9228	10.5287	4.64483	8.56131	5.00757	2.5356	1.05863	0.453857	2.11883	3.64321	3.97425	13.9418	5.44359	6.86107	27.8462	37.566	28.167	4.17787	1.32351	1.50917	11.5198	12.5436	4.19921
K00380	79.8042	56.9007	71.9909	97.8268	98.8901	84.8353	78.2893	87.3414	106.715	69.6404	69.708	61.8413	100.038	74.6057	92.1415	112.013	115.053	100.184	92.1438	84.981	86.2449	90.7484	78.4876	68.4651	102.479	93.1301	99.9797	74.8449	81.0944	77.0453	78.0177	72.4444	75.5526	59.652	67.1091	58.3308
K00381	155.084	144.167	167.283	164.279	147.733	191.706	158.978	145.216	213.588	165.013	154.429	151.448	263.344	268.237	300.662	234.461	199.532	161.79	169.407	178.969	192.466	158.617	153.416	140.463	227.838	181.885	170.606	191.265	205.449	220.46	164.655	162.57	153.102	157.235	156.138	137.269
K00382	571.768	570.047	706.552	639.126	645.243	711.729	620.311	648.663	731.419	632.66	584.655	589.477	905.026	864.442	888.002	713.277	789	621.53	614.678	607.101	668.149	496.161	511.35	570.137	770.667	713.38	670.657	643.028	582.493	625.497	653.584	684.603	641.453	632.869	624.451	578.838
K00383	126.607	125.44	152.766	112.168	99.6693	90.0726	126.649	114.544	143.216	132.33	131.304	99.3977	113.342	109.883	113.203	109.371	107.75	96.0729	124.093	121.928	168.553	112.074	106.152	113.636	138.829	127.555	117.801	86.4766	87.5422	91.4544	128.944	129.39	113.907	110.313	119.34	103.953
K00384	1023.69	1024.93	1016.24	1178.41	1229.94	1074.1	1109.15	1020.63	1021.19	1053.14	1130.02	972.794	1206.24	1044.91	1103.31	1127.85	1211.16	1044.28	1125.39	1059.82	1101.51	848.911	986.741	1022.26	1072.5	1121.63	1008.53	814.271	791.989	786.129	1095.28	1112.18	1030.22	1002.29	1068.94	1045.86
K00387	58.9788	63.3282	66.476	58.3544	56.5245	41.6443	70.8144	75.3769	65.97	99.4596	86.9319	89.032	75.7974	82.2377	65.6493	54.7229	64.6573	52.7861	70.7601	64.6039	84.6175	49.9323	55.1892	56.5769	55.7747	63.9655	61.5563	51.4244	44.2254	38.6014	86.1169	84.1541	99.1645	89.8724	70.108	75.8911
K00389	83.0278	71.0644	59.2799	31.7553	47.9331	42.4647	44.3461	73.3106	77.1441	59.8588	60.5053	67.5757	43.7365	32.5099	52.6213	56.3209	61.703	75.033	64.879	63.7884	55.4073	65.6327	78.1703	75.8802	41.6552	71.0963	54.0575	72.7342	91.1198	82.2137	72.8942	94.2686	68.3413	49.9568	50.2557	75.7016
K00390	324.439	288.255	343.447	315.396	351.086	322.056	294.453	306.596	358.114	410.663	360.263	362.792	444.155	354.232	463.638	374.715	354.619	361.997	290.988	328.322	376.323	303.422	322.319	297.316	421.331	379.975	328.694	382.461	391.984	437.18	403.868	409.552	376.01	307.101	296.04	321.093
K00392	218.374	204.168	214.123	227.714	209.673	251.257	203.856	191.853	244.74	264.154	237.505	238.81	327.212	327.98	358.539	271.319	257.248	196.762	212.37	243.597	267.303	215.648	202.705	204.898	273.009	218.002	214.639	234.961	242.503	251.078	242.91	252.792	235.972	221.257	218.34	184.521
K00394	7.57323	7.75385	10.8048	4.12491	6.51746	19.1633	11.3827	9.40056	15.4596	13.2103	8.00712	13.0817	15.6493	24.6635	17.275	4.27382	3.61035	3.75257	12.599	9.98786	5.87367	6.39261	6.84434	9.24144	13.1119	6.08216	8.13491	26.7928	24.8608	36.8151	12.7027	11.6732	11.608	19.4063	11.7732	9.30704
K00395	21.6154	30.6877	39.9335	27.1901	30.7605	28.5781	27.5708	12.3789	22.1023	17.092	31.7102	21.4237	14.8428	10.4857	16.086	25.8142	15.1139	24.3153	24.2602	31.3877	28.8584	21.5822	15.986	24.6075	19.224	17.8519	18.4324	14.9534	15.1104	22.0043	16.8449	15.6961	28.3139	31.6329	28.7851	35.3095
K00400	0	0	0	0	0	0	0	0	0	0	0	0	0	0	0	0	0	0	0	0	0	0	3.20389	0	0	0	0	0	0	0	0	0	0	0	0	0
K00404	57.8707	62.6625	55.7107	54.9793	59.1997	81.3287	65.8035	83.2776	81.1809	21.6574	27.0061	29.6477	56.4204	48.9642	74.9931	56.4614	60.0795	49.4026	63.2337	70.5022	80.4161	47.8575	55.5354	55.3355	80.8144	49.7239	63.8599	69.1766	76.824	88.7947	26.9361	27.6213	21.6118	79.7524	62.5069	52.7059
K00405	45.4897	50.0076	65.4554	59.6604	64.6141	97.2385	75.0823	101.763	77.9161	15.5258	42.4673	25.3107	101.942	74.6398	106.097	59.6295	67.918	51.1085	64.5278	51.0312	52.716	34.4602	47.5581	49.4924	90.3857	67.7977	67.1582	94.1319	112.86	90.9005	25.7743	27.3904	29.8877	61.4592	48.6046	58.6921
K00406	172.525	202.748	153.976	214.143	169.334	127.982	154.196	117.694	119.551	187.402	222.869	226.154	122.163	93.1815	115.712	158.665	119.444	148.746	173.072	184.984	183.714	180.112	215.178	240.515	106.025	107.876	128.557	99.8051	115.439	109.055	192.438	154.461	175.329	180.729	219.623	232.387
K00407	5.59762	19.6962	9.63238	13.5988	9.51057	5.11097	16.1737	13.4387	10.8084	8.81792	0	2.54039	0	11.8937	1.8839	17.7404	8.52483	12.9184	6.02761	15.0072	5.1529	2.30581	8.50977	18.9874	15.2442	13.4425	11.0913	4.92859	12.0554	16.1997	0.924336	0	8.14985	14.9456	20.3532	20.8445
K00410	120.852	121.622	142.338	145.947	154.65	144.981	128.338	124.422	186.603	158.156	102.332	116.548	147.957	164.215	174.283	176.43	147.982	135.938	126.472	132.377	162.845	80.4958	102.759	102.551	139.402	134.981	112.531	80.7397	98.3654	92.1078	116.912	141.703	96.6649	110.304	130.444	91.539
K00411	43.5448	48.3338	61.6345	33.5459	51.5353	47.3566	63.1549	50.3751	53.1516	50.7646	45.4279	45.7827	57.6226	33.9354	42.6788	68.5957	41.8245	69.5824	72.0665	44.8352	80.5285	28.6412	47.6392	46.0058	42.687	46.6293	50.0739	33.8325	34.6952	47.3056	59.9996	58.858	50.733	73.3149	48.4011	37.9481
K00412	360.596	349.16	355.531	389.669	391.922	350.236	306.745	359.67	382.646	457.062	378.108	384.091	394.488	360.936	364.842	410.58	347.165	336.153	358.619	381.256	460.79	332	343.822	352.676	332.468	360.128	318.395	305.036	297.619	303.282	358.021	416.663	345.201	345.346	359.146	387.013
K00413	75.4542	95.6805	82.549	101.482	100.155	90.8971	87.7036	82.3328	133.182	106.621	66.847	71.5506	92.7096	84.887	105.019	111.808	111.78	91.7367	85.8263	84.5127	127.22	49.8719	53.5766	59.6656	98.0767	96.2016	90.8056	54.6555	66.3771	60.0055	72.6204	89.5851	63.6695	89.6874	81.094	65.0818
K00416	0	0	0	0	0	0	0	0	0	0	0	0	0	0	0	4.69775	0	1.72464	0	0	0	0	0	0	0	0	0	0	0	0	0	0	0	0	0	0
K00422	12.0331	11.939	17.7269	46.9664	32.4002	31.7664	30.019	21.8352	27.7082	3.28138	7.66286	5.94321	46.8893	33.2171	41.7084	22.2125	28.4614	15.5276	19.1802	10.9072	11.7553	8.7249	8.9633	12.2015	36.5803	28.8275	36.1673	12.0579	7.77004	6.93762	9.84665	14.4188	9.42309	10.3562	12.2285	14.3626
K00423	13.6712	14.7903	13.6336	12.0124	17.3706	40.553	17.5179	21.9504	30.9203	8.411	5.77207	4.37541	30.7427	13.8222	22.868	36.0964	35.2752	27.1427	19.9593	20.7124	10.4156	5.40446	6.61006	7.71632	35.0395	27.2073	25.0837	10.0271	14.4786	10.8031	11.0784	13.9365	12.187	24.0741	16.6911	16.5853
K00424	4.41826	2.67267	0	0.881965	3.88102	0	14.6005	1.63469	0	8.30692	18.7003	0.282737	0	0	10.7884	5.29667	0	11.5572	1.04423	0	0	0	0	17.403	7.66642	0	0.805395	0	0	0	2.99179	0	3.00662	0	0	0
K00425	300.246	291.387	236.176	268.703	285.419	265.155	239.065	269.645	302.799	285.412	292.825	298.387	326.314	278.79	327.329	368.858	413.407	332.437	362.82	350.662	425.579	338.875	364.208	346.666	320.852	291.974	283.438	259.952	263.031	282.996	290.052	311.081	261.265	278.422	226.606	291.096
K00426	216.855	234.385	196.895	195.74	207.517	171.635	214.173	203.968	189.203	223.807	258.269	193.402	184.262	170.537	179.864	275.039	291.285	256.739	210.3	298.547	307.906	241.799	274.951	251.636	203.012	233.251	216.222	143.616	146.626	147.659	212.372	219.319	185.866	197.298	191.031	234.913
K00427	51.4946	49.6066	48.6656	29.2833	32.2187	22.8503	18.365	18.4484	36.6197	81.8438	68.5258	74.6121	21.5349	28.8488	30.6125	19.2571	17.9706	11.7616	57.1706	54.8543	55.4677	58.5028	58.2302	68.4018	19.4003	23.9945	20.1744	16.8423	18.1235	19.3771	83.7367	86.6381	70.3901	71.8076	47.0225	53.9478
K00428	271.726	252.49	183.051	216.305	170.408	178.622	158.004	144.238	188.036	141.051	206.264	197.004	182.361	140.471	161.426	250.685	214.018	203.232	211.856	324.065	396.602	336.766	370.791	288.124	146.183	190.637	186.443	241.593	212.825	236.837	132.742	140.972	129.049	196.356	220.175	264.906
K00430	0	0	0	0	0	0	0	0	0	0	0	0	0	0	0	0	0	0	0	0	0	0	0	0	0.875026	0	0	0	0	0	0	0	0	0	0	0
K00432	108.213	106.731	88.4014	101.98	113.618	56.6929	52.3754	69.2975	66.4819	110.585	77.659	83.8246	61.3491	52.4111	74.5038	117.733	68.578	110.19	87.4877	104.702	79.1862	91.6091	93.3848	87.0657	57.1618	74.3348	65.6322	50.7484	60.1068	52.4765	87.6734	112.25	79.8045	57.5464	62.6834	68.3411
K00433	419.688	468.292	369.523	410.009	426.817	364.075	340.187	321.841	334.81	321.703	318.797	301.792	422.337	308.025	304.05	463.734	393.617	434.159	479.728	427.801	416.568	376.419	378.952	389.065	322.463	400.607	345.332	203.286	201.687	201.361	317.091	352.434	397.206	340.563	335.825	350.965
K00435	25.8442	26.9966	30.5549	62.0128	37.2085	48.8184	52.1495	40.8218	45.457	24.6052	28.694	34.7461	47.1414	52.3528	54.3177	40.6362	40.8513	37.7505	31.5907	29.128	21.3892	28.6034	50.5002	45.5623	67.6443	60.1331	43.048	37.7019	70.9598	48.6137	22.1405	29.8098	30.9732	41.0224	27.4245	32.206
K00436	25.188	32.7188	37.2797	34.8935	48.9153	36.8778	70.0241	85.0915	54.6099	37.2239	42.5716	36.7707	50.993	26.6208	55.5724	34.3958	42.4047	38.6961	40.4608	23.2938	19.0558	52.34	40.1814	36.6061	42.2419	41.6937	44.127	44.6298	38.2115	51.5635	33.2306	27.4394	23.9798	53.2729	58.2313	46.7711
K00440	0.10212	0.098822	0.454603	0	0	0.403134	0	0.446686	0.366504	0	0	0	0	0	0	0.26979	0	0.105547	0	0	0	0	0	0	0	0	0	0	0	0	0	0	0	0	0	0
K00441	16.3307	15.0802	26.4631	26.3336	22.5747	26.2102	18.2124	27.9433	32.752	18.628	19.6547	21.656	27.9586	44.8193	41.9219	26.0569	29.0706	23.8084	16.221	18.5307	12.4235	8.96916	9.87837	15.5515	42.2558	21.7394	50.073	51.8445	53.0089	40.8351	24.0703	20.64	14.8133	20.1459	18.3154	19.7602
K00442	0.181179	0	0	0	0	0	0	0	0	0	0.239903	0.078787	0	0	0	0	0	0	0	0	0.147583	0.657291	0.612931	0.23856	0	0	0	0	0	0	0	0.090412	0	0	0	0
K00443	0.10212	0.098822	0.454603	0	0	0.403134	0	0.446686	0.366504	0	0	0	0	0	0	0.26979	0	0.105547	0	0	0	0	0	0	0	0	0	0	0	0	0	0	0	0	0	0
K00444	0.17949	0	0.794733	0	0	0	0	0	0	0	0	0.139215	0.211844	0	0	0	0	0	0	0	0.146225	0.355633	0.883318	0.528787	0	0.202275	0	0	0	0	0	0	0.101686	0.138441	0	0
K00446	128.131	120.952	138.505	116.819	145.96	120.6	131.462	138.193	136.191	160.378	162.82	104.242	134.748	132.682	120.014	131.646	158.813	127.229	169.17	127.4	146.665	100.189	96.7992	89.0829	171.328	161.948	142.097	118.974	125.917	118.767	156.88	172.487	160.035	142.57	107.547	106.386
K00448	55.3969	33.4883	30.5763	37.3437	46.0929	30.1119	31.7801	45.2779	37.9385	31.4945	40.9239	48.8708	33.1522	28.8445	31.7855	33.664	62.4143	48.9177	40.1787	64.0346	38.9164	33.7274	36.5771	35.4321	39.7833	35.8677	71.1259	31.8307	29.3545	27.6664	35.888	38.0162	57.947	35.953	41.3028	37.8029
K00449	68.4559	82.5655	60.4612	92.1438	66.4592	88.9724	57.3593	100.109	90.2982	56.8956	55.5046	52.6661	73.5415	63.9825	75.1861	104.224	117.16	89.1562	77.5844	76.0324	61.4806	52.7926	53.4279	53.8335	96.0197	88.1401	71.0771	88.3769	82.5556	99.8157	68.9587	51.3674	72.0639	60.8472	62.9129	66.4112
K00450	101.951	100.947	135.447	136.983	127.426	193.195	144.267	156.095	174.286	115.401	123.842	110.307	194.797	183.132	192.528	148.736	152.54	112.979	143.148	127.424	120.932	105.286	107.337	107.372	160.218	180.331	160.513	214.889	228.367	229.011	102.762	134.299	112.938	130.388	120.025	109.69
K00451	131.942	117.131	114.755	137.496	125.436	159.273	112.531	149.994	153.056	152.986	114.692	133.473	213.536	164.572	180.009	160.143	179.183	160.239	132.897	174.036	166.302	96.9654	106.24	104.193	150.862	147.155	150.091	151.5	167.323	136.524	127.01	150.882	133.472	117.112	118.54	110.13
K00452	28.9218	32.934	67.8301	42.1981	67.8456	63.0786	47.6898	56.2726	60.5874	37.3497	40.9043	31.8268	55.7661	37.3783	48.7243	33.1145	42.1163	44.4344	46.8321	17.6791	28.503	36.2172	35.3608	38.2191	56.1287	50.5222	54.2866	74.9284	78.784	99.4411	46.0819	52.0607	39.3205	80.7489	53.7926	38.0696
K00453	97.9331	95.5119	96.7369	107.376	120.557	79.8852	115.718	100.522	100.087	107.636	107.481	89.3836	95.714	111.136	105	118.417	95.4028	114.77	89.4129	112.252	115.381	84.0373	88.9638	103.227	93.7517	122.724	107.204	107.002	99.9095	138.305	106.33	120.768	101.131	88.0687	92.8061	93.5723
K00454	0	0	0	0	0	0	0	0	0	0	0.139232	0	0	0	0	0	1.11674	0	0.11026	0.104259	0.729614	0	0	0	0	0	0.079993	0	0	0	0.566873	0.31414	0.239011	0	0	0
K00455	1.35189	3.88385	6.78346	8.64569	5.16899	8.45939	9.41342	4.57515	11.2377	1.77909	4.25087	2.0929	21.4284	11.1768	11.8571	3.02498	12.9145	1.27066	2.75669	4.49555	2.15388	2.96423	3.22841	2.20975	6.49689	3.47291	22.8641	9.15759	10.0742	6.81894	1.51535	1.72329	0.755362	4.87289	2.37966	2.72998
K00456	20.6315	16.1516	15.1861	37.6895	22.0827	15.9065	15.6782	8.8953	10.3508	16.0788	31.3652	27.6988	12.6047	5.88906	7.34978	11.1272	9.79701	12.9237	21.1	23.7078	20.5861	28.8705	24.9312	33.3468	10.0809	12.0724	9.57755	20.9615	3.90313	4.23081	18.3784	15.9721	17.8406	24.2	29.9364	39.5456
K00457	142.824	139.709	166.987	151.672	193.437	215.936	188.277	203.648	224.201	123.549	106.385	122.413	253.103	258.203	302.415	207.073	209.695	198.335	181.322	150.711	186.585	139.77	150.198	148.937	215.753	194.06	202.947	215.256	200.416	198.698	148.103	176.367	158.639	156.088	160.532	138.116
K00458	0	0	0	0	0	0	0	0	0	0	0	0	0	0	0	0	0	0	0	0	0	0	0	0	0	0	0	0	0	0	0	0	0	0.409046	0	0.356218
K00459	400.956	362.016	397.23	446.117	387.388	325.946	282.28	341.116	335.569	324.404	351.985	322.221	396.467	323.671	386.283	428.208	390.892	369.638	411.364	426.807	497.853	326.793	388.537	391.661	340.409	378.056	361.203	197.708	203.966	176.438	360.108	417.921	418.862	282.366	289.317	336.123
K00460	0	0	0	0	0	0	0	0	0	0	0	0	0	0	0	0	0	0	0	0	0	0	0	0	0	0	0	0	0	0	0	0	0	0.409046	0	0.356218
K00461	0	0	0	0.689447	0.172098	1.31322	1.31848	0.476613	0.072713	0	0	0	0	0.520395	0.094881	0	0.324874	0	0.232828	0	0	0	0	0	0.21559	0.176371	0	0.466807	0.511668	0.173811	0	0	0	1.37287	0	0.356218
K00462	1.42978	2.29155	2.68781	0.251066	0.535911	0.710456	1.47187	1.22886	0.156593	1.48503	2.37498	1.42478	0	0.377385	0	0	0	0.130623	2.18066	1.75687	1.80049	3.07774	4.08633	2.32513	0	0.27619	0	2.21197	0.760945	0.849619	2.22986	1.99009	2.28855	2.7194	2.00995	0.916779
K00463	11.8617	17.6148	12.0251	17.7884	8.08979	7.72511	6.99112	10.7956	9.42396	10.51	11.7025	12.9361	2.03731	4.47604	5.32318	0.72401	1.457	1.78143	8.90755	7.04348	7.08775	9.20224	9.81089	5.51059	3.27783	5.45182	9.21094	7.29194	5.69729	9.83591	15.9094	11.8079	10.5858	8.93282	14.5982	7.56959
K00464	15.3131	5.48874	4.64187	8.85459	3.00465	2.39586	5.73031	2.15483	4.01112	5.71223	4.14047	5.38664	2.13157	0.520395	1.30648	5.76363	6.41293	4.62978	5.86556	2.86241	5.0752	6.83429	7.46923	6.98353	9.00204	5.76862	3.86713	6.52898	3.59062	2.8473	6.31966	7.34227	16.6265	1.42405	4.29656	2.76209
K00466	53.4602	62.9971	51.122	81.5267	68.6547	58.1472	47.6235	30.2532	36.0752	49.9042	74.0361	55.4401	28.3918	25.8999	36.9631	46.2426	42.8939	33.1468	61.8977	59.9626	68.7933	41.3887	54.2345	79.7391	38.8297	38.7714	43.5662	22.3392	26.9785	20.2667	54.6514	47.2274	53.3322	67.0564	72.4752	77.7093
K00467	37.9888	41.37	26.3601	23.1038	28.1259	14.1066	20.6279	37.2009	15.9348	49	36.6076	27.1021	41.5667	47.1451	19.7228	35.2848	40.3811	39.6571	37.4471	55.4109	50.5349	22.5388	20.6306	24.9039	26.6917	23.9443	25.0177	41.2515	28.6776	36.1779	42.5355	52.4741	57.9272	18.6884	14.954	23.6873
K00469	11.163	10.2606	25.2363	14.1459	8.87826	9.05202	10.2315	5.11917	7.44922	16.5934	13.1254	24.8981	3.47327	8.77675	6.02996	17.0201	7.07023	6.60783	15.9159	14.9982	20.5989	31.755	18.9302	22.1313	6.97199	6.14932	4.30673	17.6958	6.90071	6.56902	11.7155	15.5573	9.9239	7.66992	11.9642	27.6107
K00471	48.666	37.8551	52.045	48.3054	50.8175	26.4041	25.9374	27.4935	26.0994	89.3311	51.5498	76.6562	17.3138	18.6607	29.9414	32.0549	30.4282	29.6706	49.9876	42.9573	62.7587	37.3345	39.8973	57.7253	22.6188	37.8138	22.2401	12.3236	20.4375	17.0391	65.1327	76.9678	61.4246	34.7478	48.8317	57.8349
K00472	17.1208	13.0328	7.29635	10.3051	18.4556	3.89098	5.50121	4.30255	10.9019	7.37907	12.9924	12.1204	8.57284	14.3705	11.3773	20.7933	21.9618	21.4387	1.94261	5.42235	4.78354	6.44472	5.31364	9.57034	11.0832	8.55847	5.61102	4.95811	4.73063	7.29442	8.12486	17.8374	10.417	2.22442	7.18982	12.5989
K00474	0.162413	0.161617	0.411317	0	0	0	0	0	0	0.184754	0.423768	0	0	0	0	0	0	0	0.24871	0	0	0	0.46631	0.208982	0	0	0	0	0	0	0	0	0	0	0	0.245785
K00476	3.04542	2.07388	4.26674	5.04155	9.1917	5.24454	4.3482	3.4105	7.06062	4.35666	5.61245	8.97251	5.04529	4.06361	2.31966	6.94986	10.101	5.56317	2.51132	3.33071	3.13284	5.4043	4.33205	5.76956	4.45572	6.51907	3.86345	1.24986	2.80655	2.70802	6.74312	6.48841	8.06042	6.07357	12.5224	11.9758
K00477	32.2475	28.1568	21.2828	43.8208	26.26	53.8156	22.8906	22.5734	59.7906	29.2274	30.7395	28.4778	31.9145	42.707	34.62	38.4471	30.8655	25.5652	22.1078	21.9151	21.4531	20.9861	37.4747	18.7376	32.4015	25.4179	32.2478	32.1741	31.7	37.3605	25.8038	33.4311	23.142	15.4954	19.8372	18.8241
K00479	117.311	121.842	117.309	154.664	174.743	152.074	114.55	110.393	150.658	142.457	120.701	104.484	198.393	175.594	168.228	185.794	151.088	132.167	114.752	132.337	132.008	90.7519	102.919	117.788	140.247	128.481	119.851	95.0013	103.303	110.247	127.492	148.638	116.458	141.346	122.308	126.239
K00480	157.948	146.065	174.557	130.159	159.693	127.541	112.838	176.869	185.692	134.803	132.906	133.887	141.056	149.223	171.941	193.308	190.087	172.139	142.359	156.229	146.312	96.2484	124.198	108.021	185.012	161.208	170.949	120.042	113.88	95.1632	159.845	194.409	164.374	125.404	97.845	128.748
K00481	279.418	260.075	242.705	203.649	209.371	168.127	221.373	251.31	194.361	239.88	274.872	263.123	215.077	148.383	160.032	219.942	248.093	221.845	251.703	248.377	274.704	264.92	290.17	280.111	189.475	224.343	192.701	186.361	169.679	174.97	233.421	265.778	220.589	270.097	189.985	226.642
K00483	219.55	202.84	216.342	194.566	186.82	270.882	222.102	245.221	278.627	251.241	238.112	225.942	234.573	240.233	267.805	186.254	223.337	148.231	248.536	184.502	223.517	193.514	200.005	195.845	288.74	225.788	250.935	326.718	323.959	328.353	213.754	294.858	237.75	279.952	226.792	210.674
K00484	29.4727	10.881	10.932	16.4879	16.9423	7.09103	14.6127	10.345	10.835	11.3075	12.2057	10.3631	16.483	15.4029	14.8242	15.2058	33.9848	13.1148	17.2268	11.1857	10.4846	5.67737	8.67008	13.8472	13.2479	10.4561	9.65528	18.9495	8.94408	8.68661	12.1584	16.933	14.9148	11.413	15.1601	12.4227
K00485	1.30738	4.74015	0.186705	4.47084	0	0.422647	0.913797	0.981251	0.808576	0	0	0	1.89741	0.761149	0.372588	0	1.17678	1.17872	0	1.77992	2.81353	0.698907	0.66714	0.485608	1.12834	1.45388	0.443966	0.444314	0.581581	1.12212	0.294886	1.81002	0.155537	5.39371	7.26459	0.985097
K00486	33.3044	23.5545	19.3176	49.3801	38.0767	38.7591	36.4116	47.5238	32.3487	35.9828	35.065	30.1443	20.8225	21.4783	39.1406	30.5264	33.0262	25.2224	39.4848	23.6568	29.4715	30.1972	36.594	49.5643	38.6746	37.3775	42.8158	34.2143	31.4541	37.5183	48.3879	35.0792	31.1383	23.183	28.7633	44.9937
K00489	0	0	0	0	0	0	0	0	0	0.549044	0.258198	0.31996	0	0	0	0	0	0	0	0	0	1.00139	0.389322	0	0	0	0	0	0	0	0.139064	0	0.225887	0	0	0
K00491	5.45447	4.95004	4.21414	8.65388	12.328	6.17082	6.62292	12.2163	7.6086	8.11273	9.15822	10.5778	11.9347	8.69102	7.30422	34.1258	20.9267	24.8935	7.85489	15.2976	22.0144	33.4731	17.0099	9.80404	12.9083	10.7209	9.77255	3.5704	3.20071	2.57928	9.52227	12.5953	9.68194	3.27571	5.9258	6.15563
K00493	100.021	86.6683	74.5151	58.9464	77.6018	94.8147	65.2138	90.0715	85.2842	110.532	110.347	116.624	160.901	155.256	149.489	152.732	129.323	120.245	79.4333	133.793	132.927	83.8323	97.9955	115.767	108.854	89.2896	97.8046	109.791	125.069	117.969	118.069	135.062	93.9464	84.1874	61.6956	84.2286
K00494	0.416064	0.663526	0.969753	0.226294	0.585974	0.299441	0.708011	0	1.5256	0.754001	1.19034	1.07431	1.86768	0	0.276805	1.05606	0.815289	1.06055	0.646695	0.23238	0	1.02951	0.447916	0.724225	0	0.786739	1.53573	0.671734	1.57323	1.33711	1.06873	0.986817	1.0909	0.931019	0.205527	0
K00496	7.83762	7.02045	9.54175	8.62419	10.1382	14.624	7.04586	6.017	14.0439	5.05912	5.52218	3.5488	23.1121	19.1285	19.264	29.6479	18.8413	20.1927	10.675	18.9851	35.4571	8.90415	12.5169	7.95514	14.8871	7.0508	8.8936	7.16552	6.41879	10.1405	12.2395	13.5571	12.8799	7.96956	12.1729	10.6948
K00498	0	0	0	0	0	0	0	0	0	0	0	0	0	0	0	0	0.376161	0	0	0	0	0	0	0	0	0	0	0	0	0	0	0	0	0	0	0
K00499	99.0205	86.1286	75.4906	139.895	139.952	85.7862	71.0699	52.6993	80.1841	82.5772	89.6532	94.1761	102.74	93.8132	68.468	91.6191	67.4002	73.5777	74.0382	91.9874	71.2518	77.1998	82.2267	96.2664	75.449	62.5769	67.7002	57.507	49.1687	62.5059	84.927	91.6124	78.8868	85.1824	99.6194	111.609
K00500	30.4531	29.2342	32.3899	54.9661	37.587	31.8305	45.906	37.3317	46.8718	30.5128	27.5134	30.6876	40.9406	40.0899	42.0145	46.1694	53.2552	40.7886	33.2721	21.9478	24.5137	33.5627	27.0184	27.5398	47.5179	44.8881	41.3643	33.5316	37.6828	38.1324	29.323	32.1254	28.9623	35.2308	23.6451	23.9567
K00501	0	0	0	0.557725	0.121327	0.457632	0.150757	0.456836	0	0	0	0	0	0	0	0	0	0	0.23752	0	0	0	0	0	0	0.43402	0	0.343104	0.683936	0.255992	0	0	0	0	0	0
K00502	0	0	0	0.557725	0.121327	0.457632	0.150757	0.456836	0	0	0	0	0	0	0	0	0	0	0.23752	0	0	0	0	0	0	0.43402	0	0.343104	0.683936	0.255992	0	0	0	0	0	0
K00504	95.9584	104.64	120.12	97.6721	72.0835	133.769	108.216	96.9172	155.998	75.6045	82.7741	79.83	125.403	110.418	120.515	79.9581	93.3032	69.4424	110.316	108.873	97.5936	108.131	93.0649	92.8295	127.886	108.821	123.165	160.76	126.33	148.184	81.7906	88.2947	87.8341	128.773	98.734	80.9121
K00505	22.4026	26.8747	32.9568	58.2811	53.7049	52.6596	44.5484	39.0584	48.0455	18.6901	18.4932	17.7567	106.309	64.4806	87.9025	41.3693	49.8953	37.1988	29.481	17.7906	35.0691	16.6984	20.0539	25.233	59.2557	46.8596	58.657	49.9912	40.2934	48.9934	21.1167	29.266	23.4255	24.493	27.4046	24.2454
K00507	189.151	168.196	178.336	245.347	239.739	241.977	213.768	230.135	226.381	243.355	228.476	206.631	309.558	280.831	299.195	216.103	215.993	191.913	229.054	195.423	190.699	202.577	209.717	195.403	220.371	204.474	213.402	169.551	164.093	175.664	240.33	249.818	243.698	195.482	190.176	183.965
K00508	58.4883	49.5739	31.503	27.5835	51.2973	40.5074	51.3239	67.1725	49.1731	41.7398	42.8795	37.6236	121.222	73.4664	74.7079	94.8164	113.381	88.1903	50.2474	68.6983	88.6165	39.9541	46.2108	44.9727	54.5076	56.5722	51.1441	26.9093	20.5373	29.0355	51.3757	61.8829	59.1534	29.6214	24.412	38.4488
K00509	0	0	0	0	0	0	0	0	0	0.482699	0	0.189366	0	0	0	0	0	0	0	8.03364	0	0	0	0.274981	0	0	0	0	0	0	0.231712	0	0	0	0	0.325436
K00511	4.17722	9.15185	8.16814	10.8358	13.5009	12.2934	5.84768	8.60835	20.9798	1.55201	2.59555	1.25989	13.2154	12.4887	22.4358	18.0687	20.4709	12.0494	7.97806	3.16432	7.03183	5.23249	2.41424	5.34247	20.8292	15.4496	20.1016	5.02484	6.54689	10.9536	6.46796	5.11857	4.88899	1.53167	7.90224	3.93911
K00512	0	0	0	0	0	0.694098	0	0	0	0	0	0	0	0	0	0	0.484556	0	0	0	0	0	0	0	0	0	0	0	0	0	0	0	0	0	0	0
K00514	84.654	81.486	72.1599	98.0768	90.3634	33.1936	63.1645	57.4461	38.786	129.142	101.652	100.911	22.8627	19.6478	28.7355	68.068	63.1417	58.2287	63.281	75.4959	96.6118	60.4607	83.0124	88.9393	41.2089	50.5464	65.3341	14.6485	19.2464	13.6507	104.64	105.541	96.5808	70.7638	95.0318	98.9536
K00515	0	0	0	0	0	0	0	0	0	0	0	0	0	0	0	0	0	0	0	0	0	0	0	0	0	0	0	0	0.610089	0	0	0	0	0	0	0
K00518	14.8272	12.9305	15.6218	9.98067	16.8813	14.7738	31.0051	20.1439	18.2245	33.4859	26.6248	25.6848	28.9968	32.1425	16.3523	18.3903	19.1542	22.6426	12.2877	17.2919	20.6427	12.2075	9.70482	9.70967	26.8706	29.9157	39.212	16.3704	12.6627	7.38575	23.8132	32.4847	22.5541	15.3735	22.3997	20.3449
K00520	11.8611	17.3281	9.83432	12.1522	21.8055	19.8033	24.8642	20.4616	17.9661	16.846	17.4365	20.3102	15.5721	13.1027	19.1233	27.4788	21.894	20.5297	21.8982	17.3572	24.5925	20.8644	25.1392	12.9251	19.2031	12.7267	22.0739	24.1832	23.1428	21.6144	15.6112	13.7141	15.4296	20.8935	13.2094	16.7786
K00522	0	0	0	1.00851	0.112693	0	0	0	1.75659	1.03781	0.577991	0	0	0	0.302748	0	1.00899	0.132918	0	4.52137	0	0	0	0.577625	0	0	0.461692	0.624969	0.992807	0.740277	0.519003	0	0.599202	1.16647	0	0.44678
K00523	65.0675	65.7798	71.9393	60.3886	74.8543	56.9394	38.9712	42.5705	48.6107	97.6825	81.8977	82.0127	53.7046	63.2252	59.4225	78.723	53.9407	68.5543	52.7122	75.8878	92.5394	52.5825	54.0287	56.0855	60.9008	45.8346	38.4804	59.8556	47.3534	45.1102	73.8452	109.806	83.7335	50.7234	47.162	63.6027
K00524	9.59669	8.53558	8.88783	15.7252	11.093	7.75747	6.417	4.27316	11.3519	27.1438	14.3824	21.0619	6.32165	13.8873	15.3148	9.46376	10.1819	5.54066	10.0981	10.9577	10.2616	8.22591	9.27331	9.74808	7.00889	9.69513	6.46474	5.53624	6.85288	8.66667	19.6966	17.8573	13.1408	13.6276	10.2202	8.62322
K00525	546.923	472.036	629.279	689.276	694.541	803.109	551.621	556.626	841.256	739.548	613.585	580.24	916.613	924.433	1033.11	769.003	715.132	525.05	610.613	622.097	648.074	493.185	535.165	584.075	762.406	679.363	687.795	686.077	680.049	708.725	601.079	703.246	597.493	666.153	673.868	585.905
K00526	52.4507	49.2168	56.2998	48.5735	57.8708	67.6276	58.0484	60.6936	101.399	89.5965	68.8161	66.8248	160.928	135.623	142.996	141.936	84.9999	85.0543	79.7676	68.0831	77.5736	48.7355	47.2946	44.1973	90.1492	73.551	80.6052	77.9666	62.947	71.3272	75.4548	92.9669	71.9897	65.8738	46.0361	37.9118
K00527	0	0	0.933523	0	0	0	0	0	0	4.07766	3.48903	1.39199	0	0	0	0.631686	0.204203	0.354433	0	0.206868	0.122541	0.174851	0	0	0	0	0	0	0	0	0.924124	2.36003	1.98673	0	0	0
K00528	291.99	301.674	280.088	339.801	342.976	370.998	317.867	310.253	357.922	282.757	309.266	275.992	382.73	432.296	398.24	320.632	316.205	287.571	276.513	357.985	313.202	239.291	284.756	265.336	332.452	310.298	290.089	325.456	358.265	374.716	303.067	295.845	278.117	332.53	299.499	279.277
K00529	264.852	215.953	227.153	134.275	212.202	175.285	182.865	267.847	205.219	319.272	284.343	291.105	187.239	183.106	191.129	257.752	241.18	202.389	265.146	261.973	322.222	228.991	232.986	215.845	196.362	196.041	185.43	213.07	198.238	184.383	315.987	349.487	316.632	224.642	209.871	273.332
K00533	0.298128	0.386362	0.295705	0.157755	0	0	0	0	0	0.248886	0.281479	0.185535	0	0	0	0	2.02942	0.225782	0	0	0	0	0	0	0	0	0	0.822728	0.228043	0.713299	0.204472	0.290299	0.337738	0	0	0
K00534	0.600352	0.088068	0.293379	0	0	0	0.798713	1.2377	0	0.429871	0.484277	0.159072	0	0	0	0	0	0	0.134884	1.02173	0.951977	0.599163	1.21449	0.873251	0	0	0	0	0	0	0	0.364971	0.103617	1.02382	1.24615	0.739577
K00537	64.7754	52.7022	66.5343	54.5698	66.2946	49.6819	36.0072	61.9383	47.6819	52.9215	55.6792	39.6818	48.6632	60.747	60.7184	69.9598	61.6289	72.5035	56.0087	44.371	52.8407	68.818	55.7834	66.5657	49.3629	74.0552	54.8609	51.7921	45.4811	68.5789	63.585	52.5014	56.5935	52.0953	47.368	53.6627
K00542	0	0	0	0	0	0	0	0	0	0	0	0	0	0	0	0	0	0	0	0.685904	0	0	0	0	0	0	0	0	0	0	0	0	0	0	0	0
K00543	35.1253	31.7091	40.7995	20.5959	31.6881	43.3585	27.7385	35.2959	40.1656	25.9776	42.5747	34.0015	27.551	28.5703	24.9835	45.876	37.2674	41.2783	20.5807	26.2067	29.5734	27.5042	35.3275	27.6001	30.6831	35.193	36.1745	31.7178	40.8673	32.2264	41.1051	37.0032	38.309	30.1182	24.3396	21.3235
K00544	65.5172	58.9546	57.2539	40.7006	56.1005	34.5792	56.3829	65.662	28.3349	52.6381	58.4489	58.937	31.5804	41.2167	35.634	35.0932	44.7634	45.6769	61.0963	38.0754	39.0902	27.423	32.1802	38.459	40.8922	44.6617	34.4526	29.581	26.3953	29.9405	63.6925	47.6982	51.1906	93.424	45.6047	54.29
K00545	1.20201	0.514514	0.131185	1.01814	2.85349	2.79138	0.748686	2.64974	2.09092	2.00217	1.48843	1.63613	3.89711	8.5811	5.50927	8.55777	5.76634	7.16125	2.24487	27.823	6.91143	0.247324	2.60828	1.15339	2.72278	1.93401	2.40754	5.58907	6.01646	8.00787	2.16465	2.1425	3.03713	0.916263	2.48759	1.57166
K00547	111.916	130.344	122.836	172.618	203.172	215.237	122.566	143.248	143.719	152.95	162.739	143.334	204.216	206.021	222.282	107.37	125.107	127.844	119.102	130.45	125.898	131.888	142.101	114.48	156.043	135.336	158.388	188.008	233.59	217.391	167.191	161.059	156.974	165.135	132.35	165.184
K00548	620.535	597.485	635.285	812.557	860.379	846.113	700.721	671.637	779.698	763.301	690.946	693.945	962.312	1030.62	976.881	758.662	810.493	618.903	679.539	645.777	706.155	523.282	597.936	618.617	797.531	766.956	751.472	727.296	764.583	732.01	757.047	731.508	701.069	742.058	653.421	669.76
K00549	792.167	765.527	931.282	689.325	798.05	1191.47	813.078	914.285	1123.88	1007.64	914.944	844.941	1055.54	972.015	1102.15	647.044	832.708	637.421	939.869	718.379	769.868	639.766	668.123	715.676	1028.06	882.484	918.693	1256.24	1307.58	1255.03	1031.29	1162.69	975.302	987.566	916.194	732.018
K00550	0	0.132705	0.406728	0.116255	0.241598	0.688741	0	0.211035	0.347119	0.550095	0.644428	0.21912	1.39079	1.11448	0.362145	0	0	0.096151	0	0	0	0	0	0.314735	0.312694	0.08754	0.527654	2.34115	3.139	3.81147	0	0	0	0.232755	0	0
K00552	0	0	0	0	0	0	0	0	0	0	0	0	0	0	0	0	0	0	0	0.972591	0	0	0	0	0	0	0	0	0	0	0.144857	0	0	0	0	0
K00554	226.331	219.401	261.616	266.582	260.877	264.627	220.973	202.049	239.418	275.414	221.503	231.68	243.851	243.464	274.778	254.135	282.07	224.12	222.395	236.96	268.585	185.005	187.436	185.201	283.277	217.564	227.969	248.999	275.907	254.584	266.055	246.426	224.252	226.041	177.823	198.675
K00555	0.317863	0.501469	3.57728	0	0	1.50908	0.135491	0.067391	0	4.92355	2.37726	5.89569	0	0.884395	0	0	0	0	0.213721	0	0.34665	1.05242	0.475016	0.195769	0.610107	0	0	6.39433	5.38758	11.4457	2.367	0.981428	2.64468	4.67744	0.776703	0.528916
K00556	31.9614	47.32	39.3541	22.3242	27.9819	26.1436	24.0865	18.5555	27.7368	38.2373	25.725	36.216	17.8743	9.91341	22.3418	26.1331	33.1482	24.2886	30.0926	20.5025	32.9524	16.2137	17.4597	20.5778	17.0685	23.5159	21.4123	19.6538	25.7699	26.3915	42.9361	37.5164	33.4533	35.368	21.2059	18.4063
K00557	64.4301	64.5742	53.9881	77.2548	77.9172	41.1263	53.9509	44.7168	46.9303	87.557	69.5876	75.4244	32.7026	24.5354	44.929	35.892	52.6075	44.4588	57.0176	48.6504	46.4203	45.8958	52.2854	59.7167	39.8248	61.1576	50.8281	26.995	15.0014	17.7925	72.7499	67.316	72.832	60.6128	64.0676	56.0928
K00558	61.2058	54.5678	67.3391	40.1063	55.1321	50.7045	47.3359	75.4061	52.745	141.833	81.934	110.823	53.6702	61.9431	55.4365	56.6066	59.2054	51.4137	60.9598	48.339	98.5741	67.7279	60.6117	67.12	60.2953	52.8396	57.9048	68.3772	72.7215	75.0712	142.045	110.13	124.648	76.6138	73.9044	81.7486
K00559	6.10951	3.8496	2.40458	6.15054	1.71874	4.18307	5.98248	1.91445	2.35729	1.48155	2.969	1.48347	1.46445	2.53896	1.7124	4.14153	4.70687	1.6161	5.16759	1.30461	2.03797	3.73007	5.56857	4.37296	2.13586	3.09489	1.70654	6.53552	4.55713	6.99126	4.80973	2.56275	6.18796	2.78017	3.66793	7.99668
K00560	124.154	118.448	131.308	130.402	141.047	127.728	148.71	101.482	144.351	153.221	134.961	139.182	151.634	202.624	163.533	143.775	122.513	134.751	139.496	128.003	145.139	98.4606	124.647	113.968	137.028	129.737	168.633	112.89	129.181	126.995	154.039	126.114	128.091	115.838	131.354	133.453
K00561	56.4342	49.2931	47.1704	49.637	71.9916	37.6982	51.1964	69.9367	42.1838	81.3996	59.6403	70.415	38.8057	39.1192	44.8241	59.6758	59.9046	57.4985	73.2548	51.1019	63.1147	51.1343	53.6049	51.0963	52.161	69.4492	57.2429	58.5178	65.374	49.4917	83.6098	88.2789	74.658	61.449	50.7254	55.5601
K00562	0	0	0	0.51421	0.167703	0	0	0	0.383319	0	0	0	0.44766	0.620558	0.495257	0	0.125384	0.072204	0.12868	0	0	0	0	0	0	0.107393	0	0	0	0	0	0	0	0	0	0
K00563	22.7836	23.5672	11.9229	16.2072	15.8868	13.6502	20.7988	30.385	20.8112	33.0891	28.4455	25.0672	27.8466	18.0022	24.9864	23.342	27.7823	23.1592	15.7233	16.5904	36.392	28.3237	25.3961	21.827	21.0603	21.2299	28.3723	30.4378	36.9645	34.701	46.2356	41.3039	44.8024	15.2563	17.9881	19.3755
K00564	16.4616	21.6536	21.7283	8.40618	14.0178	10.3573	8.65023	18.8659	9.10373	40.7389	21.8418	35.6416	21.3663	10.944	20.9335	30.2619	24.6438	25.4391	10.7906	17.025	33.8998	16.2586	17.9818	12.1006	15.0563	28.5457	10.8327	14.0971	17.5873	14.5959	31.7805	42.4707	28.6876	17.38	15.325	31.8503
K00565	0	0	0.387979	0	0	0	0	0	0	0	0	0.213528	0	0	0	0	0	0	0	0	1.42164	0	0	0	0	0	0	0	0	0	0	0	0	0	0.403779	0
K00566	128.794	143.876	174.375	179.484	190.11	177.055	172.67	158.278	169.54	190.934	166.134	173.482	192.505	193.275	216.969	150.788	192.28	158.633	192.946	142.853	160.33	141.842	132.239	152.722	168.519	178.04	160.489	142.581	156.272	151.301	206.161	174.036	165.317	147.831	163.081	142.842
K00567	433.198	414.408	426.582	403.145	483.814	375.129	371.405	390.604	401.772	492.478	455.468	450.316	360.034	366.36	401.447	427.453	450.89	427.308	457.937	442.038	415.626	377.216	385.195	411.945	421.801	439.023	394.837	308.691	328.842	303.399	504.612	464.068	488.475	444.415	416.776	420.361
K00568	215.686	211.973	247.535	275.807	277.757	337.742	252.989	280.28	333.026	310.47	299.019	258.382	462.242	451.896	397.111	310.445	309.211	319.043	261.424	239.515	205.447	219.696	261.587	233.781	362.989	276.414	311.647	370.938	370.198	384.896	314.372	308.274	300.241	230.166	239.177	243.171
K00569	19.6878	27.7874	19.9909	31.9128	33.2501	38.3118	28.0593	33.1655	30.7446	42.0957	23.1256	30.3677	30.0677	68.1477	27.6822	36.1531	28.4229	34.1726	23.9	25.3851	36.7042	34.8059	21.2182	16.7054	39.406	28.2915	31.9232	51.9937	52.6291	56.5028	38.1339	36.3618	28.2119	32.8102	19.7236	19.8434
K00570	73.8254	68.3334	116.635	72.6017	79.0003	97.5263	59.339	71.5479	106.29	58.1954	71.8473	60.1277	83.5926	86.5012	91.6809	116.584	99.8731	101.245	93.663	80.4766	104.318	79.9841	71.1513	58.7696	83.199	76.1688	98.3753	72.8614	67.7639	66.7578	69.052	70.803	58.4873	65.9808	76.2197	54.9561
K00571	262.897	306.466	292.632	314.085	271.495	254.447	306.644	240.56	263.649	363.813	264.802	266.382	242.968	214.194	259.414	300.792	284.194	271.746	237.823	229.005	222.837	228.047	274.109	265.079	274.076	317.735	309.36	202.267	192.13	191.227	327.248	266.377	267.978	234.883	223.842	256.261
K00573	286.615	285.086	258.839	255.967	226.125	220.685	229.647	271.131	229.367	212.281	241.288	221.625	192.563	157.6	222.089	278.213	232.732	279.935	239.607	227.848	228.083	256.366	247.965	241.844	220.471	225.7	259.659	273.254	246.197	228.587	221.265	222.216	242.608	282.752	261.265	243.76
K00574	331.988	319.392	344.792	341.125	392.329	367.992	322.243	404.375	368.114	429.892	369.661	330.169	459.97	336.148	418.007	487.401	529.516	406.362	369.149	337.61	389.804	292.369	302.214	340.658	364.347	370.029	410.041	289.31	341.815	312.734	419.277	478.411	415.495	300.5	333.203	279.442
K00575	246.519	244.571	220.985	353.261	307.952	256.763	248.255	236.592	255.198	277.318	239.283	247.455	244.103	206.3	250.966	325.344	278.643	257.728	197.834	254.76	314.587	219.654	232.126	221.02	227.081	249.657	251.985	165.108	169.419	163.431	293.719	272.386	240.376	185.439	199.065	224.094
K00577	4.10362	7.91875	2.89521	2.56339	0.921317	0.164249	1.73636	2.65034	0.573599	8.45452	12.7903	10.7267	0.527798	0	0.135044	1.65169	2.12638	1.61925	7.12188	11.3967	8.58682	21.6366	24.8983	27.0655	0.797954	1.32751	1.69397	7.85079	3.67115	8.27497	5.09603	3.36789	11.6393	3.88524	7.01933	8.59178
K00584	0	0	0	0	0	0	0	0	0	0	0	0	0	0	0	0	0	0	0	0.455678	0.320599	0	0	0	0	0	0	0	0	0	0	0	0	0	0	0
K00587	90.6993	85.7567	61.1512	48.5808	76.2914	28.4095	73.175	75.1527	56.6481	128.416	122.22	115.418	11.2561	9.81799	20.0529	43.413	42.986	52.7702	66.717	67.1386	70.0406	72.5697	97.4141	103.072	40.7665	39.1649	49.5402	12.5244	17.6796	12.0852	111.637	113.992	117.932	87.0456	81.7813	85.0638
K00588	62.1952	66.1287	59.6209	106.164	79.4993	72.4642	58.9481	75.0783	61.0263	105.267	79.4674	92.4749	82.4084	108.852	56.3813	66.5705	74.8298	72.9395	47.5617	47.1404	55.8048	49.3486	51.9116	57.172	69.0565	67.0825	72.7757	102.05	82.3471	108.901	82.8348	80.6236	86.769	66.2863	61.7759	62.7089
K00589	0	0	0	0	0	0	0	0	1.55274	0	0	0	0	0	0	0.365818	0.348644	0.189213	0.398995	0	0.40069	0	0	0	0	0	0	0	0	0	0	0	0	0	0	0
K00590	30.3328	37.1558	38.1335	56.2724	67.2804	52.6919	60.1917	66.5896	58.4953	125.857	51.4333	85.5413	51.4171	53.762	57.8644	49.8209	64.1315	56.3287	28.4528	21.7142	34.5708	34.7963	27.368	25.9148	62.3675	70.6639	63.3843	81.6666	75.457	100.654	77.7119	75.5129	74.7811	40.5076	38.4974	32.3579
K00591	0	0	0	0	0	0	0	0	0	0	0.202003	0.269095	0	0	0	0	0	0	0.236009	0	0	0	0.345729	0	0	0	0	0	0	0	0	0	0	0	0	0
K00592	0	0	0	0.78887	0	0	0	0	0	0	0	0	0	0	0	0	0	0	0	0	3.50748	0	0	0	0	0	0	0	0	0	0	0	0	0	0	0
K00594	46.2633	46.6172	37.4462	58.7443	57.0538	23.3854	33.6826	32.0365	24.002	51.4864	56.4365	60.4935	36.2541	43.2531	31.0999	41.31	46.8923	45.9252	47.0408	36.902	46.8018	51.8424	50.5369	56.8228	24.7548	32.4628	28.4555	30.4311	27.9935	25.1145	59.4916	57.2329	69.7708	61.7143	56.5571	61.6542
K00595	63.6477	55.1996	63.3636	37.6316	53.1186	47.5601	72.9481	54.138	50.4351	65.5191	65.3845	60.0396	46.7652	39.0739	85.7284	85.7138	69.6325	61.2	82.9424	96.5908	84.7359	55.0155	64.1415	52.8133	44.9303	86.5566	44.5906	46.3611	60.2016	44.4493	69.7248	70.1357	62.5839	77.5047	43.8786	57.7717
K00596	21.0353	24.0262	25.0682	26.1425	20.7504	19.7443	21.6103	25.6619	30.3924	20.8372	23.0418	16.7289	48.5899	37.989	29.3837	25.1722	27.7065	24.3556	62.6107	17.6691	25.6652	16.2958	20.4771	21.047	31.7075	69.3745	26.4129	42.4111	34.4843	31.6579	25.8911	20.0718	18.8944	33.4099	32.4464	25.9066
K00598	99.2496	97.7986	86.4796	93.1258	96.1043	78.5911	87.11	101.987	75.6928	155.976	143.257	148.269	101.936	61.653	90.8845	100.63	98.0275	102.343	91.691	122.027	111.442	84.526	100.863	84.6849	116.208	92.1177	71.6249	84.7967	71.0163	69.8176	120.802	161.296	136.342	87.0144	90.7252	116.84
K00600	260.586	245.153	243.362	300.043	286.024	346.023	266.973	268.219	345.801	316.12	251.683	264.128	413.752	375.694	428.188	321.328	310.259	292.862	233.666	261.615	266.15	191.261	192.166	210.709	317.293	294.806	299.131	301.107	354.051	357.506	275.863	293.897	261.753	259.547	243.974	222.98
K00601	0	0	2.52677	0	0	1.3882	1.41602	1.68114	1.24692	0.363608	0.667029	0	0	0	0	0.643832	0.865086	0.503989	0	0	0	0.251834	0.246545	0.842685	0.806198	0.226422	0.42363	0.790654	0.958039	1.48173	0.972297	0.678087	0.197299	1.18909	0	1.52089
K00602	200.055	221.583	217.813	268.534	254.984	328.098	239.289	289.368	264.012	290.612	250.805	257.275	343.9	296.486	305.192	272.225	240.644	260.233	223.73	249.22	230.565	166.229	190.224	183.606	281.617	270.736	280.319	292.101	271.195	277.151	262.501	280.533	264.699	225.394	220.742	207.599
K00603	45.1938	47.6745	41.4418	87.8422	77.9808	68.5784	67.387	51.1014	48.5269	65.3217	59.2354	66.6238	60.3111	51.9873	49.0977	46.4681	55.698	51.9535	37.6622	52.4649	40.0432	42.1932	47.2078	49.1243	63.2735	67.6047	75.338	64.6715	73.6736	46.9935	61.8484	67.7737	62.6308	47.0012	44.9344	52.9952
K00604	215.925	227.263	183.524	194.32	267.645	239.593	194.771	206.963	230.363	278.3	237.545	246.782	208.297	196.537	249.272	237.025	235.638	221.016	192.987	192.564	244.411	194.148	197.238	191.999	190.942	187.555	256.103	234.466	238.26	230.017	249.064	258.438	217.793	191.38	185.5	200.035
K00605	667.774	717.15	689.377	801.581	941.056	1038.56	680.848	815.89	883.987	912.732	805.213	713.151	1063.3	1058.64	1061.03	772.82	852.162	673.899	756.353	745.197	720.445	492.874	576.101	756.419	870.586	769.119	793.115	963.837	1017.95	987.645	855.682	936.309	837.798	841.959	796.542	744.034
K00606	139.863	149.147	147.259	166.209	187.95	197.889	133.191	151.93	161.852	172.042	173.054	156.412	207.202	208.296	217.053	150.06	170.256	156.812	153.452	159.183	136.014	124.566	113.828	131.474	160.658	186.351	195.564	196.453	174.814	151.545	165.142	169.133	154.369	148.583	131.774	150.225
K00608	126.139	150.065	167.03	181.765	191.597	226.197	171.12	205.604	200.877	160.667	149.409	144.471	226.341	231.137	244.109	177.916	196.494	185.39	159.998	177.355	170.97	97.8509	119.942	131.603	211.65	189.678	170.032	186.808	189.561	193.247	151.63	147.988	151.548	171.881	172.668	154.35
K00609	145.996	168.466	181.813	198.068	204.319	234.015	182.442	214.672	213.966	187.97	182.211	174.404	236.833	238.869	252.495	189.776	200.891	193.949	173.595	188.359	184.883	110.732	135.407	146.017	223.204	199.105	180.425	203.488	202.682	211.727	176.298	176.347	173.502	198.984	186.408	179.063
K00610	0.552063	4.43834	5.2219	0	0	0.21742	0	0	0	5.77851	2.72245	4.35762	0.296551	1.08505	0	0	0	0	0.394018	0.599202	0.446578	0.29227	0.763463	0.136766	0.630822	0	0	4.33654	3.63883	3.80973	3.81362	0.707014	2.53505	3.4795	0.303741	0.915547
K00611	189.603	158.156	185.472	223.221	191.835	245.293	150.682	174.303	214.012	229.452	205.289	163.157	206.406	253.259	230.207	216.031	174.813	196.564	218.996	220.295	164.049	130.016	133.591	145.413	181.488	220.022	163.979	193.19	239.845	194.506	211.207	193.854	182.775	176.006	191.282	165.12
K00612	272.229	254.428	233.794	365.076	378.829	367.584	269.033	232.677	309.011	199.696	268.899	254.75	277.384	290.295	288.615	270.86	270.259	227.874	280.041	243.15	253.236	226.993	225.194	240.397	297.04	262.991	302.118	359.752	349.224	394.455	218.919	200.558	224.482	285.493	306.749	316.777
K00613	4.08515	6.5229	8.04489	7.34843	5.35594	7.25566	9.51949	11.884	18.2883	1.72751	3.1564	1.68235	15.4865	7.95597	15.9106	14.4513	18.1138	12.708	5.61613	15.5146	18.406	9.00639	11.3414	9.77643	10.3105	11.192	10.9023	10.4672	9.43426	12.3735	2.21101	3.46764	2.21817	8.12271	4.37699	5.26359
K00615	657.638	658.923	657.751	690.941	730.916	763.153	632.15	711.72	758.366	801.688	728.889	721.234	800.823	814.516	782.787	665.902	691.366	567.906	766.193	628.354	710.061	590.631	630.319	665.551	704.566	667.859	705.845	713.935	707.65	719.154	777.299	808.855	764.431	694.464	681.623	705.46
K00616	424.437	432.47	431.145	558.652	429.862	409.921	434.538	429.506	371.141	471.56	480.343	447.167	466.857	347.899	383.869	362.668	380.935	339.664	437.684	453.908	458.41	425.027	437.385	510.662	398.719	412.473	419.183	395.759	426.414	412.235	419.865	397.983	415.337	478.894	466.2	459.603
K00618	3.24449	0	0	0	3.08436	0	0	0	0	0	0	0	0	0	0	0	0	0	0	0	0	0	0	0	0	0	0	0	0	0	0	0	0	0	0	0
K00619	61.6398	71.4982	72.1127	51.9609	72.6736	52.5371	58.6921	62.3365	65.54	89.8563	68.2688	88.9899	59.2056	84.0898	76.363	66.0885	65.5802	63.408	61.9696	81.5762	72.7668	93.0799	97.7218	72.8578	69.7824	47.2024	61.9605	73.3846	68.2987	77.2255	72.4664	75.8892	78.0928	58.0235	68.4606	60.6867
K00620	113.934	147.622	123.472	175.404	134.73	125.052	113.987	139.248	162.99	139.827	143.032	127.133	194.496	167.538	153.467	149.701	154.306	125.72	123.322	132.725	148.678	86.9166	92.8724	99.6124	153.031	180.03	135.844	119.652	182.213	135.745	161.056	149.776	131.263	109.568	107.854	89.6427
K00621	12.5163	9.44799	7.1682	3.51261	7.05992	1.24743	7.99755	10.6332	5.78401	15.0147	21.188	15.4437	5.1036	3.18193	2.33651	3.44171	4.82155	3.83799	4.69607	4.80445	10.3087	6.86487	7.31013	5.91303	4.5891	6.15056	5.61305	10.6542	8.95838	11.5785	8.61721	12.6022	12.6087	4.86802	7.36204	5.53111
K00622	12.1653	20.9663	8.98553	8.48005	8.91591	6.92342	4.48189	7.48231	14.3203	11.3995	15.6654	15.3388	17.8249	24.3212	6.96468	11.448	12.8089	10.3706	9.47561	13.5958	11.0723	13.6853	14.4908	21.5469	6.21109	10.4017	8.00805	4.20554	6.75125	10.6918	20.6706	21.4493	17.4984	10.2855	12.7671	7.8648
K00624	0.239012	0	0.10581	0.449442	0	0.261969	0.259224	0.494794	0.404117	0.23188	0	0.069608	1.0311	0	0	0.583329	0	0.242617	2.99805	1.87086	2.93125	2.11903	3.27348	2.03273	0	0	0	2.65867	1.4675	3.59676	0.810128	0.519964	0.748918	0	0.618424	0.47238
K00625	239.792	242.537	253.95	236.686	277.763	298.357	248.926	258.572	353.584	173.629	209.674	178.899	299.002	277.014	354.826	310.594	293.79	230.275	297.477	229.663	224.16	171.376	203.464	246.677	285.884	258.588	310.783	187.944	235.523	196.982	172.473	221.644	196.009	311.716	263.876	210.678
K00626	1042.25	1013.25	1124.66	1094.91	1186.21	1177.83	980.668	1141.56	1258.78	1052.47	1058.56	974.138	1490.99	1459.8	1451.48	1418.43	1357.46	1183.12	1122.89	1375.3	1353.97	725.216	814.326	863.528	1259.56	1165.59	1059.14	1097.23	1174.5	1042	1108.61	1200.09	1140.2	1164.28	951.393	909.445
K00627	531.662	543.491	645.879	562.002	587.798	614.581	547.7	623.542	610.432	563.163	503.374	525.601	628.27	731.129	626.743	581.349	590.041	594.873	543.455	542.501	513.723	423.528	434.825	498.789	619.061	664.154	549.911	647.565	683.106	661.159	559.861	595.058	616.108	597.582	582.923	488.296
K00630	0	0	0	0	0	1.16014	0	0.219084	0.341105	0.259831	0	0.214608	0.913563	1.04145	1.68557	0	0	0.102219	0	0	0	0	0	0	0.657754	0	0.764099	2.02919	1.14993	1.82642	0	0	0	0.833125	0.341524	0
K00631	48.1533	38.1886	40.2888	43.2356	49.4017	63.2486	47.2935	47.4224	72.2161	47.2394	43.925	43.9517	92.7575	82.5017	132.204	64.0276	56.9635	45.2411	39.184	59.2233	56.8764	24.89	30.199	47.3215	60.3444	53.4542	53.9967	51.3842	44.7976	44.0557	51.1852	53.8169	45.4628	60.3389	45.4274	43.8244
K00632	516.693	513.129	508.304	552.829	582.41	483.795	429.179	511.087	590.691	498.596	439.641	386.066	670.959	646.526	644.324	648.225	616.95	564.487	533.918	618.78	652.32	315.868	370.792	377.258	596.946	587.997	518.994	566.92	583.679	540.791	526.866	547.545	556.633	509.416	409.394	432.21
K00633	3.77793	4.24013	2.88097	5.96418	9.18554	11.9312	8.71705	4.37745	3.36209	2.18348	3.05341	2.97695	6.11602	7.22978	13.8429	6.6775	5.55133	8.82362	2.64581	2.03429	4.29898	22.6894	7.86639	6.02806	5.32019	5.67885	5.1413	3.10642	5.67728	6.92116	1.63431	1.80831	1.96178	0.791955	2.91662	5.71874
K00634	90.7065	79.9822	85.0545	78.3912	82.4601	116.693	88.5293	96.0701	109.09	53.0081	76.5783	69.6589	83.6416	86.6791	91.8803	67.161	74.5636	55.5022	85.0961	63.304	56.5327	69.295	88.5981	118.555	94.9787	76.198	119.575	68.7691	82.0677	64.053	45.8001	72.7514	58.6204	113.886	78.7157	68.9405
K00635	83.1692	89.8072	63.9686	51.1808	86.1713	75.9544	108.463	141.931	114.734	52.8946	56.9373	39.9072	208.531	145.548	135.215	138.665	172.795	122.653	58.4534	130.587	111.756	28.4891	31.5109	50.3944	106.221	85.6323	93.3482	100.314	103.879	88.7764	85.8654	89.8098	75.0647	89.1897	64.227	46.3677
K00638	0.586885	0.491269	0	0	0.390623	0.781903	0.064371	0	0	0.832426	0	0.813851	0.28932	0.272531	0.643173	0	3.14622	0.233057	0	0	0	0	0	0	0.102391	0.315645	0	0.683618	0.638693	0.296346	0	0	0	0	0	0
K00639	157.125	175.32	173.179	249.143	245.882	250.344	220.467	225.794	231.66	207.855	186.768	173.545	305.431	274.69	284.389	223.211	247.018	214.548	213.147	219.995	213.794	139.42	160.242	160.199	262.674	230.573	283.692	195.103	190.677	192.106	206.609	184.168	194.38	198.011	237.224	189.164
K00640	92.6742	102.241	133.284	115.555	121.811	121.07	109.244	100.208	132.405	97.0989	102.309	94.6746	115.432	126.02	109.364	178.616	132.374	122.02	109.307	98.6216	100.443	88.8421	77.674	93.1923	118.169	115.783	115.046	100.235	89.9729	107.193	104.626	87.1115	82.8422	85.5161	78.2803	82.0976
K00641	329.3	308.924	334.903	335.491	383.124	328.418	346.686	339.931	430.002	308.488	300.124	266.376	380.153	378.972	415.622	496.097	463.947	407.185	350.017	455.579	363.621	307.078	335.355	304.777	402.501	373.142	346.313	250.562	280.04	253.403	316.584	314.298	301.839	305.837	318.552	337.204
K00643	116.512	109.865	117.511	110.39	93.2247	95.6305	76.2669	92.777	112.562	68.1401	88.0776	73.3057	123.512	74.1868	127.427	135.907	125.973	108.277	111.122	154.707	142.121	110.54	108.23	97.8095	94.9034	124.947	129.034	58.2181	53.4025	48.4756	80.521	94.2103	65.3278	75.8279	101.399	99.552
K00645	196.582	185.268	164.411	217.208	195.879	203.117	183.293	140.777	160.34	193.093	191.57	196.755	203.919	161.099	161.679	199.723	194.395	184.414	172.509	216.042	241.623	166.133	188.613	169.69	141.387	207.806	182.282	151.584	147.656	158.488	177.508	203.719	172.409	146.134	155.967	180.186
K00646	1.50788	1.00381	0.442867	8.06139	3.24554	15.5056	8.32063	5.41349	6.5675	0.24135	0.489945	2.19143	7.77863	2.78277	6.18511	3.01439	3.62145	4.53754	4.33373	1.13146	1.43499	1.06021	0.982468	0.103249	3.76394	2.09359	4.36513	2.98218	1.19182	5.87086	0.698272	1.69195	0.689936	0.364521	1.22881	0.884442
K00647	71.3012	72.2032	87.5591	96.2041	105.041	129.857	97.9556	83.8524	132.586	73.3624	59.8608	72.8572	104.578	113.054	137.771	126.425	115.801	109.695	80.062	73.4703	114.309	63.2332	58.3819	56.0362	135.773	91.3134	86.5442	87.2985	77.8549	85.4147	67.5413	85.0888	69.0009	66.8056	58.5354	72.5898
K00648	328.764	236.66	258.057	288.687	295.501	323.032	293.155	300.663	274.899	301.443	304.729	288.345	350.577	314.777	325.935	305.478	311.823	290.361	310.372	281.452	288.628	246.187	282.828	278.677	297.053	292.159	299.337	258.649	273.916	212.205	294.704	305.46	286.711	285.884	246.572	259.527
K00649	2.69075	2.29739	1.82267	5.62833	2.60885	1.17727	2.00544	1.56136	1.50099	1.62216	2.58589	1.87352	0	0	0	2.71518	0.689632	1.44566	1.10263	0.517081	0.956153	0.44636	0.95937	0.847036	0	1.03148	1.28629	0	0	0	1.98983	1.53198	1.51355	0.773252	1.07916	1.66904
K00650	1.90291	2.06981	3.04849	1.61886	4.17511	6.07196	8.90443	10.2179	9.70825	1.45724	0.961215	1.47603	6.73289	6.8213	9.23017	4.85665	5.38114	5.00868	2.18627	1.31244	0.986532	0.933332	4.18521	1.76667	6.83583	7.93442	5.46789	13.815	15.801	12.748	2.486	3.10192	3.29855	4.19035	7.31958	2.65616
K00651	33.4565	24.1344	21.0605	10.3689	12.1493	7.49656	9.39497	7.68707	13.0168	36.8505	30.1257	35.1562	10.293	15.6452	11.6142	28.2354	11.6732	13.6965	20.7608	25.1097	28.6009	24.9285	26.988	24.9926	7.4779	8.52999	9.73484	7.97967	9.36985	6.15183	33.0488	36.4936	25.6235	13.7367	16.0098	16.3624
K00652	310.912	329.597	333.276	405.809	378.712	367.186	327.741	345.914	370.096	317.086	316.921	287.424	462.608	374.544	440.036	404.204	405.892	358.25	346.419	410.708	395.686	271.232	291.458	287.434	369.759	383.063	436.297	266.188	252.997	247.441	330.399	324.808	297.288	291.918	358.359	319.023
K00653	0.524991	0	0	0	0	2.1194	0	0	0	0	0	0	0	0	0	0	0	0	0	0	0	0	0	0	0	0	0	0	0	0	0	0	0	0	0	0
K00654	7.16871	4.26478	9.06277	10.8159	13.0144	28.4948	8.30972	10.3979	21.9476	10.2168	9.74888	7.99754	76.4458	55.4183	57.6788	21.6684	24.9201	16.9358	14.4049	16.3647	23.325	14.4717	11.9322	4.72673	31.6187	30.0699	27.5308	26.206	26.1383	32.3838	12.9692	14.3431	11.6353	6.26876	6.31443	6.51026
K00655	374.073	387.02	329.481	505.435	466.207	399.486	325.398	323.98	377.561	485.662	462.736	435.749	415.646	405.437	440.742	335.831	337.902	288.497	343.728	375.903	376.696	323.009	348.132	340.98	361.882	318.878	315.794	393.417	394.666	383.402	412.781	357.106	409.09	380.007	381.307	449.34
K00656	58.2092	51.1031	88.3569	46.1764	63.6032	126.778	43.1597	58.9946	145.701	41.8376	52.9102	25.9328	131.315	114.071	135.658	46.5487	53.0832	36.8663	63.5426	25.2099	23.5045	38.3377	49.6754	67.2534	125.405	66.6261	90.8193	103.895	117.633	99.9297	35.5645	45.9703	39.8379	75.1424	74.1862	55.7403
K00657	93.9994	98.4481	132.058	82.9747	136.609	134.377	102.456	120.918	115.165	90.6294	101.682	71.8802	144.338	163.712	156.393	121.351	118.498	121.266	85.2849	75.3616	108.974	79.1933	70.1807	76.0482	125.506	131.066	139.857	159.866	140.717	142.986	95.8334	106.123	100.381	97.926	75.0476	79.3407
K00658	249.298	256.354	245.95	339.099	349.356	303.573	280.438	247.542	306.495	304.934	334.437	274.571	401.283	350.134	422.314	346.919	361.484	320.529	319.735	297.888	325.753	184.22	229.8	225.21	361.688	362.395	322.196	285.014	282.684	306.43	310.235	336.965	282.887	269.796	258.441	261.999
K00659	0	0.230639	0	0.281453	0.672931	0.341692	0	0.07535	0	0	0	0.297837	0	0	0	0	0	0	0	0	0	0	0	0	0.113064	0.069915	0	0	0	0	0.443721	0.199276	1.24646	0	0	0
K00661	70.9648	57.9342	90.9613	128.331	98.8581	88.3936	94.6502	74.4731	115.845	70.5276	77.6812	75.3882	88.5905	106.127	110.418	137.55	86.2206	104.067	74.6184	61.458	78.2798	97.5481	88.06	76.021	100.754	94.154	97.827	88.9151	102.425	93.8424	65.2769	74.8953	87.6026	77.7406	85.1317	66.3267
K00662	5.58558	9.62654	7.03446	6.8673	5.65944	7.82881	5.40629	7.20882	7.48995	4.62585	3.94886	3.77834	17.2283	17.2595	11.0768	4.09113	1.78619	3.29293	4.8521	5.08317	5.14935	4.87876	4.69524	7.45362	4.90304	10.4359	5.50146	11.8906	12.5763	12.4256	7.80753	15.6822	13.0072	5.83235	6.14956	5.32049
K00663	58.0569	49.0317	45.7279	20.6241	47.9685	55.7667	45.3754	69.2733	58.915	37.692	28.2799	23.7463	47.542	70.7286	85.4505	46.5778	67.2427	57.5847	29.1334	21.8417	34.2618	25.8587	20.7868	28.8553	48.6084	57.5506	70.1115	59.3347	57.1386	60.3757	54.0886	54.636	58.52	67.4368	37.0866	32.8377
K00665	0	0	0	0	0	0	0	0	0	0	0.644428	0	0	0	0	0	0	0	0	0	0	0	0	0	0	0	0	0.678885	0	0.382605	0	0	0	0	0	0
K00666	1163.42	945.596	988.372	984.252	1126.04	1050.67	881.122	1102.16	1183.91	971.911	952.085	838.24	1255.98	1082.92	1201.61	1440.24	1473.72	1110.38	1039.27	1226.19	1308.68	771.651	872.193	907.624	1218.45	1126.65	1101.74	977.729	940.922	940.232	1077.55	1204.3	1105.59	1005.39	917.937	983.028
K00667	3.22625	2.67267	0	0.328118	1.34058	0	0.335388	0	0	3.54609	0.239187	3.2818	0	0	0	0.409146	0	0.203737	0	0.242579	0	1.04136	1.52779	0.244142	0	0	0	0	0	0	0.124169	0.248605	0	0	0	0
K00668	3.22625	2.67267	0	0.328118	1.34058	0	0.335388	0	0	3.69027	0.749915	3.50298	0	0	0	0.409146	0	0.203737	0	0.421108	0.209998	1.79971	1.52779	0.406393	0	0	0	0	0	0	0.124169	0.248605	0	0	0	0
K00672	18.1544	21.8788	14.1138	12.6891	15.0427	36.2399	13.6575	30.3455	27.4337	8.69003	10.0445	9.22576	25.6676	39.6619	29.9369	13.6869	20.9779	15.0183	36.2924	21.9434	15.1671	7.82394	11.2938	9.35436	33.6011	21.1428	15.2704	27.2485	22.0012	26.5357	11.0373	13.8704	10.9109	12.0494	9.32499	8.92008
K00673	7.39537	8.27304	6.32367	7.50119	7.39734	9.20987	5.31038	8.67388	7.6059	3.61173	8.56147	5.69167	8.28469	7.92753	6.60903	13.89	3.36438	10.2047	7.7893	8.11885	10.0853	9.07893	9.92789	5.12597	10.8272	7.13895	8.08371	4.71823	6.18104	7.63361	5.02685	5.96258	4.48096	9.01864	7.3202	4.62833
K00674	103.18	105.476	131.193	118.675	138.851	130.037	97.424	117.126	121.592	131.351	136.947	100.624	167.596	174.404	142.598	128.174	155	108.453	96.2906	128.099	99.7488	81.2421	94.7172	100.285	148.667	135.479	116.834	95.1894	81.6587	78.3984	129.55	135.888	146.73	105.913	93.7562	88.1431
K00675	29.0884	38.4879	34.015	25.8703	34.1431	30.0231	29.8997	34.4488	25.995	37.1629	39.0347	38.5847	27.2849	39.1368	26.2291	23.6734	25.3044	23.5891	24.1112	30.8885	32.5833	33.429	37.5056	44.7876	16.8586	29.7951	24.4132	27.2747	16.5391	25.8519	52.4689	63.3694	54.71	39.769	44.1147	33.6047
K00677	109.019	108.523	77.4308	122.947	95.2193	89.438	88.2959	89.3474	104.596	90.7097	99.0445	98.1272	74.7739	78.0474	87.9522	110.402	102.704	103.924	85.1824	90.0911	76.038	77.8957	93.4773	84.0453	100.28	90.5984	97.927	73.6617	75.6133	85.7388	98.6742	95.3833	86.1639	83.27	89.4152	85.2263
K00680	0.358683	3.52816	0.146659	0.748576	0.743896	0.128102	0.093868	0	0	0	0	0	0.673121	0.353378	0.425879	0.90523	0.774873	1.95564	5.59802	0.230013	0	0.077595	0.590575	0.21952	0.146459	0.30691	0.262747	0	0	0	0.208631	0.324866	1.06785	0	0.288426	0.350847
K00681	507.618	476.895	566.462	753.993	670.198	819.772	582.742	595.059	748.999	513.978	512.729	496.084	811.179	808.664	977.369	734.36	742.251	563.447	595.803	510.949	540.783	416.738	452.655	473.691	770.226	674.413	702.362	809.18	900.606	810.836	531.13	551.17	549.847	614.542	589.834	577.748
K00682	0	0	0	0	0	0	0	0	0	0	0	0	0	0	0	0	0	0	0	0	0	0	0	0	0	0	0	0	0	0.819008	0	0	0	0	0	0
K00683	20.5153	15.4292	20.639	19.3558	31.1894	20.0654	10.8751	13.4285	17.3122	33.412	28.3606	31.0939	24.7896	24.4078	22.313	24.1627	19.5973	23.6738	32.7232	19.2784	24.32	16.4592	16.2767	28.1575	18.1132	19.2207	18.5324	14.3632	17.8692	15.6029	39.5039	34.4512	31.0407	18.6575	24.6017	29.5222
K00684	43.973	44.4841	45.5838	58.4299	49.7007	62.7384	53.3814	59.7203	78.3465	52.0005	39.6489	46.6098	64.5255	67.2468	90.085	62.0682	79.1092	72.5522	78.9759	50.9156	60.8584	41.4821	44.2412	49.2297	87.6323	87.3951	61.9703	49.7279	61.6919	77.0127	48.1631	53.0406	45.9311	43.0114	39.1837	45.7949
K00686	0	0	0	0	0	0	0	0	0	0	0	0	0	0.296032	0	0	0	0	0	0	0	0	0	0	0	0	0	0	0	0	0	0	0	0	0	0
K00687	1.04016	0.77859	0.971105	0.301028	0.51549	0.344709	1.39508	1.16955	0.477184	3.62397	0.973614	1.89623	1.7189	1.87238	1.4237	0.281195	1.09953	0.081268	0.723336	0	0.333423	2.13048	1.93968	0.915415	0.301403	0	0.727365	0.33149	0.968538	0.747086	1.23924	1.80621	0.895519	1.07026	0.346687	0.311957
K00688	498.948	495.22	470.569	616.738	490.595	574.152	546.636	484.175	540.415	408.54	495.154	477.624	560.325	463.321	543.461	442.383	401.263	345.536	509.764	452.302	505.48	641.235	631.774	720.273	554.267	468.256	474.888	469.456	416.191	447.859	390.02	446.618	396.599	468.9	506.951	596.044
K00689	5.4786	2.52148	1.94329	2.97534	5.88782	1.45033	2.41968	3.88457	2.96994	14.2286	8.54347	12.7199	0.282433	0	0.715313	1.30875	4.25755	2.00454	1.24667	0.534528	1.27796	6.20509	4.07281	8.59262	3.01958	3.14722	2.26338	0.968925	1.93049	2.42745	4.73205	4.56513	5.80745	8.99119	12.3583	4.30755
K00690	2.68746	4.06034	2.36904	1.36644	4.4856	6.29515	4.29705	5.53346	3.50625	1.41563	6.43617	1.27131	8.40901	6.0524	9.64705	4.80323	2.76058	4.67307	2.49714	0.743988	0.337596	1.74815	1.67943	2.60986	2.37808	8.92603	4.03993	6.38992	2.62655	5.97684	1.55219	9.27385	2.91398	4.22601	9.89221	7.37426
K00691	174.189	181.998	184.431	163.253	197.548	253.58	230.412	224.49	195.307	251.301	212.066	229.795	232.969	270.295	255.389	170.53	200.751	169.25	188.21	193.817	180.678	183.25	193.346	194.145	221.807	199.417	190.224	171.724	172.115	170.452	211.097	252.488	230.672	216.204	184.474	212.217
K00692	2.76192	1.47598	0.445594	0.751654	1.23829	0.566111	1.36294	1.50328	1.15055	4.48728	0.82691	3.80747	1.06596	2.36475	1.96066	6.123	1.78534	3.18504	1.7544	1.49627	1.50057	2.35473	2.02112	1.25265	2.03129	0.821849	5.8323	0.529879	0.606803	1.06458	3.03883	5.10114	3.78774	1.377	0.873463	0.885049
K00693	2.33167	1.60682	5.53163	15.8468	12.3971	10.1708	12.5518	12.6533	10.2824	5.92392	11.8463	11.2019	16.1645	18.1911	11.6193	8.63991	15.1753	7.59609	5.88697	4.34018	5.95789	5.93973	8.36965	4.07342	14.5362	14.3341	13.8151	26.1308	26.2642	53.0265	6.51591	7.62334	10.4251	7.8651	7.9968	11.1737
K00694	254.319	204.456	208.391	254.739	254.472	185.756	162.754	173.612	186.249	319.694	257.268	259.713	178.97	152.18	195.732	273.189	248.069	196.021	227.998	236.019	262.222	231.191	256.524	236.463	185.994	215.63	173.453	155.569	139.608	161.504	276.175	304.005	281.213	213.322	230.093	228.069
K00695	0.677386	0	0	0	0	0	0	0	0	0	0	0.098214	0	0	0	0	0	0	0	0	0	0.137125	0	0	0	0	0	0	0	0	0	0	0	0.38999	0.37716	0.340132
K00696	1.93681	0.909261	3.0936	8.82219	10.4224	11.0856	7.0178	11.3086	13.9466	5.473	7.50142	9.21383	23.5004	25.6824	17.0436	11.0764	14.0981	9.54292	3.86732	3.64134	5.47506	12.9846	9.48176	3.43336	17.0634	13.4364	11.6912	28.0368	25.7946	54.9441	2.52723	9.06261	8.32063	6.38702	5.4974	11.3862
K00697	305.683	232.107	251.9	292.884	278.19	266.88	248.598	279.069	287.61	313.814	275.794	294.935	309.815	279.14	364.787	308.32	282.776	250.64	254.268	273.49	290.86	251.707	261.191	245.222	262.353	269.412	262.18	258.937	261.314	247.743	301.788	331.827	311.238	254.271	251.642	244.599
K00698	0.434854	0	0	0.283475	0.472596	0	0	0	0	0.60934	4.5595	0.260708	0	0	0	0	0	0	0	0	2.3771	2.26438	0.221684	0.253623	0	0	0	0	0	0	0.372135	0	0.620807	0	0	0.299551
K00699	0.982847	0	2.96449	0	0	0	0	0	0	3.1878	2.43587	1.91311	0	0	0	1.37642	0	0.366471	0.115784	0.228644	1.73569	6.31753	0	0.231177	0	0.932806	0	1.04647	0	0	0.383031	0.348526	0.26648	0	2.42683	0
K00700	629.24	575.983	565.183	733.844	678.081	660.55	609.58	675.724	633.176	768.581	783.209	699.248	735.988	719.842	746.129	724.693	712.332	552.463	689.933	684.26	767.327	634.885	725.144	689.508	639.235	694.331	695.4	628.817	629.06	638.625	777.97	756.939	735.992	652.813	718.487	764.826
K00701	5.98534	3.40018	4.4848	5.83974	1.48901	3.09262	0.546885	0.224463	2.44808	7.9893	12.446	11.5605	4.70306	4.64073	4.24662	1.13994	1.81106	1.30613	5.68032	4.68365	5.21189	15.124	12.866	12.233	1.85129	2.88011	2.74295	0.960865	2.55343	1.04765	4.78722	6.23748	5.03662	4.68342	6.63341	13.6112
K00702	21.4429	14.4896	14.3695	11.1789	19.1179	13.958	19.7854	34.2208	23.3339	34.7939	27.4215	24.5366	37.8037	38.5946	34.1381	16.5753	22.596	17.3047	22.7574	19.0175	28.5757	25.0599	23.7798	32.3107	27.344	30.9205	24.6467	20.3914	20.9095	26.4986	45.5977	38.7757	36.6671	18.7348	31.6335	30.0404
K00703	162.887	162.588	156.758	232.187	193.385	149.533	184.533	159.635	193.147	149.841	167.393	165.096	134.093	125.735	128.651	225.466	196.094	182.11	151.443	165.741	176.74	143.764	130.306	146.93	161.73	189.456	188.68	95.8111	91.8781	88.1564	151.457	158.148	137.38	154.23	148.626	149.547
K00705	395.619	374.75	320.103	540.179	484.165	413.934	429.8	415.832	347.246	448.079	427.899	422.359	369.896	335.994	344.519	393.389	405.381	300.716	398.467	399.812	482.274	413.688	423.501	464.161	391.292	438.731	441.313	335.24	311.61	323.298	430.063	399.336	421.311	399.039	454.962	451.545
K00706	0	0	0	0	0.44906	0	0	0	0	0.537586	0	0	0	0	0	0.310549	0	0.272919	0.634186	0.737976	1.42446	1.71893	0.511958	0	0	0	0.236479	0	0	0	0	0	0	0	0	0
K00710	0.373629	0.079425	0.243671	0.621061	1.60733	0.25561	0	0.199011	0.167236	0	0.109814	0	0	0.30937	0	0.255422	0.985822	0.096151	0.214139	0	0	0.130851	0.970643	0	0.253355	0	0	0	0	0.253482	0	0	0.093817	0	0.346687	0
K00712	36.9672	34.2384	40.3955	43.4976	50.1892	53.6195	40.1395	45.9006	34.6353	36.7489	26.496	35.7833	18.9219	17.5041	27.8752	38.3559	28.8724	35.7883	33.6152	20.1699	30.9088	33.8417	36.5179	35.5971	38.5612	40.3412	41.7319	34.0971	35.7306	38.1183	40.0163	31.6634	31.7996	27.0901	31.8806	29.219
K00713	144.148	141.934	162.994	167.765	193.047	182.068	208.71	218.178	187.443	175.421	140.397	156.988	193.793	192.571	200.929	209.027	234.448	196.221	211.07	147.958	156.669	170.134	193.605	165.267	179.248	246.819	220.255	213.214	241.072	197.971	210.874	186.988	199.711	153.619	161.078	173.707
K00720	167.112	153.789	102.28	147.401	112.674	33.6748	63.5929	45.5051	41.4143	199.172	180.423	196.277	18.3037	11.2279	19.694	81.0732	63.4901	59.0043	128.845	139.808	175.649	143.573	158.017	166.762	32.5821	63.2155	53.9848	28.3556	26.3682	29.1303	153.637	140.991	152.144	110.275	145.945	156.585
K00721	321.549	350.928	357.438	475.046	461.537	429.247	417.98	399.833	441.203	405.586	341.991	383.304	430.769	360.383	439.493	427.92	461.594	435.666	343.848	347.293	382.999	359.587	393.991	375.351	470.225	445.817	409.906	449.442	465.438	458.531	385.337	435.813	425.555	420.514	383.551	414.479
K00728	57.3468	58.164	44.8356	39.8694	69.5086	39.0953	44.5901	66.1075	48.8119	110.258	74.6602	82.9383	57.1956	59.4913	67.3373	62.6784	69.2625	55.8595	57.1427	66.6631	75.9171	54.7233	56.6889	42.5165	61.867	59.3686	57.8503	31.5196	38.9637	34.9156	95.9993	96.0202	81.9985	65.4791	62.2078	56.9128
K00729	0	0.823028	0	0	0	0.845295	0.203649	0	0	0.268793	0.314419	0.213528	0	0	0.58257	0.339895	0	0	0	0	0	0	0.167592	0.193501	0	0.281474	0	0	0.414078	1.11756	0	0	0	0	0	0.227246
K00733	0	0	0	0	0.356427	0.340286	0.235822	0.227771	0	0	0	0	0	0	0	0.274944	0	0.218195	0	0	0	0	0	0	0.336979	0	0.414973	0.258731	0.313371	0	0	0	0	0	0	0
K00734	0	0	0	0	0	0	0	0	0	0	0	0.125625	0	0	0	0	0	0	0	0	0	0.174084	0.244976	0.38274	0	0	0	0	0	0	0	0.145142	0	0	0	0.111342
K00737	0.912976	2.8423	0.719572	1.16826	2.47325	1.81011	3.66392	5.35776	4.78948	8.75946	4.59137	5.30945	0.439243	3.79932	5.09155	1.32993	1.52677	1.15588	1.61868	1.99895	1.3301	5.10065	5.39718	1.95931	2.50962	2.78821	1.8026	6.9434	5.9828	8.79633	4.17522	2.72046	3.61044	1.42172	0.38623	1.84806
K00738	0	0	0	0	0	0	0	0	0	0	0	0	0	0	0	0	0	0	0	0	0	0	0	0	0	0	0	0	0.590555	0	0	0	0	0	0	0
K00743	6.19426	2.79039	3.54525	2.47353	5.4329	5.42842	2.10513	4.54657	8.44462	5.47822	1.45426	2.76865	7.08828	6.24417	5.04894	5.00701	3.86824	3.964	2.45797	2.30332	4.10636	2.86823	6.13392	1.52716	9.63989	2.3044	6.74829	1.76472	5.7022	2.92219	5.20535	2.92252	5.57521	2.42822	1.48345	2.17765
K00745	0.844043	0.378438	5.22756	11.3331	3.72101	3.61142	4.9042	5.76175	5.98644	2.41983	0.925555	1.76155	3.10579	1.16207	4.23392	4.62601	5.64805	2.92755	1.81568	0.666611	2.08369	1.5072	1.9367	1.46435	5.05209	5.76489	6.73259	1.25315	1.08328	1.54279	1.83466	0.854312	1.49184	1.51399	2.14622	1.04812
K00748	150.069	164.057	138.808	194.823	164.101	179.654	141.506	136.371	154.229	178.147	187.536	187.876	175.687	148.748	168.459	174.048	140.073	142.829	144.921	148.464	141.652	125.302	145.794	152.961	159.659	161.897	156.572	124.025	129.911	127.427	174.879	143.899	160.737	133.382	171.842	141.156
K00749	0	0	0	0.703726	0	0	3.3332	0	0	0.179152	0.205192	0.136746	5.69455	0	0	0	0	0	0	0	1.86941	3.20899	0	0	0	0	0	0	0	0	0	0.15317	0.177989	0	0	0
K00750	2.66418	2.98809	1.2867	0.856612	11.893	5.23514	90.2726	0.845999	5.66578	6.89714	12.1833	3.18228	7.35675	19.0943	0.60401	0	0	0	0.776537	46.1775	20.4994	23.6369	22.1898	9.60515	8.09824	4.23101	6.36464	4.08694	3.29092	0.425016	9.57436	10.2969	2.11019	0.571619	6.465	0.642937
K00752	17.5449	12.3145	7.30017	9.99212	14.8635	8.94979	6.95728	14.0181	9.42792	38.9434	30.7157	38.8702	19.9016	17.5311	19.6312	13.4925	17.517	15.0104	13.8979	17.4855	13.6174	8.97671	6.02675	9.85716	12.257	8.6059	11.4857	14.8227	16.7219	17.4227	26.563	23.8924	27.1074	9.42161	4.79566	15.141
K00754	85.9498	98.5441	120.612	165.503	124.277	158.775	132.954	97.6323	128.991	107.502	108.511	118.334	109.267	114.065	104.41	86.2388	113.454	87.0863	101.019	97.3451	97.3466	93.8616	93.1121	86.8293	115.899	107.723	149.49	143.96	152.094	174.006	83.8314	71.1327	91.3291	138.929	130.155	120.066
K00756	67.2828	58.5573	54.588	95.3845	108.206	94.9971	67.606	62.5989	74.7489	64.7821	72.5801	74.1086	99.685	146.859	95.9904	77.9775	75.474	66.0989	71.5766	72.2108	70.6512	68.0405	65.9707	72.8754	105.335	87.9236	90.5849	111.007	103.549	90.7338	68.1876	51.3764	63.3903	98.7755	71.7157	60.2423
K00757	32.157	45.333	36.0587	37.0464	28.5876	31.0515	41.164	37.6953	34.9863	29.277	41.6447	35.6509	29.1602	20.3257	30.1091	41.6439	49.0066	42.0393	29.9701	43.6791	35.0344	44.6793	37.7644	32.4757	31.0387	31.1266	34.4828	33.3978	31.6277	41.4307	29.6741	35.6967	35.6167	46.1323	37.6246	27.8698
K00758	93.2043	73.7014	76.7333	99.9553	122.407	126.82	72.6434	98.8045	99.5967	113.828	102.57	113.879	119.33	168.072	125.245	100.275	103.831	94.7317	96.4179	94.7735	95.733	82.1714	79.1471	84.3264	133.095	107.798	109.768	124.971	121.407	104.844	122.202	92.9011	107.492	120.102	90.3667	79.4003
K00759	111.6	129.733	118.311	194.638	158.407	181.013	165.362	122.908	165.806	150.477	139.673	168.089	185.001	161.846	196.854	192.327	164.119	176.726	146.46	154.089	166.255	106.334	139.158	133.176	175.923	142.037	164.084	156.415	191.404	193.421	143.177	127.644	151.579	177.803	120.561	143.915
K00760	123.167	114.024	114.641	196.446	171.038	142.504	190.884	159.91	170.711	164.871	126.204	140.103	189.823	225.638	181.975	128.468	176.24	147.623	127.375	130.155	97.9126	109.472	104.685	125.441	182.023	156.96	167.411	196.999	223.565	179.777	156.201	153.691	143.276	120.401	136.297	121.387
K00761	61.7643	83.9061	69.9342	104.043	77.8012	114.44	66.7041	72.5016	87.4509	63.4736	53.4244	51.2797	147.371	141.15	110.349	74.4351	102.851	94.5622	73.1853	69.3866	77.7806	47.5833	41.6583	47.4824	116.263	85.1127	88.4404	94.4073	87.6395	97.3434	67.6904	60.4668	66.3158	60.3961	58.1082	59.833
K00762	98.7074	106.504	109.873	128.605	129.753	142.776	145.749	120.372	170.358	148.419	141.575	132.519	152.278	134.165	149.195	146.565	146.888	151.591	100.295	98.3663	116.424	101.859	98.1163	97.9608	150.148	138.441	124.424	166.574	146.067	146.231	153.278	156.738	152.064	118.828	110.561	134.35
K00763	142.099	132.497	115.822	144.876	133.323	138.077	104.952	125.383	138.749	138.855	126.713	139.923	158.068	149.644	187.503	127.872	158.116	125.58	126.915	106.592	143.26	107.854	107.708	128.554	158.341	151.115	118.07	171.059	169.941	144.843	139.986	145.528	138.647	149.565	115.11	123.413
K00764	205.513	206.327	240.425	256.647	296.72	265.555	287.908	242.186	313.884	262.395	248.354	242.948	320.508	358.52	336.126	275.448	279.788	243.435	238.713	226.123	250.83	143.959	183.303	184.639	292.834	278.824	257.99	277.521	296.269	299.387	254.82	257.608	263.254	234.989	199.283	252.615
K00765	114.681	150.783	134.8	161.971	180.273	186.007	164.138	155.669	191.038	180.746	154.056	124.931	256.779	228.308	220.842	170.558	209.601	161.698	173.229	177.386	171.428	147.194	138.98	138.731	179.517	159.602	170.002	171.507	203.052	187.867	174.252	183.993	157.458	153.951	121.859	180.513
K00766	159.622	131.576	215.202	166.847	208.342	170.498	171.016	165.24	256.797	215.595	180.2	197.964	215.902	226.202	228.416	215.206	219.672	223.23	185.899	186.365	150.932	128.048	128.648	123.054	201.448	193.459	197.469	217.222	209.182	199.718	188.135	198.508	190.574	169.284	146.78	142.624
K00767	125.884	110.35	140.092	121.105	143.343	154.845	130.074	135.908	157.708	174.574	132.708	153.756	155.528	163.579	146.449	180.664	181.96	152.518	121.158	145.02	166.814	100.346	102.432	104.711	157.396	154.844	153.153	169.211	157.959	138.569	177.19	157.549	164.287	105.599	114.731	113.34
K00768	115.148	106.264	99.1752	90.5327	86.5603	118.258	102.426	99.7258	112.797	125.609	112.458	115.61	97.7813	87.9648	136.303	147.49	111.792	107.795	104.804	126.658	123.364	98.6814	125.03	104.803	111.456	88.9611	85.5318	116.956	121.256	95.6958	121.892	132.191	132.58	87.084	83.483	104.755
K00769	33.7966	32.6509	36.8314	49.8659	42.5826	58.6731	44.7535	35.9241	40.7284	40.4908	31.8754	37.5545	33.7891	43.2958	66.7836	64.9717	48.3022	59.0689	57.6282	36.6023	40.9097	21.3322	22.2336	30.8679	49.106	49.9764	38.9139	31.8973	33.5735	32.0139	49.1651	38.5876	38.2218	31.2647	35.3256	27.9014
K00771	1.39157	1.58648	3.9967	2.07534	1.22498	0	0.830861	0.495146	1.51438	2.21094	2.41262	2.09899	1.6783	0.888097	1.04261	3.27707	4.21436	4.96355	0.866408	2.51217	3.37711	2.3128	3.98265	1.08169	0.428473	1.16489	0.844816	0	0.713993	0	4.98464	4.0757	3.55659	0.542946	1.61297	3.83015
K00772	99.8509	118.569	133.593	157.31	126.745	139.735	123.289	124.257	158.207	135.127	136.202	132.196	147.747	154.832	160.949	149.754	156.071	113.571	104.797	141.062	114.679	82.8099	101.269	100.24	152.701	120.744	134.435	158.925	154.58	154.188	160.327	155.955	141.162	118.247	104.895	119.404
K00773	199.58	203.766	192.88	250.621	247.173	278.915	201.194	184.995	250.258	199.516	202.91	227.862	243.787	256.816	310.089	239.158	230.543	208.315	187.847	213.871	202.287	156.354	182.015	157.325	240.406	238.29	240.38	229.022	253.042	250.416	182.795	203.201	226.934	204.029	194.146	181.103
K00780	0	0	0	0	0	0	0	0	0	0	0	0	0	0	0	0	0	0	0	0	0	0	0	0	0	0	0	0	2.77561	0	0	0	0	0	0	0
K00782	64.7436	45.3415	41.3409	42.0085	49.9837	46.5808	60.1934	49.6008	58.6519	60.7407	63.1252	62.9178	54.982	37.5604	34.1197	74.3313	73.274	63.1182	51.045	41.7251	54.9548	63.4782	75.8609	73.8149	38.7915	45.3868	39.0235	31.3532	32.513	34.4259	46.062	38.7203	43.1936	35.8301	45.2816	37.8178
K00783	91.815	79.0161	136.828	73.3483	113.96	72.4764	86.6058	147.576	83.6301	106.421	98.1694	83.5114	60.4996	66.5329	90.9469	90.4255	90.0704	109.582	82.4905	66.7529	82.5579	56.2184	71.4847	82.6191	89.6673	83.3702	80.9185	53.4387	60.842	47.3838	126.12	112.021	152.21	85.5695	108.194	66.3507
K00784	124.356	150.731	158.807	200.393	224.26	304.081	188.762	198.207	210.951	144.618	135.684	144.136	217.499	238.759	203.721	166.638	177.524	181.594	154.151	139.08	112.892	112.142	113.323	121.097	225.116	175.031	190.221	248.076	247.463	257.005	127.73	113.715	141.801	197.104	176.014	169.68
K00786	175.55	170.278	173.454	266.014	249.007	248.139	218.554	200.212	205.192	275.791	212.22	225.319	236.395	254.004	223.475	214.094	241.328	184.376	197.116	213.494	223.519	192.44	205.086	219.442	229.515	235.052	225.644	276.718	275.214	257.121	241.527	238.083	245.97	195.954	195.39	210.655
K00788	157.562	160.626	146.587	190.199	184.084	158.203	154.234	169.773	175.61	165.141	164.885	172.185	180.645	152.703	170.503	166.721	177.054	188.217	161.035	180.913	148.413	120.373	159.789	156.141	174.648	154.478	201.958	150.897	173.998	136.224	187.346	163.59	150.123	174.627	147.602	166.217
K00789	203.842	208.696	244.477	284.052	290.252	299.53	256.939	233.939	307.411	295.903	257.464	231.859	336.694	340.616	388.222	294.021	317.573	252.433	238.717	233.524	252.396	198.479	186.831	183.581	337.133	345.271	253.997	301.399	294.548	302.455	244.853	284.599	259.673	248.819	225.289	261.118
K00790	241.09	226.42	286.724	243.989	265.772	287.787	269.644	235.973	273.529	270.044	263.738	208.683	407.279	318.882	383.281	316.022	285.428	255.566	219.443	235.028	270.295	181.707	192.788	196.731	304.525	306.842	268.871	247.742	257.72	260.446	270.065	291.567	256.893	255.751	210.703	220.108
K00791	101.404	91.795	92.1949	112.245	123.082	108.313	108.93	121.299	114.337	150.987	112.478	136.376	110.581	103.484	120.837	112.231	122.673	120.168	96.5086	101.378	102.703	80.3398	83.2288	95.728	108.085	125.224	110.526	113.946	117.34	96.3364	148.61	132.377	112.772	97.5743	96.8512	85.9971
K00793	89.4729	107.545	68.467	106.656	114.549	159.332	74.6998	89.1849	107.997	114.461	111.545	123.989	122.043	96.2721	114.431	106.559	116.115	139.535	97.3387	111.976	85.302	61.4007	71.0694	104.506	86.2705	105.999	89.9847	119.643	110.02	109.447	108.03	97.7793	94.6774	64.8469	106.702	124.152
K00794	88.3224	84.4937	130.349	107.272	111.425	108.971	94.5559	98.8089	91.3429	130.203	99.6979	105.342	161.646	85.3216	108.822	105.276	128.944	109.65	91.619	132.19	110.08	90.6806	104.694	95.1229	111.106	106.666	113.907	105.876	98.8737	75.9916	103.907	100.587	109.606	97.8205	74.3269	94.4312
K00795	91.1741	109.736	101.399	139.325	126.001	112.353	108.749	111.021	126.375	111.089	111.581	114.49	119.875	110.705	136.631	114.875	144.944	120.549	105.588	99.5713	108.269	89.8964	87.7731	107.565	110.146	109.309	120.017	98.8065	120.268	107.639	97.156	101.323	109.822	98.8565	95.0299	86.7082
K00796	196.849	239.459	188.237	253.388	249.564	328.438	201.282	245.728	252.08	241.868	195.337	215.274	252.458	329.174	242.27	238.69	256.476	258.209	200.853	178.374	223.212	153.948	196.404	190.585	254.565	245.798	268.807	266.725	264.24	248.235	232.202	260.075	259.753	196.174	177.42	200.098
K00797	156.296	158.662	170.266	215.841	249.496	368.137	223.609	170.578	317.743	148.747	171.084	164.98	288.044	343.25	397.742	215.303	224.875	198.982	168.423	166.919	144.547	146.264	161.173	160.285	319.038	228.845	255.653	298.609	324.77	346.267	149.795	171.502	175.081	199.806	179.209	165.711
K00798	79.8788	89.3456	134.505	64.3277	89.6527	106.174	103.485	98.2293	109.03	97.8331	97.5787	64.1102	116.453	101.84	114.049	143.308	111.512	136.647	90.4584	92.2113	84.1298	70.7501	80.4923	81.9792	102.123	117.387	144.147	120.741	134.568	88.7042	84.4818	79.285	82.3008	83.0274	77.9632	74.0369
K00799	1097.73	1036.13	1268.44	1022.69	1045.97	924.845	954.676	952.278	1167.12	898.32	931.142	916.593	1049.77	874.641	1127.75	1440.89	1382.56	1264.49	1331.16	1082.45	1012.56	987.883	1068.16	1069.27	1261.65	1151.45	1177.65	923.459	958.357	944.575	978.199	1052.7	918.244	948.928	949.135	1008.87
K00800	321.268	299.677	314.083	406.508	409.693	370.482	312.81	333.628	399.959	367.329	365.866	348.695	412.933	385.406	461.823	419.892	432.423	417.903	383.079	343.645	376.262	280.091	296.854	287.684	356.221	410.908	411.422	409.269	388.635	398.605	387.391	393.383	385.704	307.917	318.511	324.415
K00801	19.3165	26.0344	25.0458	53.3936	40.9278	50.3055	39.9342	40.8512	57.5589	20.1709	21.4419	19.1911	46.4599	67.2727	106.29	57.64	55.2684	49.3048	27.1477	28.6925	49.8565	21.2694	24.0081	25.264	66.2079	56.1166	52.4144	44.4841	44.7991	62.9139	22.9924	25.1546	19.4339	29.2465	27.4868	28.7024
K00803	57.5789	54.2174	62.5022	47.6249	56.4255	65.8985	36.8903	73.4435	69.476	55.6931	56.2151	46.3699	129.677	115.816	128.91	72.8902	84.3901	57.4061	73.2016	58.5036	64.4862	37.9025	46.5729	53.9269	82.9931	56.9105	64.7658	111.751	116.411	87.9836	50.6621	67.7517	54.1335	74.6312	63.0865	52.1179
K00805	140.389	118.908	153.597	185.09	181.651	181.944	129.945	144.44	179.959	182.499	151.461	158.41	165.196	185.393	190.377	176.176	163.637	139.286	157.916	154.193	179.03	122.354	157.159	144.706	164.145	158.312	152.455	132.014	145.761	146.979	167.701	156.286	162.368	134.188	138.951	130.672
K00806	194.805	198.565	177.803	240.935	215.352	248.694	201.02	225.575	220.198	245.092	228.918	262.47	186.169	231.703	206.242	186.258	189.946	185.718	177.63	220.026	235.038	161.808	178.082	165.017	216.12	207.252	228.6	182.737	230.396	211.72	235.835	238.128	277.939	204.901	197.721	182.522
K00808	82.713	62.4404	78.7829	61.2062	62.4641	63.3353	58.667	75.1941	92.6717	76.1705	68.7969	65.9886	85.1237	83.5016	94.2888	82.9852	76.9378	63.9336	89.9928	83.7466	88.8024	64.9807	82.3413	89.196	72.1446	93.8738	82.344	43.313	58.3442	39.9938	61.2925	79.6996	60.4089	61.4493	64.5922	54.7152
K00809	76.1479	80.7338	76.8568	119.224	90.097	143.483	86.186	79.36	101.492	114.854	99.8997	125.354	140.967	153.015	150.365	80.8167	89.8817	72.2246	70.0534	85.2329	95.2604	65.1598	74.3881	77.5914	128.308	123.978	108.853	99.2183	98.0009	124.028	89.4218	70.9301	94.3201	98.3043	106.336	87.6977
K00812	344.538	299.333	329.28	423.539	435.277	395.573	386.359	305.956	351.374	391.038	398.306	375.588	317.468	389.333	417.878	381.583	354.917	309.647	330.525	345.586	340.118	306.005	324.877	347.345	388.674	386.763	334.442	291.309	265.344	315.573	404.587	387.827	378.004	367.316	385.87	378.588
K00813	22.1489	19.2913	28.0897	25.1452	19.9203	12.0475	13.1737	5.90349	34.4583	18.2781	20.2719	14.6907	31.8889	24.8452	20.1536	26.5883	14.5406	21.6778	16.5246	19.6499	12.4134	14.4727	19.7246	22.7568	35.3593	19.9181	18.32	11.3392	15.373	14.4997	17.9776	18.9828	18.6011	18.4835	7.43106	24.3241
K00814	39.2154	35.8352	35.4134	31.4466	43.5761	26.226	22.3611	28.6191	27.027	49.6455	56.0786	41.7873	53.5731	49.9939	56.0288	33.2295	27.2769	28.5551	40.7217	38.8521	44.6605	35.7477	38.632	52.6756	33.0724	34.9275	28.9365	38.2075	24.7322	29.4514	58.0823	64.3501	46.3807	52.6284	39.467	52.4456
K00815	0	0	0	1.47197	0	0	0	0	0.335295	0	0	0	0	0	0	0	0	0	0	0	0	0	0	0	0	0	0	0	0	0	0	0	0	0	0	0
K00816	0	0	0	0	0	0	0	0	0	0	0	0	1.38994	1.78468	0	0	0	0	0	0	0	0	0	0	0	0	0	0	0	0	0	0	0	0	0	0
K00817	445.273	439.535	415.354	497.475	498.685	489.741	419.328	470.208	444.377	505.103	521.41	476.757	516.657	513.21	510.692	487.719	462.147	471.359	504.466	479.939	501.523	374.672	404.259	426.433	471.399	488.526	442.922	453.293	466.146	462.981	538.964	486.276	509.533	443.665	454.209	447.337
K00818	1.36542	0.797502	0.844472	4.93469	1.68657	2.44329	2.29608	0.315303	3.05539	0.407758	1.13537	0	10.1219	0.860876	1.6344	1.30919	2.59506	1.19686	2.16762	2.29765	2.50723	1.0071	0.432375	0.994261	2.59699	1.26918	1.19224	0.461134	1.58079	3.11705	2.38705	0	0	1.42434	0.470101	0.42685
K00819	150.582	139.159	156.635	127.508	148.15	155.776	165.988	173.296	183.585	169.486	148.302	128.614	128.627	123.641	129.896	219.647	242.504	191.642	171.756	146.117	197.492	142.268	144.997	125.201	166.471	198.19	186.515	105.368	114.609	111.314	175.14	172.561	171.974	162.766	153.999	146.18
K00820	403.687	411.803	406.709	459.637	484.569	515.664	430.138	453.975	501.426	454.731	420.218	410.963	515.501	485.632	532.667	435.097	427.513	377.581	392.261	386.936	389.239	328.783	343.377	345.033	476.507	490.09	441.087	468.788	438.081	427.88	446.15	433.822	418.402	401.614	424.115	379.695
K00821	409.314	393.504	437.6	423.876	450.647	479.586	423.382	448.819	463.114	451.436	413.014	403.717	529.874	501.694	514.566	568.745	551.283	460.834	493.337	452.74	485.75	335.688	385.046	364.364	508.966	545.336	496.287	369.729	357.503	343.325	478.502	486.753	437.611	508.698	437.012	415.449
K00822	80.4239	66.279	108.105	89.1297	98.9896	109.865	71.1931	114.039	121.628	71.8038	72.8861	59.4088	172.411	130.202	133.302	113.991	110.104	106.507	101.54	81.9675	85.3131	46.6492	53.1183	60.6515	106.184	92.114	95.7712	90.5229	95.4961	81.8525	85.7106	89.6649	76.8517	86.4706	74.9867	66.4796
K00823	274.367	292.244	267.915	402.731	386.595	297.148	264.627	250.991	264.337	350.58	352.664	305.866	300.371	305.651	260.119	257.583	282.662	228.692	276.555	321.755	329.621	189.275	210.613	259.05	264.211	314.473	261.648	273.698	302.49	264.825	306.934	297.546	328.639	317.542	308.697	314.772
K00824	53.5458	62.5529	94.6898	68.7458	85.5353	94.4165	66.5057	65.1499	125.378	67.2728	50.6029	65.0452	142.466	136.494	145.772	82.5973	86.1829	88.2609	88.0697	64.9526	51.1069	33.3683	49.7081	41.6256	100.954	82.7767	92.9712	116.223	102.132	145.356	81.4498	80.9074	70.2393	73.3229	60.9299	93.5226
K00826	297.337	309.774	346.722	392.98	364.507	376.82	385.886	319.931	398.348	371.115	367.075	355.852	489.132	491.417	426.642	378.125	378.667	364.816	387.133	304.169	300.315	236.685	285.049	267.889	396.471	353.06	345.194	447.765	399.853	420.967	375.694	397.979	323.109	371.213	330.894	343.601
K00827	0	0.074756	0	4.9662	6.35332	1.12892	1.97125	0.639534	0	0.917965	1.02883	0.995099	1.64415	0.730145	1.68559	1.10245	1.55646	3.23537	0	0	0	0	0	0	1.88843	1.06323	1.87606	0	0	0	0	0	0	0.405271	1.71293	0.360688
K00830	175.369	200.976	221.085	220.781	221.613	229.901	161.489	162.282	256.303	183.457	182.558	141.532	287.58	304.733	250.253	228.56	217.565	203.538	206.291	188.027	181.626	133.569	155.995	148.89	201.141	232.628	176.94	220.091	241.222	214.166	165.9	168.494	165.008	192.26	165.034	187.259
K00831	124.787	110.538	123.348	137.026	124.682	116.263	87.4133	107.561	156.378	159.747	138.879	123.153	167.298	189.78	177.854	147.686	193.624	146.397	100.841	133.566	144.376	88.7977	89.5167	99.7005	182.883	156.552	148.895	110.204	150.965	107.623	143.492	142.269	134.275	128.897	94.5344	94.7887
K00832	23.59	19.9294	28.2901	25.92	20.0554	14.209	13.8415	5.90349	35.3388	20.377	25.468	16.3611	34.6911	25.1009	20.7362	27.5185	14.8155	22.7907	18.9563	24.8618	21.2437	18.0583	21.092	24.4892	35.3593	20.8395	18.5876	12.5368	15.373	15.4025	21.6429	20.3879	19.5913	19.9688	8.50802	25.4075
K00833	63.5608	69.8266	90.0866	91.0161	87.3931	90.5029	65.9258	54.9306	93.5796	104.163	81.2214	86.0087	99.3384	73.8675	85.653	97.5122	72.7088	81.0839	67.1533	69.9689	91.6571	40.6409	53.8446	61.6636	83.1037	84.5936	76.4028	67.8104	66.1618	66.492	81.9658	95.4445	75.4289	55.5421	54.3617	65.3583
K00835	2.61712	2.22032	1.94375	2.56799	1.61923	1.85802	1.58452	2.65092	1.79401	13.4563	8.58508	10.0123	3.21889	3.16205	3.51382	3.92853	4.67488	2.11031	3.0553	2.18675	2.94465	5.38585	3.26919	5.57075	1.48088	1.19318	1.92325	3.12242	3.45978	3.80204	11.6564	11.2913	13.8245	5.86114	7.48549	6.46456
K00836	35.3523	42.0085	28.2238	49.5061	40.7378	32.4559	39.1289	42.334	41.9175	31.3332	42.8976	35.5477	49.2483	28.7764	47.3364	29.734	33.7179	27.9543	26.6424	42.8106	40.6761	27.8804	37.1734	34.8147	33.2038	25.408	39.4547	26.1553	25.3756	25.3413	27.3378	27.3059	33.3491	37.6481	40.5774	38.9115
K00839	2.14016	4.14458	2.30419	4.12521	4.47069	14.4435	11.4787	5.88906	8.5391	0.728661	3.47278	0.920464	10.6985	54.4438	12.5295	0.453826	2.45429	0.863338	6.41819	2.14117	1.58883	1.51456	0.340375	1.53861	8.58888	3.57045	8.58351	26.1274	19.857	22.1131	0.394669	0.258492	1.62296	10.1415	6.36302	3.30279
K00840	8.69871	7.51168	16.2102	7.90024	10.5438	9.98919	21.4816	11.2021	11.8952	6.77177	5.8317	10.0196	42.3493	31.4164	29.4352	14.8641	16.6724	10.246	16.5584	8.02561	7.38863	3.39284	2.3117	4.69971	19.0997	12.0938	15.4456	20.2983	24.099	15.3695	11.056	15.9363	8.71201	11.2391	4.02572	4.69086
K00841	1.44117	0.840008	0.200384	0.774756	0.327797	2.24254	0.92702	0.494794	0.880532	2.59028	6.89288	2.57799	2.80221	0.255621	0.58257	0.930181	0.274895	1.12966	2.43166	6.37141	9.15032	4.84264	2.57318	1.73241	0	1.83796	0.805089	1.1976	0	0.902727	5.08819	2.34038	2.41498	1.48527	1.07696	1.08341
K00842	11.4066	8.95717	18.4211	13.6245	10.9257	17.8222	14.7587	14.9159	16.1709	26.5366	15.1858	10.4906	15.0578	25.2401	9.71632	6.61827	8.18431	9.61372	19.8242	8.49268	19.3425	5.78261	7.55714	7.87456	8.56603	8.64125	11.4168	12.3553	12.159	22.1169	18.7755	23.6465	16.4191	27.043	10.9024	10.8293
K00844	0	0.368424	0.257783	4.55966	1.16271	5.6184	3.31012	0.940215	3.38153	0.395164	0	0.269095	2.42043	3.14913	4.09741	0.606721	2.13726	0.93102	0	0.153324	0	0	0	0	3.10063	0.908353	2.0159	1.28871	0.756198	0.723053	0	0	0.270705	1.00755	0.126652	0
K00845	411.951	353.511	288.659	443.775	410.772	324.017	348.207	300.552	316.626	422.134	435.958	420.628	408.116	327.079	366.56	308.572	330.751	327.467	408.886	375.867	361.218	375.785	419.785	410.159	299.497	337.608	335.252	358.269	370.808	325.356	428.548	409.032	437.948	355.744	383.482	428.189
K00846	28.4292	8.84885	6.11176	10.7084	8.39421	21.1754	8.24492	9.50387	8.46815	10.0885	11.6504	18.615	5.67977	9.64539	11.8277	5.33691	8.48927	5.39962	6.35521	7.70444	19.7627	32.083	12.796	8.24615	11.833	10.0442	10.9969	18.0625	18.2151	17.9106	10.7173	17.1899	7.47863	13.2531	9.75753	11.4141
K00847	185.614	144.571	166.618	208.869	188.958	188.771	177.405	199.469	183.997	166.08	157.041	161.297	195.032	205.582	177.226	223.565	206.212	218.469	139.666	152.839	190.047	139.985	148.92	155.919	204.213	173.854	190.127	165.181	178.346	139.846	200.162	187.553	176.008	139.19	154.953	157.118
K00848	56.4903	54.3046	69.0622	66.0803	106.232	81.6978	71.2948	100.042	62.0598	81.001	71.0774	92.1592	128.889	107.897	115.202	64.5754	86.779	64.3194	55.2421	53.1142	64.6284	75.7082	74.5916	85.6172	73.46	59.4573	84.4543	96.5896	77.6762	91.9635	70.903	78.604	84.7525	67.6752	70.3793	66.7343
K00849	68.7161	67.0188	76.952	70.2984	74.4812	45.2417	51.2153	63.6183	45.5796	109.744	98.1346	106.301	57.3731	53.925	40.966	51.8044	50.086	56.0418	63.1595	86.9016	76.7557	77.8013	82.8405	70.2699	54.8282	43.8717	49.7465	42.9061	50.8618	48.8325	118.668	96.0381	101.584	65.4526	71.1107	78.9886
K00850	140.847	142.287	138.241	141.451	169.111	223.877	198.572	235.402	235.798	171.14	165.713	151.611	267.169	250.031	275.703	172.007	186.013	191.507	175.845	156.971	160.208	165.902	172.268	172.878	234.401	180.962	183.021	239.081	240.984	244.809	162.525	178.639	157.77	199.563	169.458	195.178
K00851	176.509	199.856	182.529	160.132	196.959	164.951	187.637	203.734	198.461	218.797	208.65	191.965	250.338	173.314	181.297	206.233	212.157	201.039	191.793	197.411	204.247	174.315	168.18	189.035	210.506	172.782	196.496	179.774	180.705	168.516	194.164	214.001	218.728	154.692	152.917	185.036
K00852	386.816	349.947	320.976	426.989	451.237	381.618	335.501	405.941	354.933	474.712	449.951	430.061	431.598	417.383	359.368	424.749	426.434	392.569	386.857	391.249	423.087	309.002	360.993	333.315	402.065	390.176	379.493	384.04	366.6	328.21	429.072	460.732	473.681	344.874	372.968	380.738
K00853	55.6464	43.0426	47.9512	54.8199	43.0368	22.3202	34.0041	30.5185	28.6903	88.5116	73.5275	67.973	27.9796	27.8665	19.9991	40.7351	40.2697	29.674	44.5839	38.8785	53.4463	44.9588	45.3387	52.7291	22.5281	31.7639	26.3663	17.1486	20.6733	15.5002	83.754	80.2637	87.4521	40.5462	55.243	71.7486
K00854	182.364	174.638	177.247	190.507	245.139	169.115	160.866	222.276	165.668	245.605	205.651	198.66	271.83	258.423	219.834	254.144	250.157	211.426	165.115	200.458	205.624	188.46	170.033	176.599	182.811	181.631	176.963	203.091	221.876	176.041	220.967	250.413	229.146	177.872	169.305	194.806
K00855	18.7241	40.2075	36.5129	31.0567	33.1123	16.4758	26.7286	38.7918	30.81	25.767	23.5782	18.3836	21.0109	21.707	18.2523	26.5653	46.2894	23.2386	21.9969	50.8707	34.4117	19.3976	16.5069	17.6059	27.8984	22.444	24.6192	13.834	11.9574	18.3074	32.1013	33.5432	32.7154	21.3464	24.5995	21.3466
K00856	137.243	136.659	147.557	169.06	173.315	154.553	129.38	174.76	136.629	178.628	164.996	148.155	226.43	226.184	179.414	167.234	171.128	185.065	143.748	145.628	159.194	92.6413	163.128	132.514	167.654	167.473	166.926	123.256	120.641	100.05	161.68	198.221	166.612	153.258	132.466	123.971
K00857	39.0336	40.6093	43.6351	61.1959	42.2242	66.0063	26.2424	49.6608	47.8402	50.6161	51.4933	47.9283	88.0126	86.2036	85.8212	40.1771	39.8907	54.7309	37.2564	37.9985	35.4109	52.7302	30.0828	35.623	48.9535	47.2812	32.5903	50.7419	48.2619	40.1766	39.8264	41.5103	51.8494	26.684	35.9133	43.6307
K00858	129.632	138.603	138.387	144.938	177.998	147.439	141.762	184.973	161.994	207.093	161.27	178.813	210.741	191.782	244.406	164.622	156.872	163.16	154.393	146.97	140.11	126.615	137.987	124.69	150.524	139.004	152.329	142.097	159.822	152.01	189.308	166.4	166.659	162.946	151.929	154.898
K00859	169.189	152.899	145.322	158.888	210.482	173.116	149.943	120.773	116.087	177.353	169.859	174.23	160.043	207.104	150.634	145.393	140.718	167.398	133.214	158.795	179.232	121.362	129.75	151.747	166.458	168.971	173.942	157.278	181.028	197.727	183.211	158.594	185.275	143.159	151.476	147.775
K00860	247.52	248.287	242.411	259.635	268.872	265.051	235.232	247.407	254.264	272.947	249.955	276.424	305.061	261.944	276.789	305.808	293.651	251.808	251.882	244.244	260.973	248.432	271.332	241.264	286.266	280.263	244.847	298.771	295.503	317.935	277.061	299.055	267.4	292.562	262.866	246.802
K00861	0	0	0	0	0	0	0	0	0	0	0.671949	0	0	0	0	0	0	0	0	0	0.40069	0.73205	0	0	0	0	0	0	0	0	0	0	0	0	0	0
K00862	17.0049	19.5748	10.6629	25.1684	16.4735	17.1711	14.5518	20.654	10.0709	13.8383	13.079	11.0947	35.2287	22.4187	31.7637	33.9048	25.7447	24.5907	16.7239	30.3502	28.8616	22.4668	19.3615	16.0064	18.7811	14.3984	17.3591	33.0071	23.6371	20.7305	16.6064	17.0555	15.4758	10.0888	7.30254	12.685
K00863	76.8218	66.2409	74.3188	85.144	116.7	90.6209	92.9524	129.169	119.23	63.5747	82.5857	61.9147	252.4	253.405	172.594	146.86	178.568	135.797	80.6449	116.167	119.23	83.9632	92.0507	59.9416	124.073	119.528	109.224	135.948	142.435	117.345	80.8026	92.726	88.0922	62.363	44.2892	68.9923
K00864	212.176	210.767	219.632	234.027	248.033	212.716	224.501	196.01	190.964	241.301	249.759	223.548	311.307	316.876	250.965	231.799	236.872	194.292	254.515	199.075	221.808	161.198	179.637	181.524	210.449	220.957	209.712	244.633	206.385	213.841	250.445	253.977	261.569	189.42	192.1	198.055
K00865	23.8546	25.5953	27.0104	32.0443	50.4238	51.5856	48.1754	72.5754	46.0611	39.2905	27.8803	28.1668	74.63	72.5242	57.9347	54.1934	71.0894	59.9314	27.265	36.1997	45.5495	16.1832	18.1186	18.81	59.0092	60.5963	63.8365	57.9342	60.9573	42.8968	44.5552	45.0332	39.049	28.1911	43.9275	24.5964
K00867	41.7925	41.111	45.3506	38.1216	53.5509	56.153	40.7653	41.084	61.395	23.3909	28.6162	24.4675	62.926	55.6627	85.2529	74.2438	67.5618	74.1011	52.0051	59.7848	44.5983	20.776	28.0545	22.0994	62.4705	46.0058	44.6914	47.8774	55.1645	47.7792	33.4328	44.5727	26.9332	25.5516	30.4873	31.0375
K00868	35.6666	34.6893	32.8871	35.0841	37.9296	41.7831	32.3451	20.6514	31.003	25.3647	24.6679	31.6098	50.6453	57.4097	50.0836	35.1727	32.7156	37.2338	37.5632	52.9703	43.9586	41.4042	29.3157	32.6027	36.9481	41.768	43.1752	35.0146	45.386	37.298	28.6041	26.7504	31.0079	42.4345	34.3889	32.0206
K00869	20.2956	24.2685	25.5314	51.0834	37.8596	31.1726	17.2467	12.9847	26.3134	21.0547	38.6283	29.3026	43.8146	31.6686	27.6353	14.9103	10.278	14.1365	18.2086	35.177	26.665	12.733	23.1506	26.4152	21.7278	14.6933	19.6934	25.864	27.3918	31.0538	22.2327	13.4381	22.8072	34.3499	28.4479	31.8774
K00870	989.038	807.704	442.468	855.332	553.738	519.275	411.06	342.129	460.241	471.418	665.527	641.383	863.138	355.402	579.751	1148.06	965.323	687.64	865.005	1243.5	1561.02	1140.66	1235.07	991.921	522.259	612.817	634.447	179.511	152.219	153.277	360.668	457.167	381.718	366.895	446.942	821.871
K00872	48.4621	61.0501	47.4284	58.3432	55.911	55.1018	52.552	60.4682	58.4054	81.3239	51.9546	64.8057	67.1911	97.5926	61.8957	59.2556	70.7812	65.7005	44.8339	59.6866	44.472	37.4418	38.9584	54.0178	73.9892	63.417	90.9273	61.1054	68.9094	55.8164	76.5345	82.1991	73.0068	48.9643	43.5591	53.1397
K00873	191.758	185.248	204.394	249.619	253.755	268.139	215.196	226.393	270.797	190.399	182.287	170.403	325.045	339.341	322.632	277.782	249.943	235.935	194.109	221.222	221.587	174.952	226.357	221.342	258.355	246.779	262.45	282.972	305.564	256.456	210.413	228.462	207.739	217.049	212.263	190.183
K00874	92.6646	85.4996	87.2021	105.148	104.186	112.086	106.171	69.0739	121.597	127.225	105.587	100.871	125.862	101.637	143.741	116.634	95.0599	96.0764	95.8625	89.7839	98.3117	93.0216	89.2195	89.7529	75.9456	94.582	89.678	81.2049	80.3171	104.942	116.988	93.3237	99.8785	98.9912	97.1066	84.3571
K00875	11.4745	14.7394	10.2497	20.2499	14.8415	7.71678	4.67524	9.09624	9.83058	7.82722	7.56229	5.42055	15.2977	3.41685	8.92375	25.7518	27.1142	20.966	20.6793	10.5908	14.2314	3.32856	7.35631	7.9436	10.6229	13.7905	13.6761	2.56174	3.07672	2.18347	8.38786	10.6592	7.21325	4.66524	6.50176	7.77328
K00876	26.847	35.1759	26.0914	41.3528	30.2138	22.9621	39.6674	38.5157	30.3276	38.4684	24.5983	27.1456	54.2957	47.2856	45.0814	26.8113	22.9259	29.7913	22.6751	18.6034	17.8747	23.9851	26.112	25.2754	31.6794	33.8352	30.3958	43.9244	36.6141	35.7436	29.0246	30.0896	33.6912	24.0003	29.7464	32.067
K00877	0	3.6286	2.09612	0	0.22453	0	1.26282	0	0	0.262817	0	0	0	0	0	0	0.834895	2.21654	0	0	0	0.595405	0	0	1.25586	2.87621	0.860441	0	0.255917	1.63163	0	0	0	0	0	0
K00878	13.9932	8.70385	17.1524	14.8797	19.2358	8.43998	15.5056	19.7267	11.9797	6.91138	5.01148	7.85598	5.17801	10.7643	6.64837	9.88414	13.5778	11.002	4.8494	4.08948	7.67142	18.5349	7.6735	8.21887	9.50761	8.25858	17.6575	20.2828	19.6856	22.5812	10.8799	12.3037	14.6371	7.0793	6.88755	8.59178
K00879	20.8834	21.6475	18.6074	21.1458	28.3452	17.663	18.4999	12.4707	10.7734	32.8867	27.7123	48.5606	23.2881	16.3572	29.5109	15.093	13.4165	12.1091	15.3073	12.0124	17.8823	23.0791	29.2895	33.0224	14.9416	8.32483	8.35193	26.4011	27.093	34.8635	25.5326	20.9311	24.2708	22.6763	24.8289	20.1708
K00880	8.38158	10.2957	9.98882	12.1074	11.1705	9.40423	8.35337	13.9025	10.8599	9.19073	8.98286	5.54183	20.9919	23.2286	19.301	21.6281	19.6916	14.6751	10.7834	15.9228	18.9117	5.37245	3.80853	4.36008	23.6449	15.3584	11.9688	33.9034	29.7651	21.8833	10.7443	19.1528	11.3027	4.09833	10.0915	7.55483
K00881	2.53823	0.378214	1.23205	1.51685	2.22216	2.47252	1.9268	0.629958	2.73805	4.70444	3.77866	4.61819	5.0876	3.35541	5.44476	0.866082	1.67115	0.643779	1.02465	0.828458	1.06364	2.26311	1.84052	1.39038	1.57416	1.41927	2.2605	1.86968	3.13006	2.6863	2.36522	2.96231	2.93347	0.108059	0.394225	1.05035
K00882	22.3363	15.1952	28.1341	42.1002	60.1029	43.3289	43.6522	73.0485	42.0322	29.2329	34.0092	22.0613	137.901	114.992	85.8354	43.5635	80.4403	55.4332	26.823	13.1694	28.51	10.3181	13.7486	14.6472	59.9521	71.6393	54.2641	81.1926	79.8613	70.3856	39.3055	46.8504	51.0413	31	29.0319	23.2531
K00883	5.68867	6.65362	6.49287	8.92684	18.7749	15.8214	6.33895	6.48789	12.1773	8.99537	8.34401	11.4322	15.119	15.0009	14.056	25.8872	25.1527	17.6397	11.0064	9.07659	11.8458	5.99392	8.53585	7.64788	9.77427	13.721	16.1971	11.0838	14.7994	16.9149	12.156	9.83111	10.6548	3.63764	9.74613	6.87748
K00884	19.6072	17.9366	25.9854	29.7551	25.9906	27.5504	23.9284	23.1167	20.5113	31.2041	28.9746	29.2651	19.9945	21.8358	26.0648	19.7109	17.0129	19.9836	25.5392	26.6608	28.8766	29.9942	24.0029	36.8176	21.5396	19.133	20.3987	25.179	20.512	20.5507	32.9305	27.3715	24.6084	13.5886	24.8103	41.3583
K00885	3.94301	2.32011	3.12174	1.69327	6.55708	2.06514	3.05075	1.5047	1.79465	2.38612	4.45634	2.80991	0	0.644227	0.557441	0.469922	1.65055	0.668789	3.81286	2.185	0.699665	7.89344	7.20631	8.16593	2.64512	1.69932	2.09251	0.878888	1.0185	1.29663	4.22444	2.65601	6.57486	8.35579	9.03794	8.39402
K00886	118.434	102.961	81.4786	123.813	106.41	97.6521	114.775	112.365	124.766	104.479	91.8613	101.13	88.1125	77.5147	80.5892	108.695	97.411	106.782	136.708	125.068	106.17	85.6015	112.173	99.1765	104.889	107.253	123.451	99.1232	101.316	97.6561	104.398	92.0547	104.086	110.733	114.66	101.423
K00887	5.16378	12.5397	2.98475	11.3309	14.7878	10.5968	10.2814	11.6323	10.5513	15.8015	18.7561	11.2658	15.2317	14.9062	8.8171	18.6245	11.8342	15.5773	10.5343	7.66054	7.51866	7.38728	6.52008	9.52281	14.035	14.229	13.2299	26.9626	26.2261	25.0971	13.7902	11.5997	6.40682	10.2764	8.55163	13.5556
K00888	0	0	0	0	0.347761	0	0	0	0	0.525634	0	0	0	0	0	0	0	0	0	2.98642	0.691571	2.00513	0.065971	0.077512	0	0	0	0	0	0	0.062842	0.221499	0	0	0	0.090043
K00889	0	0	0	0	0.147735	0.738107	0	0	0.404117	0	0	0	0	0	0	0	0.439825	0.238807	0	0	0.257706	0.979003	0.35696	0	0	0	0.677867	0	0	0	0.170968	0.15557	0	0	0	0.241839
K00891	155.107	134.138	137.342	230.406	157.72	161.967	141.941	154.356	141.831	176.759	156.13	158.479	137.832	127.158	151.605	191.259	159.193	178.054	162.619	141.093	171.239	131.278	129.247	123.259	146.944	153.29	154.439	144.888	132.523	155.694	187.861	165.438	186.672	139.74	138.705	134.324
K00892	10.2353	13.0186	4.81583	8.76552	10.447	4.36447	6.22405	12.4545	8.13411	12.6582	5.01001	9.10916	6.3369	7.60167	12.4983	10.9079	12.9106	15.4301	9.03434	4.36433	9.09278	2.98443	9.74159	3.50053	9.00896	8.11103	9.49229	0.998665	3.04312	0.687939	10.5936	20.8453	15.4006	7.03466	3.94313	3.91441
K00895	11.7625	13.5544	15.2684	13.8081	20.0769	62.5589	33.3555	31.6185	51.3528	22.2089	15.5632	13.1066	78.2767	58.4824	74.4013	10.4697	24.8706	23.6774	11.1291	9.4929	8.51627	18.5911	19.2245	16.4236	45.3344	32.3692	38.5004	63.2672	56.4641	70.0931	15.3297	23.0603	14.3526	35.262	17.9099	12.8175
K00897	3.40716	3.49584	4.67767	1.17151	4.86455	3.05554	5.29677	6.34552	5.24075	9.25399	6.42209	8.96308	4.94649	7.86974	3.81265	2.89981	8.17132	4.20427	3.89215	5.5239	4.77997	5.23981	2.34418	4.67254	4.43833	10.4376	6.08757	3.06439	2.56934	4.602	8.28461	10.6172	5.78695	8.04541	4.73165	3.81231
K00898	0	0	0	0	0	0	0	0	0	0	0	0	0	0	0	0	0	0	0	1.53324	0	0	0.528664	0	0	0	0	0	4.62714	4.10847	0	0.453103	0.270705	0	0	0
K00899	21.9517	20.4895	19.7508	24.4401	19.1341	17.3463	18.2851	15.8704	24.3343	13.8033	17.1187	17.2803	21.6511	18.7292	25.7894	33.7531	28.6525	20.3831	17.3545	15.3256	17.2465	12.0078	19.5496	25.3565	15.5697	20.2682	16.2279	14.36	16.2571	15.9747	16.3369	17.4687	19.2467	17.3002	19.6824	17.6979
K00901	28.2355	34.6872	31.1845	35.1522	39.4878	38.6135	25.525	28.0876	43.1456	38.7901	37.8244	26.057	32.1467	35.3013	36.8064	44.2863	40.618	47.7436	42.685	24.7089	31.0906	46.1427	22.9137	26.9741	42.2677	47.0147	40.802	53.6706	48.0338	52.7778	38.9187	34.511	21.4651	39.2986	28.4865	28.5471
K00902	0	0	0	0	0	0	0	0	0	0	0	0	0	0	0	0	0	0	0	0.362005	0.381444	0.297703	0	0	0	0	0	0	0	0	0.254288	0	0	0	0	0
K00903	0.212626	0.586649	0.331549	0.877848	0.28887	0.31639	0.133428	0.186986	0.454051	0	0.161086	0.210206	1.45713	0.432904	0.987124	0	0.382344	0.130447	1.23047	0	0.09888	0.726656	1.53433	0.86579	0.110896	0.359175	0.503654	0.666416	0.613751	1.62633	1.04902	0.508271	1.14434	0.477314	0.422424	1.95549
K00906	28.2602	32.7576	25.7864	55.5928	44.9627	34.1796	41.2316	35.9922	47.2777	34.0685	32.237	34.0039	35.9386	46.3163	41.9087	56.4094	40.4176	36.8237	35.6556	36.0838	33.6437	28.0542	34.6879	40.0904	42.9348	36.0295	37.9886	16.6693	24.0978	20.3266	24.4975	31.2047	27.4724	47.1301	43.494	47.1103
K00907	0	0	0	0	0	0	0	0	0	0	0	0	0	0	0	0	0	0	0	0	0	0	0	0	0	0	0	0	0	0	0	0	0	0	0	0
K00912	174.656	203.469	247.43	172.136	168.746	178.212	180.443	150.807	202.662	189.66	186.666	185.421	167.915	135.971	150.943	133.578	170.974	202.067	202.402	179.704	160.298	161.307	133.503	176.089	186.007	179.677	185.916	133.451	129.468	143.986	187.902	216.896	208.154	159.594	130.067	191.819
K00913	0	0	0	0	0.2144	0	0	0	0	0	0	0	0	0	0	0.664101	0.317655	0.311061	0	0	0	0	0	0	0	0	0	0	0	0	0	0	0	0	0	0
K00914	0.071169	0	0	0	0	0	0	0	0	0	0.990186	0	0	0	0	0	0	0	0	0.497595	0.653138	1.6963	0.670501	0.094303	0	0	0	0	0	0	0.144857	0.265401	0	0	0	0.205539
K00917	11.4554	9.57863	19.3489	33.454	39.5783	26.4676	28.5692	49.6293	26.9757	23.6143	24.5132	18.2177	77.9824	60.7524	41.2248	26.8753	44.3558	32.3792	19.0187	7.64281	20.2111	6.40592	7.22547	8.66169	40.7051	58.4302	31.8123	67.3114	62.257	56.4424	35.0051	42.1033	45.3899	22.3844	22.5608	19.2856
K00918	1.60864	1.58351	2.34591	2.87	1.05783	1.60629	0.12106	0.834469	0.235214	1.4929	1.39209	2.01621	0	2.17294	0.545671	3.47536	1.60761	1.37269	2.08847	2.20484	3.26218	4.88434	3.28419	1.58157	0.223935	0.774515	0.4796	0.378859	0.228043	0.424997	1.42093	1.01203	3.20812	1.18267	1.08762	2.24616
K00919	110.719	98.8641	142.141	116.428	117.97	105.966	113.08	132.818	117.125	148.971	117.207	128.187	96.372	113.517	127.758	102.391	124.963	116.397	86.7802	125.367	90.3531	77.7287	80.448	90.8249	98.3028	107.97	95.8412	113.017	94.1029	96.5461	112.328	147.071	116.686	100.138	112.668	113.681
K00921	0.330497	0.246429	0	0	0.147735	0	0	0	0	0.504652	0	1.29956	0.847137	0	0	0	0.439825	0.238807	0	0.265971	0.390831	1.36187	0.201374	0	0	0	0	0	0	0	0	0	0	0	0.403779	0
K00924	0	0.028102	0	1.00701	0	0	0	0	0	0	0	0	0	0	0	0	0	0	0	0	0	0	0	0	0	0	0	0	0	0	0	0	0	0	0	0
K00925	242.715	223.218	224.678	302.418	231.141	217.282	220.288	223.425	248.791	191.119	215.315	188.553	192.269	157.227	199.596	198.006	210.429	166.541	189.388	183.792	182.48	230.73	240.178	249.014	192.581	184.225	228.996	175.846	153.699	174.999	154.376	198.312	174.793	219.95	215.361	194.552
K00926	24.4059	31.23	34.0293	26.5048	41.7673	45.2618	62.4214	76.3922	57.0835	52.2395	52.9752	54.2943	48.5745	90.8129	56.1357	30.7868	34.4154	40.7204	33.9501	15.5431	27.6892	19.8601	23.0172	28.9812	53.2499	43.523	48.379	87.2632	106.181	81.3971	54.1498	57.2094	51.3978	67.8492	45.1694	34.249
K00927	195.933	203.415	239.148	221.336	240.97	267.486	233.026	301.958	254.438	254.218	207.424	224.948	286.739	295.818	312.51	226.249	265.652	259.989	226.953	206.998	215.474	155.629	206.97	191.587	262.453	229.532	237.664	231.333	269.589	227.633	273.542	264.831	243.844	233.397	199.449	198.052
K00928	243.921	269.839	291.82	309.837	319.41	336.517	251.34	241.325	326.124	291.301	277.872	290.367	399.66	465.228	430.278	336.078	299.943	306.194	249.941	277.638	273.846	215.51	245.817	229.311	354.931	387.464	290.851	273.661	299.009	270.041	256.048	306.519	250.468	268.805	285.668	250.354
K00929	0.444899	0.455551	0	0.258366	0.337439	0	0	0	0	1.85461	0.867259	2.03438	0	0	0	0	0	0	0	0	0	0	0.541689	0	0	0	0	0	0	0	1.73097	0.866138	0.376185	0	0	0
K00930	298.059	336.385	376.365	354.153	348.112	378.646	315.648	340.835	450.02	356.378	366.708	339.665	489.976	480.491	458.163	404.92	390.18	320.47	359.916	363.765	381.319	255.345	268.599	264.538	421.257	414.431	370.705	330.349	393.54	316.155	396.525	370.125	361.974	366.683	357.039	270.108
K00931	107.421	116.177	116.438	110.208	110.693	148.501	122.339	120.585	143.54	119.685	128.463	104.775	162.983	157.63	148.394	152.083	132.643	112.396	129.766	124.672	109.708	81.5353	95.0048	93.7189	139.646	114.154	114.237	112.436	117.904	99.8066	118.11	114.131	116.64	115.317	107.81	92.6155
K00932	15.7956	13.3814	10.7624	7.25679	11.3111	3.40881	9.00033	13.3447	5.11756	11.8333	8.26436	10.2281	1.46678	0.846159	1.63173	6.46611	8.24965	7.88974	10.4464	6.58819	11.1789	15.1628	13.3004	8.17352	3.8456	7.19998	8.53562	2.66798	2.49158	3.93005	9.85177	9.45575	17.642	7.03346	8.41886	9.65143
K00933	6.85515	7.55606	11.6518	36.2176	19.8727	46.0103	23.1806	18.1094	21.721	11.269	7.88877	8.53976	20.1574	13.1599	13.991	27.1256	29.8774	23.8891	19.8724	14.0642	14.5498	11.4813	12.0196	12.7524	25.6855	26.8097	29.4858	12.7001	8.75056	12.0239	6.32676	5.65488	5.07776	15.7026	17.7646	13.4972
K00934	6.85515	7.55606	11.6518	36.0397	19.8727	19.9025	23.1806	18.1094	20.5655	11.0629	7.58423	8.53976	20.1574	13.1599	13.991	27.1256	29.8774	23.8178	19.8724	12.3915	14.5498	11.4813	12.0196	12.638	25.6855	26.8097	29.2749	12.4112	8.30908	12.0239	6.23471	5.65488	4.88481	15.2593	17.7646	13.3145
K00936	66.0603	57.7607	64.4666	78.9359	95.9076	70.5519	56.2196	89.243	70.533	69.9772	74.534	55.8061	99.4656	83.8785	89.7047	105.48	102.042	86.5154	75.5962	77.1015	87.2066	64.6254	52.8151	65.6592	92.0498	88.4882	81.6857	124.846	117.406	106.056	72.5948	91.786	77.2761	77.8936	67.9632	62.8983
K00937	327.401	289.7	347.17	376.017	391.693	419.851	361.405	391.296	432.244	366.917	341.238	301.994	470.782	456.593	483.466	406.963	433.324	330.369	357.576	358.971	359.403	311	337.665	336.028	406.18	387.475	395.067	434.713	436.891	435.923	329.965	365.791	328.395	286.34	336.567	311.143
K00938	0.899028	0.969859	1.59361	1.00929	3.71125	8.74711	3.87169	5.36719	7.67516	1.56936	2.52302	0.707736	5.21281	7.63438	7.09671	4.23463	2.02847	3.14465	2.07381	10.0517	1.07247	0.404719	0.630919	1.81812	8.09677	3.98005	3.78502	6.33384	8.19137	9.37928	1.46005	0.614522	0.383748	1.93065	2.08517	1.08581
K00939	245.527	225.374	220.862	236.728	297.466	209.211	219.461	336.554	253.612	284.307	245.89	238.9	167.873	249.41	207.521	253.629	325.796	279.469	252.072	234.12	229.869	213.095	225.253	208.501	232.749	268.62	245.056	223.262	205.856	205.722	303.81	306.983	253.139	240.23	222.968	226.599
K00940	113.167	99.7703	136.408	107.362	116.496	147.459	112.119	115.348	127.191	165.042	124.303	134.375	125.341	112.338	116.861	136.14	132.418	135.559	140.331	136.122	141.69	89.5472	110.491	126.243	119.721	122.941	127.548	153.976	122.949	151.82	139.836	135.056	109.677	130.481	120.633	107.069
K00941	122.718	126.304	127.18	129.293	148.756	129.888	130.338	106.691	126.74	163.16	134.717	150.936	116.756	172.016	144.171	109.922	101.859	131.393	104.48	114.929	124.684	104.179	108.622	139.843	150.511	130.542	122.309	152.272	156.022	138.528	142.163	143.443	129.937	158.02	110.005	119.035
K00942	111.387	122.628	122.96	117.903	147.959	139.36	109.387	130.319	145.61	151.842	144.816	138.64	155.333	175.705	147.732	146.979	130.186	156.125	135.502	131.365	150.936	93.5152	105.754	91.9255	182.138	123.404	122.679	139.338	126.251	115.483	192.872	141.412	137.082	94.4028	96.0968	96.4903
K00943	185.823	194.536	205.368	204.324	230.039	195.453	194.276	193.017	177.664	278.112	230.441	257.745	248.904	226.716	267.644	206.969	188.527	184.327	173.988	207.433	157.865	154.2	159.431	166.119	195.04	160.951	195.931	245.12	245.675	250.081	243.418	251.781	256.422	193.058	181.324	184.478
K00945	380.929	363.927	377.798	446.588	487.203	424.725	375.89	387.494	399.675	482.261	438.69	423.175	451.289	398.696	435.149	409.481	449.748	440.441	418.773	457.43	436.248	354.317	364.107	368.752	429.68	474.601	426.821	435.392	438.946	436.931	479.703	470.025	457.633	408.715	377.33	396.867
K00946	87.623	94.7851	95.2862	113.768	97.4181	91.9041	92.4375	107.54	84.2004	127.027	102.527	115.979	93.6053	84.5871	94.0742	105.882	99.7103	109.593	98.8059	78.5952	93.1862	66.0783	73.4006	81.2991	106.333	107.003	99.4691	95.2692	110.195	101.407	118.271	111.032	116.216	84.7015	88.6569	81.4526
K00947	33.1393	29.2091	41.7035	14.7629	13.4648	18.2247	13.0841	11.8623	15.6928	24.5294	29.6245	16.3449	13.7907	13.4387	8.46687	23.2967	18.0334	22.1812	44.9315	37.3439	29.1472	35.0609	39.129	44.0223	13.1673	17.5151	12.4019	12.6346	15.7115	10.8031	29.0118	33.3349	23.3377	21.8212	21.9841	49.7904
K00948	210.685	199.879	241.335	262.293	229.267	295.86	238.106	241.417	317.131	285.393	244.315	235.631	369.421	342.956	353.178	304.961	300.545	250.001	241.042	235.108	261.251	209.895	181.183	178.377	309.431	265.195	267.483	254.928	303.58	249.323	250.078	267.019	244.039	253.713	265.209	225.081
K00949	3.73019	4.00486	4.3148	4.3584	8.0244	6.55966	7.70167	14.5907	5.60126	7.07735	4.08783	5.19665	19.6408	27.8695	13.2702	10.5515	9.8895	13.2175	3.05286	4.9588	3.22093	4.91535	7.28464	3.69593	13.1364	6.10038	7.5105	19.0192	23.4173	19.2327	4.8172	7.79314	6.68163	8.70014	2.89842	5.99224
K00950	167.965	218.018	179.051	222.724	208.622	247.446	176.667	190.676	188.835	227.503	218.238	221.917	192.915	251.98	192.175	205.575	188.662	223.176	193.864	203.062	190.733	150.63	175.252	193.296	207.549	204.927	230.18	227.794	223.865	213.363	216.768	206.861	253.066	156.269	161.976	195.22
K00951	336.406	310.397	364.178	431.403	450.789	495.04	364.479	376.661	496.163	406.449	389.348	350.182	601.148	633.053	617.02	460.031	442.882	334.037	398.049	362.526	410.697	245.798	328.692	295.065	500.198	418.432	419.808	468.11	477.088	468.773	395.379	403.193	374.651	399.038	398.975	331.233
K00952	0.466778	2.66839	3.96767	0	2.72673	1.48326	3.14092	3.78112	1.56069	6.63431	7.00079	5.5835	1.56317	3.65925	1.99401	1.38442	2.49641	2.10752	1.58914	3.22498	1.12481	6.83049	5.35278	3.7131	2.53275	2.62768	4.2417	13.1922	13.1991	15.4064	2.92472	2.79101	2.45683	3.43016	4.98307	2.40168
K00953	0	3.77852	2.63665	2.40031	2.51407	3.29311	0.784269	0.134452	0.852992	1.04172	0.475088	1.51032	3.30914	0.432904	7.9633	0	0.160607	3.77013	0.692928	0.135756	0.619502	0	0	0.126195	8.11309	7.40792	6.0055	6.62584	8.37403	22.1518	0.231712	0	0	0	5.3786	0.976881
K00954	121.65	120.271	145.994	149.27	163.09	218.13	152.647	107.789	170.429	146.578	146.149	118.202	173.52	179.521	148.836	165.965	140.959	143.83	130.977	177.613	126.104	100.123	99.4487	97.6859	157.44	158.945	149.662	164.022	147.867	145.865	125.768	134.774	116.415	129.017	100.046	115.447
K00955	178.242	188.191	187.115	175.524	170.124	189.018	152.077	172.42	196.94	215.356	190.406	175.002	267.212	241.287	238.614	257.814	264.299	188.991	193.446	199.147	211.028	190.66	223.717	156.185	221.703	167.148	177.924	175.54	162.106	159.449	187.25	218.069	185.773	198.096	154.821	166.144
K00956	186.762	200.053	193.806	182.005	172.474	206.562	160.977	183.524	207.548	214.625	192.953	176.591	285.634	243.999	248.137	273.964	279.823	207.889	203.765	204.081	213.93	190.358	220.627	159.62	238.561	182.771	187.725	178.464	182.053	166.08	188.35	229.012	192.382	208.379	157.661	158.138
K00957	162.682	149.601	200.108	157.035	173.874	154.722	146.239	149.787	209.112	204.35	180.127	166.784	239.515	196.741	238.75	206.374	192.911	188.462	154.205	188.719	210.575	187.137	191.165	161.314	226.8	188.936	169.51	143.835	144.062	167.014	207.351	207.013	198.39	150.664	148.24	183.516
K00958	98.4605	93.7437	98.3968	107.298	131.102	158.669	129.432	137.251	131.556	135.89	114.825	128.252	152.42	143.235	144.16	84.5298	119.923	91.2157	99.0725	107.551	109.688	74.9376	74.0342	83.4914	152.963	139.463	123.393	258.357	266.129	275.707	142.164	133.841	138.03	123.479	110.916	95.2399
K00960	133.435	97.4746	139.807	150.095	186.949	202.421	146.822	162.976	183.949	159.456	127.503	121.406	281.47	279.913	269.911	186.831	201.161	157.145	120.707	131.027	139.531	68.9138	74.0412	95.7835	197.961	175.061	170.622	241.188	278.635	229.648	159.082	163.605	154.452	131.703	108.3	109.646
K00962	347.357	327.652	395.937	432.822	501.327	520.045	351.813	367.924	545.381	418.271	394.572	346.575	747.012	632.337	691.896	514.982	507.407	378.592	386.744	391.183	468.708	297.635	315.322	324.457	518.364	491.07	418.124	449.565	449.519	458.105	389.288	446.644	378.37	381.882	404.044	337.327
K00963	124.271	128.963	173.042	178.288	179.706	187.666	154.116	148.659	180.328	190.175	168.789	172.844	215.417	211.649	179.357	152.804	151.466	131.559	168.007	154.082	167.995	143.336	119.761	108.977	187.387	176.134	159.25	149.595	142.275	143.666	184.228	198.861	181.051	143.788	153.116	130.489
K00965	157.991	182.084	138.608	193.619	172.127	124.012	120.65	87.7108	125.323	154.706	186.806	182.15	132.874	125.644	105.258	81.8046	87.665	89.6697	120.472	165.457	157.798	94.9563	147.671	148.455	103.139	113.618	104.261	122.47	113.413	119.56	172.159	145.626	177.97	133.869	134.839	146.405
K00966	184.25	184.305	201.25	207.714	250.862	241.539	232.84	258.551	215.04	248.595	195.854	232.821	216.935	272.701	221.149	221.203	236.102	195.981	201.23	190.761	187.937	190.327	166.75	178.877	249.466	244.668	244.542	321.159	299.917	269.208	253.88	250.505	245.871	238.702	197.747	185.365
K00967	0.171071	0	0	0	0	0	0	0	0	0	0	0.148919	0	0	0	0	0	0	0	0	0	0.210191	0.190882	0.253623	0	0	0	0	0	0	0.36592	0.52353	0.225887	0	0	0.258437
K00968	0.197942	0	0.464004	0	0	3.2399	0	1.0093	0.768491	1.32686	0.249675	0.474798	5.50135	7.36007	8.03969	0.375359	0	1.84046	0.885891	0.39491	1.28366	0.263431	0	0.092304	1.65388	4.58072	0.290622	15.223	2.6727	10.642	2.27931	2.55599	2.37227	0.693376	0.674058	0.34799
K00969	282.731	271.869	261.678	346.731	316.428	279.035	317.648	304.838	368.583	298.232	270.82	277.776	291.279	305.212	313.375	374.436	347.77	350.441	318.09	302.721	286.517	235.795	261.053	227.243	353.603	331.175	311.066	258.682	223.127	245.859	290.177	292.051	269.359	266.096	250.021	300.898
K00970	230.007	246.069	239.36	251.263	252.238	229.096	245.883	236.93	199.801	290.455	254.115	257.073	204.473	195.852	209.332	221.226	235.215	186.713	222.089	219.809	230.585	197.282	199.509	223.091	220.169	212.711	221.249	245.782	261.967	242.358	292.046	253.833	280.766	225.977	244.325	217.426
K00971	188.663	195.54	199.664	263.844	211.363	235.523	197.095	182.504	222.518	206.119	213.347	217.453	225.737	232.017	203.711	228.088	207.466	179.764	170.044	208.163	175.58	201.453	218.514	220.33	202.572	238.75	218.222	180.082	259.825	230.991	190.873	179.122	222.354	171.92	199.622	216.504
K00972	0.672032	0.879469	0.593429	0.921581	2.5557	1.38173	4.22841	3.44333	1.62598	1.10848	0.631339	0.345897	0	1.52202	2.74516	1.74634	2.12648	0.747332	1.28089	1.07321	0.856596	1.51502	2.4036	0.632231	0.921675	0.375009	1.72876	4.05174	4.37656	3.2664	0.812273	0.568221	1.26867	3.27244	2.75098	0.735719
K00973	213.834	234.068	265.402	373.876	321.084	349.96	284.998	255.063	270.074	316.986	290.573	307.125	283.879	319.179	337.728	329.649	296.829	275.715	263.386	238.534	235.815	301.902	279.349	285.451	277.041	282.046	278.17	288.452	309.139	276.914	303.386	259.319	276.496	252.325	253.35	267.907
K00974	284.965	293.273	288.679	327.149	358.593	321.119	321.38	330.986	299.478	361.309	303.657	307.073	365.271	300.178	334.467	326.965	321.132	266.322	261.136	287.91	276.833	229.594	250.722	269.765	339.897	327.149	310.334	359.79	396.174	356.956	361.778	323.635	359.983	302.349	345.756	284.428
K00975	179.166	167.986	193.127	203.302	188.643	235.701	173.896	187.569	201.881	223.287	209.755	193.364	255.397	297.973	256.713	217.286	234.594	187.45	190.837	209.884	212.811	176.701	172.576	181.154	198.115	207.181	183.688	171.517	166.258	200.652	201.063	199.255	193.956	185.27	201.012	217.816
K00978	48.9484	47.3585	58.7413	90.7537	94.9218	75.6067	59.3317	72.2238	99.2372	65.9356	62.9157	78.9156	74.9767	76.2389	88.3612	104.007	65.4329	85.1054	73.7297	63.5564	98.1924	95.1534	66.394	74.5419	79.3495	69.4339	78.353	83.8661	80.0726	86.7873	63.6205	82.8209	72.0342	42.2641	49.6971	62.0894
K00979	153.314	146.43	179.403	177.749	148.727	192.506	160.102	123.646	192.941	189.003	175.226	167.202	150.628	200.052	174.489	168.596	173.728	158.653	164.792	170.127	156.485	138.567	165.079	161.898	197.438	188.505	180.835	162.183	175.433	162.565	159.488	149.202	135.41	186.812	177.748	173.226
K00980	7.91965	14.8602	13.9837	22.8234	19.4768	26.6774	18.768	15.0182	18.4023	17.2613	18.4582	13.2439	17.2651	31.9157	21.7588	11.6921	22.0561	22.5125	10.2361	14.6779	19.7887	25.3441	14.2814	8.44061	22.5008	22.5128	19.416	28.6428	17.6733	29.1419	13.5339	9.55916	14.0428	16.2457	19.8862	17.9974
K00981	114.323	106.614	138.378	150.522	137.214	156.857	162.066	149.617	161.664	136.583	108.203	114.97	171.304	145.281	177.71	141.921	144.819	150.953	121.468	127.684	95.9781	120.57	117.209	99.1081	147.002	151.007	158.335	131.663	110.225	127.209	116.922	140.497	111.925	96.2753	118.552	101.869
K00982	203.312	199.626	211.179	200.083	244.728	290.76	227.816	244.157	267.42	294.148	227.416	233.854	254.952	253.252	284.026	299.191	315.249	233.456	261.831	236.9	250.087	167.733	185.653	175.516	292.85	240.841	241.122	259.85	252.477	234.671	272.498	283.319	264.285	284.941	228.275	225.739
K00983	37.3981	31.9389	28.1343	49.8864	70.069	42.7494	34.9013	33.3959	61.2266	39.4136	35.0763	44.3578	62.1257	38.1516	57.851	40.3088	28.2981	28.6624	45.3269	58.6015	20.5598	44.1222	54.2555	41.0842	40.812	35.0355	42.7798	36.8246	43.8469	40.7805	40.7677	40.4821	41.5004	33.4105	42.2207	80.7529
K00984	23.4783	22.6055	22.5882	26.5268	23.6912	11.5077	16.1954	13.5595	11.8445	22.9208	22.5142	25.6058	7.88396	13.2649	12.933	11.6657	8.9839	13.5157	17.0834	16.7946	13.4019	17.0397	21.1896	26.7104	9.45498	15.1963	13.1757	14.2673	12.6065	12.0788	20.492	17.2418	23.5656	25.2221	20.5725	23.2692
K00986	1100.96	1271.87	1137.45	529.392	596.694	618.879	1578.44	1502.35	960.224	515.602	905.229	669.825	532.75	571.321	518.327	847.118	914.02	804.544	965.836	914.366	723.391	1107.97	1151.79	1397.79	802.319	967.032	814.378	755.661	655.47	763.978	620.113	598.106	771.815	1667.49	1717.12	1593.47
K00988	6.58281	8.95595	6.68204	2.79606	1.8193	2.49273	2.35478	0.658058	0.489239	13.0956	5.46538	6.32376	1.60877	0.963663	1.8985	0.397284	0.387225	0.297453	4.28441	3.51033	2.94897	12.6358	7.76606	4.52354	0.145233	0.536197	0.598506	6.42426	9.82481	10.821	5.37913	4.07701	4.18243	4.99215	3.0362	3.59061
K00989	115.448	139.855	206.112	135.654	163.688	156.182	139.909	146.029	192.343	149.234	113.788	132.108	166.58	230.535	203.429	156.193	158.356	162.451	130.062	149.768	116.357	91.2909	107.527	113.674	160.353	158.271	163.129	145.975	141.235	184.282	128.594	124.048	135.138	145.567	117.106	117.226
K00990	257.84	256.027	242.147	304.932	278.447	291.151	248.896	240.478	320.441	300.92	256.76	266.298	307.845	300.905	362.986	330.081	315.736	223.265	284.08	320.615	346.941	208.803	250.176	235.701	284.885	275.017	267.252	250.662	240.375	251.977	250.328	273.549	266.604	256.198	253.896	243.588
K00991	141.613	134.448	154.595	192.714	177.479	150.545	149.826	157.957	163.892	162.122	147.838	150.886	165.213	143.214	180.594	168.338	181.775	153.559	133.056	171.118	160.989	93.3358	124.255	118.171	156.079	153.208	145.333	157.733	186.478	165.723	162.861	132.708	137.552	162.126	131.601	112.352
K00992	41.0263	57.2437	90.5485	51.8806	50.8913	81.992	62.2587	65.9145	68.8745	44.0607	42.1262	46.941	56.8368	70.6876	81.2593	80.2081	64.0872	53.0739	63.2084	48.4931	46.1023	39.3088	43.1654	44.9625	60.1481	76.573	62.3064	50.176	59.6242	38.2052	45.8807	49.7487	58.3725	62.7794	38.4816	38.5559
K00993	0	0	0	0	0	0	0	0	0	0	0	0	0	0	0	0	0	0	0	0.260652	0.285495	0	0	0	0	0	0	0	0	0	0	0	0	0	0	0
K00994	0	0	0	0	0	0	0	0	0.395991	0.223125	0.258198	0	0	0	0	0	0	0	0	0.29619	0.319987	0	0.443368	0	0	0	0	0	0	0	0	0	0	0	0	0
K00995	244.163	226.159	218.591	313.733	308.06	281.813	279.384	307.31	268.289	363.604	288.188	303.712	349.566	340.02	281.725	263.75	271.094	260.508	256.39	299.646	239.999	200.015	195.428	217.599	284.97	298.655	310.413	310.354	305.004	285.911	296.782	315.023	290.319	238.762	291.257	233.961
K00996	73.7975	63.0831	43.462	66.3522	65.5396	48.6497	32.8616	58.5252	57.4435	111.25	73.2601	94.0891	90.5335	74.2026	81.1715	69.7985	60.9048	62.8861	55.6392	84.712	60.7842	75.2093	70.3723	42.7321	65.0177	65.578	73.3457	58.5696	62.3757	56.5275	93.6277	100.356	74.4563	51.9639	39.3411	44.4608
K00997	139.11	120.87	143.31	142.976	149.523	122.319	155.787	140.959	154.478	188.008	153.574	148.672	168.441	112.058	150.234	126.775	147.426	154.897	134.458	145.972	141.084	108.188	149.66	144.221	141.249	125.462	147.688	145.318	124.926	130.414	153.394	163.828	151.405	145.726	170.468	116.266
K00998	3.90839	6.30988	7.9869	7.55068	9.07788	10.1856	9.02496	9.14791	8.18719	6.85989	4.49801	4.4099	3.47123	3.40368	4.82058	10.087	9.63655	10.287	7.14307	0.808442	2.91905	2.80646	2.5655	5.89901	12.4274	7.58472	9.51593	9.56758	6.35561	8.44187	7.78484	7.77517	7.78929	7.41999	11.0308	3.15992
K00999	27.2671	20.5829	19.941	20.1005	16.9736	7.17586	11.8334	17.5396	7.54064	33.1751	28.0621	26.0365	11.6346	19.3005	21.6271	18.3777	20.8548	16.6386	19.285	23.4099	21.8535	12.2948	16.4598	10.9595	15.101	17.438	11.6991	18.2825	12.1192	11.3759	32.9428	36.7933	35.2244	29.5851	23.4992	18.0945
K01000	175.641	194.57	237.54	248.761	222.349	270.544	216.524	210.239	249.287	194.4	208.685	183.491	314.975	313.378	278.005	259.277	231.654	229.252	225.486	187.394	221.129	154.883	169.461	153.455	265.355	229.815	240.061	227.86	256.615	222.797	238.463	231.438	229.821	175.739	175.065	162.184
K01001	0.109061	0.513308	0.437638	0	0	2.68085	0.498493	0.051635	0	3.28977	3.46111	4.5813	0	1.66177	0	0.141985	0.640692	0.123451	0.100654	0.740632	0	1.40006	0.198767	0.297516	0	0	0.207487	10.2691	4.55499	13.348	1.35216	1.81693	1.11251	0.70636	0.915215	0.35186
K01002	36.0383	41.8924	23.102	42.0545	32.3607	13.8859	24.2988	10.8098	11.7241	42.3424	54.2702	49.993	8.49363	6.53317	9.60726	18.0175	16.0567	13.1795	37.4257	47.3747	40.3154	60.8727	74.4548	51.9624	15.8895	15.7919	14.1509	9.69263	14.7078	12.8774	38.6925	28.4143	38.6291	37.5432	46.9835	47.8083
K01003	33.204	33.2638	34.9164	38.1672	31.3148	37.0107	31.515	43.9823	50.4567	18.1151	22.3132	23.851	33.9168	35.9243	35.5445	51.3557	37.7693	42.6292	56.6213	50.133	32.2305	33.1828	32.7612	37.4274	42.9369	45.5207	39.0465	49.2299	47.7518	60.5233	15.5895	31.306	21.0166	44.1414	32.7766	27.3432
K01004	17.0465	14.7517	16.5926	16.3742	13.8425	18.0382	16.9258	28.96	28.3625	8.74729	13.6685	12.7032	33.2515	22.5042	25.0938	27.8635	27.793	24.7045	13.4807	10.3288	19.9721	17.5981	8.63807	11.9515	20.2473	15.9126	21.6069	25.6116	10.8985	18.9068	15.4096	15.0107	14.4214	9.0616	10.6937	13.1579
K01006	314.332	318.437	388.903	433.199	429.307	469.856	465.666	436.809	468.504	361.337	357.894	330.342	512.67	513.757	495.254	365.603	447.546	301.516	350.364	360.677	354.875	282.414	274.766	289.485	483.706	440.076	451.856	500.994	452.028	431.286	336.621	358.813	341.811	439.261	385.504	326.35
K01007	294.463	309.569	334.101	265.879	323.315	439.733	378.155	386.631	423.94	325.302	298.116	268.334	461.07	549.987	462.241	298.932	354.219	281.778	324.802	318.676	304.377	188.702	227.899	265.332	414.891	297.916	357.271	445.486	457.429	410.928	321.423	366.516	336.862	404.947	326.319	322.423
K01008	100.113	133.857	100.677	126.415	108.697	146.011	129.071	171.094	102.631	109.501	114.801	110.415	125.807	102.206	117.248	110.618	101.181	111.486	120.844	134.398	91.3264	73.0586	103.779	113.401	118.722	129.745	103.548	130.475	115.779	130.608	122.309	106.417	97.8972	106.507	103.992	112.831
K01011	246.846	256.613	256.188	237.223	269.765	274.763	273.901	308.273	271.742	286.822	245.521	254.451	337.628	324.69	289.521	259.17	282.969	269.783	288.885	272.998	270.288	194.083	191.002	206.439	249.657	291.698	285.532	286.662	294.009	276.743	327.053	306.642	292.07	308.99	235.069	236.693
K01012	95.1386	79.3529	90.545	97.6611	114.6	107.307	81.5321	89.4301	114.354	126.964	120.304	94.6168	146.933	120.466	140.742	111.888	116.722	84.6141	84.8498	119.214	134.898	55.228	79.6508	74.9356	98.0089	96.8608	94.2102	113.434	86.2923	78.2223	99.7857	117.703	95.5519	87.3016	85.509	71.8326
K01014	27.9405	25.0552	23.4932	9.13069	15.3604	13.1704	11.1178	19.2384	14.9773	25.0145	24.1242	16.6705	14.665	20.4303	22.8857	14.0287	24.5173	14.4645	17.2096	7.15055	10.8411	26.5794	20.3064	22.6963	14.9027	13.3401	13.8101	17.854	19.7174	16.098	33.4804	33.247	33.6039	16.0734	20.303	19.3828
K01015	0.151903	1.6905	1.4022	11.6906	5.34223	8.06824	14.7841	10.5249	13.1122	0	0	0.637286	6.55832	2.47823	2.73371	5.90951	10.7657	8.10184	6.65675	0.228644	0	0.656465	0.957213	3.18445	12.3471	9.60356	13.3144	9.64843	12.0629	12.1182	1.78883	0.077078	0.209766	2.16003	5.85609	3.32093
K01016	0	0	0	0	0	0	0	0.714057	0	0	0	0.163743	0.408973	0	0	0	0	0	0.280816	0.132985	0	0.341736	0.742705	1.00435	0	0	0	0.748804	0.90621	0.561067	0.802968	0	0	0.405537	0.721496	0
K01017	0	0	0	0	0	0.174073	0.111977	0.231038	0	0.112587	0.25397	0.083506	0	0	0	0	0	0	0.143311	0.271511	0.312544	0.348679	0.21638	0	0	0	0.103678	0	0	0	0.206549	0.57382	0.108782	0	0	0
K01019	1.77304	0	0	0	0	0	0	0	0	0	0	0.427371	0	0	0	0	0	0	0	0	2.06879	2.83366	0.788963	0	0	0	0	0	0	0	0	0	0	0	0	0
K01021	0	0	0	0	0	0	0	0	0	0	0	0	0	0	0	0	0	0	0	0	0	0	0	0	0	0	1.21131	0	0	0	0	0	0	0	0	0
K01023	1.38197	1.20602	1.64481	9.43011	3.96895	3.66355	4.30538	8.17575	6.1257	3.8034	6.70239	6.1735	2.00132	0.44564	11.5303	3.9206	3.38586	2.85389	1.14454	3.24176	1.89711	0.636535	1.07802	0.875982	5.28725	7.28834	3.5503	4.04435	1.17724	4.29419	1.27519	3.21072	2.73246	2.41768	2.50053	2.86391
K01025	0	0	0	2.19121	0.997532	0.499071	1.1266	1.03599	0.648498	1.05662	0.694185	0.268082	0.779626	0	0.36029	0.265618	0.191024	0.113364	0.280816	0.132985	0	0.845403	1.1952	1.00435	0	0	0.435559	2.46199	1.67634	2.21431	0.802968	0.236907	0.135876	1.61301	0.721496	0
K01026	36.116	42.4241	49.995	50.3177	56.0513	72.4866	64.4248	93.6378	111.107	19.1578	33.7757	13.8042	59.8469	67.6619	73.4746	88.5397	112.221	64.101	63.0889	52.8479	36.871	35.0708	38.3121	48.6809	80.1985	63.9416	84.7749	50.7716	52.1992	58.5386	23.0768	21.2246	24.4225	52.9685	54.3283	37.0667
K01027	209.348	212.013	203.36	263.527	215.966	164.723	134.014	171.604	171.873	220.821	235.34	209.09	163.498	178.226	172.957	256.07	232.732	210.541	193.432	256.685	246.766	218.009	197.945	199.873	214.822	192.113	213.342	93.9785	96.0609	100.225	215.535	210.965	191.82	144.015	205.07	202.732
K01028	90.692	90.363	93.3769	118.436	130.043	92.1159	69.4844	74.791	81.1768	100.114	106.453	116.547	88.3613	160.734	95.495	115.78	125.711	103.903	106.725	117.027	119.062	123.23	92.0939	116.548	87.8179	106.072	119.035	56.403	58.0792	55.138	122.276	89.5556	97.7656	81.7631	101.984	111.167
K01029	131.114	127.108	115	172.822	119.021	87.0972	88.7949	111.367	112.165	114.578	136.606	104.282	105.501	87.1707	117.9	170.824	145.275	130.197	94.0728	174.198	143.99	96.1947	108.256	110.62	143.188	114.866	135.212	47.6852	55.2453	56.0555	113.002	111.982	92.2676	89.6483	114.543	111.382
K01031	27.3091	31.7952	21.3036	21.8829	25.0367	48.2714	16.7722	28.3263	23.5454	41.9835	38.37	38.1019	19.542	52.1439	26.983	31.643	26.2306	29.606	27.5872	20.0275	32.0698	24.4252	22.0705	16.2015	38.2372	36.3617	20.0541	13.0841	15.2831	13.6348	26.5743	44.8142	31.9329	16.6383	18.5748	28.1302
K01032	40.9755	29.4651	42.9652	42.0826	23.3826	20.7755	52.4926	33.3059	27.129	40.9041	47.1006	42.7497	34.9351	26.3143	41.516	28.0046	41.6769	32.2147	25.2188	37.1617	38.3374	29.116	32.5453	34.0895	33.2544	39.5616	41.7189	12.8551	21.074	27.9119	34.1371	46.0551	44.0316	29.8694	40.0502	35.3403
K01034	18.6608	21.415	20.4218	35.9035	21.5835	41.4997	66.5386	55.8966	34.6251	4.69496	10.293	3.29816	14.9637	39.0769	31.9575	25.5021	16.9781	19.9759	18.7465	12.431	17.1286	7.59703	10.4189	7.93418	71.7532	43.0083	66.5394	20.669	24.3265	24.4201	15.1817	10.7045	9.94917	9.59777	9.87916	11.0819
K01035	62.8863	61.6848	53.2089	92.3689	54.2824	31.6088	36.4774	51.185	43.3209	43.7509	57.8985	41.4692	32.0811	29.2901	35.0246	42.9068	39.8852	38.3363	37.9108	85.8675	52.9568	38.7357	51.3916	57.6564	49.2676	38.6049	38.0323	21.9862	19.498	24.3222	46.5705	37.8509	36.5554	43.0122	57.9994	62.675
K01039	107.833	112.035	121.43	104.651	130.08	168.851	133.442	134.006	172.32	141.135	128.516	110.523	112.519	158.818	116.559	92.9559	112.978	95.3616	138.355	130.914	122.369	81.8922	78.1744	108.316	131.37	106.277	127.788	157.72	160.467	164.592	144.258	139.518	122.219	152.548	141.865	118.449
K01040	83.5049	115.475	113.39	84.3749	114.188	110.856	119.095	137.538	104.715	94.4634	83.5341	88.2772	113.204	96.088	115.038	65.3649	93.1124	72.6785	108.83	89.5154	79.6683	58.0774	68.3642	66.0882	103.5	85.6971	93.679	136.686	135.332	115.745	124.122	109.679	126.378	132.795	87.001	88.9045
K01042	176.25	177.704	178.227	264.866	231.984	180.222	172.997	156.362	155.323	185.678	224.443	187.269	162.003	176.076	177.741	150.58	166.28	124.97	187.491	172.148	182.764	180.487	219.267	200.547	153.117	157.815	177.176	192.588	183.597	189.521	166.94	187.145	179.621	227.663	229.967	204.231
K01044	0.703401	1.28798	0.931589	2.14604	0.322136	0.888291	0.272759	0	1.08384	3.76361	1.04073	1.39406	0.269599	0.252488	0	0.816	0	0.860244	0.771345	0.182762	0.720285	0.633255	0.807944	1.01784	0	0.26037	0.236479	0	0	0.30202	1.29694	2.01965	0.851671	0.759917	0.215867	0.938761
K01045	8.67513	11.9051	14.9061	25.5261	20.3325	23.3541	20.7609	20.9741	27.3711	7.54505	8.87515	8.51745	20.0412	25.437	36.1924	19.5656	27.4079	14.2493	12.9598	5.86536	6.47337	6.73064	9.12808	9.01083	31.124	25.0397	29.6565	21.3052	20.3877	24.6129	7.70702	11.156	10.3633	11.1438	16.9841	10.5218
K01046	82.1223	75.401	78.467	55.2363	69.736	102.372	88.1906	88.986	92.4386	71.7969	81.428	65.1877	120.418	112.358	115.899	104.156	104.256	86.7037	85.4145	110.147	127.999	66.9668	73.7203	77.6445	109.339	80.6798	95.0775	113.203	102.373	116.804	84.6681	108.125	98.282	88.732	78.1295	76.0174
K01048	59.5667	65.2009	72.5476	82.7046	85.5874	125.508	63.6764	49.2732	91.0596	35.4978	52.1927	37.3811	122.465	84.0462	102.834	96.3088	81.4839	85.3646	79.0412	72.0149	69.39	55.6435	51.6171	66.1049	83.6828	79.1246	89.6053	54.2927	50.4822	51.8519	47.1094	55.182	40.1217	54.9998	43.0282	44.6379
K01049	0.812605	0.887601	0.77944	3.07839	0.401463	0.888291	0.332406	0.032222	0.421417	4.21538	3.77807	3.29515	0.269599	0.252488	0	0.816	0	0.766866	1.76922	2.7167	2.56942	6.63527	8.89722	1.34904	0	0.26037	0.236479	0	0.219094	0.204243	2.01207	1.88991	1.65967	1.81284	0.800294	2.8407
K01050	0.535317	0.844441	0.897549	2.25371	0.624897	4.05421	0.349493	0.383565	2.56906	4.42092	1.71097	2.56806	1.07996	0.850027	0.771622	1.05851	0.291727	0.855152	1.87501	0.657116	1.26114	1.13396	1.07701	0.855365	1.03878	0.965026	1.52571	7.22765	6.86061	6.53708	1.73069	1.68918	0.720187	1.44623	0.354826	1.2642
K01051	17.7676	16.0143	13.0434	8.50854	13.0216	22.0296	9.13891	17.6713	18.5319	33.9514	21.5688	26.4255	19.742	23.4888	20.9753	18.5628	20.9232	24.7955	17.2545	17.9782	16.0949	19.7964	22.1902	17.0808	19.0147	15.3569	12.9959	14.9004	11.3244	17.1268	32.8692	31.6037	29.9398	9.15516	18.6039	14.8628
K01052	0	0	0	0	0	0	0	0.132896	0.221908	0	0	0	0	0	0	0	0	0	0	0	0	0	0	0	0.198343	0.627517	0.119547	0	0	0	0	0	0	0	0	0
K01053	415.051	424.705	397.713	573.685	515.854	648.693	516.405	487.035	601.064	342.076	463.035	399.9	602.242	498.777	641.915	546.053	532.54	476.699	496.733	447.499	446.408	420.786	463.595	494.422	583.359	521.472	522.727	522.585	507.512	571.577	436.118	419.691	436.109	511.003	511.013	498.992
K01054	3.53031	0.586731	0.349919	0.369702	0.724979	1.00206	0.969337	0.436418	0.149855	0.111525	0.843559	0	1.6317	3.10852	0.338506	0.577999	0.571784	0.190949	0	0.134356	0	3.26743	0.96911	1.48022	1.05737	0.343057	0.627608	1.74854	2.59176	3.30893	0	0	0.728066	0	0	6.43266
K01055	269.263	253.212	245.62	266.811	273.854	287.992	295.227	314.555	347.856	255.548	227.67	242.923	274.788	262.986	280.154	326.786	342.814	319.281	330.038	277.526	270.688	200.955	219.464	227.785	326.558	317.187	313.196	327.83	310.439	360.91	278.51	296.554	242.735	265.651	233.521	191.941
K01056	110.114	130.602	147.517	163.402	150.888	139.55	134.261	134.186	146.132	147.898	149.474	138.725	170.081	149.941	172.777	158.904	156.008	161.761	126.987	133.625	143.87	111.114	111.304	111.364	177.181	127.265	152.854	124.685	128.091	130.064	146.142	137.441	148.574	124.938	121.893	122.366
K01057	207.839	231.063	179.608	258.446	242.926	170.346	186.123	167.801	179.783	215.781	284.718	216.902	158.736	126.508	210.027	192.694	195.353	179.326	200.238	227.901	245.128	212.361	204.813	232.302	176.557	196.65	196.18	137.214	135.985	154.161	231.944	222.162	237.271	231.642	190.273	213.657
K01058	1.97368	3.32681	6.05283	6.16934	1.51974	4.99834	2.48148	0.702634	5.99804	3.06934	4.48686	3.67188	2.96446	4.52226	4.57445	4.17393	2.67398	4.96887	1.77337	1.43564	0.652543	3.32132	4.1465	1.81429	2.82352	2.3554	1.83048	5.67776	12.2945	10.5619	3.26385	2.61576	2.7908	2.18267	2.81352	7.08244
K01060	8.26869	5.96976	16.5891	7.75831	16.0693	14.9946	13.2961	19.0168	16.5579	16.5074	10.674	9.66449	10.4586	17.3497	11.0282	14.9929	12.1807	12.7575	9.25769	6.18894	20.008	3.05797	2.49915	4.78902	22.5842	12.0865	11.186	22.2668	23.2249	18.3581	15.1155	22.5314	18.0904	15.0247	10.7829	9.29353
K01061	908.384	898.017	888.646	914.998	856.255	891.017	843.243	855.432	886.568	827.385	916.338	803.665	852.628	782.957	822.953	951.032	935.938	853.616	986.545	994.746	1026.39	915.504	947.517	998.204	921.653	825.486	909.059	861.365	817.488	842.53	834.935	880.586	891.442	938.008	842.478	955.834
K01063	0.535317	0.749821	0.520272	2.14604	0.322136	0	0.272759	0	0.421417	3.57289	0.754057	1.24775	0.269599	0.252488	0	0.816	0	0.766866	0.771345	0.182762	0.720285	0.633255	0.620322	0.586054	0	0.26037	0.236479	0	0	0	0.822995	1.42307	0.593758	0.318521	0.215867	0.938761
K01066	196.528	194.817	186.92	153.288	145.503	170.872	137.151	126.814	153.384	152.83	153.79	158.422	194.528	156.511	180.996	206.791	189.339	191.187	190.243	277.159	254.118	226.708	195.331	167.555	140.753	147.906	161.474	152.815	150.276	143.503	210.243	214.816	197.824	150.635	166.136	154.019
K01067	45.791	46.7369	40.0159	20.014	35.7702	21.3331	34.9098	35.6821	23.9955	33.3802	49.439	42.0028	15.8327	26.4846	23.2421	19.651	20.4738	15.8878	51.3786	29.8695	33.6853	80.0576	75.72	92.4539	18.4986	15.4824	21.7341	14.2512	19.0076	11.2331	32.8338	41.5122	30.2788	50.679	72.1111	74.9776
K01068	0	1.60619	0	0.615003	0.999395	1.02226	0	0.07535	0	0	0	1.30175	0	0	0	0	0	0	0.612686	0.15515	0.177193	0	0.24537	0.428235	0.113064	0.513126	0	0	0	0	0.275215	0.144268	1.1894	0.188259	0.562673	0
K01069	377.16	381.535	425.275	443.948	498.837	492.55	466.235	564.515	560.842	526.715	409.956	410.753	631.399	558.371	578.028	560.376	545.762	501.895	482.3	394.412	416.059	289.708	309.464	367.449	551.855	543.402	476.938	567.621	595.972	517.315	492.327	520.038	485.551	468.808	406.535	384.186
K01070	43.5834	48.6314	37.7142	57.4971	55.3716	28.9565	27.0442	46.2671	28.7726	44.7903	43.6046	44.1752	28.0644	30.9543	24.5831	50.5502	47.6662	53.1419	37.4079	23.3293	32.7378	33.0612	34.2352	35.1295	33.3704	38.8738	29.5784	27.9089	31.4718	21.6392	40.7119	37.7911	40.2918	35.4011	46.9664	38.3387
K01071	5.25279	6.6319	5.55438	6.41481	12.4343	7.091	13.7709	18.7546	18.3164	10.168	11.2048	6.26715	17.0018	19.0799	14.4064	13.8114	13.6013	8.31822	15.9365	13.0222	17.6163	7.62055	5.15606	5.71508	10.7242	10.3258	10.2109	25.6533	16.0353	16.211	13.4725	14.9889	15.2808	7.77584	8.08655	5.66114
K01073	34.0295	48.902	41.3818	52.3886	35.3594	35.184	30.3546	16.0775	29.2588	37.7594	42.0901	48.3373	38.5422	64.4755	50.6398	33.3652	25.301	36.7589	32.3443	28.743	35.6805	40.504	46.2516	46.8797	24.7439	22.5739	29.6088	33.9183	30.8942	39.9861	34.8598	32.4182	40.4366	54.5086	36.1964	37.5405
K01074	0	0	0	0	0	0	0	0	0	0	0	0	0	0	0	0	0	0	0	0	0.499205	0	0	0	0	0	0	0	0	0	0	0	0	0	0	0
K01075	65.1268	93.3615	107.196	79.3565	82.0055	92.5785	58.2715	69.5688	74.7023	70.1501	80.3471	47.8	91.1228	74.0497	81.0649	69.4871	72.4914	60.5809	66.1756	65.561	46.8442	58.3534	78.2012	61.4119	62.2887	63.2968	56.362	65.6717	54.2661	75.1638	63.1834	49.9175	66.3162	68.4245	83.2461	70.6581
K01077	87.2876	81.2805	81.3628	174.757	167.549	287.941	132.177	120.704	192.83	103.101	113.952	108.672	316.902	283.817	300.393	116.26	141.82	121.334	121.673	115.27	104.993	92.1366	108.309	116.253	197.051	167.882	172.765	341.677	362.955	363.947	83.4036	78.8523	102.769	132.566	128.463	138.612
K01078	0.62564	0.598763	0.172569	1.66395	1.4705	0	0.414788	0.281446	0	0	0	0	0	0	0	0	0	0	0	0.388422	0	3.42501	2.28772	1.14056	0	0.310935	0.147292	0.624001	0.749008	0.349625	0.76709	0.391326	0.401358	0.648843	0.254241	0
K01079	112.295	113.531	110.044	142.897	129.18	79.6553	96.2288	77.7985	70.8715	140.844	145.216	144.336	96.0073	75.828	72.9563	111.834	99.602	100.675	127.845	131.522	135.273	92.5098	132.165	107.55	87.6243	76.0817	85.5054	60.7927	58.1145	64.9589	118.956	145.692	112.565	105.954	97.7007	104.897
K01081	49.3092	43.7831	52.6979	102.681	104.984	172.796	73.8701	100.652	133.519	44.9945	41.6097	46.907	276.993	237.155	246.113	141.111	134.377	112.603	63.8733	45.5195	55.6951	50.342	66.2965	46.3588	143.23	121.681	127.41	274.773	281.809	249.952	52.3739	56.5887	45.9656	60.0649	70.9579	43.6348
K01082	59.4029	50.7732	73.1249	59.352	73.4549	77.0155	71.1017	82.1397	75.0978	86.6465	66.3659	72.1852	102.641	88.912	94.9116	71.7899	91.9238	67.9463	71.3737	71.0969	78.5259	70.3442	69.7524	64.5659	64.0829	80.041	75.5595	108.737	103.751	95.5578	83.7799	87.7879	86.3479	71.4286	74.6316	77.591
K01083	51.0061	51.4535	44.8636	67.1049	69.8889	83.0235	58.1517	50.2035	69.8604	37.4784	49.486	48.2875	151.579	105.476	122.951	59.3001	64.6231	48.5049	46.7138	43.4136	50.8435	38.3165	37.9411	38.822	79.4666	58.5395	64.4106	126.009	148.88	148.079	48.1868	42.8234	45.212	44.6773	37.9045	56.1145
K01085	0.892168	0.58923	0.840743	1.09399	1.45585	1.34376	3.60514	2.58572	1.4174	0.920021	1.34801	1.85191	2.92265	2.14862	2.794	3.72724	3.72294	2.17474	1.79893	1.21537	2.31427	3.14207	1.47655	3.74961	2.30108	3.0123	3.53206	4.01817	3.65436	3.12056	1.28439	3.20123	2.17007	1.66891	1.63223	1.00037
K01086	6.99018	8.90709	6.20776	12.6029	14.7177	8.88405	6.29641	5.49789	9.25759	6.22037	5.25216	5.78333	4.69319	7.16777	3.82529	5.61669	4.72324	7.7064	4.6854	8.96762	11.5211	4.7659	4.75953	3.8554	5.37517	4.77611	4.37858	2.28562	3.49515	2.26423	6.66449	7.38729	6.72656	8.29148	5.48082	5.08458
K01087	84.8263	69.5832	65.9192	86.7753	89.8085	141.23	106.929	136.17	92.8331	121.633	93.7594	103.135	118.473	112.158	110.817	125.351	116.715	121.694	77.2898	74.3085	86.3761	76.8277	86.8108	79.1923	114.888	90.4982	94.9559	104.879	109.186	90.6921	122.126	116.973	112.759	87.3576	63.1557	86.4347
K01089	126.934	107.324	109.757	145.63	144.255	136.983	111.985	111.902	111.552	147.647	130.517	134.114	151.856	155.961	167.245	123.236	115.83	148.095	147.394	159.975	153.959	91.5531	100.331	102.417	129.609	150.93	137.605	115.007	140.464	134.516	127.206	127.086	126.068	122.247	135.434	108.519
K01090	189.657	199.502	213.124	173.394	174.949	197.46	153.356	220.919	190.689	257.908	250.219	234.738	163.372	171.851	183.376	221.162	170.79	170.562	180.682	190.717	246.034	164.882	193.566	184.497	172.795	184.008	164.594	201.01	201.096	153.255	228.117	233.641	270.429	199.426	189.601	206.219
K01091	345.62	299.227	308.403	348.548	388.17	378.319	341.151	284.282	381.271	392.264	344.312	380.124	428.132	352.777	444.268	371.063	375.49	376.623	354.652	279.184	336.701	279.8	347.58	334.863	401.064	371.705	370.001	313.475	303.976	276.602	336.507	378.115	324.892	251.688	264.61	292.914
K01092	229.864	228.349	274.942	283.845	280.171	344.287	236.317	260.017	327.217	265.017	226.907	263.536	320.325	300.229	299.978	315.033	321.306	301.244	279.733	262.822	247.861	216.01	209.237	201.453	298.542	282.978	278.698	291.523	312.789	283.695	292.493	262.967	246.685	219.869	239.997	276.964
K01093	2.26856	2.40072	2.32156	1.19159	1.95183	0.996712	6.36871	2.42518	1.21798	13.4347	7.13327	16.5438	2.92265	2.14862	3.11164	4.28888	4.20671	2.91709	2.05892	2.63316	3.40255	1.94298	2.05858	2.41503	1.01513	2.01156	1.93091	4.29803	3.29309	2.88661	8.06279	8.23664	9.23441	6.16796	1.55972	0.687666
K01095	32.1557	32.9689	29.6594	52.8978	35.6473	28.0872	38.9311	18.1344	18.4671	56.9323	50.8392	47.5082	18.2705	13.9874	12.4521	35.8293	23.7479	27.516	26.1577	23.5707	50.3353	33.2277	28.8744	31.651	22.5237	25.4469	30.2377	29.028	40.3152	24.5579	32.9559	27.6311	36.5842	29.476	29.1746	33.7508
K01096	19.7465	21.3492	22.8872	31.3942	38.4467	36.4215	34.7334	39.3926	33.3036	33.0353	23.6566	24.9757	27.6253	27.1484	25.2563	38.7861	32.3258	33.925	25.806	15.7874	20.671	24.2593	27.0325	26.053	33.8595	41.2895	37.2417	55.0272	47.4854	48.996	30.836	33.7052	28.7299	18.0369	18.9917	30.566
K01099	0	0	0	0	0	0	0	0	0	0	0	0	0	0.814457	0	0	0	0	0	0	0	0	0	0	0	0	0	0	0	0	0	0	0	0	0	0
K01101	30.7378	39.1227	28.6487	20.4636	32.4282	40.631	38.8052	42.9138	36.3977	55.2765	52.06	39.0578	41.1082	49.5031	38.6037	30.4078	40.2365	32.3663	44.5365	67.2865	39.5164	31.736	23.9762	32.8637	33.5212	32.4267	40.7503	43.3312	44.6454	30.6073	50.6609	67.6939	63.605	56.3307	37.0943	29.3955
K01103	0	0	0	0	0	0	0	0	0	0	0	0	1.09079	0.766863	0.908245	0	0	0	0	0	0	0.449055	0	0.320521	0	0.133546	0	0	0	0	0.638435	0.574763	0	0	0	0
K01104	179.296	193.398	172.382	180.377	186.198	171.04	163.705	180.05	148.37	192.308	200.719	198.212	161.732	130.152	160.655	213.043	186.519	191.874	170.759	164.062	178.059	138.424	161.641	169.378	170.27	149.134	156.786	164.794	168.962	220.945	182.833	184.612	174.857	146.98	162.36	177.126
K01106	0	0	0	0	0	0	0	0	0	0	0	0	0	0	0	0.291665	0.280286	0.121309	0	0	0	0	0	0	0	0	0	0	0	0	0.254288	0.859816	0	0	0	0
K01111	0	1.58056	2.44544	0.936274	0	0	0	0	0	0	0.493491	2.54039	0	0	0	0	0	0	0	5.72915	0	0	0	0	0	0	0	0	0	0	0	0	0	0	1.24767	5.77635
K01113	76.9851	81.4854	117.48	152.199	215.153	286.185	112.969	154.256	232.468	45.6838	49.6431	50.047	328.162	285.945	309.546	193.895	207.852	142.488	123.491	99.1824	107.846	55.2665	75.0511	77.4187	280.59	193.559	200.735	365.9	364.255	384.44	64.7043	61.5179	53.6286	138.069	105.818	80.184
K01114	559.191	463.51	434.191	326.924	396.739	174.977	257.05	376.699	209.85	927.682	818.106	818.932	115.531	73.947	105.294	312.058	263.075	240.991	555.342	554.774	690.508	821.471	812.544	755.646	202.747	288.988	248.373	117.252	148.804	160.848	827.601	877.605	813.357	465.15	541.158	671.291
K01115	8.05077	14.8578	17.9241	30.8796	48.7925	59.3069	70.7067	88.4755	62.1427	10.5534	10.0885	7.89488	114.706	105.728	117.464	47.9155	83.2407	55.8354	12.9556	13.0032	15.6542	7.07749	5.15564	11.464	90.0815	68.1784	65.6888	80.9826	85.0487	81.3812	15.2666	23.4097	19.3348	23.3218	20.3947	10.5517
K01117	0	0.885844	0	0.173154	0	0.629967	0.131167	0.069428	0	0	0	0	0.717402	0.125157	0	0	0.084575	0.022377	0.255576	0	0	1.51351	0	0	0	0	0	2.94033	1.17498	0.606388	0	0	0	0.728656	0.283659	0.254077
K01118	179.564	176.198	101.785	159.118	125.142	58.7968	96.2183	87.5097	96.2843	108.048	132.185	136.11	100.451	39.7237	65.7066	186.708	128.468	163.73	219.007	202.978	281.215	220.404	228.584	191.968	86.4108	118.324	100.821	14.881	11.0713	16.301	99.1855	99.5587	87.8188	46.5017	102.255	153.671
K01119	21.5962	18.9794	28.6257	40.695	43.7696	47.3866	49.3592	57.4121	49.0081	35.3602	26.2096	27.3667	50.5756	35.5754	52.4379	44.2307	55.1116	36.1785	25.7584	15.466	19.6888	15.3328	13.4278	20.1851	52.1187	58.3918	55.8912	40.2007	38.409	42.5915	34.5299	37.0728	27.0455	37.5684	29.2449	23.849
K01120	42.6315	55.4976	45.044	58.642	69.5321	113.744	41.5451	37.1123	60.0557	24.0607	38.896	37.9539	85.2681	125.728	99.795	30.6591	35.3836	28.2493	39.6671	38.9436	61.4905	39.9586	31.9453	26.1701	69.6449	38.8745	44.5254	74.586	71.6789	80.1696	41.4955	36.8607	35.3643	63.2402	39.2612	31.098
K01121	1.00375	7.25206	12.456	0.181286	0.18162	0.602659	0.554969	0.400682	1.52784	5.0184	0.713877	6.72473	1.15673	0.495646	1.61003	2.4767	2.70102	5.01355	1.30099	0.29619	0	6.35804	8.82204	15.2241	1.52977	1.18921	1.25451	0	0	0.402109	2.10291	8.01987	2.74462	0.96612	1.76396	3.93709
K01126	137.922	149.477	142.132	219.933	231.903	270.363	166.872	189.328	218.334	164.772	164.322	136.005	397.425	349.68	333.792	188.483	191.888	180.932	146.688	138.418	140.395	126.783	142.262	136.847	245.784	205.728	219.883	349.036	355.472	328.213	170.326	165.86	144.434	163.564	147.314	145.574
K01127	1.44651	1.58738	1.14831	1.88594	2.49324	2.00159	1.06951	0.883155	2.24075	3.20202	2.57507	1.99605	1.94564	2.51905	1.30169	2.27815	2.45131	0.964604	4.87392	0.462715	1.39133	1.16695	1.76092	1.75415	2.47553	3.88953	2.21413	1.80083	4.99459	5.93903	0.973137	1.51888	1.57531	1.29946	3.32421	5.60824
K01128	4.71177	3.95539	2.95102	3.49489	2.00233	3.75101	2.7499	3.30283	1.98482	11.0436	7.22783	8.168	0.676632	0.853271	0.678056	5.04574	3.48359	2.59835	4.55867	4.87364	5.66674	12.2488	14.9029	10.8047	4.10367	2.64365	3.68652	12.2556	9.47784	9.4827	11.2747	10.9074	10.076	4.10555	4.77307	6.67701
K01129	127.438	149.148	118.48	163.256	163.098	121.367	106.588	129.492	143.462	186.261	150.177	144.576	175.704	153.999	146.514	165.73	152.915	136.371	147.08	115.032	128.434	92.6537	119.343	127.988	161.432	149.149	139.293	129.444	139.977	130.421	171.462	148.272	142.343	118.403	128.08	145.912
K01130	1187.33	1182.83	1415.31	844.239	1093.33	1908.57	1484.34	1922.98	2243.9	622.848	834.807	549.127	1270.67	1262.91	1288.51	1069.91	1294.45	917.226	1211.68	604.841	665.467	755.365	807.265	993.68	1741.49	1160.12	1369.16	1554.78	1661.06	1776.44	927.129	1052.18	901.185	1177.19	1137.86	922.889
K01131	0	0	0	0	0	0	0	0.175554	0	0	0	0	0	0	0	0	0	0	0	0	0	0	0	0	0	0	0	0.296723	1.08179	0.667995	0	0	0	0	0	0
K01132	22.9295	24.795	31.323	35.4791	29.1885	46.7049	48.1602	35.9586	45.5231	10.2047	19.1571	11.5541	38.0082	28.3064	49.4027	31.1597	34.3228	24.5723	32.4151	23.2644	28.3317	42.0019	38.8204	35.0729	49.16	34.4625	39.5559	49.8915	45.7976	53.6204	24.7268	18.442	24.5121	27.0626	32.2147	40.146
K01133	28.6445	27.17	40.368	37.5975	41.0505	28.2248	39.511	45.4317	39.3385	43.1162	34.8984	48.9076	28.5624	32.3026	39.5395	43.6807	42.7671	33.0257	31.9489	29.0904	33.8232	40.4248	30.1272	35.1268	34.2743	43.7601	41.2805	36.002	34.4169	30.5168	49.3025	50.0909	38.5338	41.1678	35.2026	42.8909
K01134	5.23488	4.12459	2.47645	0.821809	0.987278	2.46267	2.94482	1.18795	0.862315	3.19397	4.28143	4.00824	7.3748	7.01448	12.8926	3.4575	1.95613	2.48632	4.47317	3.35684	2.49343	5.14111	4.25779	3.44024	3.83846	4.14598	3.19035	25.4118	19.6089	18.8353	3.12743	3.94061	2.52164	5.97193	2.0489	5.69401
K01135	2.65886	3.00159	6.02412	4.19216	8.95443	26.665	21.871	16.8509	26.2808	4.80718	2.65638	4.76814	19.3258	24.192	25.7276	8.15518	10.5105	7.3875	2.82501	1.29787	1.93622	2.33164	3.57495	2.54131	30.267	12.3327	21.5683	15.1741	9.0008	12.8429	3.70196	3.55491	1.49435	9.5353	17.1705	6.353
K01136	0.726144	0.616199	0.908458	2.60642	0.635345	2.46075	0.408822	1.40728	1.51177	4.17007	1.38984	1.97565	5.71874	5.9473	11.5916	2.07412	2.37117	0.844341	0.965291	4.06703	1.96428	3.97792	4.00542	4.35361	0.914297	1.67034	2.39196	11.3051	12.6087	15.1903	2.71122	3.46417	3.08559	1.89722	1.59819	0.771906
K01137	8.56591	6.16941	11.3853	9.63379	17.3582	25.422	18.6969	25.0694	19.8714	23.5272	13.1745	20.1055	27.4304	29.1543	23.8375	18.5329	23.7371	16.7665	14.3653	8.38902	4.33925	14.0499	14.3119	10.4309	21.3356	22.273	23.7676	40.4433	37.3866	47.9695	22.3737	17.0937	18.4052	15.9787	13.3932	9.72875
K01138	55.7231	51.6824	60.0655	43.5166	37.8338	71.8696	41.1742	38.0949	59.8372	92.119	72.9671	76.4938	123.19	96.6625	103.255	51.2336	47.471	49.1745	53.5729	68.3747	41.1478	79.7022	72.5857	64.4529	63.4438	49.9181	63.1033	125.37	123.142	115.667	66.0876	68.2157	65.917	60.252	55.8559	69.2588
K01139	244.976	225.067	299.516	294.283	322.529	326.075	269.387	348.008	401.25	309.005	270.815	251.628	459.02	475.494	464.822	394.615	398.406	311.235	329.584	268.361	301.897	175.131	242.133	218.678	370.949	356.514	349.523	353.05	372.972	346.069	321.171	360.477	315.294	295.78	270.162	231.852
K01141	1.64567	3.87792	2.08298	3.98436	0.990096	0	0.347668	0.457521	0.642956	0.251626	1.08249	0.148919	0.673479	0.533883	3.26945	9.34966	3.30446	7.67521	0	0.919875	2.93944	1.31262	0.720974	1.53527	0	2.61267	1.65567	0.309716	0.34571	0	2.39245	2.12357	0.333597	1.4692	4.0391	0.901115
K01142	194.358	200.445	265.922	238.36	237.825	233.179	233.985	219.259	243.933	209.18	177.804	178.62	283.615	294.408	303.949	256.027	247.104	224.536	211.908	207.944	205.333	188.543	184.345	231.14	254.73	231.119	274.558	248.641	228.07	234.181	201.877	202.036	201.064	210.804	228.523	217.768
K01143	3.70552	2.14117	1.55988	3.13806	1.2746	0	0	0.42997	0	1.8455	1.43623	0.645027	0	0.442198	0	0	0	0	1.92152	0	0.799052	3.20488	2.56746	4.26891	0	0	0	0.273753	1.42854	0.307917	5.8914	3.69606	0.657229	0.609587	0.298459	1.89363
K01144	162.653	142.337	161.751	173.619	193.288	235.041	170.6	192.92	251.842	163.398	141.832	137.823	337.981	257.704	289.192	268.271	244.176	200.856	159.794	136.525	150.161	143.357	152.816	152.635	299.05	217.306	236.518	287.105	304.852	277.29	157.919	151.855	141.16	137.699	160.35	137.246
K01146	5.57059	3.29335	6.56503	19.2706	15.3007	13.4777	18.1668	13.5409	14.5833	5.27569	6.00289	4.65992	12.0755	6.59595	7.1759	14.3628	17.7214	15.3272	15.8082	10.6088	6.58578	8.0072	10.0149	9.0783	14.1776	14.4236	19.9676	10.4709	7.89082	7.00366	5.56759	4.96717	3.32226	10.2205	10.3433	10.0287
K01147	52.4949	53.0222	58.0389	67.5933	70.9606	88.0238	60.1097	41.8534	69.4532	56.9841	43.6243	68.8766	34.5968	43.8888	53.0968	60.1705	49.5927	56.8985	67.6891	34.5197	36.5263	43.3712	56.0413	52.0594	64.6182	49.6063	49.9074	42.0988	32.4865	36.599	68.4609	44.2137	75.9794	56.3285	73.1928	51.2825
K01148	0	0	0	0	0	0	0	0	0	0	0.071659	0	0	0	0	0	0	0	0	0	0.087925	0.32237	0.060856	0.071566	0	0	0	0	0	0	0	0	0	0	0	0
K01150	0	0.370499	0	0.29494	0.579298	0.369053	0.259224	0	0	0.657107	1.86582	0.42562	3.49399	0.318951	2.4018	0	0.834895	0.726933	0.340257	0.181009	0	0.611182	0.67462	0.378586	0	0.247976	0.225956	3.50522	1.44238	1.91352	1.21029	0.910808	0.348481	0.310446	0.994679	1.12891
K01151	60.111	67.9744	64.5929	80.1179	95.0726	70.7716	77.2702	87.7178	77.1193	120.261	101.997	88.7216	90.0289	66.5196	76.0118	70.8533	89.1596	89.5132	64.3906	57.4085	68.0023	65.7121	60.2085	55.064	80.8519	88.963	71.1671	126.961	122.784	116.96	81.1103	92.4754	75.3107	75.1707	66.3269	82.9563
K01152	191.357	160.11	173.866	115.791	104.819	103.82	191.414	210.609	200.801	108.836	123.72	107.817	117.76	87.3039	101.971	296.851	281.644	211.596	144.239	105.826	146.931	127.839	144.355	202.153	156.626	181.705	137.437	63.496	64.5436	70.5178	130.736	125.938	124.435	210.738	183.644	181.132
K01153	199.518	202.057	189.146	257.882	218.857	282.516	322.62	222.558	241.173	272.443	205.584	247.175	270.918	233.699	219.361	237.674	250.577	253.185	196.879	249.969	223.441	205.817	190.705	214.523	247.869	269.908	263.903	249.598	260.02	257.106	215.548	202.466	230.238	221.135	201.193	216.848
K01154	31.1809	20.1385	20.9806	45.9507	27.6969	47.098	44.8426	34.0474	41.8843	42.4365	14.9113	41.6965	60.2855	60.118	57.4548	27.3022	31.1571	33.7676	19.7264	29.2085	25.1447	26.1228	21.8203	13.0623	62.1039	45.8598	45.9091	67.1974	77.3977	67.7027	30.9614	35.5537	36.879	22.0249	23.0909	11.6701
K01155	40.2258	19.1234	20.8505	25.8876	25.6837	15.9583	22.3158	10.2403	30.129	41.7114	23.3179	49.245	31.3047	14.942	8.6664	22.1013	25.3899	20.0895	16.973	24.1291	33.2992	17.8383	21.7734	13.8071	20.8937	19.2491	16.0646	14.4358	13.3698	10.7303	51.102	39.7034	42.0021	13.1083	23.3587	11.7109
K01156	30.5004	27.0173	30.2159	47.8259	36.6615	45.8623	67.3607	31.4081	39.0272	45.8086	35.2368	42.5775	49.919	49.0726	41.7932	41.1522	36.1335	36.8081	19.5449	38.8749	35.9904	35.8146	30.6094	19.5489	50.2432	33.6529	41.601	38.6252	45.9968	37.5714	43.506	40.8607	49.8148	20.7656	21.272	17.666
K01158	0.233223	0.240059	0.367148	4.28755	1.97175	5.90016	2.52114	1.55162	4.59227	0.058513	0	0	1.54459	10.1984	2.92139	0.585105	1.35415	1.13343	1.56127	0	0	0	0	0	5.37134	1.52055	2.72294	1.99767	1.58582	3.1548	0.607854	0.326485	1.16538	1.30084	0	0
K01159	91.7493	82.1588	89.8241	85.964	93.3865	95.5538	114.548	98.5012	145.9	106.555	83.8307	94.3543	109.702	168.823	128.861	117.702	128.066	127.475	118.799	102.247	74.3982	79.8701	94.3424	85.4963	117.748	133.151	115.352	113.29	115.453	96.3146	108.106	129.253	95.9592	80.771	79.9936	78.3015
K01160	3.36992	0.963791	2.07667	1.01171	2.97042	3.98177	3.07156	0.941495	7.44664	10.1775	5.24842	5.51451	1.72534	7.82583	8.32238	0.234597	0.491609	0.825659	7.81341	2.97418	3.36293	6.49599	4.80321	1.91922	4.05294	2.8932	2.25766	3.51498	9.61915	2.55787	11.6803	6.92617	4.65461	8.25975	4.35371	2.95618
K01163	11.6364	15.1274	24.2303	11.1313	30.8433	41.9548	20.5819	39.3884	36.2369	22.4687	34.9707	10.022	23.2477	20.4488	28.0114	19.2073	33.1651	20.7457	20.6384	9.81495	15.347	9.45761	12.3668	13.8701	22.9331	22.9391	32.6735	34.8689	24.671	23.2047	25.0426	37.2679	17.2013	31.7672	7.05463	7.37838
K01164	0	0.167707	0.513666	0.687151	0	0	0.207698	0	0	0	0	0	0	0	0	0	0	0	0	0.158934	0	0.406501	0.376462	0.145935	0	0	0	0	0	0	0	0	0	0	0	0.170617
K01165	0.245097	0	0	0	0	0.444145	0.646821	0	0	0	0	0	0	0	0	0	0	0	0	0.372346	0	0.305653	0	0	0	0	0	0	0	0	0	0	0	0.419289	0	0.364845
K01166	21.9464	24.9823	24.9784	18.8884	34.7484	21.8299	24.7632	21.7458	26.5398	19.3667	16.1424	11.2261	8.32779	13.2301	27.3397	32.5349	30.0842	29.658	26.6135	21.6992	28.55	18.8994	30.2044	29.0537	29.2898	28.1401	23.1971	11.0206	29.2437	10.5532	20.8086	22.7399	26.2711	16.4857	27.4684	18.9813
K01167	1.04816	2.55738	1.17328	1.0443	8.74244	3.10722	5.23001	3.17214	8.13833	1.10604	2.50828	0.193751	7.07323	0.834517	0	13.5691	3.11075	13.2727	0.395447	2.30148	3.29201	1.88145	3.49224	1.31752	2.97891	2.83106	2.32669	5.66279	15.1638	13.1855	1.77555	6.27092	2.75105	10.5833	0.636163	7.14492
K01169	0.319405	0.361058	1.2179	0.643539	0.392599	0.444145	1.96483	1.76279	1.13704	0.364818	0.081554	0.532203	0	0.548089	0.707095	2.7616	4.74979	2.65997	0.202868	0.383951	0.060003	0	0.680799	0	1.09173	0.702832	0.734603	0.305268	0.366314	0.171021	0	0.324665	0.216909	0	0	0
K01170	0.561545	3.18174	1.82368	0	0	3.51648	0.091404	0.326565	0	7.03589	4.10636	6.97357	0	0.175186	1.106	0	0	0	1.36223	3.98524	0.501184	0.576942	0.42745	0.461404	0.21559	0	0	7.50607	4.90378	9.52773	3.16835	0.875145	3.57449	2.57465	2.60529	0.752088
[truncated: 10,222 more rows]

## Sheet: Fig.1d and e
	BD1203	BD1512	BD1623	BTM1323	BTM1515	BTM2317	CB0122	CB2009	CB2424	DHS0808	DHS0824	DHS0911	DL0810	DL0906	DL1904	GH1	GH2	GH4	GT0206	GT0910	GT2515	HS1433	HS1531	HS2325	LS11	LS15	LS9	NG14	NG7	NG8	TT0302	TT1201	TT1419	XS0601	XS0809	XS2022	kingdom	phylum	class	order	family	genus	species
[truncated: 22,579 more rows]
