# Supplementary material for: Bacterial genome size and gene functional diversity negatively correlate with taxonomic diversity along a pH gradient
Source: Nat Commun. 2023 Nov 17;14:7437. doi: 10.1038/s41467-023-43297-w (PMC10656551; doi:10.1038/s41467-023-43297-w)
Supplement: Supplementary file 7 — Source Data [file 41467_2023_43297_MOESM7_ESM.zip › Source Data/Fig.2.xlsx]

## Sheet: Fig.2
sample_name	pH	Average Genome Size (Mbp)	GC Content (%)	Average 16S Copy Number	Minimal Doubling Time (h)	site.latitude
BD1203	3.94	5.88045	61.15	10.2789	3.45408	BDGS
BD1512	4.14	5.66755	60.89	5.93146	2.57656	BDGS
BD1623	4.31	4.39413	61.96	9.81684	2.4035	BDGS
BTM1323	4.76	4.02129	60.55	6.45387	3.08843	BTM
BTM1515	4.43	4.69098	62.47	4.96087	3.0096	BTM
BTM2317	5.25	2.92144	62.32	7.50841	2.72966	BTM
CB0122	5.39	4.55868	61.62	4.36587	3.31113	CBS
CB2009	5.45	5.10377	64.23	5.40926	3.57653	CBS
CB2424	5.21	2.97645	62.02	9.15547	3.1035	CBS
DHS0808	3.68088	4.12955	62.39	5.43065	2.9232	DHS
DHS0824	3.8372	3.80859	60.84	6.87692	2.59086	DHS
DHS0911	3.7208	4.90701	61.35	5.22895	3.31987	DHS
DL0810	7.22	2.43515	63.69	13.6491	3.11903	DLS
DL0906	6.6	1.92898	64.23	16.9461	2.99877	DLS
DL1904	6.64	2.10816	64.3	14.7204	4.39856	DLS
GH1	4.79	4.08972	62.19	9.91245	2.59716	GH
GH2	4.85	4.00348	63.59	7.95357	2.72994	GH
GH4	5.02	4.21197	63.76	5.62255	3.07249	GH
GT0206	4.90033	4.14305	61.6	11.7247	2.45302	GTS
GT0910	4.6777	3.87805	61.75	9.30727	4.26235	GTS
GT2515	4.26022	3.776	61.99	13.4182	2.71656	GTS
HS1433	3.98	6.77274	57.91	11.55	3.11986	HSD
HS1531	4.09	5.47556	59.3	4.08735	2.98114	HSD
HS2325	3.92	6.2207	59.71	6.847	3.0657	HSD
LS11	5.31	3.1225	62.65	8.14679	2.20097	LS
LS15	5.71	4.2776	62.48	9.73514	3.17941	LS
LS9	6.15	4.15979	62.41	6.86559	3.07708	LS
NG14	6.65	3.48934	61.44	6.06265	3.09392	NG
NG7	6.86	3.27741	62.8	4.5645	3.2977	NG
NG8	6.49	3.76278	59.93	6.63888	2.59247	NG
TT0302	3.85	3.76261	62.65	4.83415	3.27311	TTS
TT1201	3.74	4.74259	63.58	8.6206	3.41534	TTS
TT1419	3.73	4.51084	62.49	5.31646	3.15879	TTS
XS0601	4.68	5.34284	62.08	8.85225	3.38391	XSBN
XS0809	4.32	4.93766	60.44	9.68427	3.28251	XSBN
XS2022	4.32	4.8913	60.02	7.37008	2.83588	XSBN
