# Supplementary material for: Bacterial genome size and gene functional diversity negatively correlate with taxonomic diversity along a pH gradient
Source: Nat Commun. 2023 Nov 17;14:7437. doi: 10.1038/s41467-023-43297-w (PMC10656551; doi:10.1038/s41467-023-43297-w)
Supplement: Supplementary file 7 — Source Data [file 41467_2023_43297_MOESM7_ESM.zip › Source Data/Fig.3.xlsx]

## Sheet: Fig.3
sample_name	site.latitude	S.ARG	S.Cazy	S.KO	cog.mgm.S	S.16S	Average Genome Size (Mbp)	pH
BD1203	BDGS	760	109	8002	24	3643	5.88045	3.94
BD1512	BDGS	772	107	8027	23	3251	5.66755	4.14
BD1623	BDGS	731	110	7836	23	3517	4.39413	4.31
BTM1323	BTM	724	109	7814	23	3386	4.02129	4.76
BTM1515	BTM	752	108	7934	24	3146	4.69098	4.43
BTM2317	BTM	722	109	7829	23	3934	2.92144	5.25
CB0122	CBS	734	103	7831	23	4241	4.55868	5.39
CB2009	CBS	746	108	7806	23	3248	5.10377	5.45
CB2424	CBS	723	108	7804	23	3680	2.97645	5.21
DHS0808	DHS	736	110	8100	24	2837	4.12955	3.68088
DHS0824	DHS	763	110	8117	24	2369	3.80859	3.8372
DHS0911	DHS	774	112	8217	24	2057	4.90701	3.7208
DL0810	DLS	679	100	7511	23	3938	2.43515	7.22
DL0906	DLS	673	100	7524	23	4586	1.92898	6.6
DL1904	DLS	683	103	7533	23	3962	2.10816	6.64
GH1	GH	726	108	7673	23	3572	4.08972	4.79
GH2	GH	748	107	7716	23	3522	4.00348	4.85
GH4	GH	770	110	8072	23	3646	4.21197	5.02
GT0206	GTS	767	107	7892	24	3826	4.14305	4.90033
GT0910	GTS	728	105	8203	24	3753	3.87805	4.6777
GT2515	GTS	721	108	8171	24	3530	3.776	4.26022
HS1433	HSD	749	113	8458	24	2541	6.77274	3.98
HS1531	HSD	768	111	8216	24	2676	5.47556	4.09
HS2325	HSD	756	103	7929	24	2640	6.2207	3.92
LS11	LS	725	106	7686	23	4239	3.1225	5.31
LS15	LS	762	107	7870	24	4190	4.2776	5.71
LS9	LS	776	108	8115	24	3901	4.15979	6.15
NG14	NG	719	102	7905	23	3980	3.48934	6.65
NG7	NG	694	103	7800	23	3532	3.27741	6.86
NG8	NG	715	98	7805	23	4028	3.76278	6.49
TT0302	TTS	775	106	8113	24	2271	3.76261	3.85
TT1201	TTS	801	111	8225	24	2592	4.74259	3.74
TT1419	TTS	776	108	8098	24	2312	4.51084	3.73
XS0601	XSBN	707	102	7765	23	4397	5.34284	4.68
XS0809	XSBN	727	105	7690	23	3936	4.93766	4.32
XS2022	XSBN	745	104	7787	23	3383	4.8913	4.32
