# Supplementary material for: Bacterial genome size and gene functional diversity negatively correlate with taxonomic diversity along a pH gradient
Source: Nat Commun. 2023 Nov 17;14:7437. doi: 10.1038/s41467-023-43297-w (PMC10656551; doi:10.1038/s41467-023-43297-w)
Supplement: Supplementary file 7 — Source Data [file 41467_2023_43297_MOESM7_ESM.zip › Source Data/Fig.5.xlsx]

## Sheet: Fig.5a
	BD1203	BD1512	BD1623	BTM1323	BTM1515	BTM2317	CB0122	CB2009	CB2424	DHS0808	DHS0824	DHS0911	DL0810	DL0906	DL1904	GH1	GH2	GH4	GT0206	GT0910	GT2515	HS1433	HS1531	HS2325	LS11	LS15	LS9	NG14	NG7	NG8	TT0302	TT1201	TT1419	XS0601	XS0809	XS2022
K09474_2990_C.N.P.S.Fe.Cycle_Phosphorus.cycle_Acid.phosphatase.K09474.phoN	38.6881	49.4381	61.9633	55.7364	58.1969	51.0424	59.5498	71.854	53.4816	42.5085	54.6726	46.155	62.2146	67.1727	56.0332	98.3244	65.9362	62.7451	41.6648	36.193	35.5473	56.0037	62.0613	70.3061	57.3076	63.1916	55.7097	73.3397	91.6762	58.8872	28.4488	34.1118	38.4462	39.3559	45.1016	65.0564
K14379_2991_C.N.P.S.Fe.Cycle_Phosphorus.cycle_Acid.phosphatase.K14379.ACP5	3.16529	1.92242	4.81621	18.3943	19.6922	30.82	10.5532	9.97043	20.0206	11.1022	7.06365	12.6428	49.6669	46.8169	51.9701	32.5085	22.9824	22.9163	5.81412	5.97551	12.3621	8.71699	8.74916	7.72214	26.0511	23.876	23.4771	48.7537	57.3965	42.736	10.3764	10.3044	6.75564	7.19215	6.13731	12.1414
K22390_2992_C.N.P.S.Fe.Cycle_Phosphorus.cycle_Acid.phosphatase.K22390.ACP7	86.0029	53.0092	36.3051	26.6223	36.8603	11.5081	16.7684	21.7513	10.7541	101.951	77.4899	74.4939	14.0182	10.1332	10.6848	35.5706	32.4668	30.9486	60.2358	91.0641	108.412	69.5375	77.7753	64.4488	15.1693	23.3746	18.5042	17.5735	15.7036	16.0567	78.9525	108.388	67.5094	36.8617	41.4016	60.4597
K00855_2993_C.N.P.S.Fe.Cycle_Carbon.cycle_Aerobic.C.fixation.K00855.prkB	18.7241	40.2075	36.5129	31.0567	33.1123	16.4758	26.7286	38.7918	30.81	25.767	23.5782	18.3836	21.0109	21.707	18.2523	26.5653	46.2894	23.2386	21.9969	50.8707	34.4117	19.3976	16.5069	17.6059	27.8984	22.444	24.6192	13.834	11.9574	18.3074	32.1013	33.5432	32.7154	21.3464	24.5995	21.3466
K01602_2994_C.N.P.S.Fe.Cycle_Carbon.cycle_Aerobic.C.fixation.K01602.rbcS	16.1684	21.2083	19.8964	19.5704	34.423	7.60772	12.4955	22.9473	11.4572	15.2528	19.2592	13.8366	21.2858	12.1395	13.9961	9.14953	23.1703	22.7599	37.8448	58.0634	20.7941	7.28831	7.05696	12.9731	36.0436	21.0488	19.306	9.704	4.44616	14.4234	24.7808	26.9368	16.0308	12.835	17.2268	22.766
K10944_2995_C.N.P.S.Fe.Cycle_Carbon.cycle_Aerobic.CH4.oxidation.K10944.pmoA	3.41081	4.4801	2.93828	4.83453	4.80446	8.7398	2.18869	1.99878	3.2941	3.48476	3.61519	3.6314	4.81134	3.35625	3.45094	0.342993	2.56364	0.851734	2.86952	3.82709	5.44828	2.15182	1.45507	1.01534	4.17127	3.33436	2.70204	10.4373	8.5198	10.5922	2.65825	3.04895	7.51997	5.74001	2.0467	2.3259
K10945_2996_C.N.P.S.Fe.Cycle_Carbon.cycle_Aerobic.CH4.oxidation.K10945.pmoB	5.88142	4.72634	4.09336	4.33752	1.91746	9.82622	2.31872	1.53656	4.12725	5.68743	4.73644	6.36422	4.00169	7.24752	5.03134	0.69126	3.5447	1.36779	2.29707	5.21592	5.87787	2.0694	2.47449	5.38816	5.88265	3.32165	2.38306	22.3788	6.91033	11.5645	1.80983	4.94984	2.18167	8.64676	2.55069	2.62983
K10946_2997_C.N.P.S.Fe.Cycle_Carbon.cycle_Aerobic.CH4.oxidation.K10946.pmoC	4.46805	4.79325	3.23542	9.15396	4.92997	20.0656	8.3334	2.39709	2.82129	2.3531	7.37533	6.57895	4.33179	7.18837	3.4364	1.60089	3.44999	5.92176	4.77923	8.53427	7.44182	2.97906	4.52878	4.71698	2.82576	6.11108	4.781	7.53055	8.32515	7.11903	4.99118	2.01888	6.63361	6.58317	3.44637	6.1278
K16158_2998_C.N.P.S.Fe.Cycle_Carbon.cycle_Aerobic.CH4.oxidation.K16158.mmoY	23.6624	20.8725	26.1623	13.994	25.0064	18.6881	28.1304	38.5863	26.9218	44.3274	36.5852	26.5839	41.2884	53.9939	31.1772	37.3853	40.5775	37.5118	33.5298	35.9322	41.5284	17.4646	24.6551	19.4628	21.8543	33.8696	22.8945	10.9022	13.7383	16.6075	29.6772	45.7728	31.5639	29.7422	13.8173	27.8703
K16161_2999_C.N.P.S.Fe.Cycle_Carbon.cycle_Aerobic.CH4.oxidation.K16161.mmoC	6.88634	25.442	5.21727	3.14036	8.34532	3.69041	12.5136	8.5351	11.023	15.7569	9.13008	9.45438	33.9326	23.4079	17.6403	8.74336	15.7647	9.01535	8.79386	12.9172	11.0847	8.97581	9.88372	7.67589	8.04187	9.0274	9.4127	11.5402	5.5957	5.71981	10.9956	16.1353	12.0479	7.25453	7.69303	5.21502
K02258_3000_C.N.P.S.Fe.Cycle_Carbon.cycle_Aerobic.respiration.K02258.cox11	37.1679	26.9842	33.5695	35.9948	37.3233	50.3326	25.4271	32.0512	38.1667	40.6197	34.933	30.4587	47.437	46.2876	57.567	49.1933	39.3088	55.4481	46.6373	31.1516	32.1899	23.8805	31.6287	33.5038	41.244	33.1196	35.7352	24.2932	28.372	26.9202	30.9055	42.9888	30.02	26.5243	50.5132	32.6557
K02274_3001_C.N.P.S.Fe.Cycle_Carbon.cycle_Aerobic.respiration.K02274.coxA	808.606	798.785	761.468	1036.2	893.462	890.747	837.355	784.142	941.957	806.221	820.732	727.114	1196.75	989.479	1075.92	957.429	893.715	721.546	928.386	907.155	980.514	745.42	869.068	785.382	937.797	897.968	848.689	800.928	773.252	807.694	778.945	837.006	704.475	829.331	779.69	791.885
K02275_3002_C.N.P.S.Fe.Cycle_Carbon.cycle_Aerobic.respiration.K02275.coxB	427.38	422.495	385.377	528.536	425.218	431.086	419.181	377.552	400.853	392.319	376.802	368.761	462.543	389.47	439.188	371.889	400.902	345.709	383.209	411.253	441.212	378.181	407.597	407.726	440.89	400.353	387.361	391.549	390.892	415.881	362.598	379.892	333.674	378.45	387.787	420.737
K02276_3003_C.N.P.S.Fe.Cycle_Carbon.cycle_Aerobic.respiration.K02276.coxC	340.091	352.215	323.146	469.42	375.077	436.899	331.655	247.782	374.058	309.831	299.96	332.45	384.669	352.73	362.018	371.054	339.791	345.859	336.497	310.404	347.297	241.137	270.243	277.226	340.291	330.201	329.284	322.248	282.024	292.281	279.988	310.08	328.374	346.776	319.922	300.711
K02277_3004_C.N.P.S.Fe.Cycle_Carbon.cycle_Aerobic.respiration.K02277.coxD	23.7997	29.3064	15.6467	38.9431	28.4379	27.7117	22.1038	15.7904	20.3327	28.1597	29.6767	37.4831	22.3161	23.5372	35.1382	18.7805	15.2913	24.8751	24.3815	35.9594	18.0209	17.3961	25.2237	25.8981	16.5752	26.0168	27.5786	28.4947	26.3838	34.7604	26.8085	17.7731	29.2032	24.7522	22.1708	24.9022
K01077_3005_C.N.P.S.Fe.Cycle_Phosphorus.cycle_Alkaline.phosphatase.K01077.phoA	87.2876	81.2805	81.3628	174.757	167.549	287.941	132.177	120.704	192.83	103.101	113.952	108.672	316.902	283.817	300.393	116.26	141.82	121.334	121.673	115.27	104.993	92.1366	108.309	116.253	197.051	167.882	172.765	341.677	362.955	363.947	83.4036	78.8523	102.769	132.566	128.463	138.612
K01113_3006_C.N.P.S.Fe.Cycle_Phosphorus.cycle_Alkaline.phosphatase.K01113.phoD	76.9851	81.4854	117.48	152.199	215.153	286.185	112.969	154.256	232.468	45.6838	49.6431	50.047	328.162	285.945	309.546	193.895	207.852	142.488	123.491	99.1824	107.846	55.2665	75.0511	77.4187	280.59	193.559	200.735	365.9	364.255	384.44	64.7043	61.5179	53.6286	138.069	105.818	80.184
K00261_3007_C.N.P.S.Fe.Cycle_Nitrogen.cycle_Ammonification.K00261.gdhA	173.993	165.236	173.017	258.159	214.555	199.368	202.067	156.165	184.952	187.056	177.777	183.976	190.03	207.238	212.287	170.284	164.634	146.579	168.782	186.311	165.57	117.011	149.543	173.055	191.182	188.784	155.915	221.713	226.451	236.367	161.823	155.649	148.2	203.654	190.157	198.872
K00262_3008_C.N.P.S.Fe.Cycle_Nitrogen.cycle_Ammonification.K00262.gdhA	148.336	134.212	144.354	228.754	201.396	178.588	193.928	128.683	186.335	161.448	159.339	156.94	156.961	181.362	202.017	167.076	148.284	158.564	161.106	138.162	126.417	115.995	138.729	168.926	176.249	182.085	171.799	187.598	195.987	205.988	145.061	133.009	130.347	168.24	182.665	193.537
K01427_3009_C.N.P.S.Fe.Cycle_Nitrogen.cycle_Ammonification.K01427.URE	64.9586	77.129	40.4935	68.6903	78.9802	38.6528	45.829	39.2213	44.0502	33.0958	41.9785	35.2557	46.9273	54.1232	65.7144	50.3352	55.173	50.3288	79.2861	101.815	64.1255	41.1883	72.1535	44.4733	49.1288	50.9599	50.0954	46.8344	42.0325	29.001	37.9938	33.7625	40.3112	55.7772	37.5243	43.7535
K01428_3010_C.N.P.S.Fe.Cycle_Nitrogen.cycle_Ammonification.K01428.ureC	218.051	231.321	190.284	273.382	254.142	208.498	187.344	176.459	247.888	163.815	169.35	144.869	235.039	277.993	272.206	193.822	233.323	177.189	260.874	322.169	274.737	176.03	202.664	167.299	200.113	225.919	189.937	175.638	155.881	175.811	147.009	181.284	159.474	184.102	160.779	182.372
K01429_3011_C.N.P.S.Fe.Cycle_Nitrogen.cycle_Ammonification.K01429.ureB	69.8647	85.984	44.8167	74.8864	87.4711	59.5155	55.6906	43.3469	54.5165	52.2707	53.7841	51.7552	71.4554	65.3845	79.9281	51.2443	52.8432	57.3537	97.3745	116.063	69.7544	48.0422	83.7231	51.5995	68.3965	51.7293	57.3544	67.866	62.6371	45.2644	56.7276	57.3284	49.0244	66.7544	45.7279	51.4152
K01430_3012_C.N.P.S.Fe.Cycle_Nitrogen.cycle_Ammonification.K01430.ureA	88.7728	81.0314	53.128	82.3138	86.51	86.7867	66.0789	46.1811	70.6235	54.707	45.6526	46.0978	58.9987	96.3291	105.358	46.5135	72.3224	75.9372	73.5077	153.11	86.7775	79.3938	80.6167	51.1843	62.9367	45.4302	67.6412	53.0245	52.5146	50.4468	59.1292	78.2426	58.0012	43.9153	50.6022	77.149
K03385_3013_C.N.P.S.Fe.Cycle_Nitrogen.cycle_Ammonification.K03385.nrfA	13.6339	16.0448	14.2071	20.025	49.6383	45.6987	23.4696	18.3515	32.89	8.27946	13.2095	14.5106	44.6171	53.5939	60.706	1.12929	6.34525	1.61572	20.1244	4.58639	1.69194	13.0635	24.4139	36.3705	27.0306	9.11398	15.868	62.8301	65.4432	65.3644	15.3444	9.75285	12.3549	33.2729	45.4925	24.8002
K14048_3014_C.N.P.S.Fe.Cycle_Nitrogen.cycle_Ammonification.K14048.ureAB	110.548	130.765	86.0261	138.526	136.74	123.672	100.55	77.9916	107.058	89.1879	79.9006	84.1139	105.695	121.581	151.49	85.2772	101.166	109.326	148.919	234.508	126.585	92.5681	137.815	85.3546	109.543	83.191	100.082	105.27	98.8808	79.8999	98.081	102.598	86.7875	100.554	80.6943	89.3433
K15371_3015_C.N.P.S.Fe.Cycle_Nitrogen.cycle_Ammonification.K15371.GDH2	238.215	210	245.155	220.612	293.344	270.628	201.034	294.009	304.519	322.603	261.897	260.39	446.718	409.357	438.548	299.025	329.787	229.212	272.887	266.307	279.29	204.845	197.653	197.752	316.065	283.063	273.096	282.337	276.339	260.38	291.511	343.767	290.763	239.678	217.541	210.608
K03320_3016_C.N.P.S.Fe.Cycle_Nitrogen.cycle_Ammonium.transporter.K03320.amt	474.33	435.88	463.754	588.66	573.083	502.475	428.784	354.98	528.944	523.243	509.069	438.464	560.352	561.057	605.752	524.685	540.86	410.693	510.468	515.653	505.045	367.905	430.818	440.417	533.107	515.107	484.032	505.283	477.625	428.778	492.368	505.797	455.436	429.056	446.356	452.166
K02049_3017_C.N.P.S.Fe.Cycle_Nitrogen.cycle_Amnio.Acid.transporter.K02049.ABC.SN.A	557.173	634.372	716.396	781.546	828.004	912.949	746.717	750.241	995.905	580.915	502.993	489.993	873.624	772.227	913.957	1051.67	1048.71	892.297	809.129	651.62	722.259	477.325	497.008	494.693	976.117	910.16	958.463	840.157	803.486	817.764	582.754	669.258	563.166	817.977	659.75	536.97
K02050_3018_C.N.P.S.Fe.Cycle_Nitrogen.cycle_Amnio.Acid.transporter.K02050.ABC.SN.P	647.775	630.667	791.316	831.613	868.401	1053.72	750.879	791.251	1059.78	607.229	576.576	533.206	941.054	837.033	1015.71	1135.9	1074.43	918.372	883.825	696.451	789.83	510.209	566.889	522.803	1018.06	895.243	948.938	840.483	808.742	834.48	677.449	712.134	609.768	882.316	756.236	614.325
K02051_3019_C.N.P.S.Fe.Cycle_Nitrogen.cycle_Amnio.Acid.transporter.K02051.ABC.SN.S	799.404	794.709	1085.22	1255.07	1315.3	1862.54	1489.32	1489.97	1896.78	793.06	748.225	659.88	1995.35	1659.76	1906.88	1421.97	1550.45	1167.08	1323.22	941.916	916.139	729.815	720.813	756.675	1985.86	1465.47	1727.33	2497.5	2340.46	2718.39	1015.22	1062.89	855.516	1594.34	1287.86	886.111
K00174_3020_C.N.P.S.Fe.Cycle_Carbon.cycle_Anaerobic.C.fixation.K00174.korA	306.244	360.212	373.923	388.18	394.398	370.181	411.986	321.056	388.876	374.948	366.716	390.901	444.518	468.217	437.504	369.9	352.319	279.188	332.576	381.538	354.208	272.207	283.247	320.13	360.027	346.998	328.351	384.081	394.596	410.398	330.882	373.554	315.808	443.097	438.152	358.208
K00175_3021_C.N.P.S.Fe.Cycle_Carbon.cycle_Anaerobic.C.fixation.K00175.korB	408.391	393.781	458.84	462.865	479.958	498.577	440.991	448.604	582.204	409.423	458.762	361.426	627.675	542.158	671.159	544.586	543.958	422.897	467.373	444.645	464.394	302.601	360.212	383.378	523.569	463.493	445.372	470.51	466.406	453.578	381.065	405.456	391.341	498.321	428.09	423.121
K00197_3022_C.N.P.S.Fe.Cycle_Carbon.cycle_Anaerobic.C.fixation.K00197.cdhE	53.1899	51.905	56.832	76.258	108.421	77.6818	92.9439	76.1075	72.8593	85.7563	70.0763	66.3728	203.811	171.484	144.216	86.8366	109.114	87.2088	71.3279	61.5331	79.0805	48.1667	56.6551	47.8873	97.4839	99.3158	81.8437	80.5294	69.6254	65.5552	91.517	86.4537	89.114	64.8314	56.333	51.045
K00244_3023_C.N.P.S.Fe.Cycle_Carbon.cycle_Anaerobic.C.fixation.K00244.frdA	176.494	193.191	186.264	197.35	228.571	320.445	231.601	260.787	269.204	198.98	227.97	184.723	423.819	370.057	418.305	221.329	260.342	189.957	183.445	208.488	205.498	135.026	162.648	173.368	298.511	242.647	269.346	380.804	397.166	406.145	233.906	200.923	218.532	264.076	206.647	169.914
K01644_3024_C.N.P.S.Fe.Cycle_Carbon.cycle_Anaerobic.C.fixation.K01644.citE	198.92	168.324	257.908	185.384	222.567	236.171	205.387	238.849	245.815	192.926	183.826	185.372	322.97	331.444	330.944	273.268	281.45	239.903	250.341	200.467	235.758	152.19	162.864	180.421	251.305	250.304	230.486	261.386	273.529	249.009	200.777	214.694	200.815	213.519	175.93	148.702
K15230_3025_C.N.P.S.Fe.Cycle_Carbon.cycle_Anaerobic.C.fixation.K15230.aclA	22.4617	18.3071	26.2357	15.2896	24.5848	36.6623	41.8095	40.2536	43.1664	19.6332	11.5961	11.3726	47.5473	50.1627	37.187	26.1201	31.9498	19.2919	29.9055	21.2201	12.5196	8.6158	10.7951	8.43953	33.4706	36.2414	32.8413	34.61	35.2903	28.7438	16.8121	17.3755	18.7435	48.9107	30.7152	18.1021
K15231_3026_C.N.P.S.Fe.Cycle_Carbon.cycle_Anaerobic.C.fixation.K15231.aclB	8.91508	9.91037	11.409	8.53739	6.80448	14.5467	13.9083	19.0182	11.1698	1.93965	10.3165	4.09165	7.52683	9.52986	9.07531	8.63674	7.94182	7.47103	6.753	7.57257	2.96312	4.02359	5.14231	5.07683	8.24084	7.23293	7.07533	11.2952	8.34291	10.9188	1.78208	2.17053	1.7624	26.0953	17.8464	9.50572
K10535_3027_C.N.P.S.Fe.Cycle_Nitrogen.cycle_Anammox.K10535.hao	65.3566	42.9305	38.7632	48.5817	36.1952	28.7742	30.8831	21.6791	26.0391	32.4921	63.952	44.6297	9.26992	19.6387	17.6604	53.6341	39.6418	28.4064	51.2341	49.0423	53.852	56.0791	71.5335	69.555	33.8529	28.6699	31.5181	6.22713	5.15802	3.93133	57.2268	44.973	45.2972	32.8756	50.2032	73.3354
K00860_3028_C.N.P.S.Fe.Cycle_Sulfur.cycle_Assimilatory.sulfate.reduction.K00860.cysC	247.52	248.287	242.411	259.635	268.872	265.051	235.232	247.407	254.264	272.947	249.955	276.424	305.061	261.944	276.789	305.808	293.651	251.808	251.882	244.244	260.973	248.432	271.332	241.264	286.266	280.263	244.847	298.771	295.503	317.935	277.061	299.055	267.4	292.562	262.866	246.802
K00956_3029_C.N.P.S.Fe.Cycle_Sulfur.cycle_Assimilatory.sulfate.reduction.K00956.cysN	186.762	200.053	193.806	182.005	172.474	206.562	160.977	183.524	207.548	214.625	192.953	176.591	285.634	243.999	248.137	273.964	279.823	207.889	203.765	204.081	213.93	190.358	220.627	159.62	238.561	182.771	187.725	178.464	182.053	166.08	188.35	229.012	192.382	208.379	157.661	158.138
K00957_3030_C.N.P.S.Fe.Cycle_Sulfur.cycle_Assimilatory.sulfate.reduction.K00957.cysD	162.682	149.601	200.108	157.035	173.874	154.722	146.239	149.787	209.112	204.35	180.127	166.784	239.515	196.741	238.75	206.374	192.911	188.462	154.205	188.719	210.575	187.137	191.165	161.314	226.8	188.936	169.51	143.835	144.062	167.014	207.351	207.013	198.39	150.664	148.24	183.516
K03518_3031_C.N.P.S.Fe.Cycle_Carbon.cycle_CO.oxidation.K03518.coxS	522.171	609.897	711.747	538.178	574.219	803.532	707.413	723.618	719.438	562.285	477.187	491.565	680.413	839.407	721.032	593.826	678.452	605.473	670.73	620.662	615.506	462.626	474.192	465.444	812.314	684.614	704.887	923.503	890.206	898.323	493.844	579.534	567.525	693.478	601.937	545.126
K03519_3032_C.N.P.S.Fe.Cycle_Carbon.cycle_CO.oxidation.K03519.coxM	330.635	383.172	441.451	324.884	405.121	474.827	453.27	516.959	500.43	430.382	377.286	351.56	448.43	456.699	419.834	401.094	430.831	400.277	438.837	371.334	372.986	250.051	282.814	292.49	473.595	459.008	478.472	608.825	636.198	636.774	376.144	453	413.517	484.379	421.623	345.762
K03520_3033_C.N.P.S.Fe.Cycle_Carbon.cycle_CO.oxidation.K03520.coxL	1180.16	1162.48	1439.36	1172.04	1349.3	1757.54	1446.57	1605.29	1841.69	1361.75	1269.49	1181.58	1568.16	1728.6	1759.29	1298.65	1529.99	1088.39	1590.53	1282.51	1407.5	1057.79	1082.83	1137.41	1622.47	1541.22	1581.52	1911.14	1964.75	1877.17	1346.98	1538.91	1314.49	1783.64	1488.15	1274.25
K00368_3034_C.N.P.S.Fe.Cycle_Nitrogen.cycle_Denitrification.K00368.nirK	578.927	708.002	563.541	596.579	698.253	472.393	448.962	421.898	419.985	266.804	562.99	419.211	341.3	315.491	337.762	322.843	363.599	321.034	566.189	556.514	418.804	525.973	643.364	877.997	395.312	345.939	386.427	443.325	443.503	422.619	384.127	369.886	473.407	848.492	997.443	927.099
K00376_3035_C.N.P.S.Fe.Cycle_Nitrogen.cycle_Denitrification.K00376.nosZ	3.26782	3.84108	4.21512	5.59621	8.22193	17.5866	11.8541	21.4576	13.3958	1.85867	3.28692	2.25423	4.43186	9.9228	10.5287	4.64483	8.56131	5.00757	2.5356	1.05863	0.453857	2.11883	3.64321	3.97425	13.9418	5.44359	6.86107	27.8462	37.566	28.167	4.17787	1.32351	1.50917	11.5198	12.5436	4.19921
K02305_3036_C.N.P.S.Fe.Cycle_Nitrogen.cycle_Denitrification.K02305.norC	109.412	117.18	125.37	93.3361	66.7866	86.7458	76.2613	56.2169	62.8295	54.5102	143.203	116.087	55.3032	65.1143	60.7842	38.4687	37.8168	31.9298	102.442	155.093	143.605	182.145	166.757	190.095	54.3148	37.5546	40.0629	82.9444	78.4896	87.8069	81.0604	72.4993	80.8324	208.275	223.221	282.068
K04561_3037_C.N.P.S.Fe.Cycle_Nitrogen.cycle_Denitrification.K04561.norB	21.9869	28.4908	44.9023	36.9422	49.7797	94.9332	88.0233	97.8629	110.333	48.188	83.1356	68.13	43.7423	75.4668	74.429	22.3417	34.4917	25.0504	38.6937	12.2435	21.2649	73.9949	78.7876	88.0082	103.276	49.793	64.0243	68.3902	88.183	89.6953	47.233	42.6184	43.3724	54.9994	72.731	68.4775
K00394_3038_C.N.P.S.Fe.Cycle_Sulfur.cycle_Dissmilatory.sulfate.reduction.K00394.aprA	7.57323	7.75385	10.8048	4.12491	6.51746	19.1633	11.3827	9.40056	15.4596	13.2103	8.00712	13.0817	15.6493	24.6635	17.275	4.27382	3.61035	3.75257	12.599	9.98786	5.87367	6.39261	6.84434	9.24144	13.1119	6.08216	8.13491	26.7928	24.8608	36.8151	12.7027	11.6732	11.608	19.4063	11.7732	9.30704
K00395_3039_C.N.P.S.Fe.Cycle_Sulfur.cycle_Dissmilatory.sulfate.reduction.K00395.aprB	21.6154	30.6877	39.9335	27.1901	30.7605	28.5781	27.5708	12.3789	22.1023	17.092	31.7102	21.4237	14.8428	10.4857	16.086	25.8142	15.1139	24.3153	24.2602	31.3877	28.8584	21.5822	15.986	24.6075	19.224	17.8519	18.4324	14.9534	15.1104	22.0043	16.8449	15.6961	28.3139	31.6329	28.7851	35.3095
K00016_3040_C.N.P.S.Fe.Cycle_Carbon.cycle_Fermentation.K00016.LDH	51.4249	49.7335	37.18	40.8042	33.095	41.9158	42.193	36.9069	44.8744	36.3478	59.1199	52.9218	62.9312	50.1757	53.3042	68.1021	79.6537	60.9436	57.7569	38.2779	46.6024	85.9448	108.671	104.002	44.1692	49.6323	54.9813	48.6391	47.335	52.3054	28.0471	31.1312	42.8508	39.62	26.6718	42.6789
K03738_3041_C.N.P.S.Fe.Cycle_Iron.cycle_Ferric.reduction.K03738.aor	31.6916	51.4925	41.6001	61.1165	53.6839	143.279	92.6575	77.3786	76.1918	56.4488	36.2019	39.0538	105.083	110.592	113.459	21.5047	36.1324	25.3506	59.4798	31.5178	34.5733	23.4608	31.9179	32.8222	96.69	47.3614	72.7367	177.025	185.051	181.58	40.4967	55.9118	44.5817	87.6948	57.7887	39.6479
K04755_3042_C.N.P.S.Fe.Cycle_Iron.cycle_Ferric.reduction.K04755.fdx	261.528	244.902	304.396	318.074	309.1	325.908	313.64	273.055	358.277	202.181	234.162	204.736	295.929	274.83	263.475	317.685	296.871	272.389	273.842	253.131	240.674	197.654	221.652	216.726	307.855	300.309	304.318	219.618	217.095	205.311	183.579	229.579	204.445	278.09	251.002	225.515
K05337_3043_C.N.P.S.Fe.Cycle_Iron.cycle_Ferric.reduction.K05337.fer	174.335	174.027	199.98	128.576	186.569	128.946	194.091	207.823	190.729	233.126	217.489	226.144	180.079	150.887	159.104	240.104	232.312	343.676	260.354	348.521	291.448	212.211	193.033	144.063	117.986	249.383	169.092	123.05	141.098	170.142	230.701	262.142	257.798	186.797	144.387	189.915
K05524_3044_C.N.P.S.Fe.Cycle_Iron.cycle_Ferric.reduction.K05524.fdxA	201.804	209.56	233.492	174.439	171.849	277.237	216.268	234.163	214.911	166.54	210.359	151.164	197.493	209.683	214.131	196.987	208.817	248.396	207.554	208.589	170.51	140.067	155.817	182.118	233.233	234.921	178.971	216.866	188.99	207.86	178.197	205.562	170.645	268.916	230.418	185.07
K03711_3045_C.N.P.S.Fe.Cycle_Iron.cycle_Ferric.transport.K03711.fur	178.582	162.659	178.662	173.489	202.926	175.624	178.218	198.043	201.302	240.779	210.573	180.058	221.76	198.619	240.063	226.816	211.226	243.562	208.094	182.28	201.724	174.72	180.686	192.582	202.069	191.727	202.24	172.386	169.995	164.03	227.741	221.007	218.32	172.225	188.59	165.335
K04758_3046_C.N.P.S.Fe.Cycle_Iron.cycle_Ferric.transport.K04758.feoA	27.4723	23.3456	41.6756	32.0654	36.652	18.7722	32.8356	30.0159	24.7943	13.2903	23.2976	21.8474	37.0381	24.8623	22.1447	37.7461	39.779	42.9958	29.0525	28.8847	25.9669	26.1527	35.699	22.9632	23.827	25.1955	60.7545	36.0295	40.4774	31.0668	20.3075	27.0424	16.8556	14.5959	20.0035	24.9867
K04759_3047_C.N.P.S.Fe.Cycle_Iron.cycle_Ferric.transport.K04759.feoB	63.7904	49.0098	80.6964	50.5618	55.3713	45.8326	45.6796	40.2377	41.7717	68.8539	58.8668	53.4614	63.9518	37.7706	66.1219	88.4822	67.7909	49.6618	59.4092	87.8642	85.4575	60.8807	54.7025	90.2868	47.1864	48.5592	47.0449	30.0419	23.2425	34.5876	61.4385	68.5252	56.6788	51.368	71.2908	58.5217
K09825_3048_C.N.P.S.Fe.Cycle_Iron.cycle_Ferric.transport.K09825.perR	76.5516	68.4571	59.92	74.3737	75.5038	68.5967	68.8694	52.7645	61.5714	86.0204	72.2079	77.177	57.6871	49.7129	62.3259	72.9473	74.4982	77.0238	68.429	52.5169	60.3926	54.0032	63.6997	75.109	67.0781	54.1177	66.1074	57.8706	50.0681	55.4231	81.8994	73.0934	69.7594	61.9643	68.7196	62.6594
K09826_3049_C.N.P.S.Fe.Cycle_Iron.cycle_Ferric.transport.K09826.irr	35.8685	28.6649	34.2903	24.8254	32.7643	28.1681	23.2947	27.967	38.0144	50.5009	28.6144	31.7153	31.9571	28.5128	35.5369	33.3063	39.7806	43.6942	36.8044	28.7226	35.5445	28.4323	28.6918	36.6898	42.8454	29.8922	37.5159	27.2095	22.8979	27.9846	54.9813	49.4429	36.5964	27.2261	35.9918	31.7253
K13283_3050_C.N.P.S.Fe.Cycle_Iron.cycle_Ferric.transport.K13283.fieF	12.2858	8.05368	9.60859	16.782	7.27154	5.16484	11.6212	6.2165	7.55016	10.1474	15.2121	19.2172	1.28821	6.52425	5.28859	8.01694	5.21969	6.22682	6.43218	7.55141	8.33198	9.82605	12.6159	11.5935	7.28985	9.08257	12.8506	2.06849	3.56405	3.57892	12.3235	13.8277	11.5617	7.11624	5.9123	7.34539
K22297_3051_C.N.P.S.Fe.Cycle_Iron.cycle_Ferric.transport.K22297.furA	27.6461	23.1865	29.0831	27.5746	33.619	19.0999	32.6318	52.6502	34.303	42.4885	49.4644	40.1363	25.7681	34.0832	21.93	31.2764	37.4406	34.3873	21.9174	20.8669	33.516	24.4287	35.9027	27.1638	14.5745	34.6036	25.7065	19.2636	15.153	13.0387	38.4895	42.6438	43.8563	26.4742	29.0506	25.0384
K21567_3052_C.N.P.S.Fe.Cycle_Iron.cycle_Ferrous.oxidation.K21567.fnr	148.191	146.61	144.601	204.086	199.731	123.336	77.4847	98.9491	119.281	127.384	178.32	139.253	148.717	129.049	174.787	140.849	137.875	132.031	185.567	179.197	182.708	129.859	161.799	145.753	134.23	111.517	114.099	89.3353	100.63	93.5009	147.477	142.068	135.825	137.762	165.069	147.534
K22362_3053_C.N.P.S.Fe.Cycle_Iron.cycle_Ferrous.oxidation.K22362.amoF	2.10852	3.98781	2.07114	6.86677	6.19976	11.2975	2.86137	3.10188	9.70473	2.21418	1.57727	0.977865	4.25697	7.66117	6.46091	3.08175	4.02992	3.41511	6.95304	1.96092	1.36566	1.21408	1.65411	3.56365	7.348	5.55304	5.17468	11.7519	13.0965	7.28954	1.81835	1.61372	2.49843	9.20548	5.46049	2.14297
K00200_3054_C.N.P.S.Fe.Cycle_Carbon.cycle_Methanogenesis.K00200.fwdA	26.2404	18.3002	28.9307	21.361	20.0511	50.1014	22.3945	19.2649	50.5565	12.9456	12.7366	14.7191	35.2163	51.6458	39.7308	19.7073	22.6764	16.4392	25.1765	47.1402	24.9966	10.4257	13.9803	18.1725	52.5048	26.9902	28.7036	26.1147	37.5275	40.8938	18.7715	21.9615	20.1257	32.5531	22.3542	22.2913
K00201_3055_C.N.P.S.Fe.Cycle_Carbon.cycle_Methanogenesis.K00201.fwdB	11.6993	15.3709	15.7703	15.2007	14.0698	40.3828	15.6112	12.1238	33.7173	7.18035	6.03646	8.30458	30.2111	38.0932	34.7528	15.8675	13.9862	10.059	15.5743	18.2274	16.2785	6.22665	12.5316	8.80918	51.4237	19.1774	24.3996	44.295	33.5449	45.5998	9.87381	10.803	11.8252	10.429	24.8619	7.76477
K00202_3056_C.N.P.S.Fe.Cycle_Carbon.cycle_Methanogenesis.K00202.fwdC	9.21982	13.9459	7.79263	3.08485	5.4031	9.25126	7.51639	7.34885	8.96937	5.10591	4.23805	3.04613	14.8555	18.2689	3.27977	3.35256	9.67178	5.46534	6.06897	9.22619	4.25002	5.42526	6.42084	6.17432	9.92685	8.46272	8.73943	14.6699	8.34038	5.97104	8.45958	9.54207	5.09603	3.79672	5.86726	4.86961
K00203_3057_C.N.P.S.Fe.Cycle_Carbon.cycle_Methanogenesis.K00203.fwdD	1.69696	2.6261	5.59392	4.89685	10.9261	10.9221	6.32489	10.1196	9.07066	5.14517	5.35969	1.91538	26.2	22.922	20.6111	16.1224	11.0092	10.101	5.62263	4.2992	7.75688	0.733331	1.85475	0.683592	15.9795	12.7037	12.7462	27.4116	30.0613	34.7185	6.60438	9.20673	3.46659	6.97727	3.29276	3.21916
K01499_3058_C.N.P.S.Fe.Cycle_Carbon.cycle_Methanogenesis.K01499.mch	26.7185	16.8738	26.5647	40.6793	37.6113	64.4264	51.74	50.3156	52.734	17.8176	18.5034	17.5122	76.2905	56.5373	46.441	34.5999	49.7963	27.4431	27.1734	22.1459	22.057	12.0205	16.4704	13.0326	59.0463	39.0185	51.2133	64.5116	60.0914	54.0045	20.2619	25.3523	20.5945	40.8184	30.4195	18.363
K03388_3059_C.N.P.S.Fe.Cycle_Carbon.cycle_Methanogenesis.K03388.hdrA2	47.3726	46.4026	59.3998	56.2099	50.9378	66.7657	65.2366	51.0306	55.7266	60.0766	42.3117	46.5595	69.0295	82.6672	92.9532	63.8115	57.2589	58.0031	39.8302	54.9647	60.344	29.2827	29.7946	40.4543	67.5669	50.5241	53.3436	63.705	57.9203	66.8948	60.9214	63.523	53.4046	43.9808	32.7807	49.4481
K00362_3060_C.N.P.S.Fe.Cycle_Nitrogen.cycle_Nitrate.reduction.K00362.nirB	450.065	428.131	483.718	392.085	426.48	472.696	456.41	483.015	542.954	567.676	534.854	510.004	622.066	614.8	625.3	569.967	541.55	435.592	473.078	503.081	570.276	387.122	413.713	405.64	538.865	467.71	455.408	538.616	516.73	500.158	590.516	617.583	541.679	500.752	442.533	496.477
K00366_3061_C.N.P.S.Fe.Cycle_Nitrogen.cycle_Nitrate.reduction.K00366.nirA	398.55	352.716	357.226	367.999	336.038	346.161	331.055	323.002	373.497	403.241	375.075	408.48	436.781	432.333	490.907	426.315	413.696	333.934	357.325	383.518	433.014	325.232	323.346	330.277	398.073	360.359	336.332	349.609	344.98	368.213	411.693	397.089	375.776	336.405	339.711	308.812
K00372_3062_C.N.P.S.Fe.Cycle_Nitrogen.cycle_Nitrate.reduction.K00372.nasA	77.2007	86.8134	110.564	92.5749	101.9	155.27	106.047	107.745	147.717	122.137	156.515	108.29	158.261	186.638	183.971	98.6139	131.171	83.2443	133.924	122.205	138.28	108.002	98.6497	110.297	141.604	100.137	123.292	177.769	204.153	180.911	115.443	120.786	124.412	127.92	123.136	120.873
K02567_3063_C.N.P.S.Fe.Cycle_Nitrogen.cycle_Nitrate.reduction.K02567.napA	17.9936	11.6597	40.312	19.6381	19.7516	40.0306	19.9436	27.3541	49.3831	37.6491	26.7585	19.0248	31.4162	71.6888	60.9964	10.534	14.3818	10.211	22.0416	11.9467	9.26777	20.5449	17.2516	21.9047	36.1506	21.4692	33.4948	61.5638	58.8252	59.8182	23.5072	38.4682	23.0577	33.1044	28.0053	29.5897
K02568_3064_C.N.P.S.Fe.Cycle_Nitrogen.cycle_Nitrate.reduction.K02568.napB	2.5175	1.85907	7.03388	2.27684	5.24547	11.0599	2.58165	6.19116	5.56074	1.6911	8.37677	1.34282	4.26831	9.30751	7.91371	5.38264	3.51487	3.68646	4.12777	5.06868	2.07588	3.16677	1.83986	7.03285	9.58844	4.84155	6.4482	12.5552	19.3657	11.8282	4.81226	8.53388	4.45191	3.38114	6.32817	2.40096
K15864_3065_C.N.P.S.Fe.Cycle_Nitrogen.cycle_Nitrate.reduction.K15864.nirS	0.833899	0.993956	0.616733	2.203	1.63665	10.4581	2.48245	2.96392	8.79939	0.44625	0.154092	0.048583	9.163	11.0966	13.7011	5.56363	3.31376	3.30334	2.06938	0.526895	0.154269	0	0.217498	0.138333	7.96669	6.10664	6.78306	10.8758	11.0764	9.60928	0.738481	0.196729	0.426276	4.17625	3.24978	0.821977
K02575_3066_C.N.P.S.Fe.Cycle_Nitrogen.cycle_Nitrate.transporter.K02575.NRT	71.7182	89.8351	104.579	45.9974	50.2897	62.667	96.2801	93.7605	87.0983	95.7917	113.949	98.2528	65.6927	71.4558	64.1288	63.9169	44.6805	44.1725	78.5117	102.103	84.5494	70.6638	92.9212	93.3566	44.9181	61.7969	42.8658	78.198	102.36	93.3648	138.695	110.946	101.146	117.884	114.844	109.519
K15576_3067_C.N.P.S.Fe.Cycle_Nitrogen.cycle_Nitrate.transporter.K15576.nrtA	13.3618	20.3266	28.2123	68.405	59.2098	135.645	63.6069	71.7746	143.293	3.73818	4.93112	2.15684	157.066	147.173	177.939	112.158	116.314	105.679	54.6475	30.5986	26.5526	8.88372	11.7447	11.9256	137.36	100.896	97.6099	115.888	124.466	131.398	2.41593	7.58655	5.93827	57.9423	41.7385	27.4091
K15577_3068_C.N.P.S.Fe.Cycle_Nitrogen.cycle_Nitrate.transporter.K15577.nrtB	12.9708	18.1737	32.7832	51.0577	47.6207	101.633	58.8624	70.8183	88.3459	0.588694	1.7408	0.913761	115.883	87.046	118.283	68.554	76.3806	65.7054	44.3465	20.2	27.4615	10.5091	4.99569	7.93018	87.8681	65.6749	68.1993	78.165	86.5574	92.0255	1.41351	8.38357	1.55218	38.5142	25.0505	7.39606
K15578_3069_C.N.P.S.Fe.Cycle_Nitrogen.cycle_Nitrate.transporter.K15578.nrtC	8.48339	16.7225	26.3592	45.2464	50.2714	91.0952	43.7308	53.9449	93.5651	3.3138	6.24068	2.34156	82.9511	83.9448	90.1432	54.4815	68.6357	50.8978	32.884	20.4639	22.3813	5.51641	6.47036	8.26477	86.4495	88.2542	73.8068	106.691	87.8707	112.435	8.67759	11.1223	9.16079	53.6502	38.4454	10.0409
K15579_3070_C.N.P.S.Fe.Cycle_Nitrogen.cycle_Nitrate.transporter.K15579.nrtD	1.27555	5.11815	16.9721	28.8962	23.3476	48.5165	21.4428	30.4183	51.053	3.17136	4.45587	2.20019	37.4243	53.6375	56.5682	24.9788	31.9274	26.714	15.0274	5.21731	3.31046	3.22683	2.21026	4.27194	46.6416	61.2681	45.3174	79.449	54.2021	76.7919	6.58364	8.78484	7.77374	29.3705	24.8154	3.64804
K10944_3071_C.N.P.S.Fe.Cycle_Nitrogen.cycle_Nitrification.K10944.pmoA	3.41081	4.4801	2.93828	4.83453	4.80446	8.7398	2.18869	1.99878	3.2941	3.48476	3.61519	3.6314	4.81134	3.35625	3.45094	0.342993	2.56364	0.851734	2.86952	3.82709	5.44828	2.15182	1.45507	1.01534	4.17127	3.33436	2.70204	10.4373	8.5198	10.5922	2.65825	3.04895	7.51997	5.74001	2.0467	2.3259
K10945_3072_C.N.P.S.Fe.Cycle_Nitrogen.cycle_Nitrification.K10945.pmoB	5.88142	4.72634	4.09336	4.33752	1.91746	9.82622	2.31872	1.53656	4.12725	5.68743	4.73644	6.36422	4.00169	7.24752	5.03134	0.69126	3.5447	1.36779	2.29707	5.21592	5.87787	2.0694	2.47449	5.38816	5.88265	3.32165	2.38306	22.3788	6.91033	11.5645	1.80983	4.94984	2.18167	8.64676	2.55069	2.62983
K10946_3073_C.N.P.S.Fe.Cycle_Nitrogen.cycle_Nitrification.K10946.pmoC	4.46805	4.79325	3.23542	9.15396	4.92997	20.0656	8.3334	2.39709	2.82129	2.3531	7.37533	6.57895	4.33179	7.18837	3.4364	1.60089	3.44999	5.92176	4.77923	8.53427	7.44182	2.97906	4.52878	4.71698	2.82576	6.11108	4.781	7.53055	8.32515	7.11903	4.99118	2.01888	6.63361	6.58317	3.44637	6.1278
K00370_3074_C.N.P.S.Fe.Cycle_Nitrogen.cycle_Nitrite.oxidoreduction.K00370.narG	14.0953	20.149	45.3927	12.9925	27.3561	135.959	90.8965	124.927	91.6189	58.3188	61.2863	46.0245	33.9093	77.9029	51.2229	10.6799	24.8682	12.857	17.1506	4.72107	10.2379	14.5934	24.1137	44.7327	80.6614	16.952	32.084	105.431	107.483	93.6936	48.9032	66.431	38.3091	134.754	71.4527	36.7878
K00371_3075_C.N.P.S.Fe.Cycle_Nitrogen.cycle_Nitrite.oxidoreduction.K00371.narH	3.99498	14.419	30.459	3.92993	8.19148	46.3949	52.8829	58.8829	28.6407	21.7652	32.2987	15.2894	13.7381	26.1018	25.9609	7.23367	4.15422	6.15856	13.9764	7.80863	2.28537	5.12908	5.10466	15.2546	25.5101	6.2557	12.7826	37.6279	56.2014	49.6374	17.0453	21.7698	18.3895	71.8475	32.9714	17.8696
K00265_3076_C.N.P.S.Fe.Cycle_Nitrogen.cycle_Nitrogen.assimilation.K00265.gltB	520.528	525.763	614.792	651.997	688.343	806.163	563.844	606.139	843.923	628.96	616.991	531.738	1069.08	1018.2	1086.43	779.894	752.872	517.303	599.688	606.266	769.285	426.195	468.72	479.865	815.452	688.785	665.135	719.768	737.649	712.803	623.424	666.849	568.454	610.802	577.781	522.488
K00284_3077_C.N.P.S.Fe.Cycle_Nitrogen.cycle_Nitrogen.assimilation.K00284.GLU	520.647	523.793	618.052	650.693	687.8	815.272	564.734	607.652	853.544	630.297	620.244	535.037	1085.81	1037.55	1107.5	781.357	754.167	520.056	600.167	605.554	766.625	424.088	469.288	480.466	824.594	693.795	668.574	722.27	740.779	716.022	624.784	669.169	569.311	617.646	581.193	523.033
K01915_3078_C.N.P.S.Fe.Cycle_Nitrogen.cycle_Nitrogen.assimilation.K01915.glnA	683.366	666.042	830.942	787.919	928.824	1002.5	765.069	856.114	1050.38	833.702	720.315	714.768	1308.37	1340.88	1258.94	947.992	999.366	814.866	832.322	789.764	936.564	536.672	579.849	602.285	1045.6	960.858	905.11	1055.69	1116.68	1063.29	786.813	935.358	777.354	789.225	758.983	641.531
K02584_3079_C.N.P.S.Fe.Cycle_Nitrogen.cycle_Nitrogen.fixation.K02584.nifA	708.83	683.681	393.751	944.066	581.592	520.508	454.099	266.163	406.381	379.101	643.42	573.374	421.096	391.135	445.652	362.618	302.955	252.536	608.765	732.612	718.122	655.005	762.776	800.881	390.544	390.991	387.947	455.071	422.621	484.421	366.391	312.718	387.61	424.731	486.352	691.597
K02597_3080_C.N.P.S.Fe.Cycle_Nitrogen.cycle_Nitrogen.fixation.K02597.nifZ	32.4278	33.6517	30.8022	55.2864	53.4108	39.0319	58.8623	42.7994	41.235	56.1698	50.8593	58.0855	30.7136	21.5512	38.451	44.7483	44.3112	36.9138	47.3727	26.3326	39.8672	58.1002	56.9069	64.1441	32.556	38.8704	38.8152	25.223	22.2531	26.0407	46.4765	44.467	42.7349	37.9965	63.071	59.8615
K00937_3081_C.N.P.S.Fe.Cycle_Phosphorus.cycle_Oxidative.phosphorylation.K00937.ppk1	327.401	289.7	347.17	376.017	391.693	419.851	361.405	391.296	432.244	366.917	341.238	301.994	470.782	456.593	483.466	406.963	433.324	330.369	357.576	358.971	359.403	311	337.665	336.028	406.18	387.475	395.067	434.713	436.891	435.923	329.965	365.791	328.395	286.34	336.567	311.143
K01083_3082_C.N.P.S.Fe.Cycle_Phosphorus.cycle_Phytase.K01083.phytase	51.0061	51.4535	44.8636	67.1049	69.8889	83.0235	58.1517	50.2035	69.8604	37.4784	49.486	48.2875	151.579	105.476	122.951	59.3001	64.6231	48.5049	46.7138	43.4136	50.8435	38.3165	37.9411	38.822	79.4666	58.5395	64.4106	126.009	148.88	148.079	48.1868	42.8234	45.212	44.6773	37.9045	56.1145
K01507_3083_C.N.P.S.Fe.Cycle_Phosphorus.cycle_Polyphatase.K01507.ppa	139.103	155.237	151.964	150.816	185.588	138.922	167.377	184.231	170.755	161.974	144.079	140.492	209.59	147.632	167.524	194.56	168.766	193.344	132.443	157.896	143.418	164.331	148.334	165.548	179.052	183.992	176.421	171.939	169.369	170.844	179.11	174.999	146.304	153.922	139.872	188.541
K01515_3084_C.N.P.S.Fe.Cycle_Phosphorus.cycle_Polyphatase.K01515.nudF	216.09	198.509	193.089	190.379	194.022	163.995	188.088	208.951	184.741	290.354	194.41	231.883	204.025	185.441	190.802	233.578	231.076	231.445	177.641	218.424	245.58	228.648	230.67	197.944	224.942	188.293	194.212	205.121	220.142	231.946	278.12	239.769	232.714	175.446	167.753	185.696
K01520_3085_C.N.P.S.Fe.Cycle_Phosphorus.cycle_Polyphatase.K01520.dut	64.0473	57.796	51.4959	49.6504	61.4457	67.1472	44.9008	52.5386	61.6324	77.1747	56.2571	58.1236	50.7426	55.6014	81.3867	85.5072	68.2455	94.9459	59.3178	88.0514	60.0715	46.5214	62.6581	54.1169	72.9479	59.1341	69.0131	97.0682	86.7105	78.9384	64.916	80.1849	60.4186	67.3586	58.5412	44.8349
K06019_3086_C.N.P.S.Fe.Cycle_Phosphorus.cycle_Polyphatase.K06019.ppaX	9.88473	15.1653	9.54979	12.6966	16.8858	13.0577	12.5417	11.1438	15.5882	13.9725	18.5976	19.1433	9.13403	10.3365	18.1319	5.21147	12.1411	13.3512	9.15185	14.077	16.4889	8.09331	8.74773	8.2121	11.5511	9.00398	13.7216	14.6581	16.1922	14.9324	16.2461	12.9789	15.0164	16.1906	10.4479	13.0832
K07043_3087_C.N.P.S.Fe.Cycle_Phosphorus.cycle_Polyphatase.K07043.upp	58.446	66.1737	66.4582	108.933	82.9303	67.217	83.1751	70.4869	75.7359	102.265	88.242	91.6683	79.0817	63.037	92.9703	95.953	70.0387	82.2534	73.5779	82.5133	71.3587	72.2536	75.5736	90.0709	77.1746	87.9539	69.0375	69.9152	59.7291	55.9809	90.552	72.7377	83.3673	60.3045	61.3239	66.206
K08483_3088_C.N.P.S.Fe.Cycle_Phosphorus.cycle_Substrate.phosphorylation.K08483.ptsI	111.703	115.653	117.309	165.017	154.672	200.081	164.468	143.379	189.117	95.7254	105.199	105.775	232.72	213.524	240.838	162.802	163.224	131.235	135.255	136.074	123.644	104.07	118.329	127.802	194.333	144.852	181.593	180.674	183.519	173.105	99.872	103.627	103.838	141.804	127.616	116.052
K17218_3089_C.N.P.S.Fe.Cycle_Sulfur.cycle_Sulfide.oxidation.K17218.sqr	61.7251	72.0992	89.3203	56.2007	86.2851	106.219	107.523	137.248	138.246	60.5407	55.0089	46.465	106.525	119.043	100.655	66.0954	88.0964	55.4459	61.725	69.9219	75.142	49.649	48.3167	44.2168	106.283	104.001	103.732	136.154	151.49	129.843	67.8217	75.4494	60.3565	110.302	64.6982	53.8493
K00380_3090_C.N.P.S.Fe.Cycle_Sulfur.cycle_Sulfide.reduction.K00380.cysJ	79.8042	56.9007	71.9909	97.8268	98.8901	84.8353	78.2893	87.3414	106.715	69.6404	69.708	61.8413	100.038	74.6057	92.1415	112.013	115.053	100.184	92.1438	84.981	86.2449	90.7484	78.4876	68.4651	102.479	93.1301	99.9797	74.8449	81.0944	77.0453	78.0177	72.4444	75.5526	59.652	67.1091	58.3308
K00381_3091_C.N.P.S.Fe.Cycle_Sulfur.cycle_Sulfide.reduction.K00381.cysI	155.084	144.167	167.283	164.279	147.733	191.706	158.978	145.216	213.588	165.013	154.429	151.448	263.344	268.237	300.662	234.461	199.532	161.79	169.407	178.969	192.466	158.617	153.416	140.463	227.838	181.885	170.606	191.265	205.449	220.46	164.655	162.57	153.102	157.235	156.138	137.269
K00392_3092_C.N.P.S.Fe.Cycle_Sulfur.cycle_Sulfide.reduction.K00392.sir	218.374	204.168	214.123	227.714	209.673	251.257	203.856	191.853	244.74	264.154	237.505	238.81	327.212	327.98	358.539	271.319	257.248	196.762	212.37	243.597	267.303	215.648	202.705	204.898	273.009	218.002	214.639	234.961	242.503	251.078	242.91	252.792	235.972	221.257	218.34	184.521
K00456_3093_C.N.P.S.Fe.Cycle_Sulfur.cycle_Sulfur.mineralization.K00456.CDO1	20.6315	16.1516	15.1861	37.6895	22.0827	15.9065	15.6782	8.8953	10.3508	16.0788	31.3652	27.6988	12.6047	5.88906	7.34978	11.1272	9.79701	12.9237	21.1	23.7078	20.5861	28.8705	24.9312	33.3468	10.0809	12.0724	9.57755	20.9615	3.90313	4.23081	18.3784	15.9721	17.8406	24.2	29.9364	39.5456
K01011_3094_C.N.P.S.Fe.Cycle_Sulfur.cycle_Sulfur.mineralization.K01011.TST	246.846	256.613	256.188	237.223	269.765	274.763	273.901	308.273	271.742	286.822	245.521	254.451	337.628	324.69	289.521	259.17	282.969	269.783	288.885	272.998	270.288	194.083	191.002	206.439	249.657	291.698	285.532	286.662	294.009	276.743	327.053	306.642	292.07	308.99	235.069	236.693
K17226_3095_C.N.P.S.Fe.Cycle_Sulfur.cycle_Sulfur.oxidation.K17226.soxY	99.0481	83.5868	107.287	111.972	89.3066	130.061	93.4715	111.208	150.235	30.4178	40.1044	34.0705	181.908	95.07	157.382	113.633	133.856	134.089	83.7168	103.829	88.7762	53.1275	54.2121	77.44	130.207	94.1976	137.378	89.62	87.147	129.65	37.1843	55.3023	47.2101	106.22	58.3754	71.3149
K17227_3096_C.N.P.S.Fe.Cycle_Sulfur.cycle_Sulfur.oxidation.K17227.soxZ	63.7271	55.5317	72.6018	77.8635	59.8138	99.758	75.1544	72.1553	102.146	15.1419	19.4802	16.2874	152.521	64.1209	102.622	69.0302	75.3945	91.6343	56.0891	61.6601	57.3929	35.1211	35.39	41.0475	95.2651	67.5005	107.743	72.5399	69.7774	108.83	21.5142	28.296	29.8395	83.6246	45.5737	54.7968
latitude	29.77	29.77	29.77	33.4956	33.4956	33.4956	42.2	42.2	42.2	23.16	23.16	23.16	39.63	39.63	39.63	50.93	50.93	50.93	29.25	29.25	29.25	23.45	23.45	23.45	47.13	47.13	47.13	22.42	22.42	22.42	29.81	29.81	29.81	21.61	21.61	21.61
longitude	110.09	110.09	110.09	111.94	111.94	111.94	128.53	128.53	128.53	112.51	112.51	112.51	115.43	115.43	115.43	121.52	121.52	121.52	118.12	118.12	118.12	111.88	111.88	111.88	128.81	128.81	128.81	106.95	106.95	106.95	121.79	121.79	121.79	101.58	101.58	101.58
altitude	1436.21	1453.76	1415.33	1682.87	1630.14	1598.37	794.86	804.24	804.9	419.262	290.465	382.775	1320	1320	1360	895	880	862	495.926	570.353	654.165	543.84	535.6	483.07	482.517	475.146	485.652	305.25	245.875	255.48	384.199	341.664	475.104	712.02	725.35	767.77
MAP	2105.4	2105.4	2105.4	885.6	885.6	885.6	700	700	700	1985	1985	1985	650	650	650	500	500	500	1963.7	1963.7	1963.7	1743.8	1743.8	1743.8	676	676	676	1500	1500	1500	1551	1551	1551	1493	1493	1493
MAT	11.5	11.5	11.5	15.1	15.1	15.1	3.6	3.6	3.6	20.9	20.9	20.9	4.8	4.8	4.8	-4.7	-4.7	-4.7	15.3	15.3	15.3	19.6	19.6	19.6	-0.3	-0.3	-0.3	22	22	22	16	16	16	21.8	21.8	21.8
TC	13.28	12.19	11.23	7.5	8.32	5.63	9.82	11	10.58	5.78	3.03	3.19	5.89	5.6	8.77	16.53	16.82	10.65	5.97664	3.15285	3.57581	4.26	4.05	3.66	11.4	8.91	8.91	6.03	7.05	5.52	7.5	9.95	10.38	1.58	2.55	2.54
TN	0.83	0.81	0.82	0.5	0.53	0.48	0.8	0.98	0.79	0.37	0.24	0.21	0.42	0.48	0.65	0.71	0.82	0.53	0.32	0.15	0.18	0.28	0.29	0.25	0.71	0.47	0.52	0.59	0.72	0.58	0.51	0.58	0.69	0.16	0.22	0.2
TP	0.57	0.55	0.86	0.52	0.71	0.81	1.16	1.38	1.15	0.17	0.16	0.1	0.57	1.02	0.92	1.05	1.27	1.28	0.20448	0.086103	0.10557	0.07	0.1	0.09	1	0.6	0.7	0.8	1.27	0.98	0.35	0.32	0.49	0.31	0.25	0.18
pH	3.94	4.14	4.31	4.76	4.43	5.25	5.39	5.45	5.21	3.68088	3.8372	3.7208	7.22	6.6	6.64	4.79	4.85	5.02	4.90033	4.6777	4.26022	3.98	4.09	3.92	5.31	5.71	6.15	6.65	6.86	6.49	3.85	3.74	3.73	4.68	4.32	4.32
ACa	0.99	1.15	0.82	6.67	9.94	11.49	7.21	6.78	8.89	0.23	0.13	0.08	15.86	19.46	18.66	8.54	11.1	10	1.3239	0.49212	0.9063	0.12	0.13	0.2	13.81	9.04	11.53	10.51	14.53	8.86	1.08	1.05	0.95	0.35	0.4	0.12
AMg	2.44	3.4	3.15	6.27	4.94	3.89	4.39	2.99	4.26	0.97	1.71	0.71	9.29	9.42	7.79	3.47	4.26	6.42	1.8486	0.64872	1.1529	0.6	0.59	0.88	4.31	3.54	3.85	8.5	8.16	8.3	2.26	1.23	2.07	4.5	4.07	2.01
AFe	43.6	43.14	39.22	38.93	30.61	30.33	38.46	35.57	39.51	21.07	33.57	20.08	37.02	37.8	36.19	30.79	30.58	38.86	16.821	12.384	22.725	20.05	24.49	14.36	30.59	29.07	30.09	80.38	75.11	82.02	20.72	17.82	21.55	27.81	25.12	24.29
AK	10.72	12.17	15.47	14.67	18.61	20.52	14.89	14.33	14.72	13.46	24.62	14.61	17.11	18.97	15.68	10.5	12.8	16.52	28.053	35.028	32.031	7.96	7.91	31.35	15.87	15.34	15.48	3.81	2.3	3.24	24.39	21.35	18.5	12.6	11.59	8.12
C_N	16	15.0494	13.6951	15	15.6981	11.7292	12.275	11.2245	13.3924	15.6216	12.625	15.1905	14.0238	11.6667	13.4923	23.2817	20.5122	20.0943	18.677	21.019	19.8656	15.2143	13.9655	14.64	16.0563	18.9574	17.1346	10.2203	9.79167	9.51724	14.7059	17.1552	15.0435	9.875	11.5909	12.7
C_P	23.2982	22.1636	13.0581	14.4231	11.7183	6.95062	8.46552	7.97101	9.2	34	18.9375	31.9	10.3333	5.4902	9.53261	15.7429	13.2441	8.32031	29.2285	36.6172	33.8715	60.8571	40.5	40.6667	11.4	14.85	12.7286	7.5375	5.55118	5.63265	21.4286	31.0938	21.1837	5.09677	10.2	14.1111
N_P	1.45614	1.47273	0.953488	0.961538	0.746479	0.592593	0.689655	0.710145	0.686957	2.17647	1.5	2.1	0.736842	0.470588	0.706522	0.67619	0.645669	0.414062	1.56495	1.7421	1.70503	4	2.9	2.77778	0.71	0.783333	0.742857	0.7375	0.566929	0.591837	1.45714	1.8125	1.40816	0.516129	0.88	1.11111
soil_D	2.63544	2.63861	2.54289	2.63762	2.52743	2.56479	2.52187	2.56807	2.52355	2.65658	2.66587	2.61595	2.58742	2.48136	2.59054	2.66094	2.61212	2.61093	2.50751	2.54914	2.59308	2.62012	2.62393	2.54324	2.58695	2.60928	2.58299	2.53512	2.58559	2.53549	2.63853	2.63461	2.61055	2.64067	2.58207	2.56425
AllP_abu	478	407	381	153	138	99	90	95	90	193	130	236	369	216	161	432	117	69	262	138	472	220	193	195	133	104	107	228	285	255	260	223	229	174	263	241
AllP_bsa	28037.7	18685.8	20578.9	14437.8	16857.1	13846.6	30582.7	23164.1	15613.9	11501.1	13090.1	9809.67	9797.11	8740.19	9915.24	10824.4	18102.8	20390.6	13845.2	16576.2	21617.7	24231.5	27687.3	12907.3	12599.5	26348.3	7823.02	9168.87	7983.23	8630.47	17853.8	12910.2	7384.22	5623.44	25735.9	18944.7
AllP_rich	44	40	45	25	28	22	12	13	12	42	34	41	18	14	12	6	3	3	42	40	45	47	43	46	14	16	13	39	39	39	35	40	36	59	55	57
