# Supplementary material for: Bacterial genome size and gene functional diversity negatively correlate with taxonomic diversity along a pH gradient
Source: Nat Commun. 2023 Nov 17;14:7437. doi: 10.1038/s41467-023-43297-w (PMC10656551; doi:10.1038/s41467-023-43297-w)
Supplement: Supplementary file 7 — Source Data [file 41467_2023_43297_MOESM7_ESM.zip › Source Data/Supplementary Fig.1.xlsx]

## Sheet: Supplementary Fig.1a
	BD1203	BD1512	BD1623	BTM1323	BTM1515	BTM2317	CB0122	CB2009	CB2424	DHS0808	DHS0824	DHS0911	DL0810	DL0906	DL1904	GH1	GH2	GH4	GT0206	GT0910	GT2515	HS1433	HS1531	HS2325	LS11	LS15	LS9	NG14	NG7	NG8	TT0302	TT1201	TT1419	XS0601	XS0809	XS2022
OTU1	527	195	170	1147	761	743	1090	2514	406	65	32	16	263	43	221	490	841	459	622	83	84	43	48	113	1148	1155	1485	489	117	562	46	60	41	729	408	252
OTU10	138	132	43	34	4	81	2	1	1	72	233	230	2	45	1	10	23	19	210	499	352	879	665	235	11	24	27	28	130	25	95	114	60	21	27	169
OTU1000	1	2	1	4	0	0	0	0	1	19	10	10	0	0	0	0	0	0	0	0	0	1	5	0	0	0	0	4	7	0	3	0	5	1	3	0
OTU10000	0	0	0	0	0	0	0	0	0	0	0	0	0	0	0	0	0	0	0	1	0	0	0	0	0	0	0	0	0	0	0	0	0	0	0	0
OTU10001	0	0	0	0	0	1	0	0	0	0	0	0	0	2	0	0	0	0	0	0	0	0	0	0	2	0	0	0	0	0	0	0	0	0	0	0
OTU10002	0	0	0	0	0	0	0	0	0	0	0	0	2	1	0	0	0	0	0	0	0	0	0	0	0	0	0	0	0	0	0	0	0	0	0	0
OTU10003	0	0	0	0	0	0	1	0	0	0	0	0	0	1	0	0	0	0	0	0	0	0	0	0	0	1	0	0	0	0	0	0	0	1	0	0
OTU10004	0	0	0	0	0	0	3	1	0	0	0	0	0	0	0	0	0	0	0	0	0	0	0	0	0	0	1	0	0	0	0	0	0	0	0	0
OTU10005	0	0	0	1	0	0	0	0	2	0	0	0	0	0	0	0	0	0	0	0	0	0	0	0	0	0	0	1	0	0	0	0	0	0	0	0
OTU10006	0	0	0	0	1	0	0	0	0	0	0	0	0	0	0	0	0	0	0	0	0	0	0	0	0	0	1	1	0	0	0	0	0	0	0	0
OTU10007	0	0	0	0	0	0	2	1	0	0	0	0	0	0	0	0	0	0	0	0	0	0	0	0	1	0	0	1	0	0	0	0	0	0	0	0
OTU10008	0	0	0	0	0	0	0	0	0	0	0	0	0	0	0	0	0	0	0	0	0	0	0	0	0	0	0	0	0	1	0	0	0	0	0	0
OTU10009	0	0	0	0	0	0	0	0	1	0	0	0	0	1	0	0	0	0	0	0	0	0	0	0	0	0	0	0	0	0	0	0	0	0	0	0
OTU1001	0	6	1	2	2	2	9	0	3	1	0	0	3	5	8	0	0	0	2	0	6	0	0	0	1	0	0	74	15	59	0	0	0	0	6	0
OTU10010	0	0	0	0	0	0	0	0	0	0	0	0	0	0	0	0	0	0	0	0	0	0	0	0	0	0	0	0	0	0	0	0	0	0	0	0
OTU10011	0	0	0	0	0	1	0	0	0	0	0	0	0	0	0	0	0	0	0	0	0	0	0	0	0	0	0	0	0	0	0	0	0	0	0	0
OTU10012	0	0	0	0	0	0	0	0	0	0	0	0	1	0	0	0	0	0	0	1	0	0	0	0	0	0	0	0	0	0	0	0	0	0	1	0
OTU10013	0	0	0	0	0	0	0	0	0	0	0	0	0	0	0	0	0	0	0	0	0	0	0	0	0	1	0	0	0	0	0	0	0	0	0	0
OTU10014	0	0	2	0	0	1	0	0	0	0	0	0	0	0	0	1	0	0	0	1	0	0	0	0	0	0	1	0	0	0	1	0	1	0	1	0
OTU10015	0	0	0	0	0	0	0	0	0	0	0	0	2	0	1	0	0	0	0	0	0	0	0	0	0	0	0	0	0	0	0	0	0	0	0	0
OTU10016	0	0	0	0	0	0	0	0	0	0	0	0	0	0	0	1	1	0	0	0	0	0	0	0	0	0	0	0	0	0	0	0	0	0	0	0
OTU10017	0	0	0	0	1	0	0	0	0	0	0	0	0	0	0	0	0	0	0	0	0	0	0	0	0	0	0	0	0	0	0	0	0	2	0	0
OTU10018	0	0	0	0	0	0	0	0	1	0	0	0	0	0	0	0	0	0	0	0	0	0	0	0	0	0	0	0	0	0	0	0	0	0	0	0
OTU10019	0	0	0	1	0	0	0	0	0	0	0	0	0	0	0	0	0	0	0	0	0	0	0	0	0	0	0	0	1	0	0	0	0	0	0	0
OTU1002	0	1	2	1	0	0	0	0	0	0	3	1	1	0	0	0	3	0	3	0	0	0	14	2	0	2	2	2	1	3	7	0	0	4	16	4
OTU10020	0	0	0	0	0	0	0	0	0	0	0	0	0	0	0	0	0	0	0	1	0	0	1	0	0	0	0	0	0	0	0	0	0	0	0	0
OTU10021	0	0	0	0	0	0	0	1	1	0	0	0	0	0	0	0	0	0	0	0	0	0	0	0	0	0	0	0	0	0	0	0	0	0	0	0
OTU10022	3	0	0	11	0	2	0	0	0	0	0	0	1	0	3	0	0	0	0	0	0	0	0	0	0	1	0	0	0	0	0	0	1	1	2	0
OTU10023	0	1	1	0	0	0	0	0	0	0	0	0	0	0	0	0	0	0	0	0	0	0	0	0	0	0	0	0	1	0	0	0	0	0	0	0
OTU10024	0	0	0	0	0	0	0	0	1	0	0	0	0	0	1	0	0	0	0	0	0	0	0	0	1	0	1	0	0	0	0	0	0	1	0	1
OTU10025	0	0	0	0	0	0	0	0	0	0	0	0	0	1	0	0	0	0	1	0	0	0	0	0	0	0	0	0	0	2	0	0	0	0	0	0
OTU10026	0	0	0	0	0	1	0	0	1	0	0	0	0	0	0	0	0	0	0	0	0	0	0	0	1	1	0	1	0	0	0	0	0	0	0	1
OTU10027	0	0	0	0	0	0	0	0	3	0	0	0	1	2	2	0	0	0	0	0	0	0	0	0	0	0	0	0	0	0	0	0	0	1	0	0
OTU10028	0	0	0	0	0	0	0	0	0	0	0	0	0	0	0	0	0	0	0	0	0	0	0	0	0	0	0	0	0	0	0	0	0	0	0	0
OTU10029	0	0	0	0	0	0	0	0	0	0	0	0	0	1	1	0	0	0	0	0	0	0	0	0	0	0	0	0	0	0	0	0	0	0	0	0
OTU1003	0	0	0	0	2	4	4	4	9	0	0	0	2	6	3	0	0	0	0	0	0	0	0	0	5	3	0	0	0	0	0	0	0	0	0	0
OTU10030	0	0	0	0	0	0	0	0	0	0	0	0	0	0	0	0	0	0	0	0	0	0	0	0	0	0	0	0	0	0	0	0	0	0	0	0
OTU10031	0	0	0	0	0	0	0	0	1	0	0	0	0	0	0	0	0	0	1	0	0	0	0	0	0	0	0	2	0	0	0	0	0	0	0	0
OTU10032	0	0	0	0	0	0	0	0	0	0	0	0	0	0	0	0	0	0	0	0	0	0	0	0	0	0	0	0	0	0	0	0	0	0	0	0
OTU10033	0	0	0	1	1	0	0	0	0	0	0	0	0	1	0	0	0	0	0	0	0	0	0	0	0	0	0	0	0	0	0	0	0	0	0	0
OTU10034	0	0	0	0	0	1	0	0	1	0	0	0	0	0	0	0	0	0	0	0	0	0	0	0	0	0	0	0	0	0	0	0	0	0	0	0
OTU10035	0	0	0	1	1	0	4	3	3	0	0	0	2	0	0	7	7	2	0	0	0	0	0	0	2	1	0	0	0	0	0	0	0	0	0	2
OTU10036	0	0	0	0	0	1	0	0	1	0	0	0	0	0	0	0	1	0	0	0	0	0	0	0	0	0	0	0	0	0	0	0	0	0	0	0
OTU10037	0	0	0	0	0	0	0	0	0	0	0	0	0	1	0	0	0	0	0	0	0	0	0	0	0	0	0	0	0	0	0	0	0	0	0	0
OTU10038	0	0	1	0	0	0	0	0	0	0	0	0	0	0	0	0	0	0	0	0	0	0	0	0	1	0	0	0	0	0	0	0	0	0	0	0
OTU10039	0	0	0	0	0	0	0	0	1	0	0	0	0	0	0	0	0	0	0	0	0	0	0	0	0	0	0	0	0	0	0	0	0	0	0	0
OTU1004	0	4	1	0	0	1	1	0	0	6	10	9	0	1	0	3	0	1	4	4	6	14	17	10	0	3	3	2	11	2	15	8	3	1	2	6
OTU10040	0	0	0	0	1	0	0	0	0	0	0	0	1	0	0	0	1	0	0	1	0	0	0	1	0	0	1	0	1	0	0	1	0	1	1	0
OTU10041	0	0	0	0	0	0	0	0	0	0	0	0	0	1	0	0	0	0	0	0	0	0	0	0	1	0	0	0	0	0	0	0	0	0	0	0
OTU10042	0	0	0	0	0	0	0	1	0	0	0	0	0	1	2	0	0	0	0	0	0	0	0	0	0	0	1	0	0	0	0	0	0	0	0	0
OTU10044	0	0	0	0	0	0	0	0	0	0	0	0	0	1	0	0	0	0	0	0	0	1	0	0	0	0	0	0	0	0	0	0	0	0	0	0
OTU10046	0	0	0	0	0	0	0	0	0	0	0	0	0	0	0	0	1	0	0	0	0	0	0	0	1	0	0	0	0	0	0	0	0	0	0	0
OTU10047	0	0	0	0	1	0	0	0	0	0	0	0	1	0	0	0	0	0	0	0	0	0	0	0	0	0	0	0	0	0	0	0	0	0	0	0
OTU10048	0	0	0	0	0	1	1	0	1	0	0	0	0	1	0	0	0	0	0	0	0	0	0	0	0	0	0	1	0	0	0	0	0	0	0	0
OTU10049	1	0	0	1	0	2	1	0	1	0	0	0	2	1	1	0	0	0	0	0	0	0	0	0	2	0	0	2	1	1	0	0	0	0	2	0
OTU1005	3	0	1	3	4	3	4	2	4	2	0	0	20	22	11	0	1	0	0	1	1	0	0	0	0	1	3	8	2	9	0	0	0	1	1	2
OTU10050	0	0	0	1	1	0	0	1	1	0	0	0	0	1	0	0	0	0	0	0	0	0	0	0	0	0	0	0	0	0	0	0	0	0	0	0
OTU10051	0	0	0	1	0	0	0	0	1	0	0	0	0	0	0	0	0	0	0	0	2	0	0	0	0	0	0	0	0	0	0	0	0	1	0	0
OTU10052	1	0	0	0	1	0	0	0	1	0	0	0	0	0	1	0	0	0	0	0	0	0	1	0	0	0	0	0	0	0	0	0	0	0	0	0
OTU10053	0	0	0	0	0	1	0	0	1	0	0	0	0	1	0	0	0	0	0	0	0	0	0	0	0	0	0	0	0	0	0	0	0	0	0	0
OTU10054	0	0	0	0	0	0	1	0	0	0	0	0	0	2	1	0	0	0	0	1	0	1	0	1	0	0	0	0	0	0	0	1	0	0	0	0
OTU10055	0	0	0	0	0	0	1	0	0	0	0	0	0	0	1	0	0	0	0	0	0	0	0	0	0	0	0	0	0	0	0	0	0	0	0	0
OTU10056	0	0	0	0	0	0	0	0	0	0	0	0	0	0	1	0	0	0	0	0	0	0	0	0	0	0	0	0	0	0	0	0	0	0	0	0
OTU10057	0	0	0	0	0	0	0	0	0	0	0	1	0	0	1	0	0	0	1	0	0	0	0	0	0	0	0	0	0	0	0	0	0	0	0	0
OTU10058	0	0	0	0	0	0	0	0	0	0	0	0	0	0	1	0	0	0	0	0	0	0	0	0	0	0	0	0	0	0	0	0	0	0	0	0
OTU10059	0	0	0	0	0	0	0	0	0	0	0	0	1	0	1	0	0	0	0	0	0	0	0	0	0	0	0	0	0	0	0	0	0	0	0	0
OTU1006	1	0	0	0	1	1	0	0	0	1	1	0	0	0	0	0	0	0	1	2	2	0	3	6	0	1	0	0	0	0	3	4	0	1	1	5
OTU10060	0	0	0	1	0	0	0	0	0	0	0	0	0	0	1	0	0	0	0	0	0	0	0	0	0	0	0	0	0	0	0	0	0	0	0	0
OTU10061	0	0	0	0	0	0	0	0	0	0	0	0	0	0	1	0	0	0	0	0	0	0	0	0	0	0	0	0	0	0	0	0	0	0	0	0
OTU10062	0	0	0	0	0	0	0	0	0	0	0	0	0	1	2	0	0	0	0	0	0	0	0	0	0	0	0	0	0	0	0	0	0	0	0	0
OTU10063	0	0	0	0	0	0	0	0	0	0	0	0	0	0	1	0	0	0	0	0	0	0	0	0	0	0	0	0	0	0	0	0	0	0	0	0
OTU10064	0	0	0	0	0	0	0	0	0	0	0	0	0	0	1	0	0	0	1	0	0	0	0	0	0	0	0	1	1	1	0	0	0	0	0	0
OTU10065	0	0	0	0	1	0	0	0	0	0	0	0	0	0	1	0	0	0	0	0	0	0	0	0	0	0	0	0	0	0	0	0	0	1	1	0
OTU10066	0	0	0	0	0	2	1	0	3	0	0	0	0	3	2	0	0	1	1	0	0	0	0	0	0	0	0	0	1	0	0	0	0	0	0	0
OTU10067	0	2	3	2	0	1	2	0	4	2	0	0	13	9	12	2	0	1	1	0	2	0	0	0	1	0	0	13	4	11	0	0	0	1	3	0
OTU10068	0	0	0	1	0	0	0	0	0	0	0	0	1	1	0	0	0	0	0	0	0	0	0	0	0	0	0	1	0	0	0	0	0	0	0	0
OTU10069	0	0	0	1	0	0	0	0	0	0	0	0	1	0	0	0	0	0	0	0	0	0	0	0	0	0	0	0	0	0	0	0	0	0	0	0
OTU1007	23	2	1	45	76	27	42	81	20	0	0	1	28	8	18	97	146	73	15	7	4	0	0	2	78	72	98	1	1	3	0	0	0	26	3	17
OTU10070	0	0	0	0	0	0	0	0	0	0	0	0	0	0	0	0	0	0	0	0	0	0	0	0	0	0	0	0	0	0	0	0	0	0	0	0
OTU10071	0	0	0	0	0	0	0	0	0	0	0	0	1	0	0	0	0	1	0	0	0	0	0	0	0	0	0	0	0	0	0	0	0	1	0	0
OTU10072	0	0	0	0	0	0	0	0	1	0	0	0	0	0	1	0	0	1	0	0	0	0	0	0	0	0	2	0	0	0	0	0	0	0	0	0
OTU10073	0	0	0	0	0	0	0	0	0	0	0	0	0	0	0	0	0	0	0	0	0	0	0	0	0	0	0	0	0	1	0	0	0	0	0	0
OTU10074	0	0	0	0	0	0	0	0	1	0	0	0	4	2	2	0	1	0	0	0	0	0	0	0	0	0	0	1	0	0	0	0	0	0	0	0
OTU10075	0	0	0	0	0	0	0	0	0	0	0	0	1	0	0	0	1	0	0	0	0	0	0	0	0	0	0	0	0	0	0	0	0	0	0	0
OTU10076	0	0	0	0	0	0	0	0	0	0	0	0	0	0	0	0	0	0	0	0	0	0	0	0	0	0	0	0	0	0	0	0	0	0	0	0
OTU10077	0	0	0	0	0	0	0	0	0	0	0	0	0	0	0	0	0	0	0	0	0	0	0	0	0	1	0	0	0	0	0	0	0	0	0	0
OTU10078	0	0	0	0	0	1	0	0	0	0	0	0	1	2	1	0	0	0	0	0	0	0	0	0	0	0	0	1	0	1	0	0	0	0	1	0
OTU10079	0	0	0	0	0	0	0	0	2	0	0	0	3	6	2	4	2	2	0	1	0	0	0	0	3	1	1	0	0	0	0	2	0	0	0	0
OTU1008	0	0	0	0	1	1	3	4	2	0	0	0	8	19	10	0	0	0	0	2	0	0	0	0	0	1	0	0	0	2	0	0	0	1	0	1
OTU10080	0	0	0	0	0	1	0	0	0	0	0	0	0	0	0	0	0	0	0	0	0	0	0	0	0	0	0	0	0	0	0	0	0	0	0	0
OTU10081	0	0	0	0	0	0	0	0	0	0	0	0	0	0	0	0	0	0	0	0	0	0	0	0	0	0	0	0	0	0	0	0	0	0	0	0
OTU10082	0	0	0	0	0	0	0	1	0	0	0	0	0	1	0	0	0	0	1	0	0	0	0	0	0	0	0	1	0	1	0	0	0	0	0	0
OTU10083	1	0	0	0	0	0	0	0	0	0	0	0	0	0	0	0	0	0	0	1	0	0	0	0	0	0	0	0	0	0	0	0	0	0	0	0
OTU10084	0	0	0	1	0	0	0	0	0	0	0	0	0	0	0	0	0	0	0	0	0	0	0	0	1	0	0	0	0	0	0	0	0	0	0	0
OTU10085	0	0	0	0	0	0	0	0	0	0	0	0	0	0	0	1	0	0	0	0	0	0	0	0	0	0	0	0	0	0	0	0	0	0	0	0
OTU10086	0	0	0	0	0	0	0	0	0	0	0	0	1	2	0	0	0	0	0	0	0	0	0	0	0	0	0	0	0	0	0	0	0	0	0	0
OTU10087	0	0	0	0	0	0	0	0	0	0	0	0	1	0	0	0	0	0	0	0	0	0	0	0	0	0	0	1	0	0	0	0	0	0	0	0
OTU10088	0	0	0	0	0	0	0	0	0	0	0	0	1	0	0	0	0	0	0	0	0	0	0	0	0	0	0	0	0	0	0	0	0	0	0	0
OTU10089	0	0	0	0	0	1	0	0	0	0	0	0	2	2	0	0	0	0	0	0	0	0	0	0	0	0	0	0	0	0	0	0	0	0	0	0
OTU1009	0	0	1	4	3	0	7	2	0	0	1	0	0	0	0	7	1	4	0	0	0	0	0	0	1	8	4	0	0	0	1	0	2	1	0	2
OTU10090	0	0	0	0	0	0	0	0	1	0	0	0	0	0	0	0	0	0	0	0	0	0	0	0	0	0	0	0	0	0	0	0	0	0	0	0
OTU10091	0	0	1	0	0	0	0	0	0	0	0	0	0	0	0	0	0	0	0	0	0	0	0	0	1	0	0	0	0	0	0	0	0	0	0	0
OTU10092	0	0	0	0	0	0	0	0	0	0	0	0	0	0	0	0	0	0	0	0	0	0	0	0	0	0	0	0	0	0	0	0	0	0	0	0
OTU10093	0	0	1	2	0	0	0	2	0	0	0	0	1	0	0	0	0	3	0	1	0	0	0	0	2	0	1	0	0	0	0	0	0	1	1	0
OTU10095	0	0	0	0	0	0	0	0	0	0	0	0	1	0	0	0	0	0	0	0	0	0	0	0	0	0	0	0	0	0	0	0	0	0	0	0
OTU10096	0	0	0	1	0	0	0	0	0	0	0	0	0	0	1	0	0	0	0	0	0	0	0	0	2	0	0	0	0	0	0	0	0	0	0	0
OTU10097	0	0	0	0	0	0	0	0	0	0	0	0	0	0	0	0	0	0	0	0	0	0	0	0	0	0	0	0	0	0	0	0	0	0	0	0
OTU10098	0	0	0	0	0	0	0	0	1	0	0	0	0	0	0	0	0	0	0	0	0	0	0	0	0	0	0	0	0	0	0	0	0	0	0	0
OTU10099	1	0	0	0	0	0	0	0	0	0	0	0	0	0	0	0	1	0	0	0	0	0	0	0	0	0	0	0	0	0	0	0	0	0	0	0
OTU101	17	8	5	0	0	1	0	0	0	288	62	233	0	1	0	1	1	2	7	1	13	1	35	5	0	1	1	15	76	18	282	66	60	0	12	1
OTU10100	0	0	0	0	0	0	0	0	0	0	0	0	0	0	0	0	0	0	0	0	0	0	0	0	0	0	0	0	0	1	0	0	0	0	0	0
OTU10101	0	0	0	0	0	0	0	0	0	0	0	0	0	0	0	0	0	0	0	0	0	0	0	0	0	0	0	0	0	0	0	0	0	0	0	0
OTU10102	0	0	0	0	0	0	0	0	0	0	0	0	0	0	1	0	0	0	0	0	0	0	0	0	0	0	0	0	0	0	0	0	0	0	0	0
OTU10103	0	0	0	0	0	1	0	0	0	1	0	0	1	1	1	0	0	0	0	0	0	0	0	0	0	1	1	0	0	1	0	0	0	0	0	0
OTU10104	0	0	0	0	0	0	0	0	0	0	0	0	0	0	0	0	0	0	0	0	0	0	0	0	0	0	0	0	0	0	0	0	0	0	0	0
OTU10105	0	0	0	0	0	0	0	0	0	0	0	0	1	0	1	0	0	0	0	0	0	0	0	0	0	0	0	0	0	0	0	0	0	0	0	0
OTU10106	0	0	0	0	0	0	0	1	0	0	0	0	0	0	0	0	0	0	0	0	0	0	0	0	1	0	0	0	0	0	0	0	0	0	0	0
OTU10107	0	0	0	0	0	0	0	0	0	0	0	0	0	2	0	0	0	0	0	0	0	0	0	0	0	0	0	0	0	0	0	0	0	1	0	0
OTU10108	0	0	0	0	0	0	1	0	0	0	0	0	0	0	0	0	0	0	0	0	0	0	0	0	0	0	0	0	0	0	0	0	0	0	0	0
OTU10109	0	0	0	1	0	0	0	0	1	0	0	0	1	0	0	0	0	0	0	0	0	0	0	0	0	0	0	0	0	0	0	0	0	0	0	0
OTU1011	1	0	0	2	4	0	4	8	3	0	0	0	1	3	3	3	3	2	0	0	0	0	0	0	0	1	2	0	0	0	0	1	0	2	0	1
OTU10110	0	0	0	0	0	0	0	0	0	0	0	0	1	0	0	0	0	0	0	0	0	0	0	0	0	0	0	0	0	0	0	0	0	0	0	0
OTU10111	0	0	0	0	0	0	0	0	0	0	0	0	0	0	0	0	0	0	0	0	0	0	0	0	0	0	0	0	0	0	0	0	0	0	0	0
OTU10113	0	0	0	0	0	0	0	0	0	0	0	0	0	0	0	0	0	0	0	0	0	0	0	0	0	0	1	0	0	0	0	0	0	0	0	0
OTU10114	0	0	0	0	0	0	0	0	0	0	0	0	0	0	0	0	0	0	0	0	0	0	0	0	1	0	0	0	0	0	0	0	0	0	0	0
OTU10115	0	1	0	0	0	0	0	0	0	0	0	0	0	0	0	0	0	0	0	1	0	0	0	0	0	0	0	0	0	0	0	0	0	0	0	0
OTU10116	0	0	0	0	0	0	0	0	0	0	0	0	1	0	1	0	0	0	0	0	0	0	0	0	0	0	0	0	0	0	0	0	0	0	0	0
OTU10117	0	0	0	0	0	0	0	0	0	0	0	0	2	1	2	0	0	0	0	1	0	0	0	0	0	0	1	0	0	0	0	0	0	0	0	0
OTU10118	0	0	0	0	0	0	1	0	0	0	0	0	0	1	1	0	0	0	0	0	0	0	0	0	0	0	0	0	1	0	0	0	0	0	0	0
OTU10119	0	0	0	0	0	0	0	0	0	0	0	0	1	0	0	0	0	0	0	0	0	0	0	0	0	0	0	0	0	0	0	0	0	0	0	0
OTU1012	1	2	0	0	0	0	0	0	1	5	3	2	0	0	0	0	2	0	2	0	1	2	3	3	1	1	0	0	1	2	8	4	8	7	2	2
OTU10120	0	0	1	0	0	0	0	0	0	0	0	0	1	0	0	0	0	0	0	0	0	0	0	0	0	0	0	0	0	0	0	0	0	0	1	0
OTU10121	0	0	0	5	0	0	0	0	1	0	0	0	0	0	0	0	0	0	0	0	0	0	0	0	0	0	0	0	0	0	0	0	0	0	0	0
OTU10122	0	0	0	0	0	0	0	0	0	0	0	0	0	0	0	0	0	0	0	0	0	0	0	0	0	0	0	0	0	0	0	0	1	0	0	0
OTU10123	0	0	0	1	1	1	0	0	0	0	0	0	0	0	0	0	0	0	0	0	0	0	0	0	0	0	0	0	0	0	0	0	0	0	0	0
OTU10124	0	0	0	1	0	0	0	0	1	0	0	0	0	1	1	0	0	0	0	0	0	0	0	0	0	0	0	0	0	0	0	0	0	0	0	0
OTU10125	0	0	1	0	0	0	0	1	0	0	0	0	0	0	0	0	0	0	0	0	0	2	2	1	1	1	1	0	0	0	0	0	0	0	0	0
OTU10126	0	0	0	0	0	0	0	0	0	0	0	0	0	0	0	0	0	0	0	0	0	0	0	0	0	0	0	0	0	0	0	0	0	0	0	0
OTU10127	0	0	0	1	1	0	0	0	0	0	0	0	0	0	0	0	0	0	0	0	0	0	0	0	0	0	0	0	0	0	0	0	0	0	0	0
OTU10128	0	0	0	3	0	1	0	0	0	0	0	0	0	0	0	0	0	1	0	0	0	1	0	0	0	0	0	0	0	0	0	0	0	0	0	0
OTU10129	0	0	0	1	0	0	0	0	0	0	0	0	0	0	0	0	0	0	0	0	0	0	0	0	0	1	0	0	0	0	0	0	0	0	0	0
OTU1013	6	3	10	0	1	9	15	3	11	2	0	0	17	10	8	7	3	3	12	2	6	1	1	0	9	24	20	9	5	7	7	4	1	3	14	7
OTU10130	0	0	0	1	0	0	0	0	0	0	0	0	0	0	0	0	0	0	0	0	0	0	0	0	0	0	0	0	0	0	0	0	0	0	0	1
OTU10131	0	0	0	5	0	0	0	0	0	0	0	0	0	0	0	0	0	0	0	0	0	0	0	0	0	0	0	0	0	0	0	0	0	0	1	0
OTU10132	0	0	0	1	0	0	2	0	1	0	0	0	0	0	0	0	0	0	0	0	0	0	0	0	0	0	1	1	0	1	0	0	0	1	1	0
OTU10133	1	0	0	1	0	0	0	0	0	0	0	0	0	0	0	0	0	0	0	0	0	0	0	0	0	0	0	0	0	0	0	0	0	1	0	0
OTU10134	0	0	0	2	0	0	0	0	0	0	0	0	0	0	1	0	0	0	0	0	0	0	0	0	1	0	0	0	0	0	0	0	0	0	0	0
OTU10135	0	0	1	1	0	2	0	0	0	2	0	1	0	0	0	0	1	3	1	0	3	3	4	0	3	2	3	0	1	1	0	1	2	1	1	0
OTU10136	0	0	0	0	0	0	0	0	0	0	0	0	0	0	0	0	0	0	0	0	0	0	0	0	0	0	0	0	0	0	0	0	0	1	0	0
OTU10137	0	0	0	0	3	0	0	0	0	0	0	0	0	0	1	0	0	0	0	0	0	0	0	0	0	1	1	0	0	0	0	0	0	0	0	0
OTU10138	0	0	0	0	0	2	0	0	0	0	0	0	0	0	0	1	0	0	0	0	0	0	0	0	0	0	0	0	0	0	0	0	0	0	0	0
OTU10139	0	0	0	0	0	0	0	0	0	0	0	0	0	0	0	0	0	0	1	0	0	0	0	0	0	0	0	0	0	0	0	0	0	0	0	0
OTU1014	0	0	0	0	1	0	0	2	4	0	0	0	9	15	16	0	0	1	0	2	1	0	0	0	1	3	3	7	1	8	0	0	0	0	1	0
OTU10140	0	0	0	0	0	0	0	0	0	0	0	0	0	2	0	0	0	0	0	0	0	0	0	0	0	0	1	0	0	0	0	0	0	0	0	0
OTU10141	0	0	0	0	0	1	1	0	0	0	0	0	0	0	0	0	0	0	2	0	0	0	0	0	0	0	0	0	0	1	0	1	0	1	1	0
OTU10143	0	0	0	0	0	0	0	0	1	0	0	0	1	1	1	0	0	0	0	0	0	0	0	0	0	0	0	0	1	0	0	0	0	1	0	0
OTU10144	1	0	0	1	2	1	0	3	0	0	0	0	2	1	1	4	2	2	0	0	0	0	0	0	0	1	0	0	0	0	0	0	0	0	0	0
OTU10145	0	0	0	0	0	0	0	1	0	0	0	0	0	0	0	0	0	0	0	0	0	0	0	0	0	0	0	0	0	0	0	0	0	1	0	0
OTU10146	0	0	0	1	0	0	0	0	0	1	0	0	0	0	0	0	0	0	0	0	0	1	2	0	0	1	0	0	0	0	0	0	0	0	0	0
OTU10147	1	0	0	1	1	0	0	1	0	0	0	0	0	1	0	0	0	0	0	0	0	0	0	0	1	0	1	0	0	0	0	0	0	0	0	0
OTU10148	0	0	0	0	0	0	0	0	0	0	0	0	0	0	0	0	0	0	0	0	0	0	0	0	0	0	1	0	0	0	0	0	0	1	0	0
OTU10149	0	1	0	1	0	0	0	0	0	0	0	0	0	0	0	0	0	0	0	1	0	0	3	1	0	0	0	0	0	0	0	0	0	0	0	1
OTU1015	0	1	1	5	1	11	4	4	5	0	0	0	34	27	28	4	4	1	0	6	1	0	0	1	10	4	10	1	2	1	0	0	0	2	2	2
OTU10150	0	0	0	0	0	0	0	0	0	0	0	0	0	0	0	0	0	0	0	0	0	0	0	0	0	0	0	0	0	0	0	0	0	0	0	0
OTU10151	0	0	0	0	0	0	0	0	0	0	0	0	0	0	0	0	0	0	0	0	0	0	0	0	0	0	0	0	0	1	0	0	0	0	1	0
OTU10152	0	1	0	0	0	1	0	0	0	1	0	0	0	0	0	0	0	0	0	0	0	0	0	0	0	0	0	0	0	0	0	0	0	0	0	0
OTU10153	0	0	1	0	0	0	0	0	0	0	0	0	0	0	0	0	0	0	0	0	1	0	0	0	0	0	0	0	0	0	0	0	0	0	2	0
OTU10154	0	0	0	0	0	0	0	0	0	0	0	0	0	1	0	0	0	0	1	0	0	0	0	0	0	0	0	0	0	3	0	0	0	0	0	0
OTU10155	1	0	0	0	0	0	0	0	0	0	0	0	0	0	0	0	0	0	0	0	0	0	0	0	0	0	0	0	1	0	0	0	0	0	0	0
OTU10156	2	0	0	0	0	0	0	1	0	0	0	0	0	0	0	0	0	0	1	0	0	0	0	0	0	0	0	0	2	0	0	1	0	0	0	0
OTU10157	0	0	0	0	0	0	1	0	0	0	0	0	0	0	0	0	0	0	0	0	0	0	0	0	0	0	0	0	0	0	0	0	0	0	0	0
OTU10158	0	0	0	0	0	0	0	0	0	0	0	0	0	0	0	0	0	1	0	0	0	0	0	0	0	0	1	0	0	0	0	0	0	0	0	0
OTU10159	0	0	1	0	0	1	0	0	0	1	0	0	0	0	0	0	0	0	0	0	0	0	0	0	1	0	0	0	0	1	0	0	0	0	0	0
OTU1016	1	3	1	1	4	1	6	4	8	1	0	0	24	20	18	7	2	3	1	3	2	0	0	0	7	0	6	34	13	22	0	0	0	0	1	1
OTU10160	0	0	0	0	0	0	0	0	0	0	0	0	0	0	0	0	0	0	0	0	0	0	0	0	0	0	0	0	0	0	0	0	0	0	0	0
OTU10161	0	2	0	0	0	0	0	0	0	0	0	0	0	0	0	0	0	0	0	0	0	0	0	0	0	0	0	0	0	1	0	0	0	0	0	0
OTU10162	0	0	0	0	0	0	0	0	0	0	0	0	0	0	0	0	0	0	1	0	0	0	0	0	0	0	0	0	0	0	0	0	0	0	0	0
OTU10163	0	0	1	1	0	0	0	0	2	0	0	0	0	0	1	1	0	0	0	0	0	0	0	0	1	0	0	0	1	0	0	0	0	0	0	0
OTU10164	0	1	0	0	0	0	0	0	0	0	0	0	0	0	0	0	0	0	0	1	0	0	0	0	0	0	0	0	0	0	0	0	0	0	0	0
OTU10165	0	0	1	0	0	1	0	0	0	1	0	0	0	1	0	0	0	0	0	0	0	0	0	0	2	0	0	0	1	1	0	0	0	0	0	0
OTU10166	1	1	2	0	0	2	5	1	2	2	0	0	4	15	9	1	0	0	1	3	6	0	0	0	0	1	1	0	8	34	0	0	0	0	8	0
OTU10167	1	0	0	1	0	0	0	0	0	0	0	0	0	0	0	0	0	0	0	1	0	0	0	0	0	0	0	0	0	0	0	0	0	0	0	0
OTU10168	0	0	0	0	0	0	0	0	0	0	0	0	0	0	0	0	0	0	0	0	0	0	0	0	0	0	0	0	0	0	0	0	0	0	0	0
OTU10169	0	0	0	0	0	0	0	0	0	0	0	0	0	0	0	0	0	0	0	0	0	0	0	0	0	0	0	0	0	1	0	0	0	0	0	0
OTU1017	8	30	7	0	1	2	1	7	0	10	12	1	1	0	0	2	2	4	18	12	2	12	9	17	3	0	2	0	8	1	4	6	10	5	2	1
OTU10170	0	0	0	0	0	0	0	0	0	0	0	0	0	0	0	0	0	0	0	0	0	0	0	0	0	0	0	0	0	2	0	0	0	0	0	0
OTU10171	0	0	0	0	0	0	0	0	0	0	0	0	0	0	0	0	0	0	0	0	0	0	0	0	0	0	0	3	1	4	0	0	0	0	1	0
OTU10172	0	0	0	0	0	0	0	0	0	0	0	0	0	2	0	0	0	0	0	0	0	0	0	0	0	0	0	0	1	2	0	0	0	0	0	0
OTU10173	0	0	0	0	0	0	0	0	0	0	0	0	0	0	0	0	0	0	0	0	0	0	0	0	0	0	0	0	0	1	0	0	0	0	0	0
OTU10174	0	0	0	0	0	0	0	0	0	0	1	0	0	0	0	0	0	0	0	0	0	0	0	0	0	0	0	0	0	0	0	0	0	0	0	0
OTU10175	0	0	0	0	0	0	0	0	0	0	0	0	0	0	0	0	0	0	0	0	0	1	0	0	0	0	0	0	0	0	0	0	0	0	0	1
OTU10176	0	0	0	0	0	0	0	0	0	0	0	0	0	0	0	0	0	0	0	1	0	0	0	0	0	0	0	0	0	0	0	0	0	0	0	0
OTU10177	0	0	0	0	0	0	0	0	0	0	0	0	0	0	0	0	0	0	0	0	0	0	0	0	0	0	0	0	0	1	0	0	0	0	1	0
OTU10178	0	0	0	0	0	0	0	0	0	1	0	0	0	0	0	0	0	0	0	0	0	0	0	0	0	0	0	0	0	1	0	0	0	0	0	0
OTU1018	6	8	11	3	1	4	0	2	1	25	13	30	0	3	0	3	4	5	12	21	21	30	23	38	0	4	1	3	50	5	7	11	13	10	11	25
OTU10180	0	0	0	0	0	0	0	0	0	0	0	0	0	0	0	0	0	0	0	0	0	0	0	0	1	0	0	0	0	0	0	0	0	0	0	0
OTU10181	0	0	0	0	0	0	0	0	0	2	0	0	0	0	0	0	0	0	0	0	0	0	0	0	0	0	0	0	3	0	0	0	0	0	1	0
OTU10182	0	0	0	0	0	0	0	0	0	0	0	0	0	0	0	0	0	0	1	0	0	0	0	0	0	0	0	0	0	0	0	0	0	0	0	0
OTU10183	0	0	0	0	0	0	0	0	0	0	0	0	0	0	0	0	0	0	1	0	0	0	1	0	0	0	0	0	0	0	0	0	0	0	0	0
OTU10184	0	0	0	0	0	0	0	0	0	0	0	0	0	0	0	0	0	0	1	0	0	0	0	0	0	0	0	0	0	0	0	0	0	0	0	0
OTU10186	0	0	0	0	0	0	0	0	0	0	0	0	0	0	0	0	1	1	1	1	0	0	0	0	0	0	0	0	0	0	0	0	0	0	0	0
OTU10187	1	0	0	0	0	0	0	0	0	0	0	0	0	0	0	0	0	0	0	0	0	0	0	0	0	0	0	0	0	0	0	0	0	0	0	0
OTU10188	0	0	1	0	0	0	0	0	0	0	0	0	0	0	0	2	0	0	0	1	1	0	0	0	0	0	0	0	0	0	0	0	0	0	0	0
OTU10189	0	0	0	0	0	0	0	0	0	0	0	0	0	0	0	0	0	0	1	1	0	0	2	0	0	0	0	0	0	0	0	0	1	0	0	0
OTU1019	0	0	0	1	4	5	3	2	2	0	0	0	21	22	13	0	0	0	0	3	0	0	0	0	2	3	6	0	0	0	0	0	0	1	0	1
OTU10190	0	0	0	0	0	0	0	0	0	0	0	0	0	0	0	0	0	0	0	0	0	0	0	0	0	0	0	0	0	0	0	1	0	0	0	0
OTU10191	0	0	0	0	0	0	0	0	0	0	0	0	0	0	0	0	0	0	0	0	1	0	0	0	0	0	0	0	0	0	0	0	0	0	0	0
OTU10192	0	0	0	0	0	0	0	0	0	0	0	0	0	0	0	0	0	0	1	0	1	3	3	1	0	0	0	0	0	0	0	0	0	0	0	0
OTU10193	0	0	0	0	0	0	0	0	0	0	0	0	0	0	0	0	0	0	0	0	0	0	0	0	0	0	0	0	0	0	0	0	0	0	0	0
OTU10194	0	0	0	0	0	0	0	1	0	0	0	0	0	0	0	0	0	0	0	0	0	0	0	0	0	0	0	0	0	0	0	0	0	0	1	0
OTU10195	2	1	4	0	0	0	0	0	0	1	0	1	0	0	0	0	1	0	1	5	1	2	4	7	0	1	0	1	3	0	0	1	0	2	5	1
OTU10196	0	0	1	1	0	0	0	0	0	0	0	0	0	1	0	0	0	0	2	0	0	0	0	0	0	0	0	1	0	0	0	0	0	2	0	0
OTU10197	0	1	1	0	0	0	0	0	0	0	0	0	0	0	0	0	0	0	0	0	0	0	0	0	0	0	0	0	4	0	0	0	0	1	0	0
OTU10198	0	0	0	0	0	0	0	0	0	0	0	0	1	0	0	0	0	0	0	0	0	0	0	0	0	0	0	2	0	1	0	0	0	0	0	0
OTU102	11	20	13	10	14	52	24	14	40	7	0	0	67	60	73	3	6	14	27	13	2	0	0	1	24	11	30	71	29	64	1	2	0	10	4	5
OTU10200	0	0	0	0	2	0	0	0	0	0	0	0	0	0	0	0	0	0	0	0	1	0	0	0	0	0	0	0	1	0	0	0	0	0	0	0
OTU10201	0	1	0	0	0	0	0	0	0	1	0	0	0	0	0	0	1	1	1	1	0	0	0	0	1	0	0	0	0	0	1	0	0	0	0	0
OTU10202	0	0	0	0	0	0	0	0	0	0	0	0	0	0	0	0	0	0	0	0	0	0	0	0	0	0	0	0	0	0	0	0	0	0	0	0
OTU10203	0	0	0	0	0	0	0	0	0	0	0	0	0	0	0	0	0	0	0	0	0	0	0	0	0	0	0	0	0	0	0	3	0	0	0	0
OTU10204	1	1	0	0	1	0	0	0	0	0	0	0	0	1	0	0	0	0	0	1	0	0	0	0	0	1	0	0	0	0	0	0	3	0	1	2
OTU10206	0	0	0	0	0	0	0	0	0	0	0	0	0	1	0	0	0	0	0	0	1	0	0	0	0	0	0	0	1	0	0	0	0	0	0	0
OTU10207	0	0	0	0	0	0	0	0	0	0	0	0	0	0	0	0	0	0	0	0	0	0	0	0	0	0	0	0	0	0	1	1	0	0	0	0
OTU10208	1	0	0	0	0	0	0	0	0	0	0	0	1	1	0	0	0	0	0	0	0	0	0	0	0	0	0	0	0	0	0	0	0	0	0	0
OTU10209	0	0	0	0	0	0	0	0	0	0	0	0	0	0	0	0	0	0	0	2	0	3	1	0	0	0	1	0	0	0	0	0	0	0	0	0
OTU1021	3	0	6	3	1	1	3	0	1	0	1	1	0	0	1	5	3	1	2	1	3	0	0	1	2	3	0	1	2	0	4	2	1	2	2	2
OTU10210	0	0	0	0	1	0	0	0	0	0	0	0	0	1	0	0	0	0	0	0	0	0	0	0	0	0	0	0	0	0	0	0	0	0	0	0
OTU10211	0	0	0	1	1	0	1	1	2	0	0	0	0	0	0	0	0	0	0	0	0	0	0	0	0	0	0	2	0	1	0	0	0	0	0	0
OTU10212	0	0	0	1	0	0	0	0	0	0	1	0	0	1	0	0	0	0	0	0	0	2	1	0	0	0	0	0	0	1	0	0	0	1	1	0
OTU10214	0	0	0	0	0	0	0	0	0	0	0	0	0	1	0	0	0	0	0	0	0	0	0	0	0	0	0	0	0	0	0	0	0	0	0	0
OTU10215	0	0	0	0	0	0	0	0	0	0	0	0	0	1	0	0	0	0	0	0	0	0	0	0	0	0	0	0	1	0	0	0	0	0	0	0
OTU10216	0	0	0	0	0	0	0	0	0	0	0	0	0	0	0	0	0	0	0	0	0	0	0	0	1	0	0	0	0	0	0	0	0	0	0	0
OTU10217	0	1	1	1	1	1	0	0	0	0	3	1	0	0	0	0	1	0	1	0	1	0	0	1	1	2	1	1	1	0	2	0	1	0	2	1
OTU10218	0	1	0	0	0	0	0	0	0	0	0	0	0	0	0	0	0	0	0	0	1	0	0	0	0	0	0	0	0	0	0	0	0	1	0	0
OTU10219	4	0	0	10	10	1	1	0	2	1	0	1	0	1	1	1	2	0	3	2	0	1	0	0	1	0	1	0	0	0	0	2	0	0	3	0
OTU1022	1	2	1	2	8	4	4	4	1	0	0	0	2	3	1	3	1	3	0	0	0	0	0	0	8	0	4	0	0	0	0	1	0	3	0	0
OTU10220	5	1	1	0	0	1	0	0	0	0	2	4	0	0	0	1	0	1	5	5	3	1	7	6	0	0	0	0	3	1	13	9	4	0	1	3
OTU10221	0	0	0	0	0	0	0	0	0	0	0	0	0	0	0	0	0	0	0	0	0	0	0	0	0	0	0	0	0	0	0	0	0	0	0	0
OTU10222	0	1	0	0	0	0	0	0	0	0	0	0	0	0	0	0	0	0	0	0	0	0	0	0	0	0	0	0	0	0	0	0	0	0	0	0
OTU10223	0	0	0	0	0	0	0	0	0	0	0	0	0	0	0	0	0	0	0	1	0	0	0	0	0	0	1	0	0	0	0	0	0	0	0	0
OTU10224	0	0	0	0	0	0	0	0	0	0	0	0	0	0	0	0	0	0	1	1	1	0	1	0	0	0	0	0	0	0	0	0	0	0	0	0
OTU10225	0	0	0	0	0	0	0	0	0	0	0	0	0	0	0	0	0	0	0	0	0	0	0	0	0	0	0	0	0	0	0	0	0	0	0	0
OTU10226	0	0	0	0	0	0	0	0	0	0	0	0	0	0	0	0	0	0	0	0	0	0	0	0	0	0	0	0	0	0	0	0	0	0	0	0
OTU10227	0	0	0	0	0	0	0	0	0	0	0	0	0	0	0	0	0	0	0	0	0	0	0	0	0	0	0	0	0	0	0	0	0	0	0	0
OTU10228	0	0	0	0	0	0	0	0	0	0	0	0	0	0	0	0	0	0	0	0	0	0	0	0	0	0	0	0	1	0	0	0	0	0	0	0
OTU10229	0	0	0	0	0	0	0	0	0	0	0	0	0	0	0	0	0	0	0	0	0	0	0	0	0	0	0	0	0	0	0	0	0	1	0	1
OTU1023	0	3	2	0	0	17	4	9	5	0	0	0	2	1	2	1	0	0	3	1	1	0	0	0	6	1	3	9	3	13	0	0	0	3	1	0
OTU10230	0	0	0	0	0	0	0	0	0	0	0	0	0	0	0	0	0	0	0	1	0	0	2	0	0	0	0	0	0	0	0	0	0	0	0	0
OTU10231	0	0	0	0	0	0	0	0	0	1	0	0	0	0	0	0	0	0	0	1	0	0	0	0	0	0	0	0	0	0	0	0	0	1	1	0
OTU10232	0	0	0	0	0	0	0	0	0	0	0	0	0	0	0	0	0	0	0	0	0	0	0	0	0	0	0	0	0	0	0	0	0	0	0	0
OTU10233	0	1	0	0	0	0	0	0	0	0	0	0	0	0	0	0	0	0	0	0	0	0	0	0	0	0	0	0	0	1	0	0	1	0	0	0
OTU10234	0	0	0	0	0	0	0	0	0	0	0	0	0	0	0	0	0	0	0	0	0	0	0	0	0	0	0	0	0	0	0	0	0	0	0	0
OTU10235	0	0	0	0	0	0	0	0	0	0	0	0	0	0	0	0	0	0	0	0	0	0	0	0	0	0	0	0	0	0	0	0	0	0	0	0
OTU10236	0	0	0	0	0	0	0	0	0	0	0	0	0	0	0	0	0	0	0	0	0	1	0	0	0	0	0	0	0	0	0	0	0	0	0	0
OTU10237	0	0	0	0	0	0	0	0	0	0	0	0	0	0	0	0	0	0	0	0	0	0	0	0	0	0	0	0	0	0	0	0	0	0	0	0
OTU10239	0	0	0	0	0	0	0	0	0	0	1	0	0	0	0	0	0	0	0	0	0	0	0	0	0	0	0	0	0	0	0	0	0	0	0	0
OTU1024	6	2	4	3	4	12	22	2	17	1	0	0	6	3	12	3	3	2	1	3	2	1	1	0	17	6	5	2	6	0	0	3	0	7	2	2
OTU10240	1	3	4	0	0	0	0	0	0	1	2	3	0	2	0	0	0	0	0	4	13	1	7	3	1	0	0	0	3	0	1	0	2	0	1	0
OTU10241	0	0	0	0	0	0	0	0	0	0	0	0	0	0	0	0	0	0	0	2	0	0	0	0	0	0	0	0	0	0	0	0	0	0	0	0
OTU10242	0	0	0	0	0	0	0	0	0	0	0	0	0	0	0	0	0	0	0	0	0	0	0	0	0	0	0	0	0	0	0	0	0	0	0	0
OTU10244	0	0	0	0	0	0	0	0	0	0	1	0	0	0	0	0	0	0	0	0	0	3	8	0	0	0	0	0	0	0	0	1	0	0	0	0
OTU10245	0	0	0	0	0	0	0	0	0	0	0	0	0	0	0	0	0	0	0	0	0	0	1	0	0	0	0	0	0	0	0	0	0	0	0	0
OTU10247	0	0	0	0	0	0	0	0	0	0	0	0	0	0	0	0	0	0	0	1	0	0	0	0	0	0	0	0	0	0	0	0	0	0	0	0
OTU10248	0	0	0	0	0	0	0	0	0	0	0	0	0	0	0	0	0	0	0	0	0	0	0	0	0	0	0	0	0	0	0	0	0	0	0	0
OTU10249	0	0	0	0	0	0	0	0	0	0	0	0	0	0	0	0	0	0	0	0	1	0	0	1	0	1	0	0	0	0	0	0	0	0	0	0
OTU1025	1	1	5	0	1	0	0	0	0	0	0	1	0	2	0	1	0	0	4	6	4	5	1	6	0	0	0	1	4	1	2	2	1	3	0	7
OTU10250	0	0	0	0	0	0	0	0	0	0	0	0	0	0	0	0	0	0	0	0	0	2	0	0	0	0	0	0	0	0	0	1	0	0	0	0
OTU10251	0	0	0	1	0	0	0	0	0	1	0	0	0	0	0	0	1	0	0	0	1	0	0	3	0	0	0	0	0	0	0	0	0	0	0	1
OTU10252	0	0	0	0	0	0	0	0	0	0	0	0	0	0	0	0	0	0	0	0	0	0	0	0	0	0	0	0	0	0	0	0	0	0	0	0
OTU10253	1	0	0	0	0	0	0	0	0	0	0	0	0	0	0	1	0	0	0	0	0	1	0	0	0	0	0	0	0	0	0	0	0	0	0	0
OTU10255	0	0	0	0	0	0	0	0	0	0	1	0	0	0	0	0	0	0	0	0	0	0	0	0	0	0	0	0	0	0	0	0	0	0	0	0
OTU10256	0	0	0	0	0	0	0	0	0	0	0	0	0	0	0	0	0	0	0	0	0	0	0	0	0	0	0	0	0	0	0	0	0	0	0	0
OTU10257	0	0	0	0	0	0	0	0	0	0	0	1	0	0	0	0	0	0	0	0	0	0	0	0	0	0	0	0	0	0	0	0	1	0	0	0
OTU10258	1	4	3	0	0	0	0	0	0	29	11	23	0	0	0	0	1	2	3	1	1	6	6	10	0	1	0	1	9	2	7	6	6	1	5	21
OTU10259	1	0	0	0	0	1	0	0	0	0	0	1	0	0	0	0	0	0	0	0	1	1	2	0	0	0	0	0	0	0	2	0	1	0	0	0
OTU1026	0	0	0	1	0	0	0	0	0	0	0	1	0	0	0	0	0	0	1	1	3	2	0	1	0	0	0	0	1	0	5	1	0	0	0	0
OTU10260	0	0	0	0	0	0	0	0	0	1	1	3	0	0	0	0	0	0	0	0	1	0	0	0	0	0	0	0	2	0	0	1	0	0	0	0
OTU10261	0	0	0	1	0	0	0	0	1	0	0	0	0	0	0	0	0	0	0	0	0	0	0	0	0	0	0	0	0	0	0	0	0	0	0	0
OTU10262	0	0	0	0	0	0	0	0	0	0	1	0	0	0	0	0	0	0	0	5	1	0	0	0	0	0	0	0	0	0	0	0	0	0	0	0
OTU10263	0	0	0	0	0	0	0	0	0	0	0	0	0	0	0	0	0	0	0	0	0	0	0	0	0	0	0	0	0	0	0	0	0	0	0	0
OTU10264	0	0	0	0	0	0	0	0	0	0	0	0	0	0	0	0	0	0	0	0	0	0	0	0	0	0	0	0	0	1	0	0	0	0	0	0
OTU10265	0	0	0	0	0	0	0	0	0	0	0	0	0	0	0	0	0	0	0	0	0	0	0	0	0	0	0	0	0	0	0	0	0	0	0	0
OTU10266	0	0	0	0	0	0	0	0	0	0	2	2	0	0	0	0	0	0	0	0	2	0	3	0	0	0	1	1	0	1	1	2	1	0	1	0
OTU10267	0	0	0	0	0	0	0	0	0	1	0	0	0	0	0	0	0	0	0	0	0	0	0	0	0	0	0	0	0	2	0	0	0	0	0	0
OTU10268	0	0	0	0	0	1	0	0	0	0	0	0	0	0	0	0	0	0	0	0	1	0	0	0	0	0	0	0	0	0	0	0	0	0	0	2
OTU1027	0	0	2	0	0	0	0	0	0	1	1	2	0	0	0	0	0	0	1	3	0	4	6	12	1	2	0	1	0	0	3	0	0	8	5	1
OTU10270	0	0	0	0	0	0	0	0	0	0	0	0	0	0	0	0	0	0	0	1	1	0	1	1	0	1	0	0	0	0	0	0	0	0	0	0
OTU10271	0	0	0	0	0	0	0	0	0	0	0	0	0	0	0	0	0	0	0	0	0	0	0	0	0	0	0	0	0	1	0	0	0	0	0	0
OTU10273	0	0	0	1	0	0	0	0	0	0	0	0	0	0	0	0	0	0	0	0	0	0	0	0	0	0	0	0	0	0	0	0	0	0	0	0
OTU10274	0	0	0	0	0	0	0	0	0	0	0	0	0	0	0	0	0	1	0	0	0	0	0	0	0	0	0	0	0	1	0	0	0	0	0	0
OTU10277	0	0	0	0	0	0	0	0	0	0	0	0	0	0	0	0	0	1	0	0	0	0	0	0	0	0	0	0	0	0	0	0	0	0	0	0
OTU10278	0	0	0	0	0	0	0	0	0	0	0	0	0	0	0	1	0	0	0	0	0	0	0	0	0	0	0	0	0	0	0	1	0	0	0	0
OTU10279	0	0	0	0	0	0	0	0	0	0	0	0	0	0	0	0	0	0	0	0	0	0	0	0	0	0	0	0	0	0	0	0	0	0	0	0
OTU1028	8	3	11	5	5	22	13	13	10	4	1	1	5	2	2	11	6	3	5	3	2	0	0	3	11	5	6	2	0	3	0	6	0	9	6	3
OTU10281	0	0	0	0	0	0	0	0	0	0	0	0	0	0	0	0	0	0	0	0	0	0	0	0	0	0	0	0	0	0	0	0	0	0	0	0
OTU10282	0	1	0	0	0	0	0	0	0	0	0	0	0	0	0	0	1	0	0	0	0	0	0	1	0	1	0	0	0	0	0	0	0	0	0	0
OTU10283	0	0	0	0	0	0	0	0	0	0	0	0	0	0	0	0	0	0	0	0	0	0	0	0	1	0	0	0	0	0	0	0	0	0	0	0
OTU10284	0	0	0	0	0	0	0	0	0	0	0	0	0	1	0	0	0	0	0	2	0	0	0	0	0	1	0	0	0	0	1	0	0	0	0	0
OTU10287	0	0	0	0	0	0	0	0	0	0	0	0	0	0	0	0	0	0	0	0	0	0	0	0	0	0	0	0	0	0	0	0	0	0	0	0
OTU10289	0	0	0	0	0	0	0	0	0	0	0	0	0	0	0	0	0	0	0	0	0	0	0	0	0	0	0	0	0	0	0	0	0	0	0	0
OTU1029	0	1	0	0	0	1	7	3	9	0	0	0	4	5	5	1	1	0	1	0	0	0	0	0	2	0	0	0	0	1	0	0	0	3	2	0
OTU10290	0	0	0	0	0	0	0	0	0	0	0	0	0	0	0	0	0	0	0	0	0	0	0	0	0	0	0	0	0	0	0	0	0	0	0	0
OTU10291	0	0	0	0	0	0	0	0	0	0	0	0	0	0	0	1	0	0	0	0	0	0	0	0	1	0	1	0	0	0	0	0	0	0	0	0
OTU10292	0	0	0	0	0	0	0	0	0	0	0	0	0	0	0	0	1	0	0	0	0	0	0	0	0	0	0	0	0	1	0	0	0	0	0	0
OTU10293	0	1	0	0	0	0	0	0	0	0	0	0	0	0	0	0	0	0	0	1	0	0	0	0	0	0	0	0	0	0	0	0	0	0	0	0
OTU10294	0	0	0	0	0	0	0	0	0	0	0	0	0	0	0	0	0	0	0	0	0	0	0	0	0	0	0	0	0	0	0	0	0	0	0	0
OTU10295	0	0	0	0	0	2	0	1	0	0	0	0	0	1	0	0	0	0	0	0	0	0	0	0	1	0	1	0	0	1	0	0	0	0	0	0
OTU10296	0	0	0	0	0	0	0	0	0	0	0	0	0	0	0	0	0	0	0	0	0	0	0	0	0	0	0	0	0	0	0	0	0	0	0	0
OTU10297	0	0	0	0	0	0	0	0	0	0	0	0	0	0	0	0	0	0	0	0	1	0	0	0	0	0	0	0	0	0	0	0	0	0	0	0
OTU10298	0	0	0	0	0	0	0	0	0	0	0	0	0	0	0	0	0	0	0	0	0	0	0	0	0	0	0	0	0	0	0	0	0	0	0	0
OTU10299	0	0	0	0	0	0	0	0	0	0	0	0	0	0	0	0	0	0	0	0	0	0	0	0	1	0	0	0	0	0	0	0	0	0	0	0
OTU103	72	5	19	19	37	86	78	93	59	24	4	0	79	38	51	39	45	49	52	3	12	1	1	0	95	114	111	36	24	62	0	1	0	104	69	14
OTU1030	0	0	0	1	1	2	2	3	0	0	0	0	4	6	6	1	0	1	0	1	1	0	0	0	5	3	8	0	0	0	0	0	0	2	0	1
OTU10300	0	0	0	0	0	0	0	0	0	0	0	0	0	0	0	0	0	0	0	0	0	0	0	0	0	0	0	0	0	0	0	0	0	0	0	0
OTU10301	0	0	0	0	0	0	0	0	0	0	0	0	0	0	0	0	0	0	0	0	0	1	0	0	0	0	0	0	0	0	0	0	0	0	0	0
OTU10302	0	0	1	0	0	3	1	0	0	0	0	0	0	2	1	0	0	0	0	1	0	0	0	0	0	0	0	2	0	1	0	0	0	0	0	0
OTU10303	0	0	0	0	0	0	0	0	0	0	0	0	0	0	0	0	0	0	0	0	1	0	0	0	0	0	0	0	0	0	0	0	0	0	0	0
OTU10304	0	0	0	1	0	0	0	0	0	0	0	0	0	0	0	0	0	0	0	0	0	0	0	0	0	0	0	0	0	0	0	0	0	0	0	0
OTU10305	0	0	0	0	0	0	0	0	0	0	0	0	0	0	0	0	0	0	0	0	0	0	0	0	0	0	0	0	0	0	0	0	0	0	0	0
OTU10307	0	0	0	0	0	0	0	0	0	0	0	0	0	0	0	0	0	0	0	3	0	0	0	0	0	0	0	0	0	0	0	0	0	2	0	0
OTU10308	1	0	0	0	0	0	1	1	0	0	0	0	0	1	0	0	0	2	0	1	0	0	0	0	0	0	1	0	1	0	0	0	0	0	0	0
OTU10309	0	0	0	0	0	0	0	0	0	0	0	0	0	0	0	0	0	0	0	0	1	0	0	0	0	0	0	0	0	0	0	0	0	0	0	0
OTU1031	0	0	0	1	2	0	6	9	2	0	0	0	1	0	1	0	0	0	0	0	0	0	0	0	2	0	3	0	0	0	0	0	0	0	0	0
OTU10310	0	0	0	0	0	0	0	0	0	0	0	0	0	0	0	0	0	0	0	2	0	0	0	0	0	0	0	0	0	0	0	0	0	0	0	0
OTU10311	0	0	1	0	0	0	1	0	0	0	0	0	0	0	0	0	0	0	0	0	1	0	0	0	0	0	0	0	1	0	0	0	0	0	0	0
OTU10314	0	0	0	0	0	0	0	0	0	0	1	0	0	0	0	0	0	0	0	0	0	0	0	0	0	0	0	0	1	0	0	0	0	0	0	0
OTU10315	0	0	0	0	0	0	0	0	0	0	0	0	0	0	0	0	0	0	0	0	0	0	0	0	0	0	0	0	0	0	0	1	0	0	0	0
OTU10316	0	0	0	0	0	0	0	0	0	0	1	0	0	0	0	0	0	0	0	0	0	0	0	0	0	0	0	0	0	0	0	0	0	0	0	0
OTU10317	1	0	0	0	0	0	0	0	1	0	0	0	0	0	0	0	1	2	0	0	0	0	0	0	0	0	0	0	0	0	0	1	0	0	0	0
OTU10318	0	0	1	0	0	0	0	0	0	0	0	0	0	0	0	0	0	0	0	0	0	1	0	0	0	0	0	0	0	0	0	0	0	0	0	0
OTU10319	0	0	0	0	0	0	0	0	0	0	0	0	0	0	0	0	0	0	0	0	0	0	0	0	0	0	0	0	0	0	0	0	0	0	0	0
OTU10320	0	0	0	0	0	0	0	0	0	0	0	0	0	0	0	0	0	0	0	0	0	0	0	1	0	0	0	0	0	0	0	0	0	0	0	0
OTU10323	1	0	0	0	0	0	0	0	1	0	0	0	0	0	0	1	0	0	0	1	0	0	0	0	0	1	1	0	0	0	0	0	0	0	0	0
OTU10327	0	0	0	0	0	0	0	0	0	0	0	0	0	0	0	0	0	0	0	0	0	0	0	0	0	0	0	0	0	0	0	0	0	0	0	0
OTU1033	0	0	1	6	1	9	17	15	15	0	0	0	9	27	16	6	2	1	0	2	1	0	0	0	19	9	11	0	0	0	0	1	0	2	0	0
OTU10330	0	0	0	0	0	0	0	0	0	0	0	0	0	0	0	0	0	0	0	0	0	0	0	0	0	0	0	0	0	0	0	0	0	0	0	0
OTU10331	0	0	1	0	0	0	0	0	0	0	0	0	0	0	0	0	0	0	0	0	0	0	1	0	0	0	0	0	0	0	0	0	0	0	0	0
OTU10333	0	0	0	0	0	0	0	0	0	1	0	0	0	0	0	0	0	0	1	0	0	0	0	0	0	0	0	0	0	0	0	0	0	0	0	0
OTU10334	0	0	0	0	0	0	0	0	0	0	0	0	0	0	0	0	0	0	0	0	0	1	0	0	0	0	0	0	0	0	0	0	0	0	0	0
OTU10335	0	0	0	1	0	0	0	0	0	0	0	0	0	0	0	0	0	0	0	0	0	0	0	0	0	0	0	0	0	0	1	0	0	1	0	1
OTU10336	0	0	0	0	0	0	0	0	0	0	0	0	0	0	0	0	0	0	0	0	0	0	0	0	0	0	0	1	0	0	0	0	0	0	0	0
OTU10337	0	0	0	0	0	0	0	0	0	0	0	0	0	0	0	0	0	0	0	0	0	0	0	0	0	0	0	0	0	0	0	0	0	0	0	0
OTU10338	0	0	0	0	0	0	0	0	0	0	0	0	0	0	0	0	0	0	0	0	1	0	0	0	0	0	0	0	0	0	0	0	0	0	1	0
OTU10339	0	0	1	0	1	1	0	0	0	1	0	0	0	0	0	1	0	1	1	0	0	0	0	0	1	0	0	1	0	0	0	0	0	0	0	0
OTU1034	0	0	0	1	3	4	2	12	3	0	0	0	1	0	1	1	3	4	0	0	0	0	0	0	12	4	5	0	0	0	0	0	0	4	1	0
OTU10340	0	0	0	0	0	2	0	2	0	0	0	0	1	1	0	0	1	0	0	0	0	0	0	0	2	0	1	1	0	0	0	0	0	0	1	0
OTU10342	0	0	0	0	0	0	0	0	0	0	0	0	0	0	0	0	0	0	0	0	0	0	0	0	0	0	0	0	0	1	0	0	0	0	0	0
OTU10343	0	0	0	0	0	0	0	0	0	0	0	0	0	0	0	0	0	0	0	0	0	0	0	0	0	0	0	0	0	0	0	0	0	0	0	0
OTU10344	0	0	0	0	0	0	0	0	0	2	0	0	0	0	0	0	0	0	0	0	0	0	0	0	0	0	0	0	0	0	0	0	0	0	0	0
OTU10345	0	0	0	0	0	0	0	0	0	0	1	0	0	0	0	0	0	0	0	0	0	0	0	0	0	0	0	0	0	0	0	0	0	0	1	0
OTU10347	0	0	0	0	0	0	0	0	0	0	0	0	0	0	0	0	0	0	0	0	0	0	0	0	0	0	0	0	0	0	0	0	0	0	0	0
OTU10348	0	0	0	0	0	0	0	0	0	0	0	0	0	0	0	0	0	0	0	0	0	0	0	0	0	0	0	0	0	0	0	0	0	0	0	0
OTU10349	0	0	0	0	0	0	0	0	0	0	1	0	0	0	0	0	0	0	0	0	0	0	0	0	0	0	0	0	0	0	0	0	0	0	0	0
OTU1035	2	0	0	1	6	0	2	2	1	0	0	0	2	0	0	3	4	4	1	0	0	0	0	0	2	0	2	0	0	0	0	1	0	1	0	0
OTU10350	0	0	0	0	0	0	0	0	0	0	0	0	0	0	0	1	0	0	0	0	0	0	0	0	0	0	0	0	0	0	0	0	0	0	0	0
OTU10352	0	0	0	0	0	0	0	0	0	0	0	0	0	0	0	0	0	0	0	0	0	0	0	0	0	1	0	0	0	0	0	0	0	0	0	0
OTU10353	4	2	13	1	3	1	1	3	2	0	0	0	1	0	1	5	7	1	3	0	3	1	0	6	0	1	3	0	1	0	1	0	3	4	0	3
OTU10354	0	0	0	0	0	1	0	0	0	0	0	0	1	0	0	0	0	1	0	0	0	0	0	0	1	1	2	0	0	0	0	0	0	1	0	2
OTU10355	0	0	0	0	1	0	0	1	0	0	0	0	0	0	0	0	0	0	0	0	0	0	0	0	0	0	0	0	0	0	0	0	0	0	0	0
OTU10356	0	0	0	0	0	0	0	0	2	1	0	0	0	0	0	0	0	0	1	0	0	0	0	0	1	0	0	1	0	0	0	0	0	0	0	0
OTU10357	1	0	0	1	0	0	1	0	4	0	0	0	3	0	2	2	0	0	1	0	0	0	0	0	0	4	0	0	0	0	0	0	0	1	0	0
OTU10358	0	0	0	0	0	0	0	0	0	0	0	0	0	0	0	0	0	0	0	0	0	0	0	0	0	1	0	0	0	0	0	0	0	0	0	0
OTU1036	5	10	14	5	3	13	6	6	2	62	47	39	4	3	3	18	17	11	35	90	30	53	45	23	4	18	3	10	19	8	46	39	37	10	6	22
OTU10360	0	0	0	0	0	0	0	0	0	0	0	0	0	0	0	0	0	0	0	0	0	0	0	0	0	0	1	0	0	0	0	0	0	0	0	0
OTU10361	0	0	0	0	0	0	0	0	0	0	0	0	0	0	0	0	0	0	0	0	0	0	0	0	0	0	0	0	0	0	0	0	0	1	0	0
OTU10362	0	0	0	0	0	0	0	0	0	0	0	0	0	0	0	0	0	0	0	0	0	0	0	0	1	0	0	0	0	0	0	0	0	0	0	0
OTU10363	0	0	0	0	0	0	0	0	0	0	0	0	0	0	0	0	0	0	0	0	0	0	0	0	0	0	0	0	0	0	0	0	0	0	0	0
OTU10364	0	0	0	0	0	0	0	0	0	0	0	0	0	0	0	0	0	0	0	0	0	0	0	0	0	0	1	0	0	0	0	0	0	0	0	0
OTU10365	0	0	0	0	0	0	0	0	1	0	0	0	1	0	0	0	0	0	0	0	0	0	0	0	0	0	0	1	0	0	0	0	0	0	0	0
OTU10366	0	0	0	3	0	0	0	0	0	0	0	0	0	0	0	1	0	0	0	0	0	0	0	0	0	0	1	0	0	0	0	0	0	0	0	0
OTU10367	0	0	0	0	0	0	0	0	0	0	0	0	0	1	0	0	0	0	0	0	0	0	0	0	0	0	0	0	0	0	0	0	0	0	0	0
OTU10368	0	0	0	0	0	0	0	0	0	0	0	0	0	0	0	0	0	0	0	0	0	0	0	0	0	0	0	0	0	1	0	0	0	1	0	0
OTU10369	0	0	0	0	0	0	0	0	0	0	0	0	0	0	0	0	0	0	0	0	0	0	0	0	0	0	0	0	0	0	0	0	0	0	0	0
OTU1037	18	13	15	15	25	78	43	100	45	2	7	1	31	27	61	27	24	20	30	10	5	0	1	2	68	51	57	18	14	29	3	3	2	50	59	3
OTU10370	0	0	0	0	0	0	0	0	0	0	0	0	0	0	0	0	0	0	0	0	0	0	0	0	0	0	0	0	0	0	0	0	0	0	0	1
OTU10371	0	0	0	0	0	0	3	3	2	0	0	0	1	0	0	0	1	0	0	2	0	1	0	0	0	0	1	0	0	0	0	0	0	0	0	0
OTU10373	1	0	0	0	0	0	0	0	0	0	0	0	1	0	0	0	0	0	0	1	0	0	0	0	0	0	0	0	0	0	0	0	0	0	0	0
OTU10374	0	0	0	0	0	0	0	0	0	0	0	0	0	0	0	0	0	0	0	0	0	0	0	0	1	0	0	0	0	0	0	0	0	0	0	0
OTU10375	0	0	0	0	0	0	0	0	0	0	0	0	0	0	0	0	0	1	0	0	0	0	0	0	0	0	0	0	0	0	0	0	0	0	0	0
OTU10376	0	1	0	1	0	1	0	0	0	0	0	1	0	0	0	1	0	0	0	0	2	0	0	0	0	0	0	2	0	0	0	1	0	0	0	0
OTU10377	0	0	0	0	0	0	0	0	0	0	0	0	0	0	0	0	0	0	0	0	0	0	0	0	0	0	1	0	0	0	0	0	0	0	0	0
OTU10378	0	0	0	0	0	0	0	0	0	0	0	0	0	0	0	0	0	0	0	0	0	0	0	0	0	1	1	0	1	0	0	0	0	0	0	0
OTU10379	0	0	0	0	0	0	0	0	2	0	0	0	0	0	0	0	0	0	0	0	0	0	0	0	0	0	0	0	0	1	0	0	0	0	0	0
OTU1038	4	0	3	2	3	3	5	1	3	0	0	1	8	12	5	15	6	7	0	4	0	1	0	0	4	8	5	0	0	0	1	1	1	4	1	1
OTU10380	0	0	0	0	0	0	0	0	0	0	0	0	0	0	0	0	0	0	0	0	0	0	0	0	0	0	0	0	0	0	0	0	0	0	0	0
OTU10381	1	0	0	0	0	0	0	1	0	0	0	0	0	0	0	0	0	0	0	0	0	0	0	0	0	0	0	0	0	0	0	0	0	0	0	0
OTU10382	0	0	0	0	0	0	0	0	0	0	0	0	0	0	0	0	0	0	0	0	0	0	0	0	0	0	0	0	0	0	0	0	0	0	0	0
OTU10383	0	0	0	0	0	0	0	0	0	0	0	0	0	0	0	0	0	0	0	0	0	0	0	0	0	0	0	0	0	0	0	0	0	0	0	0
OTU10384	0	0	0	0	0	0	0	0	0	0	0	0	1	0	0	0	0	0	0	0	0	0	0	0	0	0	0	0	0	0	0	0	0	0	0	0
OTU10385	0	0	0	0	0	0	0	0	1	0	0	0	0	0	0	0	0	0	0	0	0	0	0	0	0	0	0	0	0	0	0	0	0	0	0	0
OTU10386	0	0	0	0	0	0	0	0	0	0	0	0	0	2	0	0	0	0	0	0	0	0	0	0	3	1	1	0	0	0	0	0	0	2	0	0
OTU10387	0	0	0	0	0	0	0	0	0	0	0	0	0	0	0	0	0	0	0	0	0	0	0	0	1	1	0	2	0	0	0	0	0	0	0	0
OTU10388	0	0	0	0	0	0	0	0	0	0	0	0	0	0	0	0	0	0	0	0	0	0	0	0	0	0	0	0	0	0	0	0	0	0	0	0
OTU10389	0	0	0	0	0	0	0	0	0	0	0	0	0	0	1	0	0	0	0	0	0	0	0	0	1	0	1	0	0	0	0	0	0	1	0	0
OTU1039	0	2	1	0	3	0	0	1	0	8	8	6	0	0	0	0	0	0	2	0	1	0	1	2	0	0	0	0	5	1	3	4	4	1	1	1
OTU10390	0	0	0	0	0	0	0	0	0	0	0	0	0	0	0	0	0	0	0	0	0	0	0	0	0	0	0	0	0	0	0	0	0	0	0	0
OTU10391	0	0	1	0	1	0	0	0	0	0	0	0	0	0	0	0	0	0	0	0	0	0	0	0	0	0	0	0	0	0	0	0	0	0	0	0
OTU10392	0	0	0	0	0	0	0	0	0	0	0	0	0	0	0	1	1	1	0	0	0	0	0	0	0	0	0	0	0	0	0	0	0	0	0	0
OTU10393	0	0	1	0	0	0	0	0	0	0	0	0	0	0	0	0	0	0	0	0	0	0	0	1	0	0	0	0	0	0	0	0	0	0	0	0
OTU10394	0	0	0	0	0	0	0	0	0	0	0	0	0	0	0	0	0	0	0	0	0	0	0	0	0	0	0	0	0	0	0	0	0	0	0	0
OTU10395	0	0	0	0	0	0	1	0	0	0	0	0	0	0	0	0	1	0	0	0	0	0	0	0	0	0	0	0	0	0	0	0	0	0	0	0
OTU10397	0	0	0	0	0	0	0	0	0	0	0	0	0	0	0	0	0	0	0	0	0	0	0	0	0	0	1	0	0	0	0	0	0	0	0	0
OTU10398	0	0	0	0	0	0	0	0	0	0	0	0	0	0	0	0	0	0	0	0	0	0	0	0	0	0	0	0	0	0	0	0	0	0	0	0
OTU10399	0	0	0	0	0	0	0	0	1	0	0	0	4	1	3	1	0	0	0	1	0	0	0	0	0	1	0	0	0	0	0	0	0	0	0	0
OTU104	34	40	17	86	125	42	72	25	31	4	13	12	12	13	7	11	36	87	23	86	26	3	3	4	9	91	35	0	11	0	17	19	13	21	4	14
OTU1040	0	1	1	0	1	29	2	7	3	0	0	0	2	0	0	0	1	3	1	2	1	0	0	1	2	0	0	0	0	0	0	0	1	4	0	0
OTU10400	0	0	0	0	0	0	0	0	0	0	0	0	0	1	0	0	0	0	0	0	0	0	0	0	0	0	0	0	0	0	0	0	0	0	0	0
OTU10401	0	0	0	0	0	0	0	0	0	0	0	0	0	0	0	0	0	0	0	0	0	0	0	0	0	1	0	0	0	0	0	0	0	0	0	0
OTU10402	0	0	0	0	0	1	0	0	0	0	0	0	0	0	0	0	0	0	0	0	0	0	0	0	0	0	0	1	0	0	0	0	0	0	0	0
OTU10403	0	0	0	0	0	1	0	0	1	0	0	0	0	0	0	0	0	0	0	0	0	0	0	0	0	0	0	0	0	0	0	0	0	0	0	0
OTU10404	0	0	0	0	0	0	0	0	0	3	0	0	0	0	0	0	0	1	0	0	0	0	0	0	0	0	0	0	0	0	1	0	0	0	0	1
OTU10405	0	0	0	0	0	0	0	0	0	0	0	0	0	0	0	0	0	0	0	0	0	0	0	0	0	0	0	0	0	0	0	0	0	0	0	0
OTU10406	0	0	0	0	0	0	0	0	0	0	0	0	0	0	0	0	0	0	0	0	0	0	0	0	0	0	0	0	0	0	0	0	0	0	0	0
OTU10407	0	0	0	0	0	1	0	0	0	0	0	0	0	0	0	1	0	0	0	0	0	0	0	0	0	0	0	0	0	0	0	0	0	0	0	0
OTU10408	0	0	0	0	0	0	0	0	0	0	0	1	0	0	0	0	0	0	0	0	0	0	0	0	0	0	0	1	1	0	0	0	0	0	0	0
OTU10409	0	0	0	0	0	0	0	0	0	0	0	0	0	0	0	0	0	0	0	0	0	0	0	0	0	0	0	0	0	0	0	0	0	0	0	0
OTU1041	19	9	34	27	5	9	6	1	3	5	14	7	2	13	2	6	3	6	18	24	10	29	19	26	4	12	2	3	4	4	13	11	14	12	14	18
OTU10410	2	0	0	0	0	0	0	0	0	9	2	3	0	0	0	0	0	0	0	0	1	1	0	0	0	0	0	0	2	0	1	2	1	0	0	0
OTU10411	0	0	0	0	0	0	0	0	0	0	0	0	0	0	0	0	0	0	0	1	0	0	0	0	0	1	0	0	0	0	0	0	0	0	0	0
OTU10412	1	0	0	0	0	0	0	0	1	0	0	0	0	0	0	0	0	0	0	0	0	0	0	0	0	0	0	0	0	0	0	0	0	0	0	0
OTU10413	0	0	0	0	1	0	0	0	0	0	0	0	0	0	0	0	0	0	0	0	1	0	0	2	0	0	0	0	0	0	0	0	1	0	0	0
OTU10414	0	0	0	0	0	0	0	0	0	0	0	0	0	0	0	0	0	0	0	0	0	0	0	0	0	0	0	0	0	0	0	0	0	0	0	0
OTU10415	0	0	0	0	1	0	1	0	0	0	1	0	0	0	0	2	0	1	1	0	3	1	0	1	0	0	0	0	2	0	0	0	0	0	0	0
OTU10416	0	0	0	0	0	0	0	0	0	0	0	0	0	0	0	0	0	0	0	0	0	0	0	0	0	0	0	0	0	0	0	0	0	0	0	0
OTU10417	0	0	0	0	0	0	0	0	0	0	0	0	0	0	0	0	0	0	0	0	0	0	0	1	0	0	0	0	0	0	0	0	0	0	1	0
OTU10418	0	1	0	0	0	0	1	0	0	0	4	1	0	0	0	0	0	1	2	2	1	0	1	4	0	0	0	1	1	0	1	0	0	0	1	1
OTU10419	0	0	0	0	0	0	0	0	0	0	0	0	0	0	0	0	0	0	0	1	0	0	0	0	0	0	0	0	0	0	0	0	0	0	0	0
OTU1042	0	3	4	4	6	10	11	4	26	6	0	0	23	15	25	2	1	3	4	1	2	0	0	0	1	2	3	38	6	37	0	0	0	6	8	2
OTU10420	0	0	0	0	0	0	0	0	0	0	0	0	1	0	0	0	0	0	0	0	0	0	0	0	0	0	1	0	0	0	0	0	0	0	0	0
OTU10421	0	0	0	0	0	0	0	0	0	0	0	0	0	0	0	1	2	1	0	0	0	0	0	0	0	1	0	1	0	0	0	0	0	0	0	0
OTU10422	0	0	0	0	0	0	0	0	0	0	0	0	0	0	0	0	0	0	0	0	1	1	0	1	0	0	0	0	0	0	0	0	0	0	0	0
OTU10423	0	0	0	0	0	0	0	0	0	0	0	0	0	0	0	0	0	0	0	0	0	0	0	0	0	0	0	0	0	0	0	0	0	0	0	0
OTU10424	0	0	0	0	0	0	1	1	0	0	0	0	0	0	0	0	1	0	0	0	0	0	0	0	0	0	0	1	1	1	0	0	0	0	0	0
OTU10425	0	0	0	0	0	0	0	0	0	0	0	0	0	0	0	0	0	0	0	0	1	1	1	0	1	0	0	0	0	0	0	1	0	1	0	0
OTU10426	0	0	0	0	0	0	0	0	0	0	0	0	0	0	0	0	0	0	0	0	1	0	0	0	0	0	0	0	0	0	0	0	0	0	0	0
OTU10428	0	0	0	0	0	0	0	0	0	0	0	0	0	0	0	0	0	0	0	0	0	0	0	0	0	0	0	0	0	0	0	0	0	0	0	0
OTU10429	0	0	0	0	0	0	0	0	0	0	0	0	0	0	0	0	0	0	0	0	0	0	1	0	0	0	0	0	0	0	0	0	0	0	0	0
OTU1043	1	0	0	6	2	1	5	2	5	0	0	0	25	18	14	0	1	1	0	4	0	0	0	0	10	0	1	0	0	0	0	0	0	0	0	0
OTU10430	0	0	0	0	0	0	0	0	0	0	0	0	0	0	0	0	0	0	0	0	0	0	0	0	0	0	0	0	0	0	0	0	0	0	0	0
OTU10431	3	0	0	0	0	0	2	0	1	0	0	2	0	0	2	0	0	0	1	1	1	0	2	0	0	0	0	0	1	3	2	0	0	1	1	0
OTU10432	0	0	0	0	0	0	0	0	0	0	0	0	0	0	0	0	0	0	0	0	0	0	0	0	0	0	0	0	0	0	0	0	0	0	0	0
OTU10433	0	0	0	0	0	0	0	0	0	0	0	0	0	0	0	0	0	0	0	1	1	0	0	0	0	0	0	0	0	0	0	0	0	1	0	0
OTU10435	0	0	0	0	0	0	1	0	0	0	0	0	0	0	0	0	0	0	0	0	0	1	0	0	0	0	0	0	0	0	0	0	0	0	0	1
OTU10436	0	0	0	0	0	0	0	0	0	0	0	0	0	0	0	0	1	0	0	0	0	0	0	1	0	0	0	0	0	0	0	0	0	0	0	0
OTU10437	0	0	0	0	0	0	0	0	0	0	0	0	0	0	0	0	0	0	0	0	0	1	0	0	0	0	0	0	0	0	0	0	0	0	0	0
OTU10438	0	0	0	0	0	0	1	0	0	0	0	0	0	0	0	0	0	0	0	0	0	1	0	0	0	0	0	0	0	0	0	0	0	0	0	0
OTU10441	0	0	0	0	0	0	0	0	0	0	0	0	0	0	0	0	0	0	0	0	0	0	3	0	0	0	0	0	0	0	0	0	0	0	0	0
OTU10442	0	0	0	0	0	0	0	0	0	0	0	0	0	0	0	0	0	0	0	0	0	0	0	0	0	0	0	1	0	0	0	0	0	0	0	0
OTU10443	0	0	0	0	0	0	0	0	0	0	0	0	0	0	0	0	0	0	0	0	0	0	0	0	0	1	1	0	0	0	0	0	0	0	0	0
OTU10445	0	0	0	0	0	0	0	0	0	0	0	0	0	0	0	0	0	0	0	0	0	0	0	0	0	0	0	0	0	0	0	0	0	0	0	0
OTU10446	0	0	0	0	0	0	0	0	0	0	1	0	0	0	0	0	0	0	0	0	0	1	0	0	0	0	0	0	0	0	0	0	0	1	0	0
OTU10447	0	0	0	0	0	0	0	0	0	0	0	0	1	0	0	3	0	2	0	1	0	0	3	0	0	0	0	0	1	0	0	0	0	0	0	0
OTU10448	0	0	1	0	0	0	0	0	0	0	0	0	0	0	0	0	0	1	0	0	0	0	0	0	0	0	0	0	0	0	0	0	0	0	0	0
OTU10449	0	0	0	0	0	0	0	0	0	0	0	0	0	0	0	0	0	0	0	0	0	0	0	0	0	0	0	1	0	0	0	0	0	1	0	1
OTU1045	3	3	1	0	0	0	0	1	0	30	7	24	0	0	0	0	0	0	4	0	1	0	2	0	0	0	0	1	5	1	1	3	3	0	0	0
OTU10450	0	0	0	0	0	0	0	0	0	0	0	0	0	0	0	0	0	0	0	0	3	0	1	0	0	0	0	0	0	0	0	0	0	0	0	0
OTU10451	1	0	0	1	0	0	1	0	0	0	2	0	0	0	0	0	0	0	0	2	0	3	4	1	0	0	0	0	0	0	1	0	1	1	1	1
OTU10453	0	0	0	0	0	0	0	0	0	0	0	0	0	1	0	0	0	0	0	0	0	0	0	0	0	0	0	0	0	0	0	0	0	1	0	1
OTU10454	0	0	1	0	0	0	0	0	0	0	0	0	0	0	0	0	0	0	0	0	0	2	2	1	0	0	0	0	0	0	0	0	0	0	0	1
OTU10455	0	0	0	0	0	0	0	0	0	0	0	0	0	0	0	0	0	0	0	0	0	1	0	0	0	0	0	0	0	0	0	0	0	0	0	0
OTU10456	0	0	0	0	0	0	0	0	0	0	0	0	0	0	0	0	0	0	0	0	0	0	1	0	0	0	0	0	0	0	0	0	0	0	0	0
OTU10457	0	0	0	0	0	0	0	0	1	0	0	0	1	0	0	0	0	0	0	0	1	0	0	0	0	0	0	0	1	0	0	0	0	0	0	0
OTU10458	0	0	0	0	0	0	0	0	0	0	0	0	0	0	0	0	0	0	0	0	0	4	1	0	0	0	0	0	0	0	0	0	0	0	0	0
OTU10459	0	0	0	0	0	0	0	0	0	0	0	0	0	0	0	0	0	0	0	0	0	0	0	0	0	0	0	0	0	0	0	0	0	0	0	0
OTU1046	1	0	3	1	0	0	0	0	0	0	7	3	0	0	0	0	0	0	2	2	6	11	19	10	0	0	1	0	2	0	11	4	6	1	4	4
OTU10460	1	0	0	0	0	0	0	0	0	1	1	2	0	0	0	0	0	0	0	0	0	0	0	0	0	0	0	0	0	0	1	1	0	0	0	0
OTU10461	0	0	0	0	0	0	0	0	0	0	0	0	0	0	0	0	0	0	0	0	0	0	0	0	0	0	0	0	0	0	0	0	0	0	0	0
OTU10463	0	0	0	0	0	0	0	0	0	0	0	0	0	0	0	0	0	1	0	0	0	0	0	0	0	0	0	0	0	0	0	0	0	0	0	0
OTU10465	0	0	0	0	0	0	0	0	0	0	0	0	0	0	0	0	0	0	0	0	1	3	0	0	0	0	1	0	0	0	1	0	0	0	0	0
OTU10466	0	0	0	0	0	0	0	0	0	0	0	0	0	0	0	0	0	0	0	0	0	0	1	0	0	0	0	0	0	0	0	0	0	0	0	0
OTU10467	0	0	0	0	0	0	0	0	0	0	0	0	0	0	0	0	0	0	0	0	0	0	0	1	0	0	0	0	0	0	0	1	0	0	0	0
OTU10468	0	0	0	0	0	0	0	1	0	0	2	1	0	0	0	0	1	0	0	0	0	2	0	0	0	0	0	0	0	0	3	3	2	0	0	0
OTU10469	0	0	0	0	0	0	0	0	0	0	0	0	0	0	0	0	0	0	0	0	0	0	0	0	0	0	0	0	0	0	0	0	0	0	0	0
OTU1047	4	2	1	0	0	5	0	0	0	1	3	4	0	0	0	1	3	2	10	4	13	20	7	6	1	1	1	2	4	1	3	6	2	2	2	2
OTU10470	0	0	0	0	0	0	0	0	0	0	0	0	0	0	0	0	0	0	0	0	0	0	0	0	0	0	0	0	0	0	0	0	0	0	0	0
OTU10471	0	0	0	0	0	0	0	0	0	0	0	0	0	0	0	0	0	0	0	0	0	2	0	0	0	0	0	0	0	0	0	0	0	0	0	0
OTU10472	0	0	0	0	0	0	0	0	1	0	0	0	0	0	0	0	0	0	0	0	0	0	0	0	0	0	0	0	0	0	0	0	0	1	0	0
OTU10473	0	0	0	0	0	0	0	0	0	0	0	0	0	0	0	1	0	0	0	0	0	1	0	0	0	0	0	1	0	0	0	0	1	0	1	0
OTU10475	0	0	0	0	0	0	0	0	0	0	0	0	0	0	0	0	0	0	0	0	0	0	0	0	0	0	0	0	0	0	0	0	0	0	0	0
OTU10476	0	0	0	0	0	0	0	0	0	0	0	0	0	0	0	0	0	0	0	0	0	0	0	0	0	0	0	0	0	0	0	0	0	0	0	1
OTU10477	0	0	0	0	0	0	0	0	0	0	0	0	0	0	0	0	1	0	0	0	0	0	0	0	0	1	0	0	0	0	1	0	0	1	0	2
OTU10478	1	1	1	1	1	0	1	0	0	0	1	2	5	2	5	0	0	1	0	1	0	1	1	1	1	1	1	1	1	3	0	2	0	1	0	0
OTU10479	0	0	0	0	0	0	0	0	0	0	1	0	0	0	0	0	0	0	0	0	0	0	0	0	0	0	0	0	0	0	0	0	0	0	0	0
OTU1048	1	0	1	1	1	0	2	2	1	0	2	0	1	0	1	13	1	9	0	1	0	1	1	0	3	2	3	0	0	0	0	0	1	1	0	0
OTU10480	5	5	4	2	0	2	1	3	0	10	13	10	1	1	0	2	0	1	7	5	10	12	8	17	2	1	0	0	8	2	5	10	11	2	3	7
OTU10481	0	0	0	0	0	0	0	0	0	0	0	0	0	0	0	1	0	0	0	0	0	0	1	1	0	1	0	0	0	0	0	1	0	1	0	0
OTU10482	0	0	0	0	0	0	0	0	0	0	0	0	0	0	0	0	0	0	0	0	0	1	1	0	0	0	0	0	0	0	0	0	0	0	0	0
OTU10483	0	0	0	0	0	0	0	0	0	0	0	0	0	0	0	0	0	0	0	0	0	0	2	0	0	0	0	0	0	0	0	0	0	0	0	1
OTU10484	1	0	0	0	0	0	0	0	0	0	0	0	0	0	0	0	0	0	0	1	0	0	0	0	0	1	1	0	0	0	0	0	1	0	0	0
OTU10485	0	0	0	0	0	0	0	0	0	0	0	0	0	0	0	0	0	0	0	0	0	0	0	1	0	0	0	0	0	0	0	0	1	0	0	0
OTU10486	0	0	0	0	0	0	0	0	0	0	0	0	0	0	0	0	0	0	0	0	0	0	0	0	0	0	0	0	0	0	0	0	0	0	0	0
OTU10487	2	1	2	0	0	0	1	0	0	4	9	7	0	0	0	0	0	0	4	8	11	28	8	9	0	1	1	0	15	0	0	4	2	0	2	6
OTU10489	0	0	0	0	0	0	0	1	0	0	0	0	0	0	0	0	0	1	0	0	0	0	0	0	0	0	0	0	0	0	0	0	0	0	0	0
OTU1049	2	0	0	0	0	1	0	1	2	0	0	0	10	8	2	0	1	1	0	0	0	0	0	0	0	2	4	0	0	0	0	0	0	0	0	0
OTU10490	0	0	0	0	0	0	0	0	0	0	0	0	0	0	0	0	0	0	0	0	0	1	0	0	0	0	0	0	0	0	0	0	0	0	0	0
OTU10491	0	0	0	0	0	0	0	0	0	0	0	0	0	0	0	0	0	0	0	1	1	0	0	0	0	0	0	0	0	0	0	0	0	0	0	0
OTU10492	0	0	0	0	0	0	0	0	0	0	0	0	0	0	0	0	0	0	0	0	0	0	0	0	0	0	0	0	0	0	0	0	0	1	0	0
OTU10494	0	0	0	0	0	0	0	0	0	0	0	0	0	0	0	0	0	0	0	0	0	0	0	0	0	0	0	0	0	0	0	0	0	0	0	0
OTU10495	0	0	0	0	0	0	0	0	0	0	0	0	0	0	0	0	0	0	0	0	2	1	0	1	0	0	0	0	0	0	0	0	0	0	0	0
OTU10496	1	1	1	0	0	0	0	0	0	0	2	0	0	0	0	0	1	2	0	1	1	1	1	0	1	0	0	0	0	0	2	3	2	1	0	1
OTU10497	0	0	0	0	0	0	0	0	0	0	0	0	0	0	0	0	0	0	0	0	0	0	1	0	0	0	0	0	0	0	0	0	1	0	0	0
OTU10498	0	0	0	0	0	0	0	0	0	0	0	0	0	0	0	0	0	0	0	0	0	0	0	1	0	0	0	0	0	0	0	0	0	0	0	0
OTU10499	0	0	0	0	0	0	0	0	1	0	0	0	0	0	0	0	0	1	1	0	0	1	0	1	0	0	0	0	0	0	0	0	0	0	0	1
OTU105	10	12	8	17	47	122	63	83	45	5	0	0	156	101	145	42	83	52	19	19	5	0	0	0	102	72	126	46	5	35	0	1	1	65	10	9
OTU1050	0	0	1	0	0	2	0	0	0	0	0	0	1	4	0	0	0	2	0	12	8	1	0	0	0	0	0	0	0	0	1	0	0	0	0	0
OTU10500	0	0	0	0	0	0	0	0	0	0	0	0	0	0	0	0	0	0	1	0	0	1	0	1	0	0	0	0	0	0	0	0	0	0	0	0
OTU10501	0	0	0	0	0	0	0	0	0	0	0	0	0	0	0	0	0	0	0	0	0	1	0	0	0	0	0	0	0	0	0	0	0	0	0	0
OTU10502	1	0	0	0	0	0	0	0	0	0	0	0	0	0	0	0	0	0	0	0	0	0	0	0	0	0	0	0	0	0	0	0	0	0	0	0
OTU10503	0	0	0	0	0	0	0	0	0	0	0	0	0	0	0	0	0	0	0	0	0	1	0	0	0	0	0	0	0	0	0	0	0	0	0	1
OTU10504	0	0	0	0	0	0	0	0	0	0	0	0	0	0	0	1	0	0	0	0	0	0	0	0	0	0	0	0	0	0	0	0	0	0	0	0
OTU10505	0	0	0	0	0	0	0	0	0	0	0	0	0	0	1	0	0	0	0	0	0	0	0	0	0	0	0	0	1	0	0	0	0	0	0	0
OTU10506	1	1	2	0	0	0	1	1	0	1	0	0	1	1	3	5	3	0	0	0	1	0	0	1	4	3	2	0	1	0	1	0	0	3	2	1
OTU10507	2	0	2	0	0	0	0	0	0	0	0	0	0	0	0	0	0	0	0	1	0	0	0	0	0	0	0	0	0	0	0	1	0	0	0	0
OTU10508	0	0	0	0	0	0	0	0	0	0	0	0	0	0	0	0	0	0	0	0	0	0	0	0	0	0	0	0	0	0	0	0	0	0	0	0
OTU10509	2	8	4	0	0	1	0	0	0	11	7	8	0	1	0	1	0	0	2	6	21	22	15	4	0	0	0	1	11	1	12	20	22	2	1	0
OTU1051	2	4	3	1	4	12	10	1	1	3	0	0	9	6	4	2	3	0	22	2	5	0	0	0	2	3	3	26	3	25	0	0	0	6	4	1
OTU10510	0	0	0	0	0	0	0	0	0	0	0	0	0	0	0	0	0	0	0	0	0	0	0	1	0	0	0	0	0	0	0	0	0	0	0	0
OTU10511	0	2	1	0	4	0	0	0	0	0	2	0	0	0	0	0	3	1	0	0	2	0	0	0	0	0	0	1	2	0	1	1	0	0	0	0
OTU10512	0	0	0	0	0	0	0	0	0	0	0	0	0	0	0	0	0	0	0	0	0	0	0	0	0	0	0	0	0	0	0	0	0	0	0	0
OTU10513	0	0	0	0	0	0	0	0	0	0	0	0	0	0	0	0	0	0	0	0	0	1	1	1	0	0	0	0	0	0	0	0	0	0	0	0
OTU10514	2	2	2	0	1	1	0	0	0	2	0	2	0	0	0	0	0	0	3	2	2	4	2	1	0	1	0	1	1	0	3	3	1	0	1	1
OTU10515	1	0	0	0	1	0	2	0	0	0	0	0	0	0	0	0	0	0	0	0	0	0	0	0	1	0	1	0	0	0	0	0	0	0	0	0
OTU10516	0	0	0	0	0	0	0	0	0	0	0	0	0	0	0	0	0	1	0	0	0	0	0	0	0	0	0	0	0	0	0	0	0	0	0	0
OTU10517	0	0	0	0	0	0	0	0	0	0	0	0	0	0	0	0	0	0	0	0	1	0	0	0	0	0	0	0	0	0	0	0	0	0	0	0
OTU10518	0	0	0	0	0	0	0	0	0	0	0	0	0	0	0	0	0	0	0	1	0	0	0	0	0	0	0	0	0	0	0	0	1	0	0	0
OTU10519	0	0	0	0	0	0	0	0	0	0	0	0	0	0	0	0	0	0	0	0	0	1	1	0	0	0	0	0	0	0	0	0	1	0	0	0
OTU1052	0	10	2	0	1	0	3	3	2	0	0	0	1	0	1	0	0	0	2	0	1	0	0	0	1	1	1	0	4	0	0	2	0	0	0	0
OTU10520	0	0	0	0	0	0	0	0	0	0	0	0	0	0	0	0	0	0	0	0	0	0	0	0	0	0	0	0	0	0	0	0	0	0	0	0
OTU10521	0	0	0	0	0	0	0	0	0	0	0	0	0	0	0	0	0	0	0	0	0	1	0	0	0	0	0	0	0	0	0	0	0	0	0	0
OTU10523	0	0	1	0	0	0	0	0	0	0	3	0	0	0	0	0	0	0	0	2	1	1	1	1	0	0	0	0	1	0	0	0	0	0	0	0
OTU10524	0	0	0	0	0	0	0	0	0	0	1	0	0	0	0	0	0	0	0	0	0	0	1	0	0	0	0	0	0	0	0	0	0	0	0	0
OTU10526	3	0	0	1	0	0	0	0	0	1	0	0	0	1	0	0	1	0	0	0	1	1	1	0	0	0	0	0	1	0	0	0	1	0	0	1
OTU10527	0	0	0	0	0	0	0	0	0	0	0	0	0	0	0	0	0	0	0	1	0	0	0	0	0	0	0	0	0	0	0	0	0	0	0	0
OTU10528	0	0	0	0	0	0	0	0	0	0	0	0	0	0	0	0	0	0	0	0	0	0	0	0	0	0	0	0	0	0	0	0	0	0	0	0
OTU10529	0	1	0	0	0	0	0	0	0	0	0	0	0	0	0	0	0	0	0	0	0	0	0	0	0	0	0	0	0	0	0	0	0	0	0	0
OTU1053	2	6	1	8	1	3	4	7	1	0	4	0	7	1	4	9	4	5	2	3	1	0	1	2	1	6	7	0	1	0	0	4	0	3	0	1
OTU10532	0	0	0	0	0	0	0	0	0	0	0	1	0	0	0	0	0	0	0	0	0	1	1	0	0	0	0	0	0	0	1	0	0	0	0	0
OTU10533	0	0	0	0	0	0	0	0	0	0	0	1	0	0	0	0	0	0	0	0	0	0	0	0	0	0	0	0	0	0	0	0	1	0	0	0
OTU10535	0	0	0	0	0	0	0	0	0	0	0	0	0	0	0	0	0	0	0	0	0	0	0	0	0	0	0	0	0	1	0	1	0	0	1	0
OTU10536	0	1	0	0	0	0	0	0	0	0	0	0	0	0	0	0	0	0	0	0	0	0	0	0	0	0	0	1	0	0	0	0	0	0	0	0
OTU10537	0	0	0	0	0	0	1	0	0	0	0	0	0	0	0	0	0	0	1	0	0	0	1	0	1	0	0	0	0	0	0	0	1	0	0	0
OTU10538	0	0	0	0	0	0	0	0	0	1	0	0	0	0	0	0	0	0	0	0	0	0	0	0	0	0	0	0	0	0	0	0	0	0	0	0
OTU10539	0	0	0	0	0	0	0	0	0	0	0	0	0	0	0	0	0	1	0	1	0	0	0	0	0	0	0	0	0	0	0	0	0	0	0	0
OTU1054	8	1	3	1	1	7	5	8	16	0	0	0	7	6	7	2	5	6	6	2	1	0	0	0	9	4	4	20	10	18	0	1	0	7	6	0
OTU10540	0	0	0	0	0	1	0	0	0	0	0	0	0	0	0	0	0	0	0	0	0	0	0	0	0	0	0	0	0	0	0	0	0	0	0	0
OTU10541	0	0	0	0	0	0	0	0	0	3	0	2	0	0	0	0	0	0	0	0	0	0	0	0	0	0	0	0	1	0	2	0	0	0	0	0
OTU10542	0	0	0	0	0	0	0	0	0	1	0	0	0	0	0	0	0	0	0	0	1	0	0	0	0	0	0	0	0	0	0	0	0	0	0	0
OTU10543	0	0	0	0	0	0	0	0	0	0	0	0	0	0	0	0	0	0	0	0	0	0	0	0	0	0	0	0	0	0	0	0	0	0	0	1
OTU10544	0	0	0	0	0	0	0	0	0	0	0	0	0	0	0	0	0	0	0	0	0	0	0	0	0	0	0	0	0	0	0	0	0	0	0	0
OTU10545	3	0	0	0	0	0	0	0	0	1	0	0	0	0	1	0	0	0	0	1	1	0	4	1	0	0	0	0	1	0	0	1	1	1	1	0
OTU10546	0	0	0	0	0	0	0	0	0	0	0	0	0	0	0	0	0	0	0	0	0	0	0	0	0	0	0	0	0	0	0	0	0	0	0	0
OTU10547	0	0	0	0	0	0	0	0	0	1	0	0	0	0	0	0	0	0	0	0	1	0	1	0	0	0	0	0	0	0	0	0	0	0	0	0
OTU10549	0	0	0	0	0	0	0	0	0	0	0	0	0	0	0	0	0	0	0	0	0	0	0	0	0	0	0	0	1	0	0	0	0	2	0	0
OTU1055	1	1	0	0	1	0	0	3	1	0	0	0	2	4	3	3	3	0	1	0	0	0	0	0	4	2	2	0	0	0	0	0	0	1	1	0
OTU10550	0	1	0	0	0	0	0	0	0	0	0	0	0	0	0	0	0	0	0	0	0	0	0	0	0	0	0	0	0	0	0	0	0	0	0	0
OTU10551	0	0	0	0	0	0	0	1	0	0	0	0	0	0	0	0	0	0	0	0	0	0	0	0	0	0	0	1	0	0	0	0	0	0	1	0
OTU10552	0	0	0	0	0	0	0	0	0	0	0	0	0	0	0	0	0	0	1	1	0	0	0	0	0	0	0	0	0	0	0	0	0	3	2	0
OTU10553	0	0	0	0	0	0	0	0	0	0	1	1	0	0	0	0	0	0	0	0	0	0	0	0	0	0	0	0	0	0	0	0	0	0	0	0
OTU10554	0	0	0	0	0	0	0	0	0	0	1	0	0	0	0	0	0	0	0	0	0	0	0	0	0	0	0	0	0	1	0	0	0	1	0	0
OTU10555	0	0	0	0	0	0	0	0	0	0	0	0	0	0	0	0	0	0	0	0	0	0	0	0	0	0	0	0	0	0	0	0	0	0	0	0
OTU10556	0	0	0	0	0	0	0	0	0	0	0	1	0	0	0	0	0	0	0	0	0	0	0	0	0	0	0	0	0	0	0	0	0	0	0	0
OTU10557	0	0	0	0	0	0	0	0	0	0	0	0	0	0	0	0	0	0	0	0	0	0	0	0	0	0	0	0	1	1	0	0	0	0	0	0
OTU10558	0	0	0	0	0	0	0	0	0	0	1	0	0	0	0	0	0	0	0	0	0	0	0	0	0	0	0	0	0	0	1	0	0	0	0	0
OTU10559	0	0	0	0	0	0	0	0	0	0	0	0	0	0	0	0	0	0	0	0	0	0	0	0	0	0	0	0	0	0	0	0	0	0	0	0
OTU1056	2	1	0	3	2	0	4	3	0	0	0	0	3	6	2	4	4	8	0	2	0	0	0	0	3	8	8	0	0	0	0	0	0	0	0	1
OTU10560	0	0	0	0	0	0	0	0	0	0	0	0	0	0	0	1	0	0	0	0	0	0	1	1	0	0	0	0	0	0	0	0	0	1	0	0
OTU10561	0	0	0	0	0	0	0	0	0	0	0	2	0	0	0	0	0	0	0	0	0	0	0	0	0	0	0	0	0	0	0	0	0	0	0	0
OTU10562	0	0	0	0	0	0	0	0	0	0	0	0	0	0	0	0	0	0	0	0	0	0	0	0	0	0	0	0	0	0	0	0	0	0	0	0
OTU10563	0	0	0	0	0	0	0	0	0	0	0	0	0	0	0	0	0	0	0	0	0	0	0	0	0	0	0	0	0	0	0	0	0	0	0	0
OTU10564	0	0	0	0	0	0	0	0	0	0	0	0	0	0	0	0	0	0	0	0	0	0	0	0	0	0	0	1	0	1	0	0	0	0	0	0
OTU10565	0	0	0	0	0	0	0	0	0	0	0	0	0	0	0	0	0	0	0	0	0	0	0	0	0	0	0	0	0	0	0	0	0	0	0	0
OTU10566	0	0	0	1	1	0	0	0	0	0	0	0	0	0	0	0	0	0	0	0	0	0	0	0	0	0	0	0	0	0	0	0	0	0	0	0
OTU10567	0	0	0	0	0	0	0	0	0	1	0	0	0	0	0	0	0	0	0	0	0	0	0	0	0	0	0	0	0	0	0	0	0	0	0	0
OTU10568	0	0	0	0	0	0	0	0	0	0	0	0	0	0	0	0	0	0	0	0	0	0	0	0	0	0	0	0	0	0	0	0	0	0	0	1
OTU10569	0	0	0	0	0	0	0	0	0	0	0	0	0	0	0	0	0	0	0	0	0	0	0	0	0	0	0	0	0	0	0	0	0	0	0	0
OTU1057	11	5	8	4	29	5	5	5	2	0	0	0	4	6	8	14	11	9	7	4	2	1	3	6	9	25	53	1	3	0	0	5	2	6	0	12
OTU10570	0	0	0	0	0	0	0	0	0	0	1	0	0	0	0	0	0	0	0	0	0	0	0	0	0	0	0	0	0	0	0	0	0	0	0	1
OTU10571	0	0	0	1	0	0	0	0	0	0	0	0	0	0	0	0	0	0	0	0	0	1	0	0	0	0	1	0	0	0	0	0	0	0	0	0
OTU10572	1	1	0	0	0	0	0	0	0	3	1	10	0	0	0	0	0	0	0	0	2	1	1	2	0	0	0	0	1	0	1	2	10	0	0	0
OTU10573	0	0	0	1	0	0	0	0	0	0	0	0	0	0	0	0	0	0	0	0	0	0	0	0	0	0	0	0	0	0	0	0	1	0	1	0
OTU10574	0	0	0	0	0	0	1	0	0	0	0	0	0	0	0	0	0	0	0	0	0	0	0	0	0	0	0	0	0	0	0	0	0	0	0	0
OTU10575	0	0	0	1	0	0	0	0	0	0	0	0	0	1	0	0	0	0	0	0	0	1	0	0	0	0	0	0	0	0	0	0	0	0	0	0
OTU10576	0	1	0	0	1	0	0	0	0	1	3	3	0	0	0	0	1	1	2	2	2	1	2	1	0	0	0	0	0	0	2	1	4	1	0	4
OTU10577	0	0	0	0	0	0	0	0	0	0	0	0	0	0	0	1	1	0	0	0	0	0	0	0	1	0	0	0	0	0	0	0	0	0	0	0
OTU10578	0	0	0	0	0	0	0	0	0	0	0	0	0	0	0	0	0	0	0	0	0	0	0	0	0	0	0	0	0	0	0	0	0	0	0	0
OTU10579	0	0	0	0	0	0	0	0	0	0	0	0	0	0	0	0	0	0	0	0	0	0	0	0	0	0	0	0	0	0	0	0	0	0	0	0
OTU1058	7	1	3	25	10	18	17	10	31	2	0	1	57	51	42	43	20	17	5	7	2	1	0	0	20	11	22	6	5	17	0	2	2	4	7	7
OTU10580	0	0	0	0	0	0	1	0	1	0	0	0	0	0	0	0	0	0	0	0	0	0	0	0	0	0	0	0	0	0	0	0	0	0	0	0
OTU10581	0	0	0	0	0	0	0	0	0	0	0	0	0	0	0	0	0	0	0	0	0	0	0	0	0	0	0	0	0	0	0	0	0	1	0	0
OTU10582	0	0	0	0	0	0	0	0	0	0	0	0	0	0	0	0	0	0	0	0	0	0	0	0	0	0	0	0	0	0	0	0	0	0	0	0
OTU10583	0	1	0	0	0	0	0	1	0	0	0	0	0	0	0	0	0	0	0	0	0	0	0	0	0	0	0	0	0	0	0	0	0	0	1	0
OTU10584	0	0	0	0	0	0	0	1	0	0	0	0	0	0	1	0	0	0	0	0	0	0	0	0	0	0	0	0	0	0	0	0	0	0	1	0
OTU10585	0	0	0	0	0	0	0	0	0	0	0	0	0	0	0	0	0	0	0	0	0	0	0	0	0	0	0	0	0	0	0	0	0	0	0	0
OTU10586	1	0	0	0	0	0	0	0	0	0	0	0	0	0	0	0	0	0	0	0	0	0	0	0	0	0	0	0	0	0	0	0	0	0	0	0
OTU10587	1	0	0	0	0	1	0	0	1	0	0	0	0	0	0	0	0	0	0	0	0	0	0	0	0	0	0	0	0	0	0	0	0	0	0	0
OTU10588	0	0	0	0	0	0	0	0	0	0	0	0	0	1	0	0	0	0	0	0	0	0	0	0	0	0	0	0	0	0	0	0	0	0	0	0
OTU10589	0	0	0	0	0	0	0	0	0	0	0	0	0	0	0	0	0	0	0	0	0	0	0	0	0	0	0	0	0	0	0	0	0	0	0	0
OTU1059	0	1	0	0	1	0	1	0	1	1	0	0	2	0	0	0	0	0	0	0	1	0	0	0	1	0	0	10	0	17	0	0	0	1	3	0
OTU10590	0	0	0	0	0	1	0	0	1	0	0	0	0	0	0	1	1	0	0	0	0	0	0	0	1	0	0	0	0	0	0	0	0	0	0	0
OTU10591	0	0	0	0	0	0	0	0	0	1	0	0	0	0	0	0	0	0	0	0	0	0	0	0	0	0	0	0	0	1	0	0	0	2	2	0
OTU10592	0	0	0	0	0	0	0	0	0	0	0	0	0	0	0	0	0	0	0	0	0	0	0	0	0	0	0	0	0	0	0	0	0	0	0	0
OTU10593	0	0	0	0	0	0	0	0	0	0	0	0	0	0	0	0	0	0	0	0	0	0	0	0	1	0	0	0	0	0	0	0	0	0	2	0
OTU10594	0	0	0	0	0	0	0	0	0	0	0	0	0	0	0	0	0	0	0	0	0	0	0	0	0	0	0	0	0	0	0	0	0	0	0	0
OTU10595	0	0	0	0	0	0	0	0	0	0	0	0	0	0	0	0	0	0	0	0	0	0	0	0	0	0	0	0	0	0	0	0	0	0	0	0
OTU10596	0	0	0	1	0	0	0	0	0	0	0	0	0	0	0	0	0	0	0	0	0	0	0	0	0	1	0	0	0	0	0	0	0	0	0	0
OTU10597	3	0	0	1	0	25	6	8	1	0	0	0	2	1	3	1	2	2	0	1	0	0	0	0	3	1	2	0	0	0	0	0	0	0	0	0
OTU10598	0	0	0	1	1	1	0	0	0	0	0	0	0	0	0	0	0	0	0	0	0	0	0	0	0	0	0	0	0	0	0	0	0	0	0	0
OTU10599	0	0	0	0	0	0	0	0	0	0	0	0	0	0	0	0	0	1	0	0	0	0	0	0	0	0	0	0	0	0	0	0	0	0	0	1
OTU106	4	24	12	0	0	3	0	1	1	301	165	286	0	0	0	1	5	9	16	1	5	16	32	23	0	12	0	12	92	10	62	34	84	13	43	114
OTU1060	0	0	0	2	1	0	4	5	0	0	1	0	1	0	2	0	1	1	0	0	0	0	0	0	1	2	0	0	0	0	0	0	0	0	0	0
OTU10600	0	0	0	2	0	0	0	0	0	0	0	0	0	0	0	0	0	0	0	0	0	0	0	0	0	1	0	0	0	0	0	0	0	0	0	0
OTU10601	0	0	0	1	0	0	0	0	0	0	0	0	0	0	0	1	0	1	0	1	0	0	0	0	1	0	0	0	0	0	0	0	0	0	0	0
OTU10602	0	0	0	0	1	0	0	0	0	0	0	0	0	0	0	0	0	0	0	1	0	0	0	0	0	0	0	0	0	0	0	0	0	0	0	1
OTU10603	0	0	0	0	1	1	1	0	0	0	0	0	0	0	0	0	0	1	0	0	0	0	0	0	0	0	0	0	0	0	0	0	0	0	0	0
OTU10604	0	0	0	2	0	0	0	0	0	1	0	0	0	0	0	0	0	1	1	0	0	0	1	0	0	0	2	1	1	0	0	0	0	0	0	0
OTU10605	0	0	0	0	0	0	0	0	0	0	0	0	1	0	1	1	0	0	0	1	0	0	0	0	1	0	0	0	0	0	0	0	0	0	0	0
OTU10606	0	0	0	0	0	0	0	0	0	0	0	0	0	0	0	0	0	0	0	0	0	0	0	0	0	0	0	0	0	0	0	0	0	0	0	0
OTU10607	0	0	0	0	0	0	0	0	0	0	0	0	0	0	0	1	0	0	0	0	1	0	0	0	0	0	0	0	0	0	0	0	0	0	0	0
OTU10608	0	0	0	0	0	0	0	0	0	0	0	0	0	0	0	0	0	1	0	0	0	0	0	0	0	0	0	0	0	1	0	0	0	0	0	0
OTU10609	0	0	0	0	0	0	0	0	0	0	0	0	0	1	1	0	0	0	0	0	0	0	0	0	0	0	0	0	0	0	0	0	0	0	0	0
OTU1061	3	1	0	4	0	0	0	2	1	0	1	0	0	0	0	9	12	21	0	1	1	1	2	0	5	4	3	0	0	0	0	2	0	2	0	1
OTU10610	0	0	0	0	0	0	0	0	0	0	0	0	0	1	1	0	0	0	0	0	0	0	0	0	0	0	1	0	0	0	0	0	0	0	0	0
OTU10611	0	0	0	1	0	0	0	0	0	0	0	0	0	0	0	0	0	0	0	0	0	0	0	0	0	0	0	0	0	0	0	0	0	0	0	0
OTU10612	0	0	0	0	0	0	0	0	0	0	0	0	0	0	0	0	0	0	0	0	0	0	0	0	1	0	0	0	0	0	0	0	0	0	0	0
OTU10613	0	0	0	0	0	0	0	0	0	0	0	0	0	0	0	0	1	0	0	0	1	0	1	0	0	0	1	0	0	0	0	0	0	0	0	1
OTU10614	0	0	0	0	0	0	0	0	0	0	0	0	0	0	0	0	0	0	0	0	0	0	0	0	0	0	0	0	0	1	0	0	0	1	0	0
OTU10615	0	0	0	0	0	0	0	0	0	0	0	0	0	0	0	0	0	0	0	0	0	1	2	5	0	0	0	0	0	0	0	0	0	5	1	4
OTU10616	0	1	0	0	0	0	0	0	0	2	1	0	0	0	0	0	0	0	0	1	0	1	2	1	0	1	0	0	2	0	0	0	2	0	0	0
OTU10617	0	0	0	0	0	0	0	0	0	0	1	0	0	0	0	0	0	0	1	0	0	0	0	0	0	0	0	0	0	0	0	0	1	0	0	1
OTU10618	0	0	0	0	0	0	0	0	0	0	1	0	0	0	0	0	0	0	0	0	0	0	0	0	0	0	0	0	1	0	0	0	0	1	0	0
OTU10619	0	0	0	0	0	0	0	0	0	0	0	0	0	0	0	0	0	0	0	0	0	0	0	0	0	0	0	0	0	0	0	0	0	0	0	0
OTU1062	1	1	1	16	4	5	4	1	2	0	0	0	2	4	1	7	6	3	0	2	0	1	2	3	4	4	2	0	3	0	0	0	1	2	2	1
OTU10620	0	0	0	0	0	0	4	0	0	0	0	0	4	5	1	2	0	0	0	1	0	0	0	0	2	0	0	11	2	3	0	0	0	1	1	1
OTU10621	0	0	0	0	0	2	1	1	3	0	0	0	5	2	2	2	1	1	0	0	1	0	0	0	0	1	0	5	0	4	0	0	0	3	0	0
OTU10622	0	0	0	0	0	0	0	0	0	0	0	0	1	0	0	0	0	0	0	0	0	0	0	0	0	0	0	4	0	0	0	0	0	0	0	0
OTU10623	0	0	0	0	0	0	0	0	0	0	0	0	0	0	0	0	0	0	0	0	0	0	0	0	0	0	0	1	0	0	0	0	0	1	0	0
OTU10624	0	0	0	0	1	0	0	0	0	0	0	0	1	0	0	0	0	0	0	0	1	0	0	0	0	0	1	1	0	0	0	0	0	0	0	0
OTU10625	0	1	1	0	0	0	0	0	0	0	0	0	0	0	0	0	0	0	0	0	0	0	0	0	0	0	0	2	0	1	0	0	0	0	0	0
OTU10626	0	0	0	0	0	0	0	0	0	0	0	0	0	0	0	0	0	0	0	0	0	0	0	0	0	0	0	1	0	0	0	0	0	0	0	0
OTU10627	2	0	1	0	3	1	2	1	0	0	0	0	2	3	2	1	0	2	0	0	1	0	0	0	2	0	3	1	1	1	0	0	0	0	2	0
OTU10628	0	0	0	0	0	0	0	0	0	0	0	0	0	1	0	0	0	0	0	0	0	0	0	0	1	0	0	1	0	0	0	0	0	0	0	0
OTU10629	0	0	0	0	0	0	0	0	0	0	0	0	0	0	1	0	0	0	0	0	0	0	0	0	0	0	0	1	0	0	0	0	0	0	0	0
OTU1063	3	2	0	0	0	2	1	2	1	0	1	0	0	2	0	9	6	6	0	0	1	0	1	3	0	3	0	0	0	0	2	3	2	1	3	4
OTU10630	0	0	0	0	0	0	0	0	0	0	0	0	0	0	2	0	0	0	0	0	0	0	0	0	0	0	0	1	0	0	0	0	0	1	0	0
OTU10631	0	0	0	0	0	0	0	0	0	0	0	0	0	0	1	0	0	0	0	0	0	0	0	0	1	0	0	1	0	0	0	0	0	0	0	0
OTU10632	0	1	0	0	0	0	0	0	0	0	0	0	0	0	0	0	0	0	0	0	0	0	0	0	0	0	0	1	0	0	0	0	0	0	0	0
OTU10633	0	0	0	0	0	1	0	0	0	0	0	0	0	0	0	0	0	0	0	0	0	0	0	0	0	0	0	1	0	0	0	0	0	1	0	0
OTU10634	0	0	0	0	0	0	0	0	0	0	0	0	0	0	0	0	0	0	0	0	0	0	0	0	0	0	0	1	0	0	0	0	0	0	0	0
OTU10635	0	0	0	0	0	0	0	0	0	0	0	0	0	0	0	0	0	0	0	0	0	0	0	0	0	0	0	1	0	3	0	0	0	0	0	0
OTU10636	0	0	0	0	0	0	0	0	0	0	0	0	0	0	0	0	0	0	0	0	0	0	0	0	0	0	0	1	0	0	0	1	0	0	0	0
OTU10637	0	0	0	0	0	1	0	0	0	0	0	0	0	0	0	0	0	0	0	0	0	0	0	0	0	0	0	1	1	2	0	0	0	0	0	0
OTU10638	2	0	0	0	0	6	4	3	5	1	0	0	12	7	19	6	3	5	3	0	1	0	0	0	7	7	10	10	2	4	0	0	0	2	1	0
OTU10639	0	0	0	0	0	0	0	0	0	0	0	0	0	0	0	0	0	0	0	0	2	0	0	0	0	0	0	2	0	3	0	0	0	0	0	0
OTU1064	2	6	5	0	0	0	0	0	0	1	0	1	0	1	0	1	0	1	1	17	10	1	2	11	0	0	0	0	0	5	0	2	5	13	8	1
OTU10640	0	0	0	0	0	0	0	0	0	0	0	0	0	0	0	0	0	0	1	0	0	0	0	0	0	0	0	1	1	0	0	0	0	0	1	0
OTU10641	0	0	0	0	0	0	0	0	0	0	0	0	0	0	0	0	0	0	1	0	0	0	0	0	0	0	0	2	0	0	0	0	0	0	1	0
OTU10642	0	0	0	0	0	0	0	0	0	0	0	0	0	0	0	0	0	0	0	0	0	0	0	0	0	0	0	1	0	0	0	0	0	0	0	0
OTU10643	0	0	0	0	0	0	0	1	0	0	0	0	0	0	0	0	0	0	0	0	0	0	0	0	0	0	0	0	0	0	0	0	0	0	0	0
OTU10644	0	0	0	0	0	0	0	0	0	0	0	0	0	0	0	0	0	0	0	0	0	0	0	0	0	0	0	0	0	0	0	0	0	0	0	0
OTU10645	0	0	0	0	0	0	0	0	0	0	0	0	1	1	0	0	0	0	0	0	0	0	0	0	0	0	0	1	0	0	0	0	0	0	0	0
OTU10646	0	1	0	0	0	0	0	0	0	0	0	0	0	1	0	0	0	0	0	0	0	0	0	0	0	0	0	1	0	0	0	0	0	0	0	0
OTU10647	0	0	1	0	0	0	1	0	0	0	0	0	0	0	1	0	0	1	0	0	0	0	0	0	0	0	0	0	0	0	0	0	0	1	0	0
OTU10648	0	0	0	0	0	0	0	0	0	0	0	0	0	0	0	0	0	0	0	0	0	0	0	0	0	0	0	0	0	2	0	0	0	0	0	0
OTU10649	0	0	0	0	0	0	0	0	0	0	0	0	0	0	0	0	0	0	0	0	0	0	0	2	0	0	0	0	1	0	0	0	0	0	0	0
OTU1065	2	0	0	0	0	3	2	0	10	0	0	0	10	17	13	1	1	1	0	4	0	0	0	0	1	2	7	0	0	0	0	0	0	1	1	1
OTU10650	0	0	0	0	0	0	0	0	0	0	0	0	0	0	0	0	0	0	0	0	1	0	0	0	0	0	0	0	0	1	0	0	0	0	0	0
OTU10651	0	1	0	1	5	5	7	2	6	0	0	0	11	7	7	1	2	2	1	0	0	0	0	0	2	2	5	8	1	3	0	0	0	3	1	0
OTU10652	0	0	0	1	0	0	0	0	0	0	0	0	0	0	0	0	0	0	0	0	0	1	0	1	0	0	0	0	0	0	0	0	0	4	0	0
OTU10653	0	0	0	0	0	0	0	0	0	0	0	0	1	0	0	0	0	0	0	0	0	0	0	0	0	0	0	0	0	0	0	0	0	0	0	0
OTU10654	0	0	0	0	0	0	0	0	0	0	0	0	0	0	0	0	0	0	0	0	0	0	0	0	0	0	0	0	0	0	0	0	0	0	2	1
OTU10655	0	0	1	0	0	1	0	0	0	0	0	0	1	1	0	0	0	0	0	0	0	0	0	0	0	0	0	0	0	0	0	0	0	0	0	0
OTU10656	0	0	0	0	1	0	1	0	0	0	0	0	0	0	0	0	0	0	0	0	0	0	0	0	0	0	0	0	0	0	0	0	0	0	0	0
OTU10657	0	0	0	0	0	0	0	0	0	0	0	0	0	0	0	0	0	0	0	0	0	0	0	0	0	0	0	0	0	0	0	0	0	0	0	0
OTU10658	0	0	1	0	0	0	0	0	0	0	0	0	0	0	0	0	0	0	0	0	0	0	0	0	0	0	0	0	1	0	0	0	0	0	0	0
OTU10659	0	0	0	0	0	0	0	0	0	0	1	0	0	0	0	0	0	0	2	0	0	0	1	0	0	0	0	0	0	1	0	0	0	2	0	0
OTU1066	1	1	0	0	0	1	0	0	0	1	2	3	0	0	0	1	0	0	6	0	1	5	5	9	0	0	0	1	2	0	9	10	10	0	2	5
OTU10660	0	0	0	0	0	0	0	0	0	0	0	0	0	0	0	0	0	0	0	0	0	0	0	0	0	0	0	0	0	0	0	0	0	0	0	0
OTU10661	0	0	0	0	0	0	0	2	0	0	0	0	0	0	0	0	0	2	2	0	1	0	0	0	1	0	0	11	0	6	0	0	0	0	0	0
OTU10662	2	0	1	0	0	0	0	1	1	3	3	1	4	1	0	1	0	0	2	0	2	12	10	2	0	0	0	0	0	0	6	3	3	6	2	6
OTU10663	0	0	0	0	0	0	0	0	0	1	2	0	0	0	0	1	0	0	1	0	0	0	0	0	0	0	0	2	0	1	0	0	0	0	1	0
OTU10664	4	1	0	0	1	1	2	1	6	1	0	0	19	6	6	5	3	1	0	2	0	0	0	0	0	3	7	4	0	6	0	0	0	0	0	0
OTU10665	0	0	0	0	0	0	0	0	0	0	0	0	0	0	0	0	0	0	0	0	0	0	0	0	0	0	0	0	0	0	0	0	0	0	0	1
OTU10666	0	1	0	0	0	0	0	0	0	0	0	0	0	0	0	1	1	0	2	0	0	0	0	0	0	0	0	0	0	0	0	0	0	0	0	0
OTU10667	0	0	0	0	0	0	0	0	0	0	1	0	0	0	0	0	0	0	0	0	0	0	0	0	0	0	0	0	1	0	0	0	0	0	0	0
OTU10668	0	0	0	0	0	0	0	0	0	0	0	0	0	0	0	0	0	0	0	0	0	0	0	0	0	0	0	0	0	0	0	0	0	0	0	0
OTU10669	0	0	0	0	0	0	0	0	0	1	0	0	1	0	0	0	0	0	0	1	0	0	0	0	0	0	0	0	0	0	0	0	0	0	0	0
OTU1067	1	0	3	1	4	0	1	0	1	16	23	19	0	2	0	0	0	4	2	1	2	1	0	0	1	2	0	1	7	4	1	0	1	1	1	2
OTU10670	0	0	0	0	1	0	1	1	2	0	0	0	0	0	0	0	0	0	0	0	0	0	0	0	0	0	0	0	0	0	0	0	0	0	0	0
OTU10671	0	0	0	0	0	0	1	0	0	0	0	0	0	0	0	0	0	0	0	0	0	0	0	1	0	0	0	0	1	0	1	0	1	1	0	0
OTU10672	0	0	2	0	0	0	0	0	0	0	0	0	0	0	0	0	0	0	0	0	0	0	0	0	0	0	0	2	0	0	0	0	0	0	0	0
OTU10673	0	0	0	0	0	0	2	0	0	1	0	0	0	0	0	0	0	0	0	0	0	0	0	0	0	0	0	1	0	0	0	0	0	0	0	0
OTU10674	0	0	0	0	0	0	0	0	0	0	0	0	0	0	0	0	0	0	0	0	0	0	0	0	0	0	0	0	0	0	0	0	0	0	0	0
OTU10675	0	0	0	0	0	0	0	0	1	0	0	0	0	0	0	0	0	0	0	0	0	0	0	0	0	0	0	0	0	0	0	0	0	0	0	0
OTU10676	0	0	0	0	0	0	0	0	0	0	0	0	0	0	0	0	0	0	0	0	0	0	0	0	0	0	0	0	0	0	0	0	0	0	0	0
OTU10677	0	0	0	0	0	0	0	0	0	0	0	0	0	0	0	0	0	0	0	0	0	0	1	0	0	0	0	0	0	0	0	0	0	0	0	0
OTU10678	0	0	0	0	0	0	0	0	0	0	0	0	0	0	0	0	0	0	0	0	0	0	0	0	0	0	0	0	0	0	0	0	0	0	0	0
OTU10679	0	0	0	1	0	1	1	0	0	0	0	0	0	3	0	0	0	0	0	0	0	0	0	0	1	1	0	0	0	3	0	0	0	0	1	0
OTU1068	0	0	0	0	0	2	1	1	1	0	0	0	2	4	2	2	2	2	0	0	0	0	4	0	1	0	6	1	0	3	0	0	0	1	8	1
OTU10680	0	0	0	0	0	0	0	0	0	0	0	0	0	0	0	0	0	0	0	0	0	0	0	0	0	0	0	1	0	0	0	0	0	0	0	0
OTU10681	0	0	1	0	0	0	0	0	0	0	0	0	0	0	1	1	0	1	0	0	0	0	0	0	0	1	1	1	0	1	0	0	0	0	0	0
OTU10683	0	1	0	0	0	0	0	0	0	0	0	0	0	0	0	0	0	0	0	0	0	0	0	0	0	0	0	0	0	0	0	0	0	0	0	0
OTU10684	0	0	0	0	0	0	1	0	0	0	0	0	0	0	0	0	0	0	0	0	0	0	0	0	0	0	0	0	0	0	0	0	0	0	0	0
OTU10685	0	0	0	0	0	0	0	0	0	0	0	0	0	0	0	0	0	0	0	0	0	0	0	0	0	0	0	0	1	1	0	0	0	0	1	0
OTU10686	0	0	0	0	0	0	0	0	0	0	0	0	0	0	0	0	0	0	0	0	0	0	0	0	0	0	0	0	0	0	0	0	0	0	0	0
OTU10687	0	0	0	0	0	0	0	0	0	0	0	0	0	0	0	0	0	0	0	0	0	0	0	0	0	0	0	0	0	2	0	0	0	0	0	0
OTU10688	0	0	0	0	0	0	0	0	0	0	0	0	0	1	0	0	0	0	0	0	0	0	0	0	0	0	0	0	0	0	0	0	0	0	1	0
OTU10689	0	0	0	0	0	0	0	0	0	0	0	0	0	0	0	0	0	0	0	0	0	0	0	0	0	0	0	0	0	0	0	0	0	0	0	1
OTU1069	5	1	0	6	8	7	16	3	28	1	0	0	28	35	25	10	4	5	0	2	2	0	0	1	22	30	17	7	1	12	0	1	1	8	7	4
OTU10690	0	0	1	0	0	0	0	0	0	0	0	0	0	0	0	0	0	0	0	0	0	0	0	0	0	0	0	0	0	0	0	0	0	0	0	0
OTU10691	0	0	0	0	0	0	0	0	0	0	0	0	0	0	0	0	0	0	1	0	1	0	0	0	0	0	0	1	0	1	0	0	0	0	0	0
OTU10692	0	0	0	0	0	0	0	0	0	0	0	0	0	0	0	0	0	0	0	0	0	0	0	0	0	0	0	0	0	0	0	0	0	0	0	0
OTU10693	0	0	0	0	0	0	0	0	0	0	0	0	0	0	0	0	0	0	0	0	0	0	0	0	0	0	0	0	0	0	0	0	0	0	0	0
OTU10694	0	0	0	0	0	0	0	0	0	0	0	0	0	0	0	0	0	0	0	0	0	0	0	0	0	0	0	0	0	0	0	0	0	0	0	0
OTU10695	0	0	0	0	0	0	0	0	0	0	0	0	0	0	0	0	0	0	0	0	0	0	0	0	0	0	0	1	0	0	0	0	0	0	0	0
OTU10696	0	0	0	0	0	0	0	0	0	0	0	0	0	0	0	1	0	0	1	1	0	0	0	0	0	1	0	0	0	0	0	0	0	1	0	0
OTU10697	0	0	0	0	0	0	0	0	0	0	0	0	0	0	0	0	0	0	0	0	0	0	0	0	0	0	0	0	0	0	0	0	0	0	0	0
OTU10698	2	3	7	0	1	2	0	0	0	24	16	16	0	1	0	1	0	2	9	7	9	17	6	12	1	4	0	2	8	4	12	20	21	3	7	13
OTU10699	0	0	2	0	1	0	1	1	0	0	0	0	0	2	0	0	0	0	0	0	0	0	0	0	0	0	0	0	0	2	0	0	1	0	2	1
OTU1070	4	0	0	0	1	2	7	1	11	0	0	0	1	2	4	2	8	4	6	0	1	0	0	0	4	8	5	1	0	3	0	0	0	6	2	0
OTU10700	0	0	0	0	0	0	0	0	0	0	0	0	1	0	0	0	0	0	0	0	0	0	0	0	0	0	1	0	0	0	0	0	0	0	0	0
OTU10701	0	0	0	0	0	0	0	0	0	0	0	0	0	0	0	0	0	0	0	0	0	0	0	0	0	0	0	0	0	3	0	0	0	0	0	0
OTU10702	0	0	0	0	0	0	0	0	1	0	0	0	1	0	0	0	0	0	0	0	0	0	0	0	0	0	0	1	0	0	0	0	0	0	0	0
OTU10704	0	0	0	0	0	0	0	0	0	1	0	0	0	0	0	0	0	0	0	0	0	0	0	0	0	0	0	3	0	2	0	0	0	0	0	0
OTU10705	0	0	0	0	1	3	1	1	0	0	0	0	0	0	1	1	1	0	0	0	0	0	0	0	3	0	0	0	0	1	0	0	0	1	0	2
OTU10706	0	0	0	0	0	0	0	0	0	0	0	0	0	0	0	0	0	0	0	0	0	0	0	0	0	0	0	0	0	0	0	0	1	0	0	0
OTU10707	0	0	0	0	0	0	0	0	0	0	0	0	0	0	0	0	0	0	0	0	0	0	0	0	0	0	0	0	1	1	0	0	0	0	0	0
OTU10708	0	0	0	0	0	0	0	0	0	1	0	0	0	0	0	1	0	0	0	0	0	0	0	0	0	0	0	0	0	1	0	0	0	0	0	0
OTU10709	0	0	0	0	0	0	0	0	0	0	0	0	0	0	0	0	0	0	0	0	0	0	0	0	0	0	0	0	0	3	0	0	0	0	1	0
OTU1071	11	26	17	1	4	6	0	0	0	28	96	74	0	0	0	0	0	0	15	46	27	39	67	29	1	0	0	0	63	3	13	9	11	1	21	4
OTU10710	0	0	0	0	0	0	0	0	0	0	0	0	0	0	0	0	0	0	1	0	0	0	0	1	0	0	0	0	0	0	0	0	0	0	1	0
OTU10711	0	0	0	0	0	0	0	0	0	0	0	0	0	1	0	0	0	0	0	0	0	0	0	0	0	0	0	0	0	0	0	0	0	0	0	0
OTU10712	0	0	0	1	0	3	2	0	3	1	0	0	2	5	1	0	1	1	2	0	0	0	0	0	4	1	2	0	0	5	0	0	0	6	5	0
OTU10713	0	0	0	0	0	0	0	0	0	1	0	0	0	0	0	0	0	0	1	0	2	0	0	0	0	0	0	5	3	2	0	0	0	0	0	0
OTU10714	0	0	0	0	0	0	0	0	0	0	0	0	0	0	0	0	0	0	0	0	0	0	0	0	0	0	0	0	0	0	0	0	0	0	0	0
OTU10715	0	0	0	0	0	0	0	0	0	0	0	0	0	0	0	0	0	0	0	0	0	0	0	0	0	0	0	0	0	0	0	0	0	0	0	0
OTU10716	0	0	0	0	0	0	0	0	0	0	0	0	0	0	0	0	0	0	0	0	0	0	0	0	0	0	0	0	0	0	0	0	0	1	0	0
OTU10717	0	0	0	0	0	0	0	0	0	0	0	0	0	0	0	0	0	0	0	0	0	0	0	0	0	0	0	0	0	0	0	0	0	0	0	0
OTU10718	0	1	0	0	0	0	0	0	0	1	0	0	0	0	0	0	0	0	0	0	0	0	0	0	0	0	0	0	0	1	0	0	0	0	0	0
OTU10719	0	0	0	0	0	0	0	0	0	0	0	0	0	0	0	0	0	0	0	0	0	0	0	0	0	0	0	0	0	0	0	0	0	0	0	0
OTU1072	3	1	2	3	3	0	1	0	0	7	5	2	0	2	0	2	1	1	2	4	7	1	5	3	0	2	0	2	0	0	2	2	1	0	0	1
OTU10720	0	0	1	0	1	0	0	0	0	0	2	0	0	0	0	0	0	0	0	0	0	0	0	0	0	0	0	0	0	0	0	0	0	0	0	0
OTU10721	0	1	0	1	0	0	3	0	0	1	0	0	2	4	0	0	0	0	1	0	1	0	0	0	0	0	0	5	0	5	0	0	0	1	1	0
OTU10722	0	0	0	0	0	0	0	0	0	0	0	0	0	0	0	0	0	0	0	0	0	0	0	0	0	0	0	1	0	0	0	0	0	0	0	0
OTU10723	0	0	0	0	0	0	0	0	0	0	0	0	0	0	0	0	0	0	0	0	0	0	0	0	0	0	0	0	1	0	0	0	0	0	0	0
OTU10724	0	0	0	0	0	0	0	0	0	0	0	0	0	1	0	0	0	0	0	0	0	0	0	0	0	0	0	0	0	0	0	0	0	0	0	0
OTU10725	3	0	1	1	0	6	4	5	2	0	0	0	3	1	4	0	1	0	1	0	0	0	0	0	5	2	2	3	2	5	0	0	0	2	2	1
OTU10726	0	0	0	0	0	0	0	0	0	0	0	0	0	0	1	0	0	0	0	0	0	0	0	0	0	0	0	0	0	0	0	0	0	0	0	0
OTU10727	0	0	1	0	1	1	0	3	3	0	0	0	1	1	7	0	2	1	1	0	1	0	0	0	3	4	0	1	1	2	0	0	0	2	0	0
OTU10728	0	0	0	0	0	0	0	0	0	0	0	0	0	0	0	0	0	0	0	0	0	0	0	0	0	0	0	0	0	0	0	0	0	1	0	0
OTU10729	0	0	0	0	0	0	0	0	0	0	0	0	0	0	1	0	0	0	0	0	0	0	0	0	0	0	0	0	0	0	0	0	0	0	0	0
OTU1073	12	2	2	4	7	3	11	8	2	1	2	1	0	2	1	15	12	24	5	2	2	1	0	2	7	14	3	0	3	1	1	1	1	6	2	2
OTU10730	0	0	0	0	0	0	0	0	0	0	0	0	0	0	0	0	0	0	0	0	0	0	0	0	0	0	0	0	0	0	0	0	0	0	0	0
OTU10731	0	0	0	0	0	0	1	0	0	0	0	0	0	1	0	0	0	0	0	1	0	0	0	1	0	0	0	0	0	0	0	0	0	0	0	0
OTU10732	0	0	0	0	0	1	0	0	1	1	0	0	0	0	0	0	0	0	0	0	0	0	0	0	0	0	0	0	1	0	0	0	0	0	0	0
OTU10733	0	0	0	1	0	0	0	0	0	0	0	0	0	0	0	0	0	0	0	0	0	0	0	0	0	0	0	0	0	0	0	0	0	0	0	0
OTU10734	0	0	0	0	0	0	0	0	0	0	1	0	0	0	0	1	0	1	0	0	0	1	0	1	1	1	0	0	0	0	0	0	0	0	1	1
OTU10735	0	0	0	0	0	0	0	0	0	0	0	0	0	0	0	0	0	0	0	0	0	0	0	0	0	0	0	0	0	0	0	0	0	0	1	0
OTU10736	0	0	0	0	0	0	0	0	0	0	0	0	0	0	0	0	0	0	0	0	0	0	0	0	0	1	0	0	0	0	0	0	0	2	0	0
OTU10737	4	5	2	4	1	2	3	1	0	2	3	3	0	2	1	0	0	0	7	0	9	4	4	6	0	1	2	2	1	1	1	3	1	2	9	4
OTU10738	0	0	0	0	0	0	0	0	0	0	0	0	0	0	0	1	0	0	0	0	0	1	0	0	0	0	0	0	0	0	0	0	0	0	0	0
OTU10739	1	0	1	0	0	2	0	0	0	0	0	0	0	0	0	1	1	0	6	10	5	1	3	3	0	1	0	0	1	0	0	0	2	5	3	7
OTU1074	1	1	0	17	0	1	0	0	0	1	0	0	1	0	1	3	2	7	0	2	0	1	2	1	1	0	2	0	0	0	0	1	1	1	0	1
OTU10740	0	0	0	0	1	0	0	0	0	2	0	1	0	0	0	0	0	0	1	2	0	1	1	0	0	0	0	1	1	0	0	0	0	0	1	0
OTU10741	0	0	0	0	0	0	0	0	0	0	0	0	0	1	1	0	0	0	1	0	0	0	0	0	1	0	0	0	0	0	0	0	0	1	1	1
OTU10742	0	0	0	0	0	0	0	1	0	0	0	0	0	0	0	0	0	0	0	0	0	0	0	0	0	0	0	0	0	0	0	0	0	0	0	0
OTU10743	0	0	1	0	0	0	0	0	0	0	0	0	0	0	0	0	0	0	0	1	0	0	0	0	0	0	0	0	0	0	0	0	0	0	1	0
OTU10744	0	0	0	0	0	0	1	0	1	0	0	0	0	1	0	0	1	0	0	0	0	0	0	0	2	1	0	0	0	0	0	0	0	1	2	2
OTU10745	0	0	0	0	0	0	0	0	0	0	0	0	0	0	0	0	0	0	0	0	0	0	0	0	0	0	0	0	0	0	0	0	0	0	0	0
OTU10746	0	0	0	0	0	0	0	0	0	0	0	0	0	0	0	0	0	0	0	0	0	0	0	0	0	0	0	0	0	0	0	0	0	0	0	0
OTU10747	0	0	0	0	0	0	0	0	0	0	0	0	0	0	0	2	1	0	0	0	2	0	0	0	0	0	0	0	0	0	0	0	0	0	0	3
OTU10748	0	0	0	0	0	0	0	0	0	0	0	0	0	0	1	0	0	0	0	0	0	0	0	0	0	0	0	0	0	0	0	0	0	0	0	0
OTU10749	0	0	0	0	0	0	0	0	0	0	0	0	0	0	0	0	0	0	1	0	0	0	0	0	0	0	0	0	0	0	0	0	0	0	0	0
OTU1075	0	0	1	1	0	5	3	5	2	0	0	0	10	6	6	2	4	3	1	0	1	1	4	0	4	3	4	1	0	0	1	1	0	1	1	2
OTU10750	0	1	1	0	0	0	0	0	0	0	0	0	0	0	0	0	0	0	0	0	2	0	0	0	0	0	0	0	0	0	0	0	0	0	0	1
OTU10753	0	0	0	0	2	0	0	0	0	0	0	0	0	0	0	1	0	0	0	0	0	0	0	0	0	0	0	0	0	0	0	0	1	1	0	0
OTU10754	0	0	0	0	0	0	0	0	0	0	0	0	0	0	0	0	0	0	0	0	0	0	0	0	0	0	0	0	0	0	0	0	0	2	0	0
OTU10755	0	0	0	0	0	0	0	0	0	0	0	0	0	0	0	0	0	0	0	0	0	0	0	1	0	0	0	0	0	0	0	0	0	0	0	0
OTU10756	0	0	0	0	0	0	0	0	0	0	0	0	0	0	0	0	0	0	0	1	0	0	0	0	0	0	0	0	0	0	0	0	0	0	0	1
OTU10757	0	0	0	0	0	0	0	0	0	0	0	0	0	0	0	1	0	2	0	0	0	0	0	1	0	0	1	1	0	0	0	0	0	1	1	1
OTU10758	0	0	0	0	0	0	0	0	0	0	0	0	0	0	0	0	0	1	0	0	0	1	1	0	0	0	0	0	0	1	0	0	0	0	0	1
OTU10759	0	0	0	0	0	0	0	0	0	0	0	0	0	0	0	0	0	0	0	0	0	0	0	0	0	0	0	0	0	0	0	0	0	1	0	0
OTU1076	2	1	0	0	0	12	10	4	4	1	0	0	0	6	6	3	1	1	0	0	0	0	0	0	5	2	4	0	0	1	0	0	0	1	2	1
OTU10760	0	0	0	0	0	0	0	0	0	0	0	0	0	0	0	0	0	0	0	0	0	1	0	0	0	0	0	0	0	0	0	0	0	0	0	0
OTU10761	0	0	0	0	0	0	0	0	0	1	0	0	0	0	0	0	0	0	0	0	0	0	0	0	0	0	0	0	0	0	0	0	0	0	1	0
OTU10762	0	0	0	0	0	0	0	0	0	0	0	0	0	0	0	0	0	0	0	0	0	0	0	0	0	0	0	0	0	0	0	0	0	1	0	0
OTU10763	1	0	1	2	2	0	0	0	0	0	0	0	0	0	1	0	1	0	0	0	0	1	0	0	0	0	0	0	0	0	1	1	0	2	5	4
OTU10764	0	0	0	1	0	0	0	0	0	0	0	0	0	0	0	1	0	0	0	0	0	0	0	0	0	1	0	0	0	0	0	0	0	0	0	0
OTU10765	0	0	0	0	0	0	0	0	0	0	0	0	0	0	0	0	1	0	1	0	0	0	0	0	0	1	0	0	0	0	0	0	0	3	1	0
OTU10766	1	0	0	0	0	0	0	0	0	0	0	0	0	0	1	0	0	0	0	0	0	0	0	0	1	0	1	0	0	0	0	0	0	0	0	1
OTU10767	0	0	0	0	0	0	0	0	0	0	0	0	0	0	0	0	0	0	0	0	0	0	0	0	0	0	1	0	0	0	0	0	0	0	1	1
OTU10768	0	1	0	0	0	0	0	0	0	0	0	0	0	0	0	0	0	0	0	0	0	0	0	1	0	0	0	0	0	0	0	0	0	0	1	2
OTU10769	0	0	0	0	0	0	0	0	0	0	0	0	0	0	0	0	0	0	0	0	0	0	0	0	0	0	0	0	0	0	0	0	0	1	0	0
OTU1077	4	7	0	0	3	0	0	5	1	1	3	4	1	0	2	1	2	3	3	2	2	2	2	6	2	1	0	0	0	3	8	4	10	0	2	2
OTU10770	0	0	0	0	0	0	0	0	0	0	0	0	0	0	0	0	0	0	1	0	0	0	0	0	0	0	0	0	0	0	0	0	0	0	0	0
OTU10771	1	0	0	0	0	0	0	0	0	0	0	0	1	0	0	0	0	0	0	0	0	0	0	0	0	0	0	0	0	0	0	0	0	0	0	0
OTU10772	0	0	2	0	1	0	0	0	1	0	0	0	0	1	0	3	2	0	0	1	0	0	0	1	1	2	2	0	1	2	0	0	0	0	2	1
OTU10773	0	0	0	0	0	0	0	0	0	0	0	0	0	0	0	0	0	0	0	0	0	0	0	0	0	0	0	0	0	1	0	0	0	0	1	0
OTU10774	0	0	0	0	0	0	0	0	0	0	0	0	0	0	0	0	0	0	0	0	0	0	0	0	0	0	0	0	0	0	0	0	0	0	1	1
OTU10775	0	0	0	0	0	0	0	0	0	1	0	0	0	0	0	0	0	0	0	0	0	0	0	0	0	0	0	0	0	0	0	0	0	0	1	0
OTU10776	0	0	0	0	0	0	0	0	0	0	0	1	0	0	0	0	0	0	0	2	0	0	0	0	0	0	0	0	0	0	0	0	0	0	0	0
OTU10777	0	0	0	0	0	0	0	0	0	0	1	0	0	0	0	0	0	0	0	0	1	0	0	0	0	0	0	0	1	0	0	0	0	0	0	0
OTU10778	0	3	1	0	0	0	0	0	0	0	0	0	0	0	0	0	0	0	0	2	0	1	0	0	0	0	0	0	1	0	0	0	0	0	0	1
OTU10779	0	0	1	0	0	0	2	0	1	2	0	0	0	0	0	3	2	4	2	1	2	3	4	2	0	1	0	0	1	0	2	0	0	0	1	5
OTU1078	0	1	0	2	2	17	10	4	23	2	0	0	19	34	34	2	2	3	0	3	0	0	0	0	21	6	7	7	3	6	0	0	0	6	0	0
OTU10780	0	0	0	0	0	0	0	0	0	0	0	0	0	0	0	0	0	0	0	0	0	0	0	0	0	0	0	0	0	0	0	0	0	0	0	0
OTU10781	0	0	0	0	0	0	0	0	0	0	0	0	0	0	0	0	0	0	0	0	0	0	0	0	0	0	0	0	0	0	1	0	0	0	0	0
OTU10782	0	0	0	0	0	0	0	0	0	0	0	0	0	0	0	0	0	0	0	0	0	1	0	1	0	0	0	0	0	0	0	0	1	0	0	0
OTU10783	0	0	1	0	0	0	1	0	1	0	0	0	0	0	0	1	0	1	0	0	0	0	0	0	0	2	0	0	0	0	0	0	0	0	0	0
OTU10784	0	0	0	0	0	0	0	1	0	0	0	0	0	0	0	0	0	0	0	0	0	0	0	0	0	0	0	0	0	0	0	0	0	0	0	0
OTU10785	0	0	0	0	0	0	0	0	0	1	0	0	0	0	0	0	0	0	0	0	0	0	0	0	0	0	0	0	0	0	0	0	0	0	0	0
OTU10786	0	0	0	0	0	1	0	0	0	0	0	0	0	0	0	0	0	0	0	0	0	0	0	0	0	1	0	0	0	0	0	0	0	0	0	0
OTU10787	0	0	0	0	0	0	0	0	0	0	0	1	0	0	0	0	0	0	0	0	0	0	0	0	0	0	0	0	0	0	0	0	0	0	0	0
OTU10789	1	0	0	0	0	0	0	0	0	0	0	0	0	0	0	0	1	0	0	0	0	0	0	0	1	0	0	0	0	0	0	0	0	0	0	0
OTU1079	6	9	15	16	0	2	2	0	1	1	4	0	1	10	5	3	1	11	19	15	27	7	6	8	0	1	1	2	7	0	2	7	1	0	0	1
OTU10790	0	0	0	0	0	0	0	0	0	0	0	0	0	0	0	0	0	0	0	0	0	0	1	0	0	0	0	0	0	0	0	0	0	0	0	0
OTU10791	5	0	0	5	1	0	2	0	0	0	0	0	0	0	0	0	0	0	0	0	0	0	0	0	1	0	1	0	0	0	0	0	0	0	0	0
OTU10792	0	0	0	0	0	0	0	0	0	0	0	0	0	0	0	0	0	0	0	1	0	0	0	0	0	0	0	0	0	0	0	0	0	0	0	0
OTU10793	0	1	0	0	0	2	0	1	1	2	0	0	1	0	0	0	1	0	0	1	3	0	0	0	0	2	0	0	0	1	0	0	0	0	0	0
OTU10794	0	0	0	0	0	0	0	0	0	0	0	0	0	0	0	1	0	0	0	0	0	0	0	0	0	0	0	0	0	0	0	0	0	0	0	0
OTU10795	0	0	0	0	0	0	1	0	0	0	0	0	0	0	0	0	0	0	0	0	0	0	0	0	0	0	0	0	0	0	0	0	0	0	0	0
OTU10796	0	0	0	0	0	0	0	0	0	0	0	0	0	0	0	0	0	0	0	0	0	0	0	0	0	0	0	0	0	0	0	0	0	0	0	0
OTU10797	0	0	0	0	0	0	0	0	0	0	0	0	0	0	0	0	0	0	0	0	0	0	1	0	0	0	0	0	0	0	0	0	0	0	0	0
OTU10798	0	0	0	0	0	0	0	0	0	0	0	0	0	0	0	0	1	0	0	0	0	0	0	0	0	0	0	0	0	0	0	0	0	0	0	0
OTU10799	0	0	0	0	0	0	0	1	0	0	0	0	0	0	0	0	0	0	0	0	0	0	0	0	0	0	0	0	0	0	0	0	0	0	0	0
OTU108	31	6	9	53	91	100	32	42	46	4	0	0	32	22	42	10	12	7	6	34	5	0	0	0	45	19	32	2	7	5	0	14	0	28	13	8
OTU1080	2	4	1	3	7	4	1	2	7	2	0	0	17	22	14	0	0	1	2	9	1	0	0	0	5	5	3	19	4	9	0	0	0	1	7	0
OTU10800	0	0	0	0	0	0	0	0	1	0	0	1	1	0	0	0	1	0	0	0	0	0	0	0	1	0	0	0	0	0	1	0	0	0	0	0
OTU10801	0	0	0	0	0	0	0	0	0	0	0	0	0	0	0	0	0	0	0	0	0	1	1	0	0	0	0	0	0	0	1	0	0	0	0	0
OTU10802	0	0	0	0	0	0	0	0	0	0	0	0	0	0	0	0	0	0	0	0	0	1	0	0	0	0	0	0	0	0	0	0	0	0	0	0
OTU10803	0	0	0	0	0	0	0	0	0	0	0	0	0	0	0	0	0	0	0	0	0	1	0	0	0	0	0	0	0	0	0	0	0	0	0	0
OTU10804	0	0	0	0	0	0	0	0	1	0	0	0	0	0	0	0	0	1	1	0	0	0	0	0	1	0	0	0	1	0	0	0	0	0	0	0
OTU10805	0	0	0	0	0	0	0	0	0	0	0	0	0	0	0	0	0	0	0	0	0	0	0	0	0	0	0	0	0	0	0	1	0	0	0	0
OTU10806	0	3	3	0	0	0	0	0	1	0	5	1	0	0	0	0	0	2	4	1	4	4	6	2	0	0	0	1	4	0	1	2	1	0	0	4
OTU10807	0	0	1	0	0	1	0	0	0	0	0	0	1	1	1	0	0	0	1	1	0	0	0	0	0	0	0	3	0	4	0	0	0	0	0	0
OTU10808	0	0	0	0	0	0	0	0	0	0	0	0	0	0	0	0	0	0	0	0	0	0	0	0	0	0	0	0	0	1	0	0	0	0	2	0
OTU10809	0	0	0	0	0	1	2	1	3	0	0	0	7	3	3	1	1	1	0	0	0	0	0	0	3	0	2	0	0	0	1	0	0	1	2	1
OTU1081	4	1	1	0	1	10	13	3	6	0	0	0	16	43	10	7	1	1	2	5	1	0	1	0	10	1	3	6	3	6	10	0	21	1	1	1
OTU10810	0	0	0	0	0	0	0	0	0	0	0	0	0	0	0	0	0	0	0	0	0	0	0	0	0	0	0	0	0	0	0	0	0	0	0	0
OTU10811	0	0	0	0	0	0	0	0	0	0	0	0	0	0	0	0	0	1	0	0	0	2	0	1	0	1	0	0	1	0	0	0	0	1	1	0
OTU10812	0	0	0	0	0	0	0	0	0	0	0	0	0	0	0	0	0	0	0	0	0	0	0	0	0	0	0	0	0	0	0	0	0	1	0	0
OTU10813	0	0	0	0	0	0	0	0	0	0	0	0	0	0	0	0	0	0	0	0	0	0	0	0	0	0	0	0	0	1	0	0	0	0	0	0
OTU10814	0	0	0	0	0	0	0	0	0	0	0	1	0	0	0	0	0	0	0	0	0	0	0	0	0	0	0	0	0	0	0	0	0	0	0	0
OTU10816	0	0	0	0	0	0	0	0	0	0	0	0	0	0	0	0	0	0	0	0	0	0	0	0	0	0	0	0	0	1	0	0	0	0	0	0
OTU10818	20	29	25	0	0	3	1	1	0	22	65	39	0	0	0	5	1	3	27	8	15	40	33	34	1	4	0	10	61	8	52	44	74	7	24	42
OTU10819	0	0	1	1	0	0	0	0	0	0	0	1	0	0	0	0	0	0	0	1	1	1	0	0	0	0	0	0	0	0	0	0	0	0	1	0
OTU1082	2	4	4	4	3	3	0	0	0	4	2	11	0	1	1	0	1	4	4	4	10	14	16	18	0	0	0	0	3	0	2	6	4	1	2	19
OTU10820	0	0	0	0	0	0	0	0	0	0	0	0	0	0	0	0	0	0	0	0	0	0	0	0	0	0	0	0	0	0	0	0	0	0	0	0
OTU10821	0	0	0	0	1	0	0	0	2	0	0	0	0	2	1	0	0	1	0	0	0	0	0	0	0	0	1	0	0	0	0	0	0	0	0	0
OTU10822	0	0	0	0	0	0	0	0	0	0	0	0	0	0	0	0	1	0	0	0	0	0	0	0	0	0	0	0	0	0	0	0	0	0	0	1
OTU10823	0	0	0	0	0	0	0	0	0	0	0	0	1	0	0	0	0	0	0	0	1	0	0	0	0	0	0	0	0	0	0	0	0	0	0	0
OTU10824	0	0	0	0	0	0	0	1	0	0	0	0	0	2	0	0	0	0	0	0	0	0	0	0	1	1	3	0	0	0	0	0	0	0	0	0
OTU10825	0	0	0	0	0	0	0	0	0	0	0	0	0	0	0	0	0	0	0	0	2	0	0	0	1	0	0	0	0	0	0	0	0	0	0	0
OTU10826	0	0	0	0	0	0	0	0	0	0	0	0	0	0	0	0	0	0	0	0	0	0	0	0	0	0	0	0	0	0	0	0	0	2	0	0
OTU10827	0	0	0	0	0	0	0	0	0	0	0	0	0	0	0	1	0	0	0	1	0	0	0	0	0	0	0	0	0	0	0	0	0	0	0	0
OTU10828	0	0	0	0	0	0	0	0	0	0	0	0	0	0	0	0	0	0	0	0	0	0	0	0	1	0	0	0	0	0	0	0	0	0	0	0
OTU10829	0	0	0	0	0	0	0	0	0	0	0	0	0	0	0	0	0	0	0	0	0	0	0	0	0	0	0	0	0	0	0	0	0	0	0	0
OTU1083	0	4	1	0	0	0	0	1	0	5	11	11	0	2	0	1	2	2	9	14	10	2	3	5	0	1	0	9	8	8	5	5	3	11	4	5
OTU10830	0	0	0	0	0	0	0	0	0	0	0	0	0	0	0	0	0	0	0	0	0	0	0	0	0	0	0	0	0	0	0	0	0	0	0	0
OTU10831	0	0	0	0	0	0	0	0	0	0	0	0	0	0	0	0	0	0	0	0	0	0	0	0	1	0	0	0	0	0	0	0	0	0	0	0
OTU10832	0	0	0	0	0	0	0	0	0	1	0	0	0	0	0	0	0	0	0	0	0	0	0	0	0	0	0	0	1	0	0	0	1	0	0	0
OTU10833	0	0	1	0	0	0	0	0	0	2	0	0	0	0	0	1	0	0	0	0	0	0	0	1	0	0	0	1	0	0	1	0	0	4	0	0
OTU10834	0	0	0	0	0	0	0	0	0	0	0	0	0	0	0	0	0	0	0	0	0	1	0	0	0	0	0	0	0	1	0	0	0	0	1	0
OTU10835	0	0	0	0	0	1	0	0	0	1	1	0	0	0	0	0	1	0	0	0	0	0	0	2	1	0	0	0	1	0	0	0	0	1	0	0
OTU10836	0	0	0	0	0	0	0	0	0	0	0	0	0	0	0	0	0	0	0	0	0	0	0	0	0	1	0	0	0	0	0	0	0	0	0	0
OTU10837	0	0	0	0	0	0	0	0	0	0	0	0	0	0	0	0	0	0	0	0	0	0	0	0	1	0	0	0	0	0	0	0	0	1	0	0
OTU10838	1	1	1	0	0	2	0	0	0	3	2	0	0	0	0	0	0	1	4	1	3	13	7	3	0	2	0	1	2	3	2	3	1	5	12	23
OTU10839	0	0	0	0	0	0	0	0	0	0	0	0	0	0	0	0	0	0	0	0	0	0	0	0	0	0	0	0	0	0	0	0	0	0	0	0
OTU1084	2	0	2	3	10	13	7	1	3	1	0	0	8	24	11	0	0	0	1	2	1	0	0	0	0	0	0	13	3	6	0	0	0	0	1	0
OTU10840	0	0	0	1	2	0	0	0	0	0	0	0	0	0	0	0	0	0	0	0	0	0	0	0	0	0	0	0	0	0	0	0	0	0	0	0
OTU10841	0	0	0	0	0	0	0	0	1	0	0	0	0	1	0	0	0	0	0	0	0	0	0	0	0	0	0	0	0	0	0	0	0	0	0	0
OTU10842	0	0	0	0	0	0	0	0	0	0	0	0	0	0	0	0	0	0	0	0	0	0	0	0	0	2	1	0	0	0	0	0	0	0	0	0
OTU10843	0	0	0	0	0	0	0	0	0	0	0	0	0	0	0	0	0	0	0	0	0	0	0	0	0	0	0	0	0	0	0	0	0	1	0	0
OTU10844	0	0	0	0	0	0	0	0	0	2	1	3	0	0	0	0	0	0	1	1	1	0	0	0	0	1	0	0	3	0	1	0	1	0	0	0
OTU10845	0	0	0	0	0	0	0	0	0	0	0	0	0	0	0	0	0	0	0	0	0	0	0	0	0	0	0	0	0	0	0	0	0	0	0	0
OTU10846	0	0	0	0	0	0	0	0	0	0	0	0	0	0	0	0	0	0	0	0	0	0	0	0	0	0	0	0	0	0	0	0	0	0	0	0
OTU10847	0	0	0	0	0	0	0	0	0	0	0	0	0	0	0	0	0	0	0	0	0	0	0	0	1	0	2	0	0	1	0	0	0	0	0	0
OTU10848	0	0	0	0	0	0	0	0	0	0	0	0	0	0	0	0	0	0	0	0	0	0	0	0	0	0	0	0	0	2	0	0	0	0	2	0
OTU10849	0	0	0	0	0	0	0	0	0	0	0	0	0	0	0	0	0	0	0	0	0	0	0	0	0	0	0	0	0	0	0	0	0	1	2	0
OTU1085	0	0	0	0	0	8	5	5	4	0	0	0	0	2	2	1	0	0	0	0	0	0	0	0	4	2	1	1	0	1	0	0	0	0	0	0
OTU10850	0	0	0	0	0	0	0	0	0	0	0	0	0	0	0	0	0	0	0	0	0	0	0	0	1	0	0	0	0	0	0	0	0	0	0	0
OTU10851	0	1	0	0	0	0	0	0	0	0	0	0	0	0	0	0	0	0	0	0	0	0	1	0	0	0	0	0	0	0	0	0	0	0	0	0
OTU10852	0	0	0	0	0	0	0	0	0	0	0	0	0	0	0	0	0	0	0	0	0	0	0	0	0	0	1	0	0	0	0	0	0	0	0	0
OTU10853	0	0	0	0	0	0	0	0	0	0	0	0	0	0	0	0	1	0	0	1	0	0	0	0	0	0	0	0	0	0	0	0	0	1	0	0
OTU10854	0	0	0	0	0	0	0	0	0	0	0	0	0	0	0	0	1	0	0	0	0	0	0	0	0	0	0	1	0	0	0	0	0	0	0	0
OTU10855	0	1	1	0	0	0	0	0	0	0	0	0	0	0	0	1	0	0	0	0	1	0	1	1	0	1	0	0	1	0	0	0	0	0	0	1
OTU10856	0	0	0	0	0	0	0	0	0	0	0	0	0	0	0	1	0	1	0	0	0	0	0	0	0	0	0	0	0	0	0	0	0	2	0	0
OTU10857	1	0	0	0	0	0	0	0	0	0	0	0	0	0	0	0	0	0	0	0	0	0	0	0	0	0	1	0	0	0	0	0	0	0	0	0
OTU10858	2	1	0	0	0	2	1	0	3	0	0	0	1	2	1	2	4	7	0	0	0	0	1	0	2	4	4	0	0	1	0	0	1	5	0	0
OTU10859	0	0	0	0	0	1	0	1	0	0	0	0	0	0	0	2	0	0	0	0	0	0	0	1	1	0	0	0	1	0	0	1	0	1	0	1
OTU1086	0	1	0	3	0	1	0	0	0	0	0	0	2	0	1	1	1	1	0	1	0	0	0	0	1	3	3	1	0	1	0	0	0	4	2	0
OTU10860	0	0	0	0	0	0	0	0	0	0	0	0	0	0	0	0	0	0	0	0	0	0	0	0	0	0	0	0	0	0	0	0	0	2	1	0
OTU10862	0	0	0	0	0	0	0	0	0	0	0	0	0	0	0	0	0	0	0	0	0	0	0	0	0	0	0	0	0	0	0	0	0	1	0	0
OTU10863	0	0	0	0	0	0	0	0	0	0	0	0	0	0	0	0	0	0	0	0	0	0	0	0	0	0	0	0	0	0	0	0	0	0	0	0
OTU10864	0	0	0	0	0	0	0	0	0	0	0	0	0	0	0	0	0	0	0	0	0	0	0	0	0	0	0	0	0	0	0	0	0	0	0	0
OTU10865	0	0	0	0	0	0	0	0	0	0	0	0	0	0	0	0	0	0	0	0	0	0	0	0	0	0	0	0	0	0	0	0	0	0	0	0
OTU10866	0	0	0	0	0	0	0	0	0	0	0	0	0	0	0	0	0	0	0	0	0	0	0	0	0	0	0	0	0	0	0	0	0	0	1	0
OTU10867	0	0	0	0	0	0	0	0	0	0	0	0	0	0	0	0	0	0	0	0	0	0	0	0	0	0	0	0	0	0	0	0	0	0	0	0
OTU10868	0	0	0	0	0	0	0	0	0	0	0	0	0	0	0	0	0	0	0	0	0	0	0	0	0	0	0	0	0	0	0	0	0	0	0	0
OTU10869	0	0	0	0	0	0	0	0	0	0	0	0	0	0	0	0	0	0	0	0	0	0	0	0	0	0	0	1	0	2	0	0	0	0	1	0
OTU10870	0	0	0	0	0	0	0	0	0	0	0	0	0	0	0	0	0	0	0	0	0	0	0	0	0	0	0	0	0	0	0	0	0	0	0	0
OTU10871	2	0	0	1	2	0	2	1	0	0	0	0	0	3	0	2	2	2	0	0	0	0	0	0	2	15	1	0	0	0	0	0	0	2	0	0
OTU10872	0	0	0	0	0	0	0	0	0	1	0	0	0	0	0	0	0	0	0	0	0	0	0	0	0	0	0	0	0	0	0	0	0	1	1	0
OTU10873	0	0	1	0	0	0	0	0	0	0	0	0	0	0	2	1	0	0	0	0	0	0	0	0	0	1	2	0	0	0	0	0	0	1	0	0
OTU10874	0	0	0	0	0	0	0	0	0	0	0	0	0	0	0	0	0	1	0	0	0	0	0	0	0	1	0	0	0	0	0	0	0	1	0	0
OTU10875	0	0	0	0	0	0	0	0	0	0	0	0	0	0	0	0	0	0	0	0	1	0	0	0	0	0	0	0	0	0	0	0	0	1	0	0
OTU10876	0	0	0	0	0	0	0	0	0	0	0	0	0	0	0	0	0	0	0	0	0	0	0	0	0	0	0	0	0	0	0	0	0	2	0	2
OTU10877	1	0	0	0	0	1	1	0	1	0	0	0	0	0	0	0	0	0	0	0	0	0	0	0	0	0	0	0	0	1	0	0	0	2	1	0
OTU10878	0	0	0	0	0	0	0	0	1	0	0	0	0	1	0	0	0	0	0	0	0	0	0	0	1	0	0	0	0	0	0	0	0	0	0	0
OTU10879	0	0	1	0	0	0	0	1	0	0	0	0	0	0	0	1	0	0	0	0	0	0	0	0	0	0	0	0	0	0	0	0	0	2	0	1
OTU1088	22	6	23	26	19	9	9	19	22	1	2	2	9	4	7	79	59	61	5	8	8	9	4	3	12	31	16	0	5	2	9	6	12	16	3	14
OTU10880	0	0	0	0	0	0	2	1	0	0	0	0	0	1	0	0	0	1	0	0	0	0	0	0	0	0	0	0	0	0	0	0	0	1	0	0
OTU10881	0	0	0	0	0	0	0	0	0	0	0	0	0	0	0	0	0	0	0	0	0	0	0	0	0	0	0	0	0	0	0	0	0	2	0	0
OTU10882	0	0	0	0	0	2	0	0	1	0	0	0	0	1	1	0	0	2	0	0	0	0	0	0	3	0	0	0	1	1	0	1	0	1	0	0
OTU10883	0	0	0	0	0	0	0	0	0	0	0	0	0	0	0	0	0	0	0	0	0	0	0	0	0	0	0	0	0	0	0	0	0	1	0	0
OTU10884	0	0	0	0	0	0	1	0	0	0	1	0	0	0	0	0	1	0	0	0	0	0	0	0	0	0	0	1	0	1	0	0	0	0	0	0
OTU10885	0	0	0	0	0	1	0	0	0	0	0	0	0	0	0	0	0	0	0	0	0	0	0	0	0	0	0	0	0	0	0	0	0	0	0	1
OTU10886	0	0	0	0	0	0	0	0	0	1	0	0	0	0	0	1	0	0	0	0	0	0	2	1	0	0	0	0	0	0	0	0	0	0	0	2
OTU10887	0	0	0	0	0	0	0	0	0	0	0	0	0	0	0	0	0	0	1	0	0	0	0	0	0	0	2	0	0	0	0	0	0	0	0	0
OTU10888	1	0	0	0	0	0	0	2	0	0	1	1	0	0	1	0	0	1	1	0	1	0	2	0	0	0	1	1	0	0	0	0	0	2	0	3
OTU10889	0	0	0	0	0	0	0	0	0	0	0	0	0	0	0	0	0	0	0	0	0	0	0	0	0	1	0	0	0	0	0	0	0	0	0	1
OTU1089	10	15	7	5	6	4	5	0	5	10	7	22	5	6	1	5	10	18	2	6	1	2	2	0	2	7	3	1	10	1	3	9	7	2	8	5
OTU10890	0	0	0	0	0	0	0	0	0	0	0	0	0	0	0	0	1	0	0	0	0	0	0	0	0	0	0	0	0	0	0	0	0	0	0	1
OTU10891	0	0	0	0	0	0	0	1	0	0	0	0	0	0	0	0	0	0	0	0	0	0	0	0	1	0	1	1	0	0	0	0	0	0	1	1
OTU10892	0	0	0	1	0	0	0	0	0	0	0	0	0	0	0	0	0	0	0	0	0	0	0	0	0	0	0	0	0	0	0	0	0	0	0	0
OTU10893	0	0	0	0	0	0	0	0	0	0	0	0	1	0	0	0	0	1	0	0	0	0	0	0	0	2	0	0	0	0	0	0	0	0	0	0
OTU10894	0	0	0	0	0	0	0	0	0	0	0	0	0	0	0	0	0	0	0	0	0	0	0	0	0	0	0	0	0	0	0	0	0	0	0	0
OTU10895	0	1	0	1	0	0	0	0	1	0	0	0	0	0	0	0	0	0	0	0	0	0	0	0	0	0	0	0	0	0	0	0	0	0	0	0
OTU10897	0	1	0	0	0	0	1	0	0	0	0	0	0	0	0	1	0	0	0	0	0	0	0	0	0	0	0	0	0	0	0	0	0	0	0	0
OTU10898	0	0	0	0	0	0	0	0	0	0	0	0	0	0	0	0	0	0	0	0	0	0	0	0	0	0	0	0	0	0	0	0	0	0	0	0
OTU10899	0	0	0	0	0	0	0	0	0	0	0	0	0	0	0	0	0	0	0	0	0	0	0	0	0	0	0	0	0	0	0	0	0	0	0	0
OTU1090	0	2	8	0	1	1	4	4	4	1	0	0	2	4	2	3	3	2	2	0	1	0	0	0	3	2	8	1	2	6	0	0	0	7	2	0
OTU10900	0	0	0	0	0	0	0	1	1	0	0	0	0	0	0	0	0	0	0	0	0	0	0	0	0	0	0	0	0	0	0	0	0	0	0	0
OTU10901	0	0	0	0	0	0	0	0	0	0	0	0	0	0	0	1	0	0	0	0	0	0	0	0	0	0	0	0	0	0	0	0	0	0	0	0
OTU10902	0	0	0	0	0	0	0	0	0	1	0	0	0	0	0	1	0	0	0	0	0	0	0	0	0	0	0	0	0	0	0	0	0	0	0	0
OTU10903	1	0	0	0	0	0	0	0	0	0	0	0	0	0	0	1	1	0	0	0	0	0	1	0	0	0	0	0	0	0	0	0	0	0	0	0
OTU10904	0	0	0	0	0	0	1	0	0	0	0	0	0	0	0	1	0	0	0	0	0	0	0	0	0	0	0	0	0	0	0	0	0	0	0	0
OTU10905	1	4	2	2	3	7	27	16	48	2	0	0	5	1	11	3	4	3	2	1	0	0	0	0	9	6	7	1	5	9	0	0	0	24	18	1
OTU10906	2	2	0	0	0	1	0	0	0	0	3	0	2	3	0	9	3	3	2	5	9	0	1	0	1	2	0	0	1	0	0	0	0	0	1	2
OTU10907	0	0	0	0	0	0	0	0	0	0	0	0	1	2	0	0	0	0	0	0	0	1	0	0	0	0	0	2	0	0	0	0	0	0	0	0
OTU10908	0	0	0	0	0	0	0	0	0	0	0	0	0	0	0	1	0	0	0	0	0	0	0	0	0	2	1	0	0	0	0	0	0	1	0	1
OTU10909	0	0	0	0	0	0	0	0	0	0	0	0	0	0	0	0	0	0	1	0	0	0	0	0	0	0	0	0	0	0	0	0	0	0	0	0
OTU1091	5	0	1	0	0	0	0	0	0	6	5	5	0	0	0	0	0	0	0	0	0	0	2	3	0	0	0	1	1	0	2	1	4	0	1	0
OTU10910	0	0	0	0	1	0	0	0	0	0	0	0	0	0	0	1	0	0	0	0	0	0	0	0	0	0	0	0	0	0	0	0	0	0	0	0
OTU10911	0	0	0	0	0	0	0	0	0	0	0	0	0	0	0	1	0	0	0	0	0	0	0	0	0	0	0	0	0	0	0	0	0	0	1	0
OTU10912	0	0	0	0	0	0	0	0	0	0	0	0	0	0	0	0	0	0	0	0	0	0	0	0	0	0	1	0	0	1	0	0	0	0	0	0
OTU10913	0	0	0	0	0	0	1	0	0	0	0	0	0	0	0	1	1	0	0	0	0	0	0	0	0	1	0	0	0	0	0	0	0	0	0	2
OTU10914	0	0	0	0	0	0	0	0	0	0	0	0	0	0	0	0	1	0	0	0	0	0	0	0	0	0	0	0	0	0	0	0	0	0	0	0
OTU10915	0	0	0	0	0	0	0	0	0	0	0	0	0	0	0	0	0	0	0	0	0	0	0	0	0	1	0	0	0	0	0	0	0	0	0	0
OTU10916	0	0	0	0	0	0	3	0	0	0	0	0	0	0	0	0	0	0	1	1	0	0	0	0	1	0	0	0	0	0	0	0	0	0	0	0
OTU10918	0	0	0	0	0	0	0	0	0	0	0	0	0	1	0	0	1	0	0	0	0	0	0	0	0	0	0	0	0	0	0	0	0	0	0	0
OTU10919	0	0	0	0	0	0	0	0	0	0	0	0	0	0	0	0	1	0	0	0	0	0	0	0	0	0	0	0	0	0	0	0	0	0	1	0
OTU1092	0	2	3	0	0	1	2	0	0	3	0	0	1	1	2	0	0	0	3	1	1	0	0	0	0	0	0	15	2	15	0	0	0	0	1	0
OTU10920	0	0	0	0	0	0	0	0	0	0	0	0	0	0	0	0	1	0	0	0	0	1	0	0	0	0	0	0	0	0	0	0	0	0	0	0
OTU10921	0	0	0	0	0	0	0	0	0	0	0	0	0	0	0	0	0	0	0	0	0	0	0	0	0	0	1	0	0	0	0	0	0	0	0	0
OTU10922	0	0	0	0	0	0	0	0	0	0	0	0	0	0	0	0	0	0	1	0	0	0	0	0	0	0	0	0	0	0	0	0	0	0	0	0
OTU10923	0	0	0	0	0	0	0	0	0	0	0	0	0	0	0	0	1	0	0	0	0	0	0	0	0	0	0	0	0	0	0	2	0	0	0	0
OTU10924	3	0	1	1	1	2	0	0	0	1	0	1	0	0	0	1	1	0	0	0	3	0	3	0	1	1	1	0	1	0	0	0	1	0	1	0
OTU10925	0	0	0	0	1	0	0	0	1	0	0	0	0	0	0	0	1	1	0	0	0	0	0	0	0	0	0	0	0	0	0	0	0	0	0	1
OTU10926	0	0	0	0	0	0	0	0	0	0	0	0	0	0	0	0	0	0	0	0	0	0	0	0	0	0	0	0	0	0	0	0	0	0	0	0
OTU10927	0	0	0	0	0	0	0	0	0	0	0	0	0	0	0	0	1	0	0	0	0	0	0	0	0	0	0	0	0	0	0	0	0	0	0	0
OTU10928	0	0	0	0	0	0	0	0	0	0	0	0	0	0	0	0	0	0	0	0	0	0	0	0	0	1	0	0	0	0	0	0	0	0	0	0
OTU10929	1	0	0	0	0	0	0	0	0	0	0	0	0	0	0	0	0	0	0	0	0	0	0	0	0	0	0	0	0	0	0	0	0	0	0	0
OTU1093	0	0	1	0	1	0	0	0	29	3	1	0	0	0	0	0	0	0	1	1	1	13	0	4	0	0	0	1	5	4	1	1	1	0	6	1
OTU10930	0	0	0	1	0	0	0	1	0	0	0	0	0	0	0	1	0	0	0	0	0	0	0	1	0	1	0	0	1	0	0	0	0	0	0	0
OTU10931	1	0	0	6	11	1	3	5	1	0	0	0	2	3	1	5	5	5	0	2	0	0	0	0	1	2	3	0	0	0	0	0	0	0	0	0
OTU10932	0	0	0	0	0	0	0	0	0	0	0	0	0	0	0	0	1	0	0	0	0	0	0	0	0	0	0	0	0	0	0	0	0	0	0	0
OTU10933	0	0	0	0	0	0	0	0	0	0	0	0	0	0	0	1	1	1	0	0	0	0	0	0	0	0	0	0	0	0	0	0	1	0	0	0
OTU10934	0	1	0	0	0	0	0	0	0	0	0	0	0	0	0	0	0	0	0	0	0	0	0	0	2	0	0	0	0	0	0	0	3	0	0	1
OTU10935	1	0	0	0	0	0	0	0	0	0	0	0	0	0	0	0	0	0	0	0	0	0	0	0	0	0	0	0	0	0	0	0	0	0	0	0
OTU10936	0	0	0	0	0	1	0	0	0	0	0	0	1	0	0	1	0	1	0	0	0	0	0	0	0	0	0	1	0	0	0	0	0	0	0	0
OTU10937	0	0	0	0	0	0	0	0	0	0	0	0	0	0	0	0	0	2	0	0	0	0	0	0	0	0	0	0	0	0	1	0	0	0	0	0
OTU10938	1	0	0	0	2	1	1	0	0	0	0	0	1	0	0	0	2	2	0	0	1	0	0	0	1	0	1	0	0	1	0	0	0	3	0	0
OTU10939	0	0	0	0	0	0	0	0	0	0	0	0	0	0	0	0	0	0	0	0	0	0	0	0	0	0	0	0	0	0	0	0	0	0	0	0
OTU1094	5	0	2	6	7	3	2	1	9	0	0	0	12	8	8	6	3	2	3	1	1	0	0	0	11	11	9	1	1	1	0	2	0	2	6	2
OTU10940	0	0	0	0	0	0	0	0	0	0	0	0	0	0	0	0	0	0	0	0	0	0	0	0	1	1	0	0	0	0	0	0	0	0	0	0
OTU10941	0	0	0	0	0	0	0	0	0	0	0	0	0	0	0	0	0	1	0	0	0	0	0	0	0	0	0	0	0	0	0	0	0	0	0	0
OTU10942	0	0	0	0	0	0	1	0	0	0	0	0	0	0	0	0	0	1	0	0	0	0	0	0	0	0	0	0	0	0	0	0	0	0	0	0
OTU10943	0	0	0	0	0	0	0	0	0	0	0	0	0	1	1	0	0	0	0	0	0	0	0	0	0	0	0	0	0	0	0	0	0	0	0	0
OTU10946	0	0	0	0	0	0	0	0	0	0	0	0	0	0	0	0	0	1	0	0	0	0	0	0	0	0	0	0	0	0	0	0	0	0	0	0
OTU10947	0	0	0	0	0	0	0	0	0	0	0	0	0	1	0	0	0	1	0	0	0	0	0	0	0	0	0	0	0	0	0	0	0	0	0	0
OTU10948	0	0	0	0	0	0	0	0	0	0	0	0	0	0	0	0	0	0	0	0	0	0	0	0	1	0	0	0	1	0	0	0	0	0	0	0
OTU10949	0	0	0	0	0	0	0	0	0	0	0	0	0	0	0	0	0	0	0	0	0	0	0	0	0	0	0	0	0	0	0	0	0	0	0	0
OTU1095	2	1	0	0	0	0	0	0	0	2	11	7	1	0	0	0	0	0	2	3	3	8	4	8	0	0	0	2	7	0	0	0	0	0	0	0
OTU10950	0	0	0	0	0	0	0	0	0	0	0	0	0	0	0	0	0	0	0	0	1	0	0	0	0	0	0	0	0	0	0	0	0	0	0	0
OTU10951	0	0	0	0	0	1	0	0	0	0	0	0	0	0	0	0	0	1	0	0	0	0	0	0	0	0	0	0	0	0	0	0	0	0	0	0
OTU10952	0	0	0	0	0	0	0	0	0	0	0	0	0	0	0	0	0	1	0	0	0	0	0	0	0	0	0	0	0	0	0	0	0	0	0	0
OTU10953	4	0	0	0	1	0	1	0	0	7	2	6	0	0	0	0	3	2	4	1	1	0	1	1	0	1	0	1	0	1	5	1	4	0	0	0
OTU10954	0	0	0	0	0	0	0	0	0	0	0	0	0	0	0	0	0	2	0	1	0	0	0	0	0	1	0	0	0	0	0	0	0	0	0	0
OTU10955	0	0	0	0	0	0	0	0	0	0	0	0	1	0	0	0	0	0	0	0	0	0	0	0	0	0	0	0	0	0	0	0	0	0	0	0
OTU10956	0	0	0	1	0	2	0	1	0	0	0	0	0	0	0	0	1	1	0	0	0	0	0	0	0	0	0	0	0	0	0	0	0	0	0	0
OTU10957	0	0	0	0	0	0	0	0	2	0	0	0	0	0	0	0	0	0	0	0	0	0	0	0	0	0	0	1	0	0	0	0	0	0	0	0
OTU10958	0	0	0	0	0	0	0	0	0	0	0	0	0	0	0	0	0	0	0	0	0	0	0	0	0	0	0	0	0	0	0	0	0	0	0	0
OTU10959	0	0	0	0	0	0	0	0	0	0	0	0	0	0	0	0	0	0	0	0	0	0	0	0	0	0	0	0	0	0	0	0	0	0	0	0
OTU1096	22	23	16	18	11	5	3	2	1	12	28	15	1	6	2	9	6	13	26	16	10	67	65	34	3	8	3	5	20	1	8	22	10	16	12	23
OTU10960	0	0	0	0	0	0	0	0	0	0	0	0	0	0	0	0	0	0	0	0	0	0	0	0	1	0	0	0	0	0	0	0	0	0	0	0
OTU10962	0	0	0	0	0	0	0	0	0	0	0	0	0	0	0	0	0	0	0	1	0	0	0	0	0	1	0	0	0	0	0	0	0	0	0	0
OTU10963	0	0	0	0	0	0	0	0	0	0	0	0	1	0	0	0	0	0	0	0	0	0	0	0	0	0	0	0	0	0	0	0	0	0	0	0
OTU10964	1	0	0	0	0	0	1	0	2	0	0	0	1	2	2	1	0	2	0	0	0	0	0	0	2	1	0	1	0	2	0	0	0	1	0	0
OTU10967	0	0	0	0	0	0	0	0	0	0	0	0	0	0	0	0	0	0	1	0	0	0	0	0	0	0	1	0	0	0	0	0	0	0	0	0
OTU10968	0	0	0	0	0	0	0	0	0	0	0	0	0	0	0	0	0	0	0	0	0	0	0	0	0	0	0	0	0	0	0	0	0	0	0	0
OTU10969	0	0	0	0	0	1	0	0	0	0	0	0	0	0	1	0	0	0	0	0	0	0	0	0	0	1	0	0	0	0	0	0	0	0	0	0
OTU10970	1	0	0	0	0	0	0	0	0	0	0	0	0	0	0	0	0	0	0	0	0	0	0	0	0	0	0	0	0	0	2	0	0	0	0	0
OTU10971	1	0	1	0	0	0	0	0	0	0	0	0	0	0	0	0	0	0	0	0	0	0	0	0	0	0	0	0	0	0	0	0	0	0	0	0
OTU10972	1	0	0	0	0	0	0	0	0	0	0	0	0	0	0	0	0	0	0	0	0	0	0	0	0	0	0	1	0	0	0	0	0	0	0	0
OTU10973	0	0	0	0	0	0	0	0	0	0	0	0	0	0	0	0	0	0	0	0	0	0	0	0	0	0	0	0	0	0	0	0	0	0	0	0
OTU10974	0	0	0	0	0	1	0	0	0	0	0	0	0	1	0	0	0	0	0	0	0	0	0	0	0	0	0	0	0	0	0	0	0	0	0	0
OTU10975	0	0	0	0	0	1	0	0	0	0	0	0	0	0	0	0	0	0	0	0	0	0	0	0	0	1	0	0	0	0	0	0	0	0	0	0
OTU10976	0	0	0	0	0	0	0	0	1	0	0	0	0	0	1	0	0	0	0	0	0	0	0	0	1	1	1	0	0	0	0	0	0	0	0	0
OTU10977	0	0	0	0	0	0	0	0	0	0	0	0	0	0	0	0	1	0	0	0	0	4	0	0	0	1	0	0	0	0	0	0	1	0	0	0
OTU10978	0	0	0	0	0	0	0	0	0	0	0	0	0	0	1	0	0	0	0	0	0	0	0	0	0	0	0	0	0	0	0	0	0	0	0	0
OTU10979	0	0	0	0	0	0	0	0	0	0	0	0	0	0	0	0	0	0	0	0	0	0	0	0	0	0	0	0	0	0	0	0	0	0	0	0
OTU1098	1	0	2	0	0	0	0	0	0	0	0	2	0	0	0	0	0	0	0	4	1	3	0	2	0	1	0	0	4	2	0	0	0	0	2	0
OTU10980	0	0	0	0	0	0	0	0	0	1	0	0	0	0	0	0	0	0	0	0	0	0	0	0	0	0	0	0	0	0	0	0	0	0	0	0
OTU10981	0	0	0	0	1	0	0	0	0	0	0	0	0	0	0	0	0	0	0	0	0	0	0	0	0	0	0	0	0	0	0	0	0	0	0	0
OTU10982	1	0	1	0	0	0	0	1	0	0	0	0	0	0	0	0	0	1	0	0	0	0	0	0	0	0	0	0	0	0	0	0	0	0	0	0
OTU10983	0	0	0	0	0	0	1	0	0	0	0	0	0	0	0	0	0	0	0	0	0	0	0	0	1	0	0	0	0	0	0	0	0	0	0	0
OTU10984	0	0	0	0	0	0	0	0	0	0	0	0	0	0	0	0	0	0	0	0	0	0	0	0	0	0	0	1	0	0	0	0	0	0	0	0
OTU10985	1	0	0	0	0	0	0	0	0	0	0	0	0	0	0	0	0	0	0	0	0	0	0	0	1	0	0	0	0	0	0	0	0	0	0	0
OTU10986	0	0	0	0	0	0	0	0	0	0	0	0	0	0	0	0	0	0	0	0	0	0	0	0	0	0	0	0	0	0	0	0	0	0	0	0
OTU10987	0	0	0	0	0	0	0	0	0	0	0	0	0	0	0	0	0	0	0	0	0	0	0	0	0	0	0	0	0	0	0	0	0	0	0	0
OTU10988	0	0	1	0	0	0	0	0	0	0	0	0	0	1	0	0	0	0	0	0	0	0	0	0	0	0	0	0	0	0	0	0	0	0	0	0
OTU10989	0	0	0	0	0	0	0	1	0	0	0	0	0	0	0	0	0	0	0	0	0	0	0	0	0	0	0	0	0	0	0	0	0	0	0	0
OTU1099	1	1	1	0	5	1	3	2	4	0	0	0	2	1	3	2	3	2	1	0	0	0	0	0	5	0	2	0	0	0	0	1	0	1	0	0
OTU10990	0	0	0	0	0	0	0	0	0	0	0	0	0	0	0	0	0	0	0	0	0	0	0	0	0	0	0	0	0	0	0	0	0	0	0	0
OTU10991	0	0	0	0	0	0	0	0	0	0	0	0	0	0	0	0	0	0	0	0	0	0	0	0	0	0	0	0	0	0	0	0	0	0	0	0
OTU10992	0	0	0	1	0	0	0	0	0	0	0	0	0	0	0	0	0	0	0	0	0	0	0	0	0	0	0	0	0	0	0	0	0	0	0	0
OTU10993	0	0	0	1	0	0	1	0	0	0	0	0	0	0	0	0	0	0	0	0	0	0	0	0	0	0	0	0	0	0	0	0	0	0	0	0
OTU10994	0	0	0	0	0	0	0	0	0	0	0	0	0	0	1	0	0	0	0	0	0	0	0	0	1	0	0	0	0	0	0	0	0	0	0	0
OTU10995	0	0	0	1	0	0	0	0	0	0	0	0	0	0	0	0	1	0	0	0	0	0	0	0	1	1	0	0	0	0	0	0	0	0	0	0
OTU10996	0	0	0	0	0	0	0	0	0	0	0	0	0	0	0	0	0	0	0	0	0	0	0	0	0	0	0	0	0	0	0	0	0	0	0	0
OTU10997	0	0	1	1	0	1	0	0	0	0	0	0	0	0	0	0	0	0	0	0	0	0	0	2	0	0	0	0	0	0	0	0	0	0	1	0
OTU10998	0	0	0	0	0	0	0	0	1	0	0	0	0	0	0	0	0	0	0	0	0	0	0	0	0	0	0	0	0	0	0	0	0	0	0	0
OTU10999	0	0	0	0	0	1	0	0	0	0	0	0	0	0	0	0	0	1	0	0	0	0	0	0	0	0	0	0	0	0	0	0	0	0	0	0
OTU11	382	688	588	812	627	150	209	140	57	209	262	391	35	30	52	166	279	379	284	854	522	211	184	240	63	279	123	6	232	11	216	396	679	146	195	178
OTU110	52	0	3	3	7	26	11	10	18	2	0	0	11	71	25	1	3	2	1	9	3	1	1	0	9	2	28	3	5	12	1	3	1	3	0	1
OTU11000	0	0	0	0	0	0	1	0	1	0	0	0	0	0	0	0	0	0	0	1	0	0	0	0	0	0	0	0	0	0	0	0	0	0	0	0
OTU11001	0	0	0	1	0	0	0	1	0	0	0	0	0	2	1	0	0	0	1	0	0	0	0	0	0	2	2	0	0	0	0	0	0	1	1	0
OTU11002	0	0	0	0	0	0	0	0	0	0	0	0	0	0	0	0	0	0	0	0	0	0	0	0	1	0	0	0	0	0	0	0	0	0	0	0
OTU11003	0	0	0	0	0	0	0	0	0	0	0	0	0	0	0	0	0	0	0	0	0	0	0	0	0	0	0	0	0	0	0	0	0	0	0	0
OTU11004	0	0	0	0	0	0	0	0	0	0	0	0	0	0	0	0	0	0	0	0	0	0	0	0	0	0	0	0	0	0	0	0	0	0	0	0
OTU11005	0	0	0	0	0	0	0	0	0	0	0	0	0	0	0	0	0	0	0	0	0	0	0	0	1	0	0	0	0	0	0	0	0	0	0	0
OTU11006	0	0	0	0	0	1	1	0	0	0	0	0	0	0	0	0	0	0	0	0	0	0	0	0	0	0	1	0	0	0	0	0	0	0	0	0
OTU11007	0	0	0	0	0	0	1	0	0	0	0	0	0	0	0	0	0	0	0	0	0	0	0	0	0	0	0	0	0	0	0	0	0	0	0	0
OTU11008	0	0	0	0	0	0	0	0	0	0	0	0	0	1	0	0	0	0	0	0	0	0	0	0	1	0	0	0	0	0	0	0	0	0	0	0
OTU11009	0	0	0	1	0	0	0	0	0	0	0	0	0	1	1	0	0	0	0	0	0	0	0	0	1	0	0	0	0	0	0	0	0	0	0	0
OTU1101	0	0	0	0	0	0	0	0	0	0	0	0	0	0	0	0	0	0	0	1	0	5	0	1	0	0	0	0	0	0	5	0	22	0	0	0
OTU11010	0	0	0	0	0	0	0	0	0	0	0	0	0	0	0	0	0	0	0	0	0	0	0	0	0	1	0	0	0	0	0	0	0	0	0	0
OTU11011	0	0	0	0	0	0	1	0	0	0	0	0	0	0	0	0	0	0	0	0	0	0	0	0	0	1	0	0	0	0	0	0	0	0	0	0
OTU11012	3	0	1	1	2	1	2	0	6	0	0	0	0	0	2	0	2	0	0	1	0	0	0	0	1	0	0	0	0	0	0	1	0	0	0	2
OTU11013	0	0	0	0	1	0	1	0	1	0	0	0	1	0	1	0	0	0	0	0	0	0	0	0	1	0	0	0	0	0	0	0	0	0	0	0
OTU11014	0	0	0	0	0	0	1	0	0	0	0	0	0	0	0	0	0	0	0	1	0	0	1	0	0	0	0	0	0	0	0	0	0	0	0	0
OTU11015	1	0	0	0	0	0	0	0	0	0	0	0	0	0	0	0	0	0	0	0	1	0	0	0	0	0	0	0	0	0	0	0	0	0	1	1
OTU11016	0	0	0	0	0	0	0	0	0	0	0	0	0	0	0	0	0	0	0	0	0	0	0	0	0	0	0	0	0	0	0	0	0	1	0	0
OTU11017	0	0	0	0	0	0	0	0	0	0	0	0	0	0	0	0	0	0	0	0	0	0	0	0	0	0	0	0	0	0	0	0	0	0	0	0
OTU11018	0	0	0	0	0	0	0	0	0	0	0	0	0	0	0	1	0	0	0	0	0	0	0	0	0	1	0	0	0	0	0	0	0	0	0	0
OTU11019	0	0	0	0	0	0	0	0	0	0	0	0	0	0	0	0	0	0	0	1	0	0	0	0	0	0	0	0	0	0	0	0	0	0	0	0
OTU1102	2	2	3	6	3	0	1	0	1	1	0	1	0	0	0	2	0	1	0	6	1	3	3	6	0	3	0	1	0	0	1	1	0	1	2	3
OTU11020	0	0	0	0	1	1	1	0	0	0	0	0	0	0	0	0	0	0	0	0	0	0	0	0	0	0	0	0	0	0	0	0	0	0	0	0
OTU11021	0	0	0	1	0	1	0	0	0	0	0	0	0	0	0	0	0	0	1	0	0	0	0	0	1	0	0	0	0	0	0	0	0	1	0	0
OTU11022	0	1	0	0	0	0	0	0	0	0	0	0	0	0	0	0	0	0	0	0	0	0	0	0	0	0	0	0	0	0	0	0	0	0	0	0
OTU11023	0	0	0	0	0	0	0	0	0	0	0	0	1	0	0	0	0	0	0	0	0	0	0	0	0	0	0	0	0	0	0	0	0	0	0	0
OTU11024	0	0	0	0	0	0	0	0	0	0	0	0	0	0	0	0	0	0	0	0	0	0	0	0	0	0	1	0	0	0	0	0	0	0	0	0
OTU11025	0	0	0	0	0	0	0	0	0	0	0	0	0	0	0	0	0	0	0	0	0	0	0	0	0	0	0	0	0	0	0	0	0	0	0	0
OTU11026	0	0	0	1	0	0	1	0	0	0	0	0	0	0	0	1	0	0	0	0	0	0	0	0	1	0	0	0	0	0	0	0	0	0	1	0
OTU11027	0	0	0	0	0	0	0	0	0	0	0	0	0	0	0	0	0	0	0	0	0	0	2	0	0	0	0	0	0	0	0	0	0	0	0	0
OTU11028	0	0	0	0	1	0	2	0	1	0	0	0	1	0	1	0	0	0	0	0	0	0	0	0	1	0	0	0	0	0	0	0	0	0	0	0
OTU11029	0	0	0	0	0	0	0	0	1	0	0	0	1	0	0	1	1	0	0	0	0	0	0	0	0	0	0	0	0	0	0	0	0	0	0	0
OTU1103	8	3	4	7	2	2	2	1	1	1	4	0	0	1	0	2	0	7	4	1	6	5	3	3	0	1	1	0	4	0	3	3	6	1	1	1
OTU11030	0	0	0	0	0	0	0	0	0	0	0	0	0	0	0	0	1	0	0	0	0	0	0	0	0	0	0	0	0	0	0	0	0	0	0	0
OTU11031	0	0	0	0	0	0	0	0	0	0	0	0	1	1	0	0	0	0	0	0	0	0	0	0	1	0	0	0	0	0	0	0	0	0	0	0
OTU11032	0	0	0	0	0	0	0	0	0	0	0	0	0	0	0	0	0	0	0	1	0	0	0	0	0	0	0	0	0	0	0	0	0	0	0	0
OTU11033	0	0	0	0	0	0	0	0	0	0	0	1	0	0	0	0	0	0	0	0	0	0	0	0	0	0	0	0	0	0	0	0	0	0	0	0
OTU11034	0	0	0	0	0	0	0	0	0	0	0	0	0	0	0	0	0	0	0	0	0	0	0	1	0	0	0	0	0	0	0	0	0	0	0	1
OTU11035	0	0	0	0	0	0	0	0	0	0	0	0	0	0	0	0	0	0	0	0	0	0	0	0	0	0	0	0	0	0	0	0	0	0	0	0
OTU11036	0	0	0	0	0	0	0	0	1	0	0	0	0	0	0	0	0	0	0	0	0	0	0	0	0	0	0	0	0	0	0	0	0	0	0	0
OTU11037	0	0	0	0	0	0	0	0	0	0	0	0	2	0	0	0	0	0	0	1	0	0	0	0	0	0	0	1	0	0	0	0	0	0	0	0
OTU11038	0	0	0	0	0	0	0	0	0	0	0	0	0	0	0	0	0	0	0	0	0	1	0	1	0	0	0	0	0	0	0	0	0	0	0	0
OTU11039	0	0	1	0	0	0	0	0	0	0	0	0	0	0	0	0	0	0	0	1	0	0	0	0	0	0	0	0	0	0	0	0	0	0	0	0
OTU1104	5	7	10	0	2	2	0	2	0	1	5	0	0	1	2	2	2	3	4	2	0	1	1	4	0	2	0	2	5	1	3	4	3	22	21	9
OTU11040	0	3	0	4	0	0	2	0	1	0	0	0	0	1	0	0	0	4	0	1	1	0	0	1	0	2	0	0	0	0	1	1	0	0	0	0
OTU11041	0	0	0	0	0	0	0	0	2	0	0	0	0	1	0	0	0	0	0	0	0	0	0	0	0	0	0	0	0	0	0	0	0	0	0	0
OTU11042	0	0	0	0	0	0	0	0	0	0	0	0	0	0	0	0	0	0	0	0	0	0	0	0	0	0	0	0	0	0	0	0	0	0	0	0
OTU11043	0	0	0	0	0	0	0	0	0	0	0	0	0	0	0	0	0	0	0	0	0	0	0	0	0	0	0	0	0	0	0	0	0	0	0	0
OTU11044	0	0	0	0	0	0	0	0	1	0	0	0	0	0	0	0	0	0	0	0	0	0	0	0	0	0	0	0	0	0	0	0	1	0	0	0
OTU11045	0	1	0	0	0	1	0	0	0	0	0	0	1	0	1	0	0	0	0	0	0	0	0	0	0	0	0	0	0	0	0	0	0	0	0	0
OTU11046	0	0	0	0	1	0	0	1	0	0	0	0	0	0	0	0	1	0	0	0	0	0	0	0	0	0	1	0	0	0	0	0	0	0	0	0
OTU11047	0	1	0	0	3	0	0	0	0	0	0	0	0	0	0	0	0	0	0	1	0	0	0	0	0	0	0	0	0	1	0	0	0	0	0	0
OTU11048	0	0	0	1	0	0	0	0	0	0	0	0	0	0	0	1	0	0	1	0	0	0	0	0	0	0	0	1	0	0	0	0	0	0	0	0
OTU11049	1	0	0	0	0	0	0	0	0	0	0	0	0	0	0	1	0	0	0	0	0	0	0	0	0	0	0	0	0	0	0	0	0	0	0	0
OTU1105	1	2	5	1	2	0	0	0	0	21	28	10	0	0	0	0	2	0	2	2	3	3	5	11	1	1	1	8	9	1	1	1	2	7	9	5
OTU11050	0	0	0	0	0	0	0	0	0	1	0	0	0	0	0	0	0	0	0	0	0	0	0	0	0	0	0	0	0	0	0	0	0	0	0	0
OTU11051	0	0	0	0	0	0	0	0	0	0	0	0	1	1	0	0	0	0	0	0	0	0	0	0	0	1	1	0	0	0	0	0	0	0	0	0
OTU11052	1	0	0	0	0	0	0	0	0	0	0	0	0	0	0	0	0	0	0	0	0	0	0	0	1	1	0	0	0	0	0	0	0	0	0	0
OTU11053	0	0	0	0	0	1	0	0	0	0	0	0	0	0	0	0	0	0	0	0	0	0	0	0	0	0	0	0	0	0	0	0	0	0	0	0
OTU11054	0	0	0	0	0	0	0	0	0	0	0	0	0	0	0	0	0	0	0	0	0	0	0	0	0	1	0	0	0	0	0	0	0	0	0	0
OTU11055	0	0	0	0	0	0	1	0	1	0	0	0	0	0	0	0	1	2	0	0	0	0	0	0	0	3	1	1	0	0	0	0	1	1	6	0
OTU11056	0	0	0	0	0	0	1	0	1	0	0	0	0	0	0	0	0	0	0	0	0	0	0	0	1	1	0	0	0	0	0	0	0	0	0	0
OTU11057	0	0	0	0	0	0	0	0	0	0	0	0	0	0	1	0	0	0	0	0	0	0	0	0	0	0	0	0	0	0	0	0	1	0	0	0
OTU11058	0	0	0	0	0	0	0	0	0	0	0	0	0	0	0	0	0	0	0	0	0	0	0	0	0	0	0	0	0	0	0	0	0	0	0	0
OTU11059	0	0	0	0	0	0	0	0	0	0	0	0	0	0	0	0	0	0	0	0	0	0	0	0	0	0	0	0	0	0	0	0	0	0	0	0
OTU1106	0	0	0	0	2	3	1	3	7	0	0	0	3	5	2	0	0	0	0	0	1	0	0	0	1	0	0	2	0	5	0	1	0	0	0	0
OTU11060	0	0	0	0	0	0	0	0	0	0	0	0	0	0	0	0	0	0	0	0	0	0	0	0	0	0	0	0	0	0	0	0	0	0	0	0
OTU11061	1	2	1	1	0	1	2	0	2	0	1	0	0	0	0	0	0	0	0	3	1	0	0	0	0	2	2	1	0	0	1	0	0	0	0	1
OTU11062	0	1	0	0	0	0	0	0	0	0	0	0	0	0	0	0	0	0	0	0	0	0	0	0	0	1	0	0	0	0	0	0	0	0	0	0
OTU11063	0	0	0	0	0	0	1	0	0	0	0	0	1	0	0	0	1	0	0	0	0	0	0	0	1	0	0	0	0	0	0	0	0	0	0	0
OTU11064	0	0	0	0	0	0	0	0	0	0	0	0	0	0	0	0	0	0	0	1	1	0	0	0	0	0	0	0	1	0	0	0	0	0	0	0
OTU11065	0	0	0	0	0	0	0	0	0	0	0	0	0	0	0	0	0	0	0	0	0	0	0	0	0	0	1	0	0	0	0	0	0	0	0	0
OTU11066	0	0	0	0	0	0	0	0	0	0	0	0	0	0	0	0	0	0	0	0	0	0	0	1	0	1	0	0	0	0	0	0	0	0	0	0
OTU11067	0	0	0	0	0	0	0	0	0	0	0	0	0	0	0	0	0	0	0	0	0	0	0	1	0	1	1	0	1	0	0	0	0	0	0	0
OTU11068	0	0	0	0	0	0	0	0	0	0	0	0	0	0	0	0	0	0	0	0	1	0	0	0	0	1	0	0	0	0	1	0	0	0	0	0
OTU11069	0	0	0	0	0	0	0	0	0	0	0	0	0	0	0	0	0	0	0	0	0	0	0	0	0	0	0	0	0	0	0	0	0	0	0	0
OTU11070	3	1	0	0	0	0	1	1	0	0	0	0	0	0	0	1	0	2	0	0	0	0	0	0	2	1	0	0	0	0	1	1	0	1	0	0
OTU11071	0	0	0	0	0	0	0	0	0	0	0	0	0	0	0	0	0	0	0	0	0	0	0	0	0	0	1	0	0	0	0	0	0	0	0	0
OTU11072	0	0	0	1	0	0	0	0	0	0	0	0	1	0	0	1	0	0	0	0	0	0	0	0	0	1	1	0	0	0	0	0	0	2	0	0
OTU11073	0	0	1	0	0	0	0	0	0	0	0	0	0	0	0	0	0	0	0	0	0	0	0	0	0	0	0	0	0	0	0	0	0	0	0	0
OTU11074	0	0	0	0	0	0	0	1	1	0	0	0	0	0	0	0	0	0	0	0	0	0	0	0	0	0	0	0	0	0	0	0	0	0	0	0
OTU11075	7	5	5	67	21	28	121	135	25	1	0	3	15	3	11	39	64	36	46	9	5	2	2	9	58	69	78	13	4	4	2	3	5	44	48	32
OTU11076	0	0	0	0	0	0	0	0	0	0	0	0	0	0	0	0	0	0	0	1	0	0	0	0	0	0	0	0	0	0	0	0	0	0	0	0
OTU11077	0	0	0	0	0	0	0	0	0	0	0	0	0	0	0	0	0	1	0	0	0	0	0	0	2	0	1	0	0	0	0	0	0	0	0	0
OTU11078	0	0	0	0	0	0	0	1	0	0	0	0	0	1	1	0	0	0	1	0	0	0	0	0	0	0	0	0	0	0	0	0	0	1	0	0
OTU11079	0	0	0	0	0	0	0	0	0	0	0	0	0	0	0	0	0	0	0	0	0	0	0	0	0	0	0	0	0	0	0	0	0	0	0	0
OTU1108	3	0	0	2	2	2	1	1	0	0	3	0	1	0	0	4	4	2	9	13	4	6	5	6	0	1	0	0	0	0	0	0	2	1	0	7
OTU11080	0	0	0	0	0	0	1	0	0	0	0	0	0	0	0	0	0	0	0	0	0	0	0	0	0	0	0	0	0	0	0	0	0	0	0	0
OTU11081	0	0	0	0	0	0	0	0	0	0	0	0	0	1	0	0	0	0	0	0	0	0	0	0	1	1	0	0	0	0	0	0	0	0	0	0
OTU11082	0	0	0	0	0	0	0	0	0	0	0	0	0	0	0	0	1	0	0	0	0	0	0	0	0	0	0	0	0	0	0	0	0	0	0	0
OTU11083	0	0	0	0	0	1	0	0	0	0	0	0	0	0	0	0	0	0	0	0	0	0	0	0	0	0	0	0	0	0	0	0	0	0	0	0
OTU11084	0	0	0	0	0	1	0	0	0	0	0	0	0	0	0	0	0	0	0	0	0	0	0	0	2	0	0	0	0	0	0	0	0	0	0	0
OTU11085	0	0	0	0	0	0	0	0	1	0	0	0	0	0	0	0	0	0	0	0	0	0	0	0	0	0	0	0	0	0	0	0	0	0	0	0
OTU11086	0	0	0	0	0	0	0	0	0	0	0	0	0	0	0	1	0	0	1	0	0	0	0	0	1	0	0	0	0	0	0	0	0	0	1	0
OTU11087	1	0	0	0	0	0	1	0	0	0	0	0	0	0	0	0	0	0	0	0	0	0	0	0	0	0	0	0	0	0	0	0	0	0	0	0
OTU11088	1	0	0	0	0	0	1	0	0	0	0	0	0	0	0	0	0	0	0	0	0	0	0	0	0	0	0	0	0	1	0	0	0	0	1	0
OTU11089	0	0	0	0	0	0	0	0	0	0	0	0	0	0	0	2	0	0	0	0	0	0	0	0	1	0	0	0	1	0	0	0	0	1	0	0
OTU1109	0	4	2	0	0	5	0	0	0	1	1	0	0	1	0	0	0	0	2	18	6	0	1	4	0	0	0	2	2	0	2	0	1	3	1	4
OTU11090	0	0	0	0	0	0	0	0	0	0	0	0	0	0	0	0	0	0	0	0	0	0	0	0	0	0	1	0	0	0	0	0	0	0	1	0
OTU11091	0	0	0	2	0	0	1	0	0	0	0	0	0	0	0	0	0	0	0	0	1	0	0	0	0	0	0	0	0	0	0	0	0	0	0	0
OTU11092	0	0	0	0	0	0	0	0	0	0	0	0	1	0	0	2	0	0	0	0	0	0	0	0	0	0	0	0	0	0	0	0	0	0	0	0
OTU11093	0	0	0	0	0	0	0	0	0	0	0	0	0	0	0	0	0	0	0	0	0	0	0	0	0	0	0	0	0	0	0	0	0	0	0	0
OTU11094	0	0	0	0	0	1	0	0	0	0	0	0	0	0	0	0	0	0	0	1	0	0	0	0	0	0	0	0	0	0	0	0	0	0	0	0
OTU11095	0	0	0	0	0	0	0	0	1	0	0	0	1	1	0	0	0	0	0	0	0	0	0	0	0	0	0	0	0	0	0	0	0	0	0	0
OTU11096	0	0	0	1	0	3	0	1	2	0	0	0	1	0	1	0	0	1	0	0	1	0	0	0	1	0	1	0	0	0	0	0	0	0	0	0
OTU11098	0	0	0	0	1	0	1	0	0	0	0	0	0	0	0	0	0	0	0	0	0	0	0	0	0	0	0	0	0	0	0	0	0	0	0	0
OTU11099	0	0	0	0	0	0	1	0	0	0	0	0	0	2	2	0	0	0	0	0	0	0	0	0	0	0	0	0	0	0	0	0	0	0	0	0
OTU111	13	1	0	27	27	174	63	69	107	0	0	0	336	201	241	38	68	43	1	30	0	0	0	0	134	55	103	0	1	1	0	1	0	15	0	5
OTU1110	2	2	2	0	0	0	0	0	0	1	2	0	0	0	0	1	0	1	1	5	2	11	11	4	0	1	0	1	2	1	0	0	1	6	1	7
OTU11100	0	0	0	0	0	0	0	0	0	0	0	0	0	0	0	0	0	0	0	0	0	0	0	0	0	0	0	0	0	0	0	0	0	0	0	0
OTU11101	0	0	0	0	0	0	0	0	0	0	0	0	0	0	0	0	0	0	0	0	0	0	0	0	0	0	0	0	0	0	0	0	0	0	0	0
OTU11102	0	0	0	0	0	0	1	0	0	0	0	0	0	0	0	0	0	0	0	0	0	0	0	0	0	0	0	0	0	0	0	0	0	0	0	0
OTU11103	0	0	0	0	0	0	0	0	0	0	0	0	2	0	1	0	0	0	0	0	0	0	0	0	0	0	0	0	0	0	0	0	0	0	1	0
OTU11104	0	0	0	0	0	0	0	0	0	0	0	0	0	0	0	0	0	0	0	0	0	0	0	0	0	0	0	0	0	0	0	0	0	0	0	0
OTU11105	0	0	0	0	0	0	1	0	0	0	0	0	0	0	0	0	0	0	0	0	2	0	0	1	0	0	0	0	0	0	0	0	0	0	0	0
OTU11106	0	0	0	0	0	0	1	0	0	0	0	0	0	0	0	0	0	0	0	0	0	0	0	0	0	0	1	0	0	0	0	0	0	0	0	0
OTU11107	0	0	0	0	0	0	0	0	0	0	0	0	0	0	0	0	0	0	0	0	0	0	0	0	0	0	0	0	0	0	0	0	0	0	0	0
OTU11108	0	0	0	0	0	0	1	0	0	0	0	0	0	0	0	0	0	0	0	0	0	0	0	0	0	0	0	0	0	1	0	0	0	0	0	0
OTU11109	0	0	0	0	0	0	0	0	1	0	0	0	0	1	0	0	0	0	0	0	0	0	0	0	0	0	0	0	0	0	0	0	0	0	0	0
OTU1111	0	1	0	0	0	0	0	0	0	25	4	5	0	0	0	0	0	0	1	0	1	0	2	0	0	0	0	1	6	4	1	0	0	0	2	0
OTU11110	0	0	0	0	1	0	3	1	3	0	0	0	2	3	3	1	0	0	0	0	0	0	0	0	1	0	1	0	0	0	0	0	0	0	0	0
OTU11111	0	0	0	1	0	0	0	0	0	0	0	0	0	0	0	0	0	0	0	0	0	0	0	0	0	0	0	0	0	0	0	0	0	0	0	0
OTU11112	0	0	0	0	0	0	0	0	0	0	0	0	0	0	0	0	0	0	0	0	0	0	0	0	0	0	0	0	0	0	0	0	0	0	0	0
OTU11113	0	0	0	0	0	0	0	0	0	0	0	0	0	0	0	0	0	0	0	0	0	0	0	0	0	0	0	0	0	0	0	0	0	0	0	0
OTU11114	0	0	0	0	0	0	0	0	0	0	0	0	0	0	0	0	0	0	0	0	0	0	0	0	0	0	0	0	0	0	0	0	0	1	0	0
OTU11115	0	0	0	0	0	0	0	0	0	0	0	0	0	0	1	0	0	0	0	0	0	0	0	0	0	0	0	0	0	0	0	0	0	0	0	0
OTU11116	4	0	0	0	0	2	3	5	2	0	0	0	1	0	0	0	0	2	0	0	0	0	0	0	2	1	5	0	1	0	0	0	0	0	0	0
OTU11117	0	0	0	0	0	0	0	0	0	0	0	0	0	0	0	0	0	0	0	0	0	0	0	0	2	0	0	0	0	0	0	0	0	0	0	0
OTU11118	0	0	0	0	0	0	0	0	0	0	0	0	1	0	1	0	0	0	0	0	0	0	0	0	0	0	0	0	0	0	0	0	0	0	0	0
OTU11119	0	0	0	0	0	1	0	0	1	0	0	0	1	0	1	0	0	0	0	0	0	0	0	0	1	0	0	0	0	0	0	0	0	0	0	0
OTU1112	9	2	5	7	17	15	13	4	9	1	0	0	5	3	4	10	5	9	3	4	3	0	0	0	22	6	7	0	3	1	2	6	0	23	1	5
OTU11120	0	0	0	0	0	0	0	0	0	0	0	0	0	0	0	0	0	0	0	0	0	0	0	0	0	0	0	0	0	0	0	0	0	0	0	0
OTU11121	0	0	0	1	0	0	0	0	0	0	0	0	0	0	0	0	0	0	0	0	0	0	0	0	0	0	0	0	0	0	0	0	0	0	0	0
OTU11122	0	0	0	0	0	0	0	0	0	0	0	0	1	0	0	0	0	0	0	0	0	0	0	0	0	0	0	0	0	0	0	0	0	0	0	0
OTU11123	0	0	0	0	0	0	0	0	0	0	0	0	0	0	0	0	0	0	0	0	0	0	0	0	0	0	0	0	0	0	0	0	0	0	0	0
OTU11124	0	0	0	0	0	0	0	0	0	0	0	0	0	0	0	0	0	0	0	0	0	0	0	0	0	0	1	0	0	0	0	0	0	0	0	0
OTU11125	0	0	0	0	0	0	0	0	0	0	0	0	0	1	0	0	0	0	0	0	0	0	0	0	0	0	0	0	0	0	0	0	0	0	0	0
OTU11126	0	0	0	0	0	0	0	0	0	0	0	0	0	0	0	0	0	0	0	0	0	0	0	0	0	0	0	0	0	1	0	0	0	0	0	0
OTU11127	0	0	0	0	0	0	0	0	0	0	0	0	0	0	1	0	0	0	0	0	0	0	0	0	0	0	0	0	0	0	0	0	0	0	0	0
OTU11128	0	0	0	0	2	0	1	0	0	0	0	0	0	0	0	0	0	0	0	0	0	0	0	0	0	0	0	0	0	0	0	0	0	0	0	0
OTU11129	0	0	0	0	0	1	0	0	0	0	0	0	1	0	0	0	0	1	0	0	0	0	0	0	1	0	2	0	0	0	0	0	0	0	0	0
OTU1113	0	0	0	2	0	1	1	3	2	0	0	0	5	5	4	0	0	1	0	1	0	0	0	0	0	0	0	3	1	2	0	0	0	0	1	0
OTU11130	0	0	0	0	0	0	0	0	0	0	0	0	0	0	0	0	0	0	0	0	0	0	0	0	0	0	0	0	0	0	0	0	0	0	0	0
OTU11131	0	0	0	0	0	3	0	1	0	0	0	0	0	0	0	1	0	2	0	0	0	0	0	0	0	1	1	0	0	0	0	1	0	1	0	1
OTU11132	0	0	0	0	0	0	0	0	0	0	0	0	0	0	0	0	0	0	0	0	0	0	0	0	0	0	0	0	0	0	0	0	0	0	0	0
OTU11133	0	0	0	0	3	0	1	1	3	0	0	0	5	2	0	0	0	0	0	1	0	0	0	0	1	0	3	2	0	3	0	0	0	0	2	0
OTU11134	0	0	0	0	0	0	0	0	0	0	0	0	1	0	0	0	0	0	0	0	0	0	0	0	0	0	0	0	0	0	0	0	0	0	0	0
OTU11136	0	0	0	1	0	0	0	0	0	0	0	0	0	0	0	0	0	0	0	0	0	0	0	0	0	0	0	1	0	0	0	0	0	0	0	0
OTU11137	0	1	0	0	0	0	0	1	0	0	0	0	0	0	0	0	0	0	0	0	1	0	0	0	0	0	0	0	0	0	0	0	0	0	0	0
OTU11138	0	0	0	0	0	2	0	0	0	0	0	0	0	1	0	0	0	0	0	0	0	0	0	0	0	0	0	0	0	0	0	0	0	0	0	0
OTU11139	0	0	1	0	0	0	0	0	2	0	0	0	0	0	0	0	0	0	0	0	0	0	0	0	1	0	0	0	0	0	0	0	0	0	0	0
OTU1114	0	3	0	1	1	10	3	0	3	3	0	0	6	6	14	2	2	2	0	1	1	0	1	0	1	2	2	7	1	9	0	0	1	4	2	0
OTU11140	0	0	0	0	0	0	0	0	1	0	0	0	0	1	0	0	0	0	0	0	0	0	0	0	0	0	0	0	0	0	0	0	0	0	0	0
OTU11141	0	0	0	0	1	2	1	0	2	0	0	0	0	1	1	2	3	0	0	0	0	0	0	0	1	0	2	0	0	0	0	1	0	0	0	0
OTU11142	0	0	0	0	0	0	0	0	0	0	0	0	0	0	0	0	0	0	0	0	0	0	0	0	2	0	0	0	0	0	0	0	0	0	0	0
OTU11143	0	0	0	0	0	0	0	0	0	0	0	0	0	0	0	0	0	0	0	0	0	0	0	0	0	0	0	0	0	0	0	0	0	0	0	0
OTU11144	0	0	0	0	0	0	0	0	0	0	0	0	0	3	0	0	0	0	0	0	0	0	0	0	0	0	0	0	0	0	0	0	0	0	0	0
OTU11145	0	0	1	0	0	0	0	0	0	0	0	0	0	0	0	0	0	0	0	0	0	0	0	0	1	0	0	0	0	0	0	0	0	0	0	0
OTU11146	0	0	0	0	0	0	0	0	1	0	0	0	1	2	0	0	0	0	0	0	0	0	0	0	0	0	0	0	0	0	0	0	0	0	0	0
OTU11147	0	0	0	0	0	0	0	0	0	0	0	0	0	0	0	0	0	0	0	0	0	0	0	0	0	1	0	0	0	0	0	0	0	0	0	0
OTU11148	0	0	0	0	0	0	1	0	0	0	0	0	0	0	1	0	0	0	0	0	0	0	0	0	0	0	0	0	0	0	0	0	0	0	0	0
OTU11149	0	0	0	0	0	0	0	0	1	0	0	0	0	0	0	0	0	0	0	1	0	0	0	0	0	0	0	0	0	0	0	0	0	0	0	0
OTU1115	4	0	0	2	2	4	4	3	7	0	0	0	3	12	4	4	4	4	0	3	0	1	0	0	4	3	5	1	0	0	0	0	0	4	0	1
OTU11150	0	0	0	0	0	0	0	0	0	0	0	0	0	0	0	0	0	0	0	3	0	1	0	0	0	0	0	0	0	0	0	0	0	0	0	0
OTU11151	0	0	0	1	0	0	0	0	0	0	1	0	0	0	0	0	0	0	0	0	0	0	0	0	0	0	0	0	0	0	0	0	0	0	0	0
OTU11152	0	0	0	0	0	0	0	0	0	0	0	0	0	0	0	0	0	0	0	0	0	0	0	0	0	0	0	0	0	0	0	0	0	0	0	0
OTU11153	0	0	0	0	0	0	0	0	0	0	0	0	1	0	0	2	0	0	0	0	0	0	0	0	0	0	0	0	0	0	0	0	0	1	0	1
OTU11154	0	0	0	0	0	0	0	0	0	0	0	0	0	0	0	0	0	0	0	0	0	0	0	0	0	0	0	0	0	0	0	0	0	0	0	0
OTU11155	0	0	0	0	0	0	1	0	0	0	0	0	1	0	0	0	0	0	0	0	0	0	0	0	1	0	0	0	0	0	0	0	0	0	0	0
OTU11156	3	0	0	1	3	3	5	5	2	1	0	0	1	0	4	2	0	1	2	1	1	0	0	0	3	4	5	5	1	0	0	0	0	0	0	0
OTU11157	0	0	0	0	0	0	1	2	0	0	0	0	0	1	1	0	0	0	0	0	0	0	0	0	1	0	0	0	0	0	0	0	0	0	1	0
OTU11158	0	0	0	0	0	1	1	0	0	0	0	0	1	0	0	0	0	0	0	0	0	0	0	0	0	0	1	0	0	0	0	0	0	0	0	0
OTU11159	0	0	0	0	0	1	0	0	0	0	0	0	1	0	0	0	0	0	0	0	0	0	0	0	0	0	0	0	0	0	0	0	0	0	1	0
OTU1116	0	0	0	0	0	5	3	3	5	0	0	0	14	4	6	3	0	1	0	0	0	0	0	0	3	2	4	1	1	0	0	0	0	1	1	1
OTU11160	0	0	0	0	0	0	0	1	0	0	0	0	0	0	1	0	0	0	0	0	0	0	0	0	0	0	0	0	0	0	0	0	0	1	0	0
OTU11161	0	0	0	0	0	0	0	0	0	0	0	0	0	0	0	0	0	0	0	0	0	0	0	0	0	0	0	0	0	0	0	0	0	0	0	0
OTU11162	0	0	0	0	0	0	0	0	0	0	0	0	0	0	0	0	0	0	0	0	0	0	0	0	0	0	0	0	0	0	0	0	0	0	0	0
OTU11163	0	0	0	0	0	0	0	0	0	0	0	0	0	0	0	0	0	0	0	0	0	0	0	0	0	0	0	0	0	0	0	0	0	0	0	0
OTU11164	0	1	0	0	0	2	1	0	1	0	0	0	1	1	0	0	0	0	0	0	0	0	0	0	0	0	0	0	1	0	0	0	0	0	0	0
OTU11165	0	0	0	0	0	0	0	0	1	0	0	0	0	0	0	0	1	0	0	0	0	0	0	0	0	0	0	0	0	0	0	0	0	0	0	0
OTU11166	0	0	0	3	0	0	0	0	1	0	0	0	0	0	0	0	0	0	0	0	0	0	1	0	0	0	0	0	0	0	0	0	0	0	0	0
OTU11167	0	1	0	0	0	0	0	0	3	0	0	0	0	2	1	0	0	0	0	0	0	0	0	0	1	1	0	0	0	0	0	0	0	0	0	0
OTU11168	0	0	0	0	0	0	0	0	1	0	0	0	0	0	0	0	0	0	0	0	0	0	0	0	0	0	0	0	0	1	0	0	0	0	0	0
OTU11169	0	0	0	0	0	0	0	0	1	0	0	0	1	0	0	0	0	0	0	0	0	0	0	0	0	0	0	0	0	0	0	0	0	0	0	0
OTU11170	0	0	0	0	0	0	0	0	1	0	0	0	0	0	0	0	0	0	0	1	0	0	0	0	0	0	0	0	0	0	0	0	0	0	0	0
OTU11171	0	0	0	0	0	0	0	0	0	0	0	0	0	1	0	0	0	0	0	0	0	0	0	0	0	0	0	0	0	0	0	0	0	0	0	0
OTU11172	6	0	0	4	7	17	28	9	37	0	0	0	55	38	38	3	4	3	2	10	0	0	0	0	20	21	12	0	0	0	0	1	0	3	0	2
OTU11173	0	0	0	0	0	0	0	0	0	0	0	0	0	0	1	0	0	0	0	0	0	0	0	0	0	0	0	0	0	0	0	0	0	0	0	0
OTU11174	0	0	0	0	0	0	0	0	0	0	0	0	1	1	2	0	0	0	0	0	0	0	0	0	0	0	0	0	0	0	0	0	0	0	0	0
OTU11175	0	0	0	0	0	0	0	0	0	0	0	0	1	2	1	0	0	0	0	0	0	0	0	0	1	0	0	0	0	0	0	0	0	0	0	0
OTU11176	0	0	0	0	1	0	0	0	1	0	0	0	0	0	2	0	0	0	0	0	0	0	0	0	0	0	0	0	0	1	0	0	0	0	0	0
OTU11177	0	0	0	0	0	0	0	0	0	0	0	0	0	1	1	0	0	0	0	0	0	0	0	0	0	0	0	0	0	0	0	0	0	0	0	0
OTU1118	1	2	5	1	3	3	1	3	3	3	0	0	10	5	18	0	1	0	1	2	3	0	0	0	2	1	4	9	4	11	0	0	0	9	3	0
OTU11180	0	0	0	0	0	0	0	0	0	0	0	0	0	0	1	0	0	0	0	1	0	0	0	0	0	0	0	1	0	0	0	0	0	0	0	0
OTU11181	0	0	0	0	0	0	0	0	0	0	0	0	0	0	0	0	0	0	0	0	0	0	0	0	0	0	0	0	0	0	0	0	0	0	0	0
OTU11182	0	0	0	0	0	0	0	0	0	0	0	0	0	1	0	0	0	0	0	0	0	0	0	0	0	0	0	0	0	0	0	0	0	0	0	0
OTU11183	0	0	0	0	0	1	0	0	0	0	0	0	3	1	1	0	0	0	0	0	0	0	0	0	0	0	0	0	0	0	0	0	0	0	0	0
OTU11184	0	0	0	0	0	0	0	0	0	0	0	0	0	0	1	0	0	0	1	1	0	0	0	0	0	0	0	0	0	1	0	0	0	0	0	0
OTU11185	1	0	0	0	0	0	0	0	0	0	0	0	0	0	0	0	0	0	0	0	0	0	0	0	1	0	0	0	0	0	0	0	0	0	1	0
OTU11186	0	0	0	0	0	0	0	0	0	0	0	0	1	2	0	0	1	1	0	0	0	0	0	0	1	0	2	0	0	1	0	0	0	0	2	0
OTU11187	0	0	0	0	0	1	0	0	0	0	0	0	0	1	0	0	0	0	0	0	0	0	0	0	0	0	0	0	0	1	0	0	0	0	1	0
OTU11188	0	0	0	0	0	0	0	0	0	0	0	0	0	1	0	0	0	0	0	0	0	0	0	0	0	0	0	0	0	0	0	0	0	0	0	0
OTU11189	0	0	0	0	0	0	0	0	1	2	0	0	2	1	0	0	0	0	0	1	1	0	0	0	0	0	0	2	2	1	0	0	0	0	0	0
OTU1119	6	6	4	12	2	2	4	2	0	11	11	9	1	1	1	2	2	1	13	5	9	13	12	19	0	2	0	0	11	2	3	13	9	2	6	7
OTU11190	0	0	0	0	0	0	2	0	0	0	0	0	1	0	0	0	0	0	0	0	0	0	0	0	0	0	0	0	0	0	0	0	0	0	0	0
OTU11192	0	0	0	0	0	0	0	0	0	0	0	0	1	0	0	0	0	0	0	0	0	0	0	0	0	0	0	0	0	0	0	0	0	0	0	0
OTU11193	1	0	0	1	0	0	1	0	0	0	0	0	0	1	0	0	0	0	0	0	0	0	0	0	0	0	0	0	0	0	0	0	0	0	0	0
OTU11194	0	0	0	0	0	0	0	0	0	0	0	0	1	0	0	0	0	0	0	0	0	0	0	0	0	0	0	1	0	0	0	0	0	0	0	0
OTU11195	0	0	0	0	1	1	0	0	0	0	0	0	0	0	0	0	0	0	0	0	0	0	0	0	0	0	0	1	0	1	0	0	0	0	0	0
OTU11196	0	0	0	0	0	0	0	0	0	0	0	0	0	0	0	0	0	0	0	0	0	0	0	0	1	1	1	0	0	0	0	0	0	0	0	0
OTU11197	0	0	0	0	0	0	0	0	0	0	0	0	1	2	0	0	0	0	0	0	0	0	0	0	0	0	0	0	0	0	0	0	0	0	0	0
OTU11198	0	0	0	0	0	0	0	0	0	0	0	0	0	0	1	0	0	0	0	0	0	0	0	0	0	0	0	0	0	0	0	0	0	0	0	0
OTU11199	0	0	0	1	1	10	2	0	1	0	0	0	15	9	4	0	0	0	2	4	1	0	0	0	0	0	0	9	3	2	0	0	0	0	1	0
OTU112	73	7	23	17	60	29	23	38	17	4	1	0	5	3	9	30	31	27	13	10	6	0	2	6	21	16	13	0	3	5	0	16	1	24	10	13
OTU1120	0	2	1	0	0	2	0	0	0	0	7	4	0	0	0	2	0	0	2	2	3	10	14	16	0	1	0	4	1	2	9	1	3	11	4	6
OTU11200	0	0	0	0	0	0	0	0	0	0	0	0	0	0	0	0	0	0	0	0	0	0	0	0	0	0	0	0	0	0	0	0	0	0	0	0
OTU11201	0	0	0	0	0	0	0	0	0	0	0	0	0	1	0	0	0	0	0	0	0	0	0	0	0	0	0	0	0	0	0	0	0	0	0	0
OTU11202	0	0	0	0	0	0	0	0	0	0	0	0	0	1	0	0	0	0	0	0	0	0	0	0	0	0	0	0	0	0	0	0	0	0	0	0
OTU11203	0	0	0	0	0	1	0	0	0	0	0	0	0	1	1	0	0	0	0	1	0	0	0	0	0	0	0	0	0	0	0	0	0	0	0	0
OTU11204	0	0	0	0	0	0	0	0	0	0	0	0	0	0	0	0	0	0	0	0	0	0	0	0	0	1	0	0	0	0	0	0	0	0	0	0
OTU11205	0	0	0	0	0	0	0	1	0	0	0	0	0	0	0	0	0	0	0	0	0	0	0	0	0	1	0	0	0	0	0	0	0	0	0	0
OTU11206	0	0	0	0	0	0	0	0	0	0	0	0	0	0	0	0	0	0	0	0	0	0	0	0	0	0	0	0	0	0	0	0	0	0	0	0
OTU11207	0	0	0	0	0	0	0	0	0	0	0	0	1	0	0	0	0	0	0	0	0	0	0	0	0	0	0	0	1	0	0	0	0	0	0	0
OTU11208	0	0	0	0	0	0	0	0	0	0	0	0	0	0	0	0	0	0	0	0	0	0	0	0	0	0	0	0	0	0	0	0	0	0	0	0
OTU11209	0	0	0	0	0	0	0	0	0	0	0	0	0	0	0	0	0	0	0	0	0	0	0	0	1	0	0	0	0	0	0	0	0	0	0	0
OTU11210	0	1	0	0	0	0	0	0	0	0	0	0	0	0	0	0	0	0	0	0	0	0	0	0	0	0	0	0	0	0	0	0	0	0	0	0
OTU11211	0	0	0	0	0	0	0	0	0	0	0	0	0	0	0	0	0	0	0	0	0	0	0	0	0	0	0	0	0	0	0	0	0	0	0	0
OTU11212	0	0	0	0	0	0	1	0	1	0	0	0	0	0	0	0	0	0	0	1	0	0	0	0	0	0	0	0	0	0	0	0	0	0	0	0
OTU11213	0	0	0	0	0	0	0	0	0	0	0	0	1	2	0	0	0	0	0	1	0	0	0	0	0	0	0	0	0	0	0	0	0	0	0	0
OTU11214	0	0	0	0	0	1	0	0	0	0	0	0	0	0	0	0	0	0	0	0	0	0	0	0	0	0	0	0	0	1	0	0	0	0	0	0
OTU11216	0	0	0	0	0	0	0	0	1	0	0	0	0	0	0	0	0	0	0	0	0	0	0	0	0	0	0	0	0	0	0	0	0	0	0	1
OTU11217	2	0	0	0	0	0	0	0	0	0	0	0	0	0	0	0	0	1	0	0	0	0	0	0	0	0	0	0	0	0	0	0	0	0	0	0
OTU11218	0	0	0	0	0	0	0	0	1	0	0	0	0	0	0	0	0	0	0	0	0	0	0	0	1	0	0	0	0	0	0	0	0	0	0	0
OTU11219	0	0	0	0	0	0	0	0	0	0	0	0	0	0	0	0	0	0	0	0	0	0	0	0	0	0	0	0	0	0	0	0	0	0	0	0
OTU1122	0	3	4	0	2	0	2	0	0	1	0	0	2	3	2	0	0	0	3	0	4	0	0	0	0	0	0	7	3	13	0	0	0	0	4	0
OTU11220	0	0	0	0	0	0	0	0	0	0	0	0	0	1	0	0	0	0	0	0	0	0	0	0	0	0	0	0	0	0	0	0	0	1	0	0
OTU11221	0	0	0	0	0	0	0	0	0	0	0	0	0	0	0	0	0	0	0	0	0	0	0	0	0	0	0	0	0	1	0	0	0	0	0	0
OTU11222	0	0	0	0	0	0	1	0	0	0	0	0	1	1	0	0	0	2	0	0	0	0	0	0	0	0	0	0	0	1	0	0	0	0	0	0
OTU11223	0	0	0	0	0	0	0	0	0	0	0	0	2	0	0	0	0	0	0	0	0	0	0	0	0	0	0	0	0	0	0	0	0	0	0	0
OTU11224	0	0	0	0	0	0	0	0	0	0	0	0	1	0	0	0	0	0	0	0	0	0	0	0	0	0	0	0	0	0	0	0	0	0	0	0
OTU11225	0	0	0	0	0	0	0	0	0	0	0	0	0	1	2	0	0	0	0	0	0	0	1	0	0	1	0	0	0	0	1	1	0	0	0	0
OTU11226	0	0	0	3	0	0	0	0	0	0	0	0	1	3	3	0	0	0	0	1	0	0	0	0	2	0	0	0	0	0	0	0	0	0	0	0
OTU11227	0	0	0	0	1	0	1	0	1	0	0	0	0	0	1	0	0	0	0	0	0	0	0	0	0	0	0	0	0	0	0	0	0	0	0	0
OTU11228	0	0	0	0	0	0	0	0	0	0	0	0	1	1	1	0	0	0	0	0	0	0	0	0	0	0	0	0	0	0	0	0	0	0	0	0
OTU1123	4	6	3	3	9	20	11	13	8	4	0	0	14	16	22	4	3	3	7	4	5	0	0	0	14	6	7	23	7	33	0	1	0	13	10	0
OTU11231	0	0	0	0	0	1	3	0	1	0	0	0	1	0	1	0	0	0	0	0	0	0	0	0	0	0	0	0	1	2	0	0	0	0	0	0
OTU11232	0	0	0	0	0	0	0	0	0	0	0	0	0	0	0	0	0	0	0	0	0	0	0	0	0	2	0	0	1	0	0	0	0	0	0	0
OTU11233	0	0	0	0	0	0	0	0	0	0	0	0	2	1	0	1	1	0	0	0	0	0	0	0	1	0	0	1	0	0	0	0	0	0	0	0
OTU11234	0	0	0	0	0	0	0	1	0	0	0	0	0	1	0	0	0	0	0	0	0	0	0	0	0	0	1	0	0	0	0	0	0	0	0	0
OTU11235	0	0	0	0	0	0	1	0	0	0	0	0	0	1	0	0	0	0	1	0	0	0	0	0	0	0	0	0	0	0	0	0	0	0	0	0
OTU11236	1	0	0	0	0	0	0	0	0	0	0	0	0	0	0	0	0	0	0	0	0	0	0	0	0	0	0	0	0	0	0	0	0	0	0	0
OTU11237	0	0	0	0	0	0	0	0	0	0	0	0	0	0	0	0	0	0	0	0	0	0	0	0	0	0	0	0	0	0	0	0	0	0	0	0
OTU11238	0	0	0	0	0	0	0	0	0	0	0	0	0	0	0	0	0	0	0	0	0	0	0	0	0	0	0	0	0	0	0	0	0	0	0	0
OTU11239	0	0	0	0	0	0	0	0	0	0	0	0	0	0	0	0	0	0	0	0	0	0	0	0	0	0	0	0	0	0	0	0	0	0	0	0
OTU1124	0	1	1	0	0	0	0	0	0	2	2	6	0	0	0	0	0	0	1	0	1	3	4	1	0	0	0	2	11	0	3	2	2	0	3	1
OTU11240	0	0	0	1	0	0	0	0	0	0	0	0	0	0	1	0	1	0	0	0	0	0	0	0	1	2	0	0	0	0	0	0	0	0	0	0
OTU11241	0	0	0	0	0	0	0	0	0	0	0	0	0	0	0	0	0	0	0	1	0	0	0	0	0	1	0	2	1	1	0	0	0	0	1	0
OTU11242	0	0	0	4	0	0	0	0	0	0	0	0	0	0	0	0	0	0	0	0	0	0	0	0	0	0	0	0	0	0	0	0	0	0	0	0
OTU11243	0	0	0	0	0	0	0	0	0	0	0	0	0	0	0	0	0	0	0	0	0	0	0	0	0	0	0	0	0	0	0	0	0	0	0	0
OTU11245	0	0	0	0	0	0	0	0	0	0	0	0	1	0	0	0	0	0	0	0	0	0	0	0	1	0	0	0	0	0	0	0	0	0	0	0
OTU11247	0	0	0	0	1	0	1	0	1	0	0	0	1	2	3	0	0	1	0	0	0	0	0	0	1	0	0	0	1	0	0	0	0	0	0	0
OTU11248	0	0	0	0	0	0	0	0	0	0	0	0	0	0	0	0	0	0	0	0	0	0	0	0	1	1	0	0	0	0	0	0	0	0	0	0
OTU11249	0	0	0	1	0	2	0	0	0	0	0	0	0	0	0	0	0	0	0	0	0	0	0	0	0	0	0	1	0	0	0	0	0	0	0	0
OTU1125	0	0	1	0	0	0	0	0	0	0	0	0	0	0	0	0	1	0	2	0	1	100	1	2	0	0	0	0	1	0	1	0	2	0	0	0
OTU11250	0	0	0	1	0	0	0	0	0	0	0	0	1	1	0	0	0	0	0	0	0	0	0	0	0	0	0	0	0	0	0	0	0	0	0	0
OTU11251	0	0	0	0	0	0	0	0	0	0	0	0	0	1	0	0	0	0	0	1	0	0	0	0	0	1	0	1	0	0	0	0	0	1	0	0
OTU11252	0	0	0	0	0	0	0	0	0	0	0	0	0	0	0	0	0	0	0	0	0	0	0	0	0	0	0	0	0	0	0	0	0	0	0	0
OTU11253	0	0	0	0	0	0	0	0	0	0	0	0	0	0	0	0	0	0	0	0	0	0	0	0	0	0	0	0	0	0	0	0	0	0	0	0
OTU11254	0	0	0	0	0	0	0	0	0	0	0	0	0	1	0	0	0	0	0	0	0	0	0	0	0	0	0	0	0	0	0	0	0	0	0	0
OTU11255	0	0	0	1	0	0	0	0	0	0	0	0	0	0	0	0	0	0	0	0	0	0	0	0	0	0	0	0	0	0	0	0	0	0	1	0
OTU11256	0	0	0	0	0	0	0	0	0	0	0	0	1	0	0	0	0	0	0	0	0	0	0	0	0	0	0	0	0	0	0	0	0	0	0	0
OTU11257	0	0	0	0	0	0	0	0	0	0	0	0	0	0	0	0	0	0	0	0	0	0	0	0	0	0	0	0	0	0	0	0	0	0	0	0
OTU11258	0	0	0	0	0	0	0	0	0	0	0	0	0	2	0	0	0	0	0	0	0	0	0	0	0	0	0	0	0	1	0	0	0	0	0	0
OTU11259	0	0	0	1	0	0	0	0	0	0	0	0	1	0	0	0	0	0	0	0	0	0	0	0	0	0	0	0	0	0	0	0	0	0	0	0
OTU1126	0	10	1	0	1	1	3	0	0	3	0	0	0	0	1	0	0	0	2	0	3	0	0	0	0	0	0	32	4	30	0	0	0	0	3	0
OTU11260	0	0	0	2	0	0	0	0	0	0	0	0	2	0	0	0	0	1	0	0	0	0	0	0	0	0	0	0	0	0	0	0	0	0	0	0
OTU11261	0	0	0	1	0	0	0	0	0	0	0	0	0	0	1	0	0	0	0	0	0	0	0	0	2	0	0	0	0	0	0	0	0	0	0	0
OTU11262	0	0	0	0	0	0	0	0	0	0	0	0	1	1	0	0	0	0	0	0	0	0	0	0	1	0	0	0	0	0	0	0	0	0	0	0
OTU11263	0	0	0	0	0	0	1	0	0	0	0	0	1	1	0	0	0	0	0	0	0	0	0	0	0	0	0	0	0	0	0	0	0	0	0	0
OTU11264	0	0	0	0	0	0	0	0	0	0	0	0	1	0	0	0	0	1	0	0	0	0	0	0	0	0	0	0	0	0	0	0	0	0	0	0
OTU11265	0	0	0	0	0	0	0	0	1	0	0	0	2	1	1	0	0	0	0	0	0	0	0	0	3	0	0	0	0	0	0	0	0	0	0	0
OTU11266	4	0	0	0	0	1	0	0	0	0	0	0	1	0	0	0	1	1	1	0	1	1	0	0	0	0	1	0	0	0	0	0	0	2	1	0
OTU11267	0	0	0	0	0	0	1	0	0	0	0	0	1	0	0	0	0	0	0	0	0	0	0	0	0	0	1	0	0	0	0	0	0	0	0	0
OTU11268	1	0	0	0	0	0	0	0	0	0	0	0	1	0	0	0	0	0	0	0	0	0	0	0	0	0	0	0	0	0	0	0	0	0	0	0
OTU11269	0	0	0	0	0	0	0	0	0	0	0	0	1	0	1	0	0	0	0	0	0	0	0	0	0	0	0	0	0	0	0	0	0	0	0	0
OTU1127	2	0	0	3	0	1	1	1	1	0	0	0	3	4	0	6	5	4	0	2	0	0	0	0	2	2	1	0	0	0	0	0	0	1	0	0
OTU11270	0	0	0	4	0	1	0	0	0	0	0	0	0	0	0	0	0	0	0	0	0	0	0	0	0	0	0	0	0	0	0	0	0	0	0	0
OTU11271	0	0	0	0	0	0	1	0	0	0	0	0	0	0	0	0	0	0	0	0	0	0	0	0	0	0	0	0	0	0	0	0	0	0	0	0
OTU11272	9	0	2	5	2	1	4	3	8	2	0	0	5	5	2	8	6	5	1	0	2	0	0	0	7	7	9	3	0	3	1	0	0	5	6	2
OTU11273	0	0	0	0	0	0	0	0	0	0	0	0	0	0	0	0	0	0	0	0	0	0	0	0	0	0	0	0	0	0	0	0	0	0	0	0
OTU11274	0	0	0	0	0	0	0	0	0	0	0	0	0	0	0	0	0	0	0	1	0	0	0	0	0	0	0	0	0	0	0	0	0	0	0	0
OTU11275	0	0	0	1	1	0	1	0	0	0	0	2	1	0	2	0	1	1	0	0	2	1	0	0	0	0	0	0	0	0	0	2	0	0	0	0
OTU11276	0	0	0	0	0	1	0	0	0	0	0	0	0	0	0	0	0	1	0	0	0	0	0	0	0	0	1	0	0	0	0	0	0	0	0	0
OTU11277	0	0	0	0	0	0	0	0	0	0	0	0	0	0	0	0	0	0	0	0	0	0	0	0	0	0	0	0	0	0	0	0	0	0	0	0
OTU11278	0	0	0	0	0	1	0	0	0	1	0	0	0	0	0	0	0	0	0	1	0	0	0	0	0	0	1	0	0	0	0	0	0	0	0	0
OTU11279	0	0	1	0	0	0	0	0	0	0	0	0	0	0	0	0	0	0	0	0	0	0	1	0	0	0	0	0	0	0	0	0	0	0	0	0
OTU1128	3	4	2	11	3	0	1	0	0	1	3	1	1	0	1	0	0	0	3	0	2	19	25	4	0	0	1	1	0	0	2	0	4	0	0	0
OTU11280	0	0	0	0	0	0	0	0	0	0	0	0	0	0	0	0	0	0	0	0	0	0	0	0	0	0	0	0	0	0	0	0	0	0	0	0
OTU11281	0	0	0	0	0	0	0	0	0	0	0	0	0	0	0	0	0	0	0	0	0	0	0	0	0	0	0	0	0	0	0	0	0	0	0	0
OTU11282	0	0	0	0	1	0	1	0	0	0	0	0	0	0	0	0	0	0	0	0	0	0	0	0	0	0	0	0	0	0	0	0	0	0	0	0
OTU11283	0	0	0	1	1	0	2	0	0	0	0	0	0	0	0	0	0	0	0	0	0	0	0	0	1	0	0	0	0	1	0	0	0	0	0	0
OTU11284	0	0	0	0	1	0	0	0	0	0	0	0	0	0	0	0	0	0	0	0	0	0	0	0	0	0	0	0	0	0	0	0	0	0	1	0
OTU11285	0	0	0	2	0	0	0	0	0	0	0	0	0	0	0	0	0	0	0	0	0	0	0	0	0	0	0	0	0	0	0	0	0	0	0	0
OTU11286	26	17	18	17	13	8	7	5	4	3	17	8	2	9	3	5	20	20	9	36	19	8	7	12	1	24	5	1	7	4	22	20	21	11	13	16
OTU11287	3	7	4	0	9	0	1	0	0	1	1	2	0	0	0	0	0	2	0	0	3	1	1	2	0	0	0	1	7	0	2	3	9	0	4	0
OTU11288	0	0	0	1	0	0	0	0	0	0	0	0	0	0	0	0	0	0	0	0	0	0	0	0	0	0	0	0	0	0	0	0	0	0	0	0
OTU11289	0	0	0	0	0	0	0	0	0	0	0	0	0	0	0	0	0	0	0	0	0	0	0	0	0	0	0	0	0	0	0	0	0	0	0	0
OTU1129	6	5	3	13	3	4	0	3	0	0	2	0	0	1	0	0	0	2	6	2	3	1	1	0	0	10	3	0	1	0	0	1	0	4	4	1
OTU11290	0	0	0	3	0	0	0	0	0	0	0	0	0	0	0	0	0	0	0	2	1	0	0	0	0	0	0	0	0	0	0	0	0	0	0	0
OTU11291	0	0	0	1	0	0	0	0	0	0	0	0	0	0	1	0	0	0	0	0	0	0	0	0	0	0	0	0	0	0	0	0	0	0	0	0
OTU11292	0	0	0	9	0	0	0	0	1	0	0	0	0	0	0	0	0	0	0	0	0	0	0	0	1	0	1	0	0	0	0	0	0	0	0	0
OTU11293	0	0	0	1	0	0	0	0	0	0	0	0	0	0	0	0	0	0	0	0	0	0	0	0	0	0	0	0	0	0	0	0	0	0	0	0
OTU11294	0	0	0	2	0	2	0	1	0	0	0	0	3	9	4	0	1	0	0	0	0	0	0	0	7	0	1	0	0	1	0	0	0	0	0	0
OTU11295	0	0	0	0	0	0	1	0	0	0	0	0	0	1	0	0	0	0	0	0	0	0	0	0	0	0	1	0	0	0	0	0	0	0	1	0
OTU11296	0	0	0	0	0	0	0	0	0	0	0	0	0	0	0	0	0	0	0	0	0	0	0	0	0	0	0	0	0	0	0	0	0	0	0	0
OTU11297	0	0	0	0	0	0	0	0	0	0	0	0	0	0	0	0	0	0	0	0	0	0	0	0	0	0	0	0	0	0	0	0	0	0	0	0
OTU11298	0	0	0	0	0	0	0	0	0	0	0	0	0	0	0	0	0	0	0	0	0	0	0	0	0	0	0	0	0	0	0	0	0	0	0	0
OTU11299	0	0	0	0	0	0	0	0	0	0	0	0	0	1	0	0	0	0	0	0	0	0	0	0	0	0	0	0	0	0	0	0	0	0	1	0
OTU113	7	2	6	5	3	3	14	2	16	5	3	0	7	3	15	4	4	2	2	3	4	6	10	3	8	13	10	11	5	15	1	3	1	9	38	3
OTU1130	1	11	4	1	0	0	0	0	0	0	1	1	0	2	0	0	0	1	1	2	2	2	0	3	0	0	0	1	0	0	0	0	2	3	2	0
OTU11300	0	0	0	0	0	0	0	0	0	0	0	0	0	1	0	0	0	0	0	0	0	0	0	0	0	0	0	0	0	0	0	0	0	0	0	0
OTU11301	8	0	8	5	9	13	5	7	43	0	0	0	12	42	19	6	2	5	7	4	0	1	0	0	15	8	25	0	2	3	0	3	0	6	3	4
OTU11302	0	0	0	0	0	0	0	0	0	0	0	0	0	0	0	0	0	0	0	0	0	0	0	0	0	0	0	0	0	0	0	0	0	0	0	0
OTU11303	0	0	0	0	0	0	0	0	0	1	0	0	0	0	0	0	0	0	0	0	0	0	0	0	0	0	0	0	0	0	1	0	0	0	0	0
OTU11304	0	0	0	0	0	1	0	0	0	0	0	0	0	0	0	0	0	0	0	0	0	0	0	0	0	0	0	0	0	0	0	0	0	0	0	0
OTU11305	0	0	0	0	0	0	0	0	1	0	0	0	0	0	0	0	0	0	0	0	0	0	0	0	1	0	0	0	0	0	0	0	0	0	0	0
OTU11306	0	1	0	0	0	0	0	0	0	0	0	0	0	0	0	0	0	0	0	0	0	0	0	0	0	0	0	0	1	0	0	0	0	0	0	0
OTU11307	0	0	0	0	0	0	0	0	0	0	0	0	0	0	0	0	0	0	0	0	0	0	0	0	0	1	1	0	0	0	0	0	0	0	0	0
OTU11308	0	0	0	0	0	0	0	0	0	1	0	1	0	0	0	0	0	0	1	0	0	1	0	0	0	0	0	0	0	0	0	0	0	0	0	0
OTU11309	0	0	0	1	0	1	1	1	3	0	0	0	5	6	4	0	1	0	0	1	0	0	0	0	4	2	0	0	0	0	0	0	0	0	0	0
OTU11310	0	0	0	0	0	0	0	0	0	0	0	0	1	0	0	0	0	0	0	0	0	0	0	0	0	0	0	0	0	0	0	0	0	0	0	0
OTU11311	0	0	0	0	0	0	0	0	0	0	0	0	0	1	0	0	0	0	0	0	0	0	0	0	0	0	0	0	0	0	0	0	0	0	0	0
OTU11312	0	0	0	2	0	1	0	0	0	0	0	0	0	0	0	0	0	0	0	0	0	0	0	0	0	0	0	0	0	0	0	0	0	0	0	0
OTU11313	0	0	0	0	0	1	0	0	0	0	0	0	0	0	0	0	0	0	0	0	0	0	0	0	0	0	0	1	0	1	0	0	0	0	0	0
OTU11314	1	1	0	3	1	1	3	5	0	0	1	0	0	3	1	3	1	0	2	2	2	0	0	0	3	1	1	1	1	4	0	3	0	2	0	1
OTU11315	0	0	0	0	0	0	0	0	0	0	0	0	0	0	0	0	0	0	0	0	0	0	0	0	1	0	0	0	0	0	0	0	0	0	0	0
OTU11316	0	0	0	0	0	0	0	0	0	0	0	0	0	0	0	0	0	0	1	0	0	0	0	0	0	0	0	0	2	0	0	0	0	0	0	0
OTU11317	0	0	0	0	0	0	0	0	0	0	0	0	0	0	0	0	0	0	0	0	1	0	0	0	0	0	0	0	0	1	0	0	0	0	0	0
OTU11318	0	1	0	0	0	0	0	0	1	0	0	0	0	0	0	0	0	0	0	0	0	0	0	0	0	0	0	0	0	0	0	0	0	0	0	0
OTU11319	0	0	1	0	0	0	1	0	0	0	0	0	0	0	0	0	0	0	0	0	1	0	0	0	0	0	0	1	1	3	0	0	0	0	0	0
OTU1132	0	1	2	0	0	0	0	0	0	0	2	0	0	0	0	0	0	1	0	0	1	0	1	0	0	0	0	1	0	2	0	1	0	1	9	3
OTU11320	0	0	0	0	0	0	0	0	0	0	0	0	0	0	0	0	0	0	0	0	0	0	0	0	0	0	0	0	0	1	0	0	0	0	0	0
OTU11321	0	0	0	0	0	0	0	0	0	1	0	0	0	0	0	0	0	0	1	0	1	0	0	0	0	0	0	0	0	1	0	0	0	0	0	1
OTU11322	0	0	0	0	0	1	0	0	0	1	0	0	0	0	0	0	0	0	0	0	0	0	0	0	0	0	0	0	0	0	0	0	0	2	0	0
OTU11323	0	0	0	0	0	0	0	0	0	0	0	0	0	1	0	0	0	0	0	0	0	0	0	0	0	0	0	0	0	1	0	0	0	0	0	0
OTU11324	0	0	0	0	0	0	0	0	0	0	0	0	0	0	0	0	0	0	0	0	1	0	0	0	0	0	0	0	0	0	0	0	0	0	0	0
OTU11325	1	0	0	1	0	1	0	0	2	0	0	0	2	0	2	3	1	0	0	0	0	2	0	2	0	0	1	4	0	2	1	1	2	0	0	0
OTU11326	0	0	0	0	0	0	0	0	0	0	0	0	0	0	0	0	0	0	0	0	0	0	0	0	0	0	0	1	0	0	0	0	0	0	1	0
OTU11327	0	0	0	0	0	0	0	0	0	0	0	0	0	0	0	0	0	0	0	0	0	0	0	0	0	0	0	0	0	0	0	0	0	0	0	0
OTU11328	0	0	0	1	0	0	0	0	0	0	0	0	0	0	0	0	0	0	1	0	0	0	1	0	0	0	0	0	0	0	0	0	0	0	0	0
OTU11329	0	0	0	0	0	0	0	0	0	0	0	0	0	0	0	0	0	0	0	0	0	0	0	0	0	0	0	0	0	0	0	0	0	0	0	0
OTU11330	0	0	0	0	0	0	0	0	0	0	0	0	0	0	0	0	0	0	0	0	1	0	0	0	0	0	0	0	0	0	0	0	0	0	0	0
OTU11331	0	0	1	0	0	0	0	1	0	0	0	0	0	0	0	0	0	0	1	0	0	0	0	0	0	0	0	4	0	4	0	0	0	0	1	0
OTU11332	0	0	0	0	0	0	0	0	0	4	0	0	0	0	0	0	0	0	0	0	0	0	2	0	0	0	0	1	2	0	1	0	0	0	0	0
OTU11333	0	0	0	0	0	0	0	0	0	0	0	0	0	0	0	0	0	0	0	0	0	0	0	0	0	0	0	0	0	1	0	0	0	0	0	0
OTU11334	0	0	0	0	0	0	0	0	0	0	0	0	0	0	0	0	0	0	0	0	0	0	0	0	0	0	0	0	0	0	0	0	0	0	0	0
OTU11336	0	0	0	0	0	0	0	0	0	0	0	0	0	0	0	0	0	0	0	0	0	0	0	0	0	0	0	0	1	0	0	0	0	0	0	0
OTU11337	0	0	0	0	0	0	0	0	0	0	0	0	0	0	0	0	0	0	0	1	0	0	0	0	0	0	0	0	2	0	0	0	0	0	2	1
OTU11338	0	0	0	0	0	0	0	0	0	0	0	0	0	0	0	0	0	0	0	0	0	0	0	0	0	0	0	0	1	0	0	0	0	0	0	0
OTU11339	0	0	0	0	0	0	0	0	0	0	0	0	0	0	0	1	0	0	0	0	1	0	0	0	0	0	0	0	1	0	0	0	0	0	0	0
OTU1134	1	4	5	4	3	0	3	1	1	0	1	0	1	0	1	7	4	10	1	4	5	1	1	2	4	5	2	1	0	1	0	0	1	4	1	1
OTU11340	0	2	0	0	0	0	0	0	0	0	1	0	0	0	0	0	0	0	0	0	1	0	0	0	1	0	0	0	0	0	0	0	0	1	3	0
OTU11341	0	0	0	0	0	0	0	0	0	0	0	0	0	0	0	0	0	0	0	0	0	0	0	0	0	0	0	0	1	0	0	0	0	0	0	0
OTU11342	0	2	0	0	0	0	0	0	0	0	0	0	0	0	0	0	0	0	0	0	0	0	0	0	0	0	0	0	1	0	0	0	0	0	0	0
OTU11343	0	0	0	0	0	0	0	0	0	0	0	0	0	0	0	0	0	0	0	0	0	0	0	0	0	0	0	0	1	0	0	0	0	0	0	0
OTU11344	0	0	1	0	0	0	0	0	0	0	0	0	0	0	0	0	0	0	0	0	0	4	0	2	0	0	0	0	1	0	0	0	0	0	0	0
OTU11345	0	0	1	0	0	1	0	0	0	0	0	0	0	0	0	1	0	1	2	0	0	1	0	0	0	0	0	0	1	0	1	0	0	1	0	0
OTU11347	0	1	0	1	0	0	0	0	0	0	0	0	1	0	0	0	0	0	2	0	0	1	0	0	0	1	0	0	0	1	1	0	0	0	0	0
OTU1135	4	0	0	0	3	8	4	4	5	0	0	0	4	6	7	1	4	5	1	0	0	0	0	0	3	4	1	2	0	0	0	2	0	0	0	0
OTU11350	0	0	0	0	0	1	1	0	1	1	1	0	0	0	0	0	0	2	1	1	1	1	2	2	0	0	0	0	1	0	0	0	0	2	0	0
OTU11351	0	0	0	0	0	0	0	0	0	0	0	0	0	0	0	0	0	0	1	0	0	0	1	0	0	0	0	0	0	0	0	0	0	0	0	0
OTU11352	2	1	0	1	0	2	4	0	2	2	1	0	2	7	4	0	0	1	1	0	1	1	3	0	1	0	0	2	1	2	2	0	0	4	3	0
OTU11353	0	0	0	0	0	0	0	0	0	0	0	0	0	0	0	0	0	0	0	0	0	0	0	0	0	0	0	0	0	0	0	0	0	1	0	0
OTU11354	0	0	0	2	0	0	0	0	0	0	0	0	0	0	0	0	0	1	0	0	2	0	0	0	0	0	0	0	1	0	0	0	1	0	0	0
OTU11355	0	0	0	0	0	0	0	0	0	0	0	0	0	0	0	0	0	0	0	0	0	1	1	0	0	0	0	0	0	0	0	0	0	0	0	0
OTU11357	0	0	0	0	0	0	0	0	0	0	0	0	0	0	0	0	0	0	0	0	0	0	0	0	0	0	0	0	0	0	0	0	0	0	0	0
OTU11358	0	0	0	0	0	0	0	0	0	0	0	0	0	0	0	0	0	0	0	0	0	0	0	0	0	0	0	0	0	0	0	0	0	0	0	0
OTU11359	0	0	0	0	0	0	0	1	0	0	0	1	0	0	0	0	0	0	0	0	4	0	0	0	0	0	0	0	1	0	0	0	2	0	0	0
OTU1136	0	7	2	1	1	0	2	4	3	0	0	0	0	0	4	0	0	0	1	2	0	0	0	0	5	0	3	0	0	0	0	4	0	0	0	0
OTU11360	32	7	20	12	10	6	18	7	4	3	5	5	1	6	1	3	11	4	6	15	6	5	5	6	5	13	6	1	0	2	2	9	4	18	18	11
OTU11361	0	0	0	0	0	0	0	0	0	0	0	0	0	0	0	0	0	0	0	0	0	0	1	0	0	0	0	0	0	0	0	0	0	0	0	0
OTU11362	1	1	1	2	5	0	0	0	0	0	0	1	0	1	0	0	0	1	2	2	0	1	0	0	0	1	0	0	0	0	0	0	2	4	2	2
OTU11363	0	0	1	0	0	0	0	0	0	0	0	0	0	0	0	0	0	0	0	0	0	0	0	0	0	0	0	0	0	0	0	0	0	0	0	0
OTU11364	0	1	0	1	0	0	0	1	0	0	0	0	0	0	0	1	1	1	1	5	0	1	0	0	1	0	0	0	0	0	0	0	0	0	1	1
OTU11365	0	0	1	1	0	0	6	0	1	1	0	0	0	0	1	0	0	0	4	0	1	0	0	0	0	0	0	16	3	7	0	0	0	0	2	0
OTU11366	1	0	0	0	0	0	0	0	0	1	0	0	0	0	0	1	0	0	1	0	0	0	0	0	0	0	0	0	0	0	0	2	0	2	0	0
OTU11367	0	0	0	0	0	0	0	0	0	0	0	0	0	0	0	0	0	1	0	0	0	0	0	0	0	0	0	0	0	0	0	0	0	0	0	0
OTU11368	2	0	0	1	0	0	0	0	0	0	0	0	0	0	0	1	1	0	0	0	0	0	0	0	0	1	1	0	0	0	0	0	0	0	0	0
OTU11369	0	0	0	0	0	0	0	0	0	0	0	0	0	0	0	0	0	0	0	0	0	0	0	0	0	0	0	0	0	0	0	0	0	0	0	0
OTU1137	0	0	0	2	0	3	1	1	4	0	0	0	11	5	5	3	3	4	0	0	0	0	0	0	4	3	2	0	0	0	0	0	0	0	0	2
OTU11370	0	0	0	0	0	0	0	0	0	0	0	0	0	0	0	0	0	0	0	0	0	0	0	0	0	0	0	0	0	0	0	0	0	0	0	1
OTU11371	0	0	0	0	0	0	0	0	0	0	0	0	0	1	0	0	0	0	0	0	1	0	0	0	0	0	0	0	0	0	0	0	0	0	0	0
OTU11372	0	0	0	0	0	1	0	0	1	0	0	0	2	2	1	0	0	0	0	0	0	0	0	0	0	1	1	0	0	1	0	0	0	0	0	0
OTU11373	0	0	0	0	0	0	0	0	0	0	0	0	0	0	0	0	0	0	0	1	0	0	0	0	0	0	0	0	0	0	0	0	0	0	1	1
OTU11374	20	4	10	27	7	3	13	4	3	0	3	1	6	2	5	22	19	16	12	8	5	1	0	4	12	15	16	2	3	0	1	2	4	9	12	5
OTU11375	0	0	0	0	0	0	0	0	0	0	0	0	0	0	0	0	0	0	0	1	1	0	0	0	0	0	0	0	0	0	0	0	0	0	0	0
OTU11376	0	0	0	0	1	0	0	0	0	0	0	0	0	1	0	0	0	0	0	0	0	0	0	0	0	0	0	0	0	0	0	0	0	0	0	0
OTU11377	0	0	0	0	0	0	0	0	0	0	0	0	0	1	0	0	0	0	0	0	0	0	0	0	0	0	0	0	0	0	0	0	0	0	0	0
OTU11378	1	0	0	0	0	0	0	0	0	0	0	0	1	2	0	0	0	1	0	0	0	0	0	0	0	1	1	0	0	0	0	0	0	0	0	0
OTU11379	0	0	0	0	0	0	0	0	0	0	0	0	0	1	0	0	0	0	0	0	0	0	0	0	0	0	0	0	0	0	0	0	0	0	0	0
OTU1138	0	0	2	0	0	1	0	0	0	0	1	0	0	1	0	0	0	0	3	1	0	2	3	0	0	0	0	2	1	1	0	0	1	10	3	4
OTU11380	0	0	0	0	0	0	0	0	0	0	0	0	0	1	0	0	0	0	0	0	0	0	0	0	0	0	0	0	0	0	0	0	0	0	0	0
OTU11381	0	0	0	0	0	0	0	0	0	0	0	0	0	0	0	0	0	0	0	0	1	0	0	0	0	0	0	0	0	0	0	0	0	0	0	0
OTU11382	0	0	0	0	0	0	0	0	0	0	0	0	0	0	0	0	0	0	0	0	1	0	0	0	0	0	0	0	0	0	0	0	0	0	0	0
OTU11386	0	0	0	0	0	0	0	0	0	0	0	0	0	0	0	0	0	0	0	0	1	0	0	0	0	0	0	0	0	0	0	0	0	0	0	0
OTU11387	7	0	14	14	0	1	3	2	1	2	2	1	0	0	2	6	5	6	10	2	4	2	8	11	3	7	4	1	5	1	9	10	2	2	4	8
OTU11388	0	0	1	0	1	0	0	1	0	0	0	0	0	0	0	0	0	0	0	1	0	0	0	0	0	1	1	0	0	0	0	0	0	0	0	0
OTU11389	0	0	1	0	0	0	0	0	0	0	0	0	0	0	0	0	0	0	0	0	0	0	0	0	0	0	0	0	0	0	0	0	0	0	0	0
OTU1139	2	0	2	0	0	1	2	1	5	0	0	0	3	4	1	3	2	1	1	0	0	0	0	0	4	2	3	0	0	1	0	0	0	5	1	1
OTU11390	0	0	1	0	0	0	0	0	0	0	0	0	0	0	0	0	0	0	0	0	0	0	0	0	0	0	0	0	0	0	0	0	0	0	0	0
OTU11391	0	0	1	0	0	0	0	0	0	0	0	0	0	0	0	0	0	0	0	0	0	0	0	0	0	0	0	0	0	0	0	0	0	0	0	0
OTU11392	3	5	5	0	0	1	0	0	0	2	11	1	0	0	0	0	0	2	12	4	9	5	8	7	0	0	1	0	5	1	2	6	8	0	1	1
OTU11395	0	1	0	0	0	0	0	0	0	0	0	0	0	0	0	0	0	0	0	0	0	0	0	0	1	0	0	0	0	0	0	0	0	0	0	0
OTU11396	0	0	0	0	0	0	0	0	0	0	0	0	0	0	0	0	0	0	0	1	0	0	0	0	0	0	0	0	0	0	0	0	0	0	0	0
OTU11397	0	0	0	0	0	0	0	0	0	0	0	0	0	0	0	0	0	0	1	0	0	0	0	0	0	0	0	0	0	0	0	1	0	1	0	0
OTU11398	0	0	0	0	0	0	0	0	0	0	0	0	0	0	0	0	0	0	0	0	0	0	0	0	0	0	0	0	0	0	0	1	0	0	0	0
OTU11399	0	0	0	2	0	1	0	0	1	0	1	0	4	0	0	1	0	0	0	0	1	0	0	0	1	1	2	0	2	0	0	1	0	0	0	0
OTU114	10	19	11	23	18	74	48	5	46	22	2	1	92	56	87	5	0	3	31	12	11	0	0	0	33	9	28	188	59	134	0	0	0	14	13	1
OTU1140	3	0	0	9	0	2	0	0	2	0	0	0	9	2	4	1	2	0	1	0	0	0	0	0	6	4	4	0	1	0	0	0	1	3	0	0
OTU11400	1	1	0	0	1	0	2	3	1	1	0	0	5	1	2	0	1	1	3	0	0	0	0	0	1	0	0	0	0	1	0	0	1	0	1	0
OTU11401	2	1	8	12	1	2	1	4	3	1	0	0	5	6	5	2	3	3	5	3	3	0	0	3	5	2	1	1	0	3	1	5	1	2	4	5
OTU11402	0	0	0	0	0	0	0	0	0	0	0	0	0	0	0	0	0	0	0	1	0	0	0	0	0	0	0	0	0	0	0	0	0	1	0	0
OTU11403	0	0	0	0	0	0	0	0	0	0	0	0	0	0	0	0	0	0	0	0	0	0	0	0	0	0	0	0	0	0	0	0	0	0	0	0
OTU11404	0	0	0	0	0	0	0	0	0	0	0	0	0	0	0	0	0	0	0	0	0	0	0	0	0	0	0	0	0	0	0	0	0	0	0	0
OTU11405	0	0	0	0	0	0	0	0	0	0	0	0	0	0	0	0	0	0	0	0	0	0	0	0	0	0	0	0	0	0	0	1	0	0	0	0
OTU11406	0	0	3	6	1	0	0	1	0	0	0	0	1	3	1	11	8	20	0	1	2	2	0	0	4	4	4	0	0	0	5	1	1	0	0	0
OTU11407	0	0	0	0	0	0	0	0	0	0	0	0	0	0	0	0	0	0	1	0	0	0	0	0	0	0	0	0	0	0	0	0	0	0	0	0
OTU1141	2	0	2	2	1	5	5	6	5	0	0	0	4	2	3	2	1	1	4	1	1	0	0	0	3	3	2	2	1	3	0	1	0	4	2	1
OTU11410	0	0	1	0	0	0	0	0	0	0	0	0	0	0	0	0	0	0	0	0	0	0	0	1	0	0	0	0	0	0	1	0	0	0	0	0
OTU11411	0	0	0	0	0	0	0	0	0	0	0	0	0	0	0	0	0	1	0	0	0	0	0	0	0	0	0	0	0	0	0	1	0	0	0	0
OTU11412	4	0	1	0	0	0	0	0	0	4	2	6	0	0	0	0	1	0	0	0	0	4	3	2	0	0	0	0	0	0	20	8	16	0	0	0
OTU11413	0	0	0	0	0	0	0	0	0	0	0	0	0	0	0	1	0	0	0	0	0	0	0	1	0	0	0	0	1	0	0	0	0	0	0	0
OTU11414	0	0	0	0	0	0	0	0	0	0	0	0	0	0	0	0	0	0	0	0	0	0	0	0	0	0	0	0	0	0	0	0	0	0	0	0
OTU11415	35	10	7	23	157	5	0	0	6	2	2	1	3	3	2	1	2	1	4	11	3	6	0	6	0	4	0	0	5	0	3	11	6	0	0	6
OTU11417	0	0	0	0	0	0	0	0	0	0	0	0	0	0	0	0	0	0	0	0	0	0	0	0	0	0	0	0	0	0	0	0	0	0	0	0
OTU11418	0	0	0	0	0	0	0	0	0	0	1	0	0	0	0	0	0	0	0	0	0	0	0	0	0	0	0	0	0	0	0	0	0	0	0	0
OTU11419	0	0	0	0	0	0	0	0	0	0	0	0	0	0	0	0	0	0	0	0	0	0	0	0	0	0	0	0	0	0	1	0	0	0	0	0
OTU1142	8	0	1	2	0	5	1	4	2	0	0	0	1	2	0	0	3	2	0	2	1	0	0	1	0	2	2	3	0	0	0	0	0	2	1	1
OTU11420	0	0	0	0	0	0	0	0	0	0	0	0	0	0	0	1	0	0	0	0	1	0	0	0	0	0	0	0	0	0	0	0	0	0	0	0
OTU11421	0	0	0	0	0	0	0	0	0	0	0	0	0	0	0	0	0	0	0	0	0	0	0	0	0	0	0	0	0	0	1	0	0	0	0	0
OTU11423	0	0	0	0	0	0	0	0	0	0	0	0	0	0	0	0	0	0	0	0	0	0	0	0	0	0	0	0	1	0	1	0	0	0	0	0
OTU11425	3	0	0	0	0	0	0	0	1	0	0	0	0	3	0	1	2	1	0	0	0	0	0	0	0	0	0	0	0	0	0	0	0	0	0	0
OTU11427	0	0	0	0	0	0	0	0	0	0	0	0	0	0	0	0	0	0	0	0	0	0	0	0	0	0	0	0	0	0	0	0	0	0	0	0
OTU11428	0	0	0	0	0	0	0	0	0	0	0	0	0	0	0	0	0	0	0	0	1	0	0	0	0	0	0	0	0	0	0	0	0	0	0	0
OTU11429	0	0	0	0	0	1	0	0	0	0	0	0	0	0	0	0	0	0	0	0	0	0	0	0	0	0	0	0	0	0	0	0	0	0	0	0
OTU1143	2	4	2	1	0	2	1	0	0	3	0	1	0	1	1	1	1	0	4	2	3	0	0	1	4	4	1	14	1	8	0	0	0	3	1	0
OTU11430	0	0	0	3	0	0	0	0	0	0	0	0	0	0	0	0	0	0	0	0	0	0	0	0	0	0	0	0	0	0	0	0	0	0	0	0
OTU11431	0	0	1	0	0	0	0	0	0	0	0	0	0	0	0	0	0	0	0	0	0	0	0	0	0	0	0	0	0	0	0	0	0	0	0	0
OTU11432	0	0	0	0	0	0	0	0	0	0	0	0	0	0	0	0	0	0	0	0	0	0	0	0	0	0	0	0	0	0	0	0	0	0	0	0
OTU11433	0	0	0	0	0	0	0	0	0	0	0	0	0	0	0	0	0	0	0	0	0	0	0	0	0	0	0	0	0	0	0	0	0	0	0	0
OTU11434	0	0	0	0	0	0	0	0	0	0	0	0	0	0	0	0	0	0	0	0	1	0	0	0	0	0	0	0	0	0	0	0	0	0	0	0
OTU11435	0	1	0	0	0	3	1	1	2	0	0	0	2	2	3	1	1	0	0	0	0	0	0	0	0	3	0	0	0	0	0	0	0	0	0	0
OTU11437	0	1	0	0	0	0	0	0	0	0	0	0	0	0	0	0	0	0	0	0	2	0	0	0	0	0	0	0	0	0	1	0	0	0	0	0
OTU11439	0	0	0	0	0	1	0	0	0	0	1	0	0	0	0	0	0	0	0	0	0	0	1	0	0	0	0	0	0	0	1	0	0	0	0	0
OTU1144	1	0	0	2	0	8	3	3	4	0	0	0	5	9	2	0	1	3	0	0	0	0	0	0	10	0	3	1	0	1	0	0	0	1	0	0
OTU11440	0	0	0	0	0	0	0	0	0	0	0	0	0	0	0	0	0	0	0	0	0	0	4	0	0	0	0	0	0	0	0	0	0	0	0	0
OTU11441	0	0	0	0	0	0	0	0	0	0	0	0	0	0	0	0	0	0	0	0	0	1	2	0	0	1	0	0	0	0	0	0	0	0	0	0
OTU11445	0	0	0	0	0	0	0	0	0	0	0	0	0	1	0	0	0	0	0	2	0	0	1	0	0	0	0	0	0	0	0	0	0	0	0	0
OTU11448	0	0	0	0	0	0	0	0	0	0	1	0	0	1	0	0	0	1	0	0	0	0	1	0	2	0	0	0	0	0	0	0	0	1	0	1
OTU1145	0	0	0	1	2	0	6	1	2	0	0	0	3	0	5	3	7	6	0	0	0	0	0	0	2	2	7	0	0	0	0	0	0	1	0	1
OTU11450	0	0	0	0	0	0	0	0	0	0	0	0	0	0	0	0	0	0	0	0	0	2	0	0	0	0	0	0	0	0	0	0	0	0	0	0
OTU11451	0	0	0	0	0	0	0	0	0	0	0	0	0	0	0	0	0	0	0	0	0	1	0	0	0	0	0	0	0	0	0	0	0	0	0	0
OTU11452	0	0	0	0	0	0	0	0	0	0	0	2	0	0	0	0	0	0	0	0	0	0	1	0	0	0	0	0	0	0	1	0	0	0	0	0
OTU11453	0	0	0	0	0	0	0	0	0	0	0	0	0	0	0	0	0	1	0	0	0	0	0	1	0	0	0	0	0	0	0	0	0	0	0	0
OTU11454	0	0	0	0	0	0	0	0	0	0	0	0	0	0	0	0	0	0	0	0	0	0	2	0	0	0	0	0	0	0	0	0	0	0	0	0
OTU11456	0	0	0	0	0	0	0	0	0	0	0	0	0	0	0	0	0	0	0	0	0	0	0	0	0	0	0	0	0	0	0	1	0	0	0	0
OTU11458	0	0	0	0	0	0	0	0	0	0	0	0	0	0	0	0	0	0	0	0	0	0	0	1	0	0	0	0	0	0	0	0	0	0	0	0
OTU11459	0	0	0	1	0	0	0	0	0	0	0	0	0	0	0	0	0	0	1	0	0	2	2	0	0	0	0	0	0	0	0	1	0	0	0	0
OTU1146	1	1	0	1	2	6	2	5	3	0	0	0	11	15	10	2	0	2	0	5	1	0	0	0	7	2	11	2	1	3	0	0	0	5	3	0
OTU11460	0	0	0	0	0	0	0	0	0	0	0	0	0	0	0	0	0	0	0	0	2	0	0	0	0	0	0	0	0	0	0	0	0	0	0	0
OTU11461	1	0	0	0	0	0	0	0	0	0	0	0	0	0	0	0	0	0	0	0	0	0	0	0	0	0	0	0	0	0	0	0	0	0	0	0
OTU11462	0	0	1	0	0	0	0	0	0	0	0	0	0	0	0	0	0	0	0	0	0	0	0	0	0	0	0	0	0	0	0	1	0	0	0	0
OTU11463	0	0	0	0	0	0	0	0	0	0	0	0	0	0	0	0	0	0	0	0	0	0	0	0	0	0	0	0	0	0	0	0	0	0	0	0
OTU11464	0	0	0	0	0	0	0	0	0	1	0	0	0	0	0	0	0	0	0	0	0	0	0	0	0	0	0	0	0	0	0	0	0	0	0	0
OTU11467	0	0	1	1	0	0	0	0	0	0	0	0	0	0	0	0	0	0	0	0	0	0	1	0	0	0	0	0	0	0	1	0	1	0	0	0
OTU11468	0	0	0	0	0	0	0	0	0	0	0	0	0	0	0	0	0	0	0	0	0	0	0	0	0	0	0	0	0	0	0	0	0	0	0	0
OTU1147	7	0	0	1	0	3	5	7	12	0	0	0	2	2	1	3	1	1	0	0	0	0	0	0	4	3	2	0	0	1	0	0	0	2	0	0
OTU11470	0	0	0	0	0	0	0	0	0	0	0	0	0	0	0	0	0	0	0	0	0	0	0	1	0	0	0	0	0	0	0	0	0	0	0	0
OTU11471	0	0	0	0	0	0	0	0	0	0	0	0	0	0	0	0	0	0	1	0	0	0	0	0	0	0	0	0	0	0	0	0	0	0	1	0
OTU11472	0	0	0	0	0	0	0	0	0	0	0	0	0	0	0	0	0	0	0	0	0	0	0	0	1	0	0	0	0	0	0	0	1	0	0	0
OTU11474	0	0	0	0	0	0	0	0	0	0	0	0	1	0	0	0	0	0	0	0	0	0	0	0	0	0	0	0	0	0	0	0	0	0	0	0
OTU11475	0	0	0	0	0	0	0	0	0	0	0	0	0	0	0	0	0	0	0	0	0	0	0	0	0	0	0	0	0	0	0	0	0	0	0	0
OTU11476	0	0	0	0	0	1	0	0	1	0	0	0	1	3	0	0	0	0	0	1	0	0	0	0	0	1	1	0	0	0	0	0	0	0	0	0
OTU11477	0	0	0	0	0	0	0	1	0	0	0	0	0	0	0	0	0	0	0	0	0	0	0	0	0	0	0	0	0	0	0	0	0	0	0	0
OTU11478	1	0	0	1	0	0	0	0	0	0	0	0	0	0	0	0	0	1	0	0	0	0	0	0	0	0	0	0	0	0	0	0	0	0	0	0
OTU11479	0	0	0	0	0	0	0	0	0	0	0	0	0	0	0	0	0	0	0	0	0	0	0	0	0	0	0	0	0	0	0	0	0	0	0	0
OTU1148	1	0	0	1	1	2	5	3	6	0	0	0	1	4	3	0	0	0	0	0	0	0	0	0	17	1	2	0	0	0	0	0	0	0	0	0
OTU11480	0	0	0	0	0	0	0	0	0	0	0	0	0	0	0	0	0	0	0	0	0	0	0	0	0	0	0	0	0	0	0	0	0	0	0	0
OTU11481	0	0	0	0	0	0	0	0	0	0	0	0	0	0	0	0	0	0	0	1	0	0	0	0	0	0	0	0	0	0	0	0	0	0	0	0
OTU11483	0	0	0	0	0	0	0	0	0	0	0	0	0	0	0	0	0	0	0	0	0	0	0	0	0	0	0	0	0	1	0	0	0	0	0	0
OTU11484	0	0	0	0	0	0	0	0	0	0	0	0	0	0	0	0	0	0	0	0	0	0	0	0	0	0	0	0	0	0	0	0	0	0	0	0
OTU11485	0	0	0	0	0	0	0	0	0	0	0	0	0	0	0	0	0	0	0	0	0	0	0	0	0	0	0	0	0	0	0	0	0	0	0	0
OTU11486	0	0	0	0	0	0	0	0	0	0	0	0	0	0	0	0	0	0	0	0	0	0	0	1	0	0	0	0	0	0	0	0	0	0	0	1
OTU11487	0	0	0	0	1	3	0	0	1	0	0	0	0	4	1	0	0	1	0	0	0	0	0	0	2	0	0	2	0	2	0	0	0	0	0	0
OTU11488	0	0	0	0	0	0	0	0	0	0	0	0	0	0	0	0	0	0	0	0	0	0	0	0	0	0	0	0	0	0	0	0	0	0	0	0
OTU11489	0	0	0	0	0	0	0	0	0	1	0	0	0	0	0	0	1	0	0	0	0	0	0	0	0	0	0	2	0	0	0	0	0	0	0	0
OTU1149	7	4	10	4	3	2	1	4	0	1	5	2	0	2	1	4	3	1	4	8	12	6	8	1	1	0	3	0	12	2	6	7	0	0	4	0
OTU11490	0	0	0	0	0	0	0	0	0	0	0	0	0	0	0	0	0	0	0	0	0	0	0	0	0	0	0	0	0	0	0	0	0	0	0	0
OTU11491	0	0	0	0	0	0	0	0	0	0	0	0	0	0	0	0	0	0	0	0	0	0	0	0	0	0	0	0	0	0	0	0	0	0	0	0
OTU11492	0	0	0	0	0	0	0	0	0	0	0	0	0	0	0	0	0	0	0	0	0	0	0	0	0	0	0	0	0	0	0	0	0	0	0	0
OTU11493	0	0	0	0	0	0	0	0	0	0	0	0	0	0	0	0	0	0	0	0	0	0	0	0	0	0	0	0	2	0	0	0	0	0	0	0
OTU11494	0	1	1	0	0	3	0	0	0	2	0	0	0	0	0	0	3	0	2	0	0	0	0	0	1	3	0	3	0	4	0	0	0	25	19	3
OTU11496	0	0	0	0	0	0	0	0	0	0	0	0	0	0	0	0	0	0	0	0	0	0	0	0	0	0	0	0	0	0	0	0	0	0	1	0
OTU11497	0	0	0	0	0	0	0	0	0	0	0	0	0	0	0	1	0	0	0	0	0	0	0	0	0	0	0	0	0	0	0	0	0	0	0	0
OTU11498	0	0	0	0	0	0	0	0	0	0	0	0	0	0	0	0	0	0	0	0	0	0	0	0	0	0	0	0	0	0	0	0	0	0	0	0
OTU11499	0	0	0	0	0	1	1	0	0	1	0	0	0	2	0	1	0	0	1	0	0	0	0	0	0	0	0	1	2	3	0	0	0	0	0	0
OTU115	60	43	38	75	26	33	63	31	14	9	27	13	5	7	13	11	16	15	23	65	24	39	25	41	10	29	22	2	18	4	9	18	14	29	12	64
OTU1150	2	52	12	0	0	0	0	0	0	0	0	0	0	0	0	0	0	0	0	1	3	1	0	3	0	0	1	0	8	0	1	1	18	0	0	0
OTU11500	0	0	0	0	0	0	0	0	0	0	0	0	0	0	0	0	0	0	0	0	0	0	0	0	0	0	0	0	0	0	0	0	0	0	0	0
OTU11502	0	0	0	0	0	0	0	0	0	0	0	0	0	1	0	0	0	0	0	0	0	0	0	0	0	0	1	0	0	0	0	0	0	0	0	0
OTU11503	0	0	0	0	0	0	0	0	0	0	0	0	0	0	0	0	0	0	0	0	0	0	0	0	0	0	0	0	1	0	0	0	0	0	0	0
OTU11504	0	0	0	0	0	0	0	0	0	0	0	0	0	0	0	0	0	0	0	0	0	2	0	1	0	0	0	0	0	0	1	1	1	0	0	0
OTU11505	0	0	0	0	0	0	0	0	0	0	0	0	0	0	0	0	0	0	0	0	0	0	0	0	0	0	0	0	0	0	0	0	0	0	0	0
OTU11506	0	0	0	0	0	0	0	0	0	1	0	0	0	0	0	0	0	0	0	0	0	0	0	0	0	0	0	0	0	0	0	0	0	0	0	0
OTU11507	0	0	0	0	0	0	0	0	0	1	0	0	0	0	0	0	0	2	0	0	0	0	0	0	0	0	0	0	0	0	0	0	0	1	0	0
OTU11508	0	0	3	0	2	0	0	0	0	0	1	1	0	0	0	0	1	1	1	0	0	2	1	2	0	1	0	0	0	1	2	1	3	0	1	1
OTU11509	0	0	1	0	0	0	0	0	0	0	0	0	0	0	0	2	0	1	1	0	0	0	0	1	0	0	0	0	0	0	0	0	0	3	4	0
OTU1151	1	0	0	0	0	0	0	0	0	1	1	0	0	0	0	0	0	0	0	0	0	0	0	3	0	0	0	0	0	0	18	0	9	0	0	0
OTU11510	0	1	0	0	0	0	0	0	0	1	0	0	0	0	0	0	0	0	0	0	0	2	0	0	0	0	0	0	0	0	0	0	0	0	1	0
OTU11511	1	0	0	0	0	0	0	0	0	0	4	4	0	0	0	0	1	0	1	0	1	1	0	0	0	0	0	1	4	0	1	0	1	1	16	0
OTU11512	0	0	1	0	0	0	1	0	0	0	0	0	0	0	0	0	0	0	1	0	0	0	0	0	0	0	0	0	0	0	0	0	0	0	0	0
OTU11513	0	0	0	0	0	0	0	0	0	0	0	0	0	0	1	1	0	0	0	0	0	0	0	0	0	0	0	0	0	0	0	0	0	0	0	0
OTU11516	0	0	0	0	0	0	0	0	0	0	0	0	0	1	1	0	0	0	0	0	1	0	0	0	0	0	0	0	0	0	0	0	0	0	0	0
OTU11517	0	0	0	0	0	0	0	0	0	0	0	0	0	1	0	0	0	1	0	0	0	0	0	0	2	0	0	0	0	0	0	0	0	0	0	0
OTU11518	0	1	0	0	0	0	0	0	1	0	0	0	0	2	0	0	0	0	0	0	0	0	0	0	1	0	0	0	0	0	0	0	0	0	0	0
OTU11519	1	0	0	1	0	1	0	0	0	0	0	0	0	1	0	0	0	0	0	0	0	0	0	0	0	0	0	0	0	0	0	0	0	0	0	0
OTU1152	0	3	2	0	1	6	2	1	5	2	0	0	0	0	0	0	0	1	2	0	1	0	0	0	3	0	2	11	2	13	0	0	0	4	2	1
OTU11520	0	0	0	0	0	0	0	0	0	0	0	0	0	1	0	0	0	0	0	0	0	0	0	0	0	0	0	0	0	0	0	0	0	0	0	0
OTU11521	0	0	0	0	0	0	0	0	0	0	0	0	0	0	0	0	0	0	0	0	0	0	0	0	0	0	0	0	0	0	0	0	0	0	0	0
OTU11522	0	0	0	1	0	0	0	0	0	0	0	0	0	0	0	0	0	0	0	0	0	0	0	0	0	0	0	0	0	0	0	0	0	0	0	0
OTU11523	0	0	0	0	0	0	0	0	0	0	0	0	0	0	0	0	0	0	0	0	0	0	0	0	0	0	0	0	0	0	0	0	0	0	0	0
OTU11524	1	0	0	0	0	0	0	0	1	0	0	0	0	0	0	1	0	0	1	0	0	0	0	0	1	0	4	0	0	0	0	0	0	0	0	0
OTU11525	0	0	0	0	0	0	0	0	0	0	0	0	0	0	0	0	0	0	0	1	0	0	0	0	0	0	0	0	0	0	0	0	0	0	0	0
OTU11526	13	6	20	1	3	1	0	1	3	4	16	18	0	2	1	4	6	1	19	1	9	49	34	42	1	3	1	4	18	4	23	34	18	3	6	25
OTU11527	0	0	0	0	0	0	0	0	0	0	0	0	0	0	0	0	0	0	0	0	0	0	0	0	0	0	0	0	0	0	0	0	0	0	0	0
OTU11528	0	0	1	0	0	0	0	0	0	1	0	0	0	0	0	0	0	0	0	0	1	5	2	0	0	1	0	0	0	0	0	0	0	0	0	0
OTU1153	1	2	6	1	2	0	2	0	2	1	0	1	5	7	9	5	3	5	1	0	0	0	1	0	1	5	2	0	0	0	1	3	0	0	0	7
OTU11530	0	0	0	0	0	0	0	1	0	2	1	1	0	0	0	1	1	0	0	0	0	0	0	1	1	7	0	0	1	1	0	0	0	0	0	0
OTU11531	0	0	0	0	0	0	0	0	0	0	0	1	0	0	0	0	1	0	1	0	0	1	2	0	1	2	0	0	1	0	0	0	0	1	0	0
OTU11533	0	0	0	0	0	0	0	0	0	0	0	0	0	0	0	0	0	0	0	0	0	0	0	0	0	0	0	0	0	0	0	0	0	0	0	0
OTU11534	0	0	0	0	0	0	0	0	1	0	0	0	0	0	0	0	0	0	0	0	0	3	0	0	0	0	0	0	0	0	0	0	0	0	0	0
OTU11536	0	0	0	0	0	0	0	0	1	0	0	0	0	0	0	0	0	0	0	0	0	0	0	0	0	0	0	0	0	0	0	0	0	0	0	0
OTU11537	0	0	0	0	0	0	0	0	0	0	0	0	0	0	0	0	0	0	0	0	0	0	0	0	0	0	0	0	0	0	0	0	0	1	0	0
OTU11538	0	0	0	0	0	0	0	0	0	0	0	0	0	0	0	0	0	0	0	0	0	0	2	0	1	1	0	0	0	0	5	0	0	0	0	1
OTU11539	0	0	0	0	0	0	0	0	0	0	0	0	0	0	0	0	0	0	0	0	0	0	0	0	0	0	0	0	0	0	0	0	0	0	0	0
OTU1154	5	2	2	7	0	0	0	0	3	8	5	7	1	1	1	1	0	0	1	0	0	1	6	0	1	2	0	0	4	0	1	4	0	0	4	1
OTU11540	0	0	0	0	0	1	0	0	0	0	0	0	2	0	0	0	0	0	1	1	0	0	0	0	0	1	0	0	0	0	0	0	0	0	1	2
OTU11541	0	0	0	0	0	0	0	0	0	0	0	0	0	0	0	0	0	0	0	0	0	0	0	0	1	0	0	0	0	0	0	0	0	0	0	0
OTU11542	0	0	0	0	0	0	0	0	0	0	0	0	0	0	0	0	0	0	0	0	0	0	0	0	0	0	0	0	0	0	0	0	0	0	0	0
OTU11543	0	0	0	0	0	0	0	0	0	0	0	0	0	0	0	0	0	0	0	0	0	0	0	0	0	0	0	0	0	0	0	0	0	0	0	0
OTU11544	0	0	0	1	0	1	0	1	0	0	0	0	0	0	0	0	0	0	0	0	0	0	0	0	1	0	0	0	0	0	0	0	0	0	0	0
OTU11545	0	0	0	0	0	0	0	0	0	0	0	0	0	0	0	0	0	2	0	0	0	0	0	0	0	0	0	0	0	0	0	0	0	0	0	0
OTU11546	0	0	0	0	0	0	0	1	0	0	0	0	0	0	0	0	0	0	0	0	0	0	0	0	0	0	0	0	0	0	0	0	0	0	0	0
OTU11547	0	0	1	0	0	0	0	0	0	1	0	1	0	0	0	0	0	0	0	0	1	0	0	0	0	0	0	0	0	0	0	0	0	0	0	0
OTU11548	0	0	0	0	0	0	0	0	0	0	0	0	0	0	0	0	0	0	0	0	0	0	0	0	0	0	0	0	0	0	0	0	0	0	0	0
OTU11549	0	0	0	0	0	0	0	0	0	0	0	0	0	1	0	0	0	0	0	0	0	0	0	0	1	0	0	0	0	0	0	0	0	0	0	0
OTU1155	1	3	8	0	0	4	1	3	1	1	0	0	0	0	0	4	2	1	0	0	0	1	0	0	1	1	1	2	2	5	0	1	1	18	3	2
OTU11550	0	0	0	1	0	0	0	0	0	0	0	0	0	0	0	0	0	0	0	0	0	0	0	0	0	0	0	0	0	0	0	0	0	0	0	0
OTU11551	0	0	0	0	0	0	0	0	0	0	0	0	0	0	0	0	0	0	0	0	0	0	0	0	0	0	0	0	0	0	0	0	0	1	0	0
OTU11553	0	0	0	0	0	0	0	0	0	0	0	0	0	0	0	0	0	0	0	0	0	0	0	0	1	0	0	0	0	0	0	0	0	0	0	0
OTU11555	0	0	0	0	0	0	0	0	0	0	0	0	0	0	0	0	0	0	0	0	0	1	0	0	0	0	0	0	0	0	0	0	0	0	0	1
OTU11556	4	0	0	0	0	0	0	0	1	0	0	0	0	0	0	0	0	1	0	0	0	0	0	0	1	0	0	0	0	0	0	0	0	0	0	0
OTU11557	0	0	0	0	0	0	0	0	0	0	0	0	0	0	0	0	0	0	0	0	0	0	0	0	0	0	0	0	0	0	0	0	0	0	0	0
OTU11558	2	1	0	0	0	0	0	0	2	0	0	0	2	0	1	1	1	0	0	0	0	0	0	1	0	0	2	1	0	0	0	0	0	0	1	0
OTU11559	0	0	0	0	0	0	0	0	0	0	0	0	0	0	0	0	0	0	0	0	0	0	0	0	0	0	0	1	0	0	0	0	0	0	0	0
OTU11560	1	0	0	0	0	0	0	0	1	0	0	0	1	0	1	3	1	2	0	0	0	0	0	0	1	1	2	0	0	0	0	0	0	1	0	0
OTU11561	0	0	0	0	0	0	0	0	0	0	0	0	0	0	2	0	0	0	0	0	0	0	0	0	4	0	1	0	0	0	0	0	0	0	0	0
OTU11562	0	0	0	0	0	0	0	0	0	0	0	0	0	0	0	0	0	0	0	0	0	0	0	0	2	0	0	0	0	0	0	0	0	1	0	0
OTU11563	0	0	0	0	0	0	0	0	0	0	0	0	0	0	0	0	0	0	0	0	0	0	0	0	0	0	0	0	0	0	0	0	0	0	0	0
OTU11564	0	0	0	0	0	0	0	0	0	0	0	0	0	0	0	0	0	0	0	0	0	0	0	0	0	0	1	0	0	0	0	0	0	0	0	0
OTU11565	0	0	0	0	0	0	0	0	0	0	0	0	0	0	0	0	0	0	0	0	0	0	0	0	0	0	0	0	0	0	0	0	0	0	0	0
OTU11566	0	0	0	0	0	0	0	0	0	0	0	0	0	0	0	0	0	0	0	0	0	0	0	0	0	0	0	0	0	0	0	0	0	0	0	0
OTU11567	0	0	0	3	0	0	0	0	0	0	0	0	0	1	0	0	0	0	0	0	0	0	0	0	0	0	0	0	0	0	0	0	0	0	0	0
OTU11568	0	0	0	0	0	0	0	0	0	0	0	0	0	0	0	0	0	0	0	0	0	0	0	0	0	0	0	0	1	0	0	0	0	0	0	0
OTU11569	0	0	0	0	0	0	0	0	0	0	0	0	0	3	0	0	0	0	0	0	0	0	0	0	0	1	1	1	0	0	0	0	0	0	0	0
OTU1157	0	3	1	0	0	7	1	3	0	1	0	0	0	0	0	1	0	1	0	0	2	0	0	0	4	2	0	6	7	19	0	0	0	5	4	0
OTU11570	0	0	0	0	0	0	0	1	0	0	0	0	0	0	0	0	0	0	0	0	0	0	0	0	0	0	0	0	0	0	0	0	0	0	0	0
OTU11571	0	0	0	0	0	1	0	0	0	0	0	0	0	0	0	0	0	0	0	0	0	0	0	0	0	0	0	0	0	0	0	0	0	0	0	0
OTU11572	0	0	0	0	0	0	0	1	0	0	0	0	1	0	0	0	0	0	0	0	0	0	0	0	0	0	1	0	0	0	0	0	0	0	0	0
OTU11573	0	0	0	0	0	1	0	0	0	0	0	0	0	0	0	0	0	0	0	0	0	0	0	0	0	0	0	0	0	0	0	0	0	0	0	0
OTU11574	0	0	0	0	0	0	0	0	0	0	0	0	0	0	0	0	0	0	0	0	0	0	2	0	0	0	0	0	0	0	0	0	0	0	0	0
OTU11575	0	0	0	0	0	1	0	0	0	0	0	0	0	0	0	0	0	0	0	0	0	0	0	0	1	0	0	1	0	1	0	0	0	0	0	0
OTU11576	0	0	0	0	0	0	0	0	0	0	0	0	0	0	0	0	0	0	0	0	0	0	0	0	0	0	0	0	0	1	0	0	0	0	0	0
OTU11577	0	0	0	0	0	0	1	0	0	0	0	0	0	0	0	0	0	0	0	0	0	0	0	0	0	0	0	0	0	0	0	0	0	0	0	0
OTU11578	1	0	0	0	0	0	0	0	0	0	0	0	0	0	0	0	0	0	0	0	0	0	0	0	0	0	0	0	0	0	0	0	0	0	0	0
OTU11579	0	0	0	0	0	0	1	0	0	0	0	0	0	0	0	0	0	0	1	0	0	0	0	0	0	0	1	0	0	0	0	0	1	0	0	0
OTU1158	1	0	2	1	0	0	0	2	0	0	0	0	0	1	0	17	8	13	1	3	4	0	1	0	1	2	1	0	0	0	0	0	1	2	0	1
OTU11580	0	0	0	0	0	0	0	0	0	0	0	0	0	0	0	0	0	0	0	0	0	0	0	0	0	0	0	0	0	0	0	0	0	0	1	0
OTU11581	0	0	0	0	0	0	0	0	0	0	0	0	0	0	0	0	0	0	0	0	0	0	0	0	0	1	0	0	0	0	0	0	0	0	0	0
OTU11582	0	0	0	0	0	1	0	0	0	0	0	0	0	0	0	0	0	0	0	0	0	0	0	0	0	0	0	0	0	0	0	0	0	0	0	0
OTU11583	0	0	0	0	0	1	0	0	0	0	0	0	0	0	0	0	0	0	0	1	1	0	0	0	0	0	0	0	0	0	0	0	0	0	0	0
OTU11585	0	0	0	0	0	0	0	0	0	0	0	0	0	0	0	0	0	0	0	1	0	0	0	0	0	0	0	0	0	0	0	0	0	0	0	0
OTU11586	0	0	0	0	0	0	0	0	1	0	0	0	0	0	0	0	0	0	0	0	0	0	0	0	0	0	0	0	0	0	0	0	0	0	0	0
OTU11587	0	0	0	0	0	1	0	0	0	0	0	0	0	0	0	0	0	0	0	0	0	0	0	0	0	0	0	0	0	0	0	0	0	0	0	0
OTU11588	0	0	0	0	0	0	0	0	0	0	0	0	0	0	0	0	0	0	0	0	0	0	0	0	0	0	0	0	0	0	0	0	0	0	0	0
OTU11589	0	0	0	2	0	0	0	0	0	0	0	0	0	0	0	0	0	0	0	0	0	0	0	0	0	0	0	0	0	0	0	0	0	0	0	0
OTU1159	0	0	0	0	1	0	10	2	11	0	0	0	1	2	2	1	1	2	0	0	0	0	0	0	1	0	1	0	0	1	0	0	0	0	0	1
OTU11590	0	0	0	0	0	0	0	0	0	0	0	0	0	0	0	0	0	0	0	0	0	0	0	0	0	0	0	0	0	0	0	0	0	0	0	0
OTU11591	1	0	0	0	0	0	0	0	0	0	0	0	0	0	0	0	0	0	0	0	0	1	0	0	0	0	0	0	0	0	0	0	0	0	0	0
OTU11593	0	0	0	0	0	1	0	0	0	0	0	0	0	0	0	0	0	0	0	7	0	0	0	0	0	0	0	0	0	0	0	0	0	0	0	0
OTU11594	0	0	0	0	0	0	0	0	0	0	0	0	0	0	0	0	0	0	0	1	0	0	0	0	0	0	0	0	0	0	0	0	0	0	0	0
OTU11595	0	0	0	0	0	0	0	0	0	0	0	0	0	0	0	0	0	0	0	3	0	0	0	0	0	0	0	0	0	0	0	0	0	0	0	0
OTU11596	0	1	0	0	0	0	0	0	0	0	0	1	0	0	0	0	0	0	0	2	0	0	0	0	0	0	0	0	0	0	0	0	0	0	0	0
OTU11598	0	0	0	0	0	0	0	0	0	0	0	0	0	0	0	0	0	0	0	1	0	0	0	0	0	0	0	0	0	0	0	0	0	0	0	0
OTU11599	0	0	0	0	0	0	0	0	0	1	0	0	0	0	0	0	0	0	0	2	0	0	0	0	0	0	0	0	0	0	0	0	0	0	0	0
OTU116	39	93	41	29	8	6	2	9	1	109	66	86	4	5	2	40	53	73	30	71	114	79	44	34	5	14	7	7	44	8	62	90	80	12	11	29
OTU1160	0	0	0	1	2	6	2	4	8	0	0	0	6	4	8	3	7	1	1	3	0	0	0	0	7	2	3	1	0	1	0	1	0	0	0	1
OTU11600	0	0	0	0	0	0	0	0	0	0	0	0	0	0	0	0	0	0	0	0	3	0	0	0	0	0	0	0	0	0	0	0	0	0	0	0
OTU11601	0	0	0	0	0	0	0	0	0	0	0	0	0	0	0	0	0	0	0	0	0	1	0	0	0	0	0	0	0	0	0	0	0	0	0	0
OTU11602	0	0	0	0	0	0	0	0	0	0	0	0	0	0	0	0	0	0	0	0	0	0	0	0	0	0	0	0	0	0	0	0	0	0	0	0
OTU11603	0	0	1	0	0	0	0	0	0	0	0	0	0	0	0	0	1	0	0	0	0	0	0	0	0	0	0	0	0	0	0	0	0	0	0	0
OTU11604	0	0	0	0	0	0	0	0	0	0	0	0	0	0	0	0	0	0	0	0	1	0	0	0	0	0	0	0	0	0	0	0	0	0	0	0
OTU11605	0	0	0	0	0	0	0	0	0	0	0	1	0	0	0	0	0	0	0	1	1	0	1	0	0	0	0	0	1	1	1	0	0	1	0	0
OTU11606	0	0	0	0	0	0	0	0	0	0	0	0	0	0	0	0	0	0	0	0	0	0	0	0	0	0	0	0	0	0	0	0	0	0	0	0
OTU11608	0	0	0	0	0	0	0	0	0	1	1	0	0	0	0	0	0	0	0	0	0	0	0	0	0	0	0	0	0	0	0	0	0	0	0	0
OTU11609	0	0	0	0	0	0	0	0	0	0	0	1	0	0	0	0	0	0	0	0	0	0	0	0	0	0	0	0	0	0	0	0	0	0	0	0
OTU1161	3	1	0	9	13	106	21	30	42	0	0	0	135	117	151	9	16	18	1	15	0	0	0	0	94	24	64	0	1	2	0	0	0	10	0	1
OTU11610	1	0	0	0	0	0	0	0	0	0	0	0	0	0	0	0	0	0	0	0	0	0	0	0	0	0	0	0	0	0	0	0	0	0	0	0
OTU11612	0	0	0	0	0	0	0	0	0	0	0	0	0	0	0	0	0	0	0	0	0	0	0	0	0	0	0	0	0	0	0	0	0	0	0	0
OTU11613	0	0	0	0	0	0	0	0	0	0	1	0	0	0	0	0	0	0	0	0	0	0	0	1	0	0	0	0	0	0	0	0	0	0	0	0
OTU11614	0	0	0	0	0	0	0	0	0	0	0	0	0	0	0	0	0	0	0	0	0	0	0	0	0	0	0	0	0	0	0	0	1	0	0	1
OTU11615	0	0	0	0	0	0	0	0	0	0	0	0	0	0	0	0	0	0	0	0	0	0	0	1	0	0	0	0	0	0	0	0	0	0	0	0
OTU11618	0	0	0	0	0	0	0	0	0	0	0	0	0	0	0	0	0	0	0	0	0	0	0	0	0	0	0	0	0	0	0	0	0	0	0	0
OTU11620	0	0	0	0	0	0	0	0	0	0	0	0	0	0	0	0	0	0	0	0	0	0	0	0	0	0	0	0	0	1	0	0	0	1	0	0
OTU11621	0	0	0	0	0	0	0	0	0	0	0	0	0	0	0	0	0	0	0	0	0	0	0	0	0	0	0	0	0	0	0	0	0	0	0	0
OTU11622	0	0	0	0	0	0	0	0	0	0	0	0	0	0	0	0	0	1	0	0	0	1	0	0	0	0	0	0	1	0	0	0	0	0	1	1
OTU11624	0	0	0	0	0	0	0	0	0	0	0	0	0	0	0	0	0	0	0	0	0	0	0	0	0	0	0	0	0	0	0	0	0	0	0	0
OTU11625	0	0	0	0	0	0	0	0	0	0	0	0	0	0	0	0	0	0	0	0	0	0	0	0	0	0	0	0	0	0	0	0	0	0	0	0
OTU11626	0	0	0	0	0	0	0	0	0	0	0	0	0	0	0	0	0	0	0	0	0	0	0	0	0	0	0	0	0	0	0	0	0	0	0	0
OTU11627	0	0	1	0	0	0	0	0	0	0	0	0	0	0	0	0	0	0	0	0	0	0	0	0	0	0	0	0	0	0	0	0	0	0	0	0
OTU11628	0	0	0	0	0	0	0	1	0	0	0	0	0	0	0	0	0	0	0	0	0	0	0	0	0	0	0	0	0	0	0	0	0	0	0	0
OTU1163	22	3	1	1	1	5	1	2	0	0	1	1	0	2	1	0	0	0	7	5	10	1	0	2	0	0	1	0	0	0	1	0	3	0	1	0
OTU11631	0	0	0	0	0	0	0	0	0	0	0	0	0	0	0	0	0	0	0	0	0	1	0	0	0	0	0	0	0	0	0	0	0	0	0	0
OTU11633	0	0	0	0	0	0	0	0	0	0	0	0	0	0	0	0	0	0	0	1	0	0	0	0	0	0	0	0	0	0	0	0	0	0	0	0
OTU11634	0	0	0	0	0	0	0	0	0	0	0	0	0	0	0	0	0	0	0	0	0	0	0	0	0	0	0	0	0	0	0	0	0	0	0	0
OTU11637	0	0	0	0	0	0	0	0	0	0	0	0	0	0	0	0	0	0	0	0	0	0	0	0	1	0	0	0	0	0	0	0	0	0	0	0
OTU11638	0	0	0	0	0	0	0	0	0	0	0	0	0	0	0	1	0	0	0	0	0	0	0	0	0	1	0	0	0	0	0	0	0	2	0	0
OTU11639	0	0	0	0	0	0	0	0	0	0	0	0	0	0	0	0	0	0	0	0	0	0	0	0	0	0	0	0	0	0	0	0	0	0	0	0
OTU1164	3	0	0	0	2	1	2	3	4	0	0	0	3	5	2	3	1	0	0	0	0	0	0	0	8	1	4	0	1	0	0	0	0	0	0	0
OTU11640	4	3	1	0	0	0	0	0	0	0	1	0	0	0	0	0	1	0	0	1	0	4	1	13	0	0	0	0	1	0	1	1	0	0	0	0
OTU11641	0	0	0	0	0	0	0	0	0	0	0	0	0	0	0	0	0	0	0	0	0	0	0	0	0	0	0	0	0	0	0	0	0	0	0	0
OTU11642	0	0	0	0	0	0	0	0	0	0	0	0	0	1	0	0	0	0	0	0	0	0	0	0	0	0	0	0	0	0	0	0	0	0	0	0
OTU11643	0	0	0	0	0	0	0	0	0	0	0	0	0	0	0	0	0	0	0	0	0	0	0	0	0	0	0	0	0	0	0	0	1	0	0	0
OTU11644	0	5	3	0	0	0	0	0	0	0	0	1	0	0	0	0	0	0	1	0	1	1	4	1	0	0	0	0	0	0	0	0	1	0	0	0
OTU11645	0	0	0	0	0	0	0	0	0	0	0	0	0	0	0	0	0	0	0	0	0	0	0	0	0	0	0	0	0	0	0	0	0	0	0	0
OTU11646	0	0	0	0	0	0	0	0	0	0	0	0	0	0	0	0	0	0	0	0	0	0	0	0	0	0	0	0	0	0	0	0	1	0	0	0
OTU11647	0	0	0	0	0	0	0	0	0	0	0	0	0	0	0	0	0	0	0	0	0	0	0	0	0	0	0	0	0	0	0	0	0	0	0	0
OTU1165	21	2	3	3	10	1	7	5	5	0	2	0	4	0	2	0	0	0	11	2	1	1	0	2	0	0	1	1	1	1	1	1	0	1	1	0
OTU11652	0	0	0	0	0	0	0	0	0	0	1	2	0	0	0	0	0	0	0	1	0	0	0	2	0	0	0	0	0	0	1	0	1	0	0	0
OTU11653	0	0	0	0	0	1	0	0	0	0	0	0	0	0	0	0	0	0	0	0	0	0	0	0	0	0	0	0	0	1	2	0	0	0	0	0
OTU11654	0	0	0	0	0	0	0	0	0	0	0	0	0	0	0	0	0	0	0	0	0	0	1	0	0	0	0	0	0	0	0	0	0	0	0	0
OTU11657	0	0	0	0	0	1	0	0	0	0	0	0	0	0	0	0	0	0	0	0	0	0	0	0	1	0	0	0	0	0	0	0	0	0	0	0
OTU11658	0	0	0	0	0	0	0	0	0	1	0	0	1	0	0	0	0	0	0	0	0	0	0	0	0	0	0	0	0	1	0	0	0	0	0	0
OTU11659	0	1	1	0	0	3	1	0	0	1	0	0	0	0	1	0	0	0	0	1	1	0	0	0	0	0	1	2	0	6	0	0	0	5	1	0
OTU1166	1	0	0	0	0	2	5	3	4	0	0	0	0	1	3	2	0	0	1	0	0	0	0	0	3	1	1	1	0	0	0	0	0	0	0	0
OTU11660	0	0	0	0	0	0	0	0	0	0	0	0	0	0	0	0	0	0	0	0	1	0	0	0	0	0	0	1	0	0	0	0	0	0	0	0
OTU11662	0	0	0	0	0	0	0	0	0	0	0	0	0	0	0	0	0	0	0	0	0	0	0	0	0	0	0	0	0	0	0	0	0	0	0	0
OTU11666	0	0	0	0	0	0	0	0	0	0	0	0	0	0	0	0	0	0	0	0	0	0	0	0	0	0	0	0	0	0	0	0	0	0	0	0
OTU11667	0	0	0	0	0	0	0	0	0	0	0	0	0	0	0	0	0	0	0	0	0	0	0	0	0	0	0	0	0	0	0	1	0	0	0	0
OTU11669	0	0	0	0	0	0	0	0	0	0	0	0	0	0	0	0	0	0	0	0	0	0	0	0	0	0	0	0	0	0	0	0	0	0	0	0
OTU1167	0	0	1	2	1	0	1	1	0	1	0	0	1	0	1	8	6	10	2	0	2	1	1	2	4	4	3	1	0	0	1	0	2	0	0	4
OTU11670	0	0	0	0	0	0	0	0	0	0	0	0	0	0	0	1	0	0	0	1	0	0	0	0	0	0	0	0	0	0	0	0	0	0	0	0
OTU11671	0	0	0	0	0	0	0	0	0	0	0	0	0	0	0	0	0	1	0	0	0	0	0	0	0	0	0	0	0	0	0	0	0	0	0	0
OTU11672	0	2	1	0	0	0	1	1	0	2	0	0	0	2	0	1	3	7	2	0	1	0	1	1	2	0	3	0	0	0	2	2	2	3	3	3
OTU11673	0	0	0	0	0	0	0	0	0	0	0	0	0	0	0	0	0	0	0	0	0	0	0	0	0	0	0	0	0	0	0	0	0	0	0	0
OTU11674	0	0	0	0	0	0	0	0	0	0	0	0	0	0	0	0	0	0	0	0	0	0	0	0	0	1	0	0	0	0	0	0	0	0	0	0
OTU11675	0	0	0	0	0	0	0	0	0	0	0	0	0	0	0	0	0	0	0	0	0	0	0	0	0	0	0	0	0	1	0	0	0	0	0	0
OTU11676	0	0	0	0	0	0	0	0	0	0	0	0	0	0	0	0	0	0	0	0	0	0	0	0	0	0	0	0	0	0	0	0	0	0	0	0
OTU11677	1	0	0	0	0	0	0	0	0	0	0	0	0	0	0	0	0	0	0	0	0	0	0	0	0	0	0	0	0	0	0	0	0	0	0	0
OTU11678	0	0	0	0	0	0	0	0	0	0	0	0	0	0	0	0	0	0	0	0	0	0	0	0	1	0	0	0	0	0	0	0	0	0	0	0
OTU11679	0	0	0	0	0	0	0	0	0	0	0	0	0	0	0	0	0	0	0	0	0	0	0	0	1	0	0	0	0	0	0	0	0	0	0	0
OTU1168	6	0	3	0	0	0	0	0	0	0	7	7	0	0	0	0	1	5	12	4	4	23	35	18	1	0	0	1	7	0	9	8	4	1	3	6
OTU11680	0	0	0	0	0	0	0	0	0	0	0	0	0	0	0	0	1	0	0	0	0	0	0	0	0	0	0	0	0	0	0	0	0	0	0	0
OTU11681	0	0	0	2	0	0	0	1	0	0	0	0	3	0	0	0	2	0	0	1	0	0	0	0	1	1	0	0	0	1	0	0	0	0	2	0
OTU11682	0	0	0	0	0	0	0	0	0	0	0	0	0	0	0	0	0	0	0	0	0	0	0	0	0	0	0	0	0	0	0	0	0	0	0	0
OTU11683	7	9	7	4	3	0	0	1	0	1	0	2	1	2	2	9	7	8	2	2	2	3	0	1	1	3	0	1	2	0	7	9	8	1	1	0
OTU11684	0	0	0	0	0	0	0	0	0	0	0	0	0	0	0	0	0	1	0	0	0	0	0	0	0	0	0	0	0	0	0	0	0	0	0	0
OTU11685	0	0	0	0	0	0	0	0	0	0	0	0	0	0	0	0	0	0	0	0	0	0	0	0	0	0	0	0	0	0	0	0	0	0	0	0
OTU11686	0	0	0	0	0	0	0	0	0	0	0	0	0	0	0	0	0	1	0	0	0	0	0	0	0	0	0	0	0	0	0	0	0	0	0	0
OTU11687	0	0	0	0	0	0	0	0	1	0	0	0	0	0	0	0	1	0	0	0	0	0	0	0	0	0	0	0	0	0	0	0	0	0	0	0
OTU11688	1	0	2	0	1	2	1	1	0	0	0	0	0	0	0	0	0	1	0	0	0	0	0	0	0	2	1	0	0	0	0	0	0	0	0	0
OTU11689	0	1	0	2	0	0	0	0	0	0	0	0	2	0	0	0	0	0	0	0	0	0	0	0	0	0	0	0	0	0	0	0	0	0	1	0
OTU1169	0	7	0	0	1	0	0	1	0	0	1	2	1	0	0	1	7	15	1	3	10	1	2	0	2	3	0	0	1	0	5	1	2	0	0	1
OTU11690	0	0	0	0	0	0	0	0	0	0	0	0	0	0	0	0	0	0	1	0	0	0	0	0	0	0	0	0	0	0	0	0	0	0	0	0
OTU11691	0	0	0	0	0	0	0	0	0	0	0	0	0	0	0	1	0	0	0	0	0	0	0	0	0	0	0	0	0	0	0	0	0	0	0	0
OTU11693	0	0	0	0	0	0	0	0	0	0	0	0	0	0	0	0	0	0	0	0	0	0	0	0	0	0	1	0	0	0	0	0	0	0	0	0
OTU11694	0	0	0	0	0	0	0	0	0	0	0	0	0	0	0	0	0	0	0	0	0	0	0	0	0	0	0	0	0	0	0	0	0	0	0	0
OTU11695	0	0	0	0	0	0	0	0	0	0	0	0	0	0	0	0	0	0	0	0	0	0	0	0	0	0	0	0	0	0	0	0	0	0	0	0
OTU11696	0	0	0	0	0	0	0	0	0	0	0	0	0	0	1	0	0	1	0	0	0	0	0	0	0	0	1	0	0	0	0	0	0	0	0	0
OTU11697	0	0	0	0	0	0	0	0	0	0	0	0	0	1	0	0	0	0	0	0	0	0	0	0	0	0	1	0	0	0	0	0	0	0	0	0
OTU11698	0	0	0	0	0	0	0	0	0	0	0	0	0	1	0	0	0	0	0	0	0	0	0	0	0	0	0	0	0	0	0	0	0	0	0	0
OTU117	21	19	24	36	32	68	105	42	142	10	1	0	128	103	145	93	76	58	25	26	12	2	1	6	56	74	74	71	25	81	2	14	2	58	49	20
OTU1170	0	1	3	0	2	9	3	0	3	0	0	0	4	14	8	0	0	0	2	1	2	0	0	0	1	0	0	4	3	9	0	0	0	3	0	0
OTU11701	0	0	0	0	0	0	0	0	0	0	0	0	0	0	0	0	0	0	0	0	0	0	0	0	0	0	0	0	0	0	0	0	0	0	0	0
OTU11702	1	0	0	0	0	1	1	0	0	0	0	0	0	0	0	0	0	0	0	0	0	0	0	0	0	0	0	0	0	0	0	0	0	0	0	0
OTU11703	0	0	0	0	0	0	0	0	1	0	0	0	0	0	0	0	0	0	0	0	0	0	0	0	0	0	0	0	0	0	0	0	0	0	0	1
OTU11704	0	0	0	0	0	0	0	0	0	0	0	0	0	1	0	0	0	0	0	0	0	0	0	0	0	0	0	0	0	0	0	0	0	0	1	0
OTU11705	0	0	0	0	0	0	0	0	0	0	0	0	0	0	0	0	0	0	0	0	0	0	0	0	0	0	0	0	0	0	0	0	0	0	0	0
OTU11706	0	0	0	0	1	0	0	0	0	0	0	0	1	0	1	0	0	1	0	0	0	0	0	0	0	1	0	0	0	0	0	0	0	0	0	0
OTU11707	0	0	0	1	0	0	2	1	1	0	0	0	1	2	1	0	2	1	0	0	0	0	0	0	1	0	1	1	0	2	0	0	0	0	0	0
OTU11708	0	0	0	0	0	0	0	0	0	0	0	0	0	0	0	0	0	0	0	0	0	0	0	0	0	0	0	0	0	0	0	0	0	0	0	0
OTU11709	1	0	0	0	0	0	1	0	0	0	0	0	0	0	0	0	0	0	0	0	0	0	0	0	0	0	1	0	0	0	0	0	0	0	0	0
OTU1171	0	2	0	0	2	0	5	2	3	2	0	0	9	2	6	0	0	0	0	0	2	0	0	0	0	0	3	9	0	16	0	0	0	0	2	0
OTU11710	0	0	0	0	0	0	0	0	0	0	0	0	0	0	0	0	0	0	0	0	0	0	0	0	0	0	0	0	0	0	0	0	0	0	0	0
OTU11711	0	0	0	0	0	0	0	1	0	0	0	0	0	0	0	0	0	0	1	0	0	0	0	0	0	0	0	0	0	1	0	0	0	0	0	0
OTU11712	0	0	0	0	0	0	0	0	0	0	0	0	0	0	0	0	0	0	0	0	0	0	0	0	0	0	0	0	0	0	0	0	0	0	0	0
OTU11713	0	0	0	1	1	2	0	0	3	0	0	0	0	2	3	0	1	0	1	0	0	0	0	0	1	3	1	1	0	2	0	0	0	0	0	0
OTU11714	0	0	0	0	0	0	0	1	0	0	0	0	0	0	0	0	0	0	0	0	0	0	0	0	0	0	0	0	0	0	0	0	0	0	0	0
OTU11715	0	0	0	0	0	0	0	0	0	0	0	0	0	0	0	0	0	0	0	1	0	0	0	0	0	1	0	0	0	0	0	0	0	0	0	0
OTU11716	1	0	0	0	0	0	0	0	0	1	0	0	0	0	0	0	1	0	1	0	0	0	0	0	0	0	0	0	0	0	0	0	0	0	0	0
OTU11717	0	0	0	0	0	0	0	0	0	0	0	0	0	0	0	0	0	0	0	0	0	0	0	0	0	0	0	0	0	0	0	0	0	0	0	0
OTU11718	0	0	0	0	0	0	0	0	0	0	0	0	0	0	0	0	0	0	0	0	0	0	0	0	0	0	0	0	0	0	0	0	0	0	0	0
OTU11719	0	0	0	1	0	0	0	0	0	0	0	0	0	0	0	1	0	0	0	1	0	0	0	0	0	0	0	0	0	0	0	0	0	0	0	0
OTU1172	1	0	2	3	3	2	7	2	15	0	0	0	11	2	4	9	2	5	2	0	1	0	0	1	11	8	12	0	0	2	0	0	0	6	2	2
OTU11720	0	0	0	0	0	0	1	0	0	1	0	0	0	0	0	0	1	0	0	0	0	0	0	0	0	0	0	0	0	0	0	0	0	0	1	0
OTU11721	0	0	0	0	0	0	0	0	1	0	0	0	0	0	0	0	0	0	0	0	0	0	0	0	0	0	0	0	0	0	0	0	0	0	0	0
OTU11722	0	0	0	0	0	0	0	0	0	0	0	0	0	1	0	0	0	0	0	0	0	0	0	0	0	0	0	0	0	0	0	0	0	0	0	0
OTU11723	0	0	0	0	0	0	0	0	0	0	0	0	0	0	0	0	0	0	0	0	0	0	0	0	1	1	0	0	0	0	0	0	0	0	0	0
OTU11724	0	0	0	0	0	0	0	0	0	0	0	0	0	0	0	0	0	0	0	0	0	0	0	0	0	0	0	0	0	0	0	0	0	0	0	0
OTU11725	0	0	2	0	1	0	1	1	3	0	0	0	1	0	1	2	0	0	0	0	0	0	0	0	1	3	0	3	0	5	0	0	0	0	0	0
OTU11726	0	0	0	0	0	0	0	0	0	0	0	0	0	0	0	0	0	0	0	0	0	0	0	0	0	0	0	0	0	0	0	0	0	0	0	0
OTU11727	0	0	0	0	0	0	0	0	0	0	0	0	0	1	0	0	0	0	0	0	0	0	0	0	0	0	0	0	0	0	0	0	0	0	0	0
OTU11728	0	0	0	0	0	1	0	0	0	0	0	0	0	0	0	0	0	0	0	0	0	0	0	0	0	0	0	0	0	0	0	0	0	0	0	0
OTU11729	0	0	0	0	0	0	0	0	0	0	0	0	0	0	0	0	0	0	0	0	0	0	0	0	0	1	0	0	0	0	0	0	0	0	0	0
OTU1173	5	1	0	6	2	2	4	7	3	1	0	0	2	3	3	3	2	2	5	1	0	2	0	0	4	6	8	1	0	4	0	1	0	7	4	1
OTU11730	0	0	0	0	0	0	0	0	0	0	0	0	0	0	0	0	0	0	0	0	0	0	0	0	0	0	0	0	0	0	0	0	0	0	0	0
OTU11731	0	0	0	0	0	0	0	0	0	0	0	0	0	0	0	0	0	0	0	0	0	0	0	0	1	0	0	0	0	0	0	0	0	0	0	0
OTU11732	0	0	0	0	0	0	0	0	0	0	0	0	0	0	0	0	0	0	0	0	0	0	0	0	0	0	0	0	1	0	0	0	0	0	1	0
OTU11733	0	0	0	0	0	0	0	0	0	0	0	0	0	0	0	0	0	0	0	0	0	0	0	0	0	0	0	0	0	0	0	0	0	0	0	0
OTU11734	0	0	0	0	0	0	0	0	0	0	0	0	0	0	0	0	0	0	0	0	0	0	0	0	0	0	0	0	0	0	0	0	0	0	0	0
OTU11735	0	0	0	0	1	0	1	0	2	0	0	0	0	0	0	0	0	0	0	0	0	0	0	0	0	0	0	0	0	0	0	0	0	0	0	0
OTU11736	0	2	3	0	1	0	0	0	0	0	0	0	0	0	0	0	2	1	0	0	0	0	2	0	0	0	0	0	0	0	0	0	0	1	0	3
OTU11737	0	0	0	0	0	0	0	0	0	0	0	0	0	0	0	0	0	0	0	0	0	0	0	0	0	0	0	0	0	0	0	0	0	0	0	0
OTU11738	0	0	0	0	0	0	0	0	0	0	0	0	0	0	1	0	0	0	0	0	0	0	0	0	0	0	0	0	0	0	0	0	0	0	0	0
OTU11739	0	0	0	1	0	0	0	0	0	0	0	0	0	0	0	0	0	0	0	0	0	0	0	0	0	0	0	0	0	0	0	0	0	0	0	0
OTU1174	1	1	1	1	1	0	2	1	0	0	0	0	2	1	0	0	0	1	1	0	0	0	6	0	1	0	1	1	0	0	0	0	0	1	0	0
OTU11740	0	0	0	0	0	0	0	0	0	0	0	0	0	0	0	0	0	0	0	0	0	0	0	0	0	0	0	0	0	0	0	0	0	0	0	0
OTU11741	0	0	0	0	0	0	0	0	0	0	0	0	0	0	1	0	0	0	0	0	0	0	0	0	0	0	0	0	0	0	0	0	0	0	0	0
OTU11744	0	0	0	0	0	0	0	0	0	2	0	0	0	0	0	0	0	0	2	0	0	0	0	0	0	0	0	0	1	0	0	0	0	0	0	0
OTU11745	0	0	0	0	0	0	0	0	0	0	0	0	0	0	0	1	1	0	0	0	1	0	0	0	0	0	0	0	0	0	0	0	0	0	0	0
OTU11746	0	0	1	0	0	0	0	0	0	0	0	0	0	0	0	0	0	0	0	0	0	0	0	0	0	0	0	0	0	0	0	0	0	0	1	0
OTU11747	0	0	0	0	0	0	0	0	0	0	0	1	0	0	0	0	0	0	0	0	0	0	0	0	0	0	0	0	0	0	0	0	0	0	0	0
OTU11748	1	1	0	0	0	0	1	0	0	7	1	6	0	0	0	1	0	0	2	0	3	10	3	2	0	0	0	0	7	2	2	4	3	0	1	1
OTU11749	0	0	0	0	0	0	0	0	0	0	0	0	0	0	0	0	0	0	0	0	0	0	1	0	0	0	0	0	0	0	0	0	0	0	1	0
OTU1175	0	0	1	3	3	1	5	4	5	0	0	0	8	9	11	2	2	0	0	1	0	0	0	0	6	12	1	6	0	4	0	0	0	3	2	1
OTU11750	0	0	0	0	0	0	0	0	0	0	0	0	0	0	0	0	0	0	0	0	0	0	0	0	0	0	0	0	0	0	0	0	0	0	0	0
OTU11751	0	0	0	0	0	0	0	0	0	0	0	0	0	0	0	0	0	0	0	0	0	0	0	0	0	0	0	0	0	0	0	0	0	0	0	0
OTU11753	1	1	0	0	0	0	0	0	0	0	0	0	0	0	0	0	0	0	0	0	0	0	1	1	0	0	0	0	1	1	0	0	0	2	1	2
OTU11755	0	0	0	0	0	0	0	0	0	0	0	0	0	0	0	0	0	0	0	0	0	0	0	0	0	0	0	0	0	0	0	0	0	0	0	1
OTU11756	3	3	1	0	0	0	0	0	0	13	11	13	0	2	0	0	0	2	9	11	15	58	29	25	0	0	0	1	12	3	24	7	8	0	5	10
OTU11757	0	0	0	0	0	0	0	0	0	0	0	0	0	0	0	0	0	0	0	0	0	3	0	0	0	0	0	0	0	0	0	0	0	0	0	0
OTU11758	0	0	0	0	0	0	0	0	0	0	0	0	0	0	0	0	0	0	0	0	0	0	0	0	0	0	0	0	0	0	0	0	0	0	0	0
OTU1176	1	3	8	1	1	0	5	2	3	2	1	0	17	14	5	1	2	0	6	7	7	0	1	0	4	0	9	31	11	20	1	0	0	3	5	0
OTU11761	0	0	0	0	0	0	0	0	0	0	0	0	0	0	0	0	0	0	0	0	0	0	0	0	0	0	0	0	1	0	0	0	0	0	0	0
OTU11762	0	0	0	0	0	0	0	0	0	0	0	0	0	0	0	0	0	0	0	0	0	0	0	0	0	0	0	0	0	0	0	0	0	0	0	0
OTU11763	0	0	0	0	0	0	0	0	0	0	0	0	0	0	0	0	0	0	0	0	0	0	1	0	0	0	0	0	0	0	0	0	0	0	0	0
OTU11764	0	0	0	0	0	0	0	0	0	0	0	0	0	0	0	1	0	0	0	0	0	0	0	0	0	0	0	0	0	0	0	0	0	0	0	0
OTU11765	0	0	0	0	0	0	0	0	0	0	0	0	0	1	0	0	0	0	0	2	0	0	0	1	0	0	0	0	0	0	2	0	1	0	0	0
OTU11767	0	0	0	0	0	0	0	0	0	0	0	1	0	0	0	0	0	0	1	0	1	0	0	0	0	0	0	0	0	0	0	0	0	0	0	0
OTU11768	0	0	0	0	0	0	0	0	0	0	0	0	0	0	0	0	0	0	0	0	0	0	0	0	0	0	0	0	0	0	0	0	0	0	0	0
OTU11769	0	0	0	0	0	0	0	0	0	0	0	0	0	0	0	0	0	0	0	0	0	0	0	0	0	0	0	0	0	0	0	0	0	0	0	0
OTU1177	6	0	5	6	8	7	1	5	6	0	0	0	3	2	6	14	2	8	0	1	1	0	0	0	4	2	5	2	1	1	0	1	1	4	0	0
OTU11770	0	0	0	0	0	0	0	0	0	0	0	0	0	0	0	0	0	0	0	0	0	0	0	0	0	0	0	0	0	0	0	0	0	0	0	0
OTU11771	0	0	0	0	0	0	0	0	0	0	0	0	0	0	0	0	0	0	0	0	0	0	0	0	0	0	0	0	0	0	0	0	0	0	0	1
OTU11774	0	0	0	0	0	0	0	0	0	0	0	0	0	0	0	0	0	0	0	0	0	0	0	0	0	0	0	0	0	0	0	0	0	0	0	0
OTU11776	0	0	0	0	0	0	0	0	0	0	0	0	0	0	0	0	0	0	0	0	0	0	0	0	0	0	0	0	0	0	0	0	0	0	0	0
OTU11777	0	0	0	0	0	0	0	0	0	0	0	0	0	0	0	0	0	0	0	1	0	1	0	1	0	0	0	0	0	0	0	0	0	0	0	0
OTU11778	0	0	0	0	0	0	0	0	0	0	0	0	0	0	0	0	0	0	0	0	0	0	0	0	0	0	0	0	0	0	0	0	0	0	0	0
OTU11779	0	0	0	0	0	0	0	0	0	0	0	0	0	0	0	0	0	0	0	0	0	0	0	1	0	0	0	0	0	0	0	0	0	0	0	0
OTU1178	0	0	0	0	0	0	5	0	0	0	0	0	7	4	3	1	1	0	0	1	0	0	0	0	2	1	3	0	0	0	0	0	0	1	0	0
OTU11780	0	0	0	0	0	0	0	0	0	0	0	0	0	0	0	0	0	0	0	0	0	0	0	0	0	0	0	0	0	0	0	0	0	0	0	0
OTU11781	0	0	0	0	0	0	0	0	0	0	0	0	0	0	0	0	0	0	0	0	0	0	0	0	0	0	0	0	0	1	0	0	0	0	0	0
OTU11782	0	0	0	0	0	0	0	0	0	0	0	0	0	0	0	0	0	0	0	0	0	0	0	0	0	0	0	0	0	0	0	0	0	0	0	0
OTU11783	0	0	0	0	0	0	0	0	0	0	1	0	0	0	0	0	0	0	0	0	0	0	0	0	0	0	0	0	0	0	0	0	0	0	0	0
OTU11784	0	0	0	0	0	0	1	0	0	0	0	0	0	0	0	0	0	0	1	0	0	0	0	0	0	0	0	0	0	0	0	0	0	0	0	0
OTU11785	16	12	11	11	24	9	12	15	10	0	5	4	12	8	10	4	3	8	8	11	2	2	6	10	24	8	11	1	1	1	11	10	15	2	0	1
OTU11786	0	0	0	0	0	0	0	0	0	0	0	0	0	0	0	0	0	0	0	3	0	1	0	0	0	0	0	0	0	0	0	0	0	0	0	0
OTU11787	0	0	0	0	0	0	0	0	0	0	0	0	0	0	0	0	0	0	0	0	0	0	0	0	0	0	0	0	0	2	0	0	0	0	1	0
OTU11788	0	0	0	0	0	0	0	0	0	0	0	0	0	0	0	0	0	0	0	0	0	0	0	0	0	0	0	0	0	0	0	0	0	0	0	0
OTU11789	0	0	0	0	0	0	0	0	0	0	0	0	0	0	0	0	0	0	0	0	0	0	0	0	0	0	0	0	0	0	0	0	0	0	0	0
OTU1179	1	1	0	3	0	16	1	9	1	0	0	0	6	3	1	2	0	0	0	2	3	0	0	0	3	1	5	3	2	9	0	0	0	3	2	0
OTU11790	0	2	0	0	0	0	0	0	0	0	0	0	0	0	0	0	0	0	0	0	0	0	1	0	0	1	0	0	0	0	0	0	0	0	0	0
OTU11791	0	0	0	0	0	0	0	0	0	0	0	0	0	0	0	0	0	0	0	0	0	0	0	0	0	0	0	0	1	0	0	0	0	0	0	0
OTU11792	0	0	0	0	0	0	0	0	0	0	0	0	0	0	0	0	0	0	0	1	0	0	0	0	1	0	0	0	0	0	0	0	0	0	0	0
OTU11793	0	0	0	0	0	0	0	0	0	0	0	0	0	0	0	0	0	0	0	0	0	0	1	0	0	0	0	0	0	0	0	0	0	0	0	0
OTU11794	0	0	0	0	0	0	0	0	0	0	0	0	0	0	0	0	0	0	0	0	0	0	0	0	0	0	0	0	0	0	0	0	0	0	0	0
OTU11795	0	0	0	0	0	0	0	0	0	0	1	0	0	0	0	0	0	0	0	0	0	0	0	0	0	0	0	0	0	0	0	0	0	1	0	0
OTU11796	0	0	0	0	0	0	0	0	0	0	0	1	0	0	0	0	0	0	0	0	0	0	0	0	0	0	0	0	0	0	0	0	0	0	0	0
OTU11797	0	0	0	0	0	0	0	0	0	0	0	0	0	0	0	0	0	0	0	0	0	0	0	0	0	0	0	0	0	0	0	0	0	0	0	0
OTU11798	0	0	0	0	0	0	0	0	0	0	0	1	0	0	0	0	0	0	0	0	0	2	0	0	0	0	0	0	0	0	0	0	0	0	0	0
OTU11799	0	0	0	1	0	0	0	0	0	0	0	0	0	0	0	0	0	0	0	0	0	0	0	0	0	0	0	0	0	0	0	0	0	0	0	0
OTU118	67	39	39	21	9	12	58	151	24	19	18	27	8	1	8	16	13	24	38	9	18	51	50	100	21	41	34	16	22	7	43	43	13	74	58	89
OTU1180	1	1	5	0	0	0	0	0	0	3	8	5	0	0	0	0	0	0	4	2	2	13	7	23	0	1	0	3	3	0	6	2	2	5	3	1
OTU11801	0	0	0	0	0	0	0	0	0	0	0	0	0	0	0	0	0	0	0	0	0	0	1	0	0	0	0	0	0	0	0	0	0	0	0	0
OTU11802	0	0	0	0	0	0	0	0	0	0	0	0	0	0	0	0	0	0	0	0	0	0	0	0	0	0	0	0	0	0	0	0	0	0	0	0
OTU11803	0	0	0	0	0	0	0	0	0	0	0	0	0	0	0	0	0	0	0	0	0	0	0	0	0	0	0	0	0	0	0	0	1	0	0	0
OTU11804	0	0	0	0	0	0	0	0	0	0	0	0	0	0	0	0	0	0	0	0	0	0	0	0	0	0	0	0	0	0	0	0	0	0	0	0
OTU11805	0	1	0	0	0	0	0	0	0	0	0	0	0	0	0	0	0	0	0	0	0	0	0	0	0	0	0	0	0	0	0	0	0	0	0	0
OTU11806	0	0	0	0	0	0	0	0	0	0	0	0	0	0	0	0	0	0	0	0	0	0	0	0	0	0	0	0	0	0	0	0	0	0	0	0
OTU11807	0	0	0	0	0	0	0	0	0	0	0	0	0	0	0	0	0	0	0	0	0	0	0	0	0	0	0	0	0	0	0	0	0	0	0	0
OTU11808	0	0	0	0	0	0	1	0	0	0	0	0	0	0	0	0	0	0	0	0	0	0	0	0	0	0	0	0	0	0	0	0	0	0	0	0
OTU11809	0	0	0	0	0	0	0	0	0	0	0	0	0	0	0	0	0	0	0	0	0	0	0	0	0	0	0	0	0	0	0	0	0	0	0	0
OTU1181	1	2	4	5	3	8	5	2	1	5	0	0	1	0	2	2	4	3	5	0	1	0	0	0	2	2	0	10	3	24	0	0	0	23	16	0
OTU11810	0	0	0	0	0	0	0	0	0	0	0	0	0	0	0	0	0	0	0	0	0	0	0	0	0	0	0	0	0	0	0	0	0	0	0	0
OTU11812	0	0	0	0	0	0	0	0	0	0	0	0	0	0	0	0	0	0	0	0	0	0	0	1	0	0	0	0	0	0	0	0	0	0	0	0
OTU11813	0	0	0	0	0	0	0	0	0	0	0	0	0	0	0	0	0	0	0	0	0	0	0	0	0	0	0	0	0	0	0	0	0	0	0	0
OTU11814	0	0	0	0	0	0	0	0	0	0	0	0	0	0	0	0	0	0	0	0	0	0	0	0	0	0	0	0	0	0	0	0	0	0	0	0
OTU11815	0	0	0	0	0	0	0	0	0	0	1	1	0	0	0	0	0	0	0	0	0	0	0	0	0	0	0	0	0	0	0	0	0	0	0	0
OTU11816	0	2	0	0	0	0	1	0	0	1	0	0	1	1	0	0	0	1	2	8	1	0	0	1	0	0	0	0	0	0	0	1	0	0	0	1
OTU11817	0	2	0	0	0	0	0	0	0	1	0	0	0	0	0	0	0	0	0	0	0	4	0	0	0	0	0	0	0	0	0	0	0	0	0	0
OTU11818	0	0	0	0	0	0	0	0	0	0	0	0	0	0	0	0	0	0	0	0	0	0	0	1	0	0	0	0	0	0	0	0	0	0	0	0
OTU11819	0	0	0	0	0	0	0	0	0	0	0	0	0	0	0	0	0	0	0	0	1	0	0	0	0	0	0	0	0	0	0	1	0	0	0	0
OTU1182	2	4	2	0	0	1	0	2	2	3	2	0	0	0	1	3	1	4	1	1	4	1	3	3	1	2	0	1	2	1	0	1	1	1	1	4
OTU11820	0	0	0	0	0	0	0	0	0	0	0	1	0	0	0	0	0	0	0	0	0	0	0	0	0	0	0	0	0	0	0	0	0	0	0	0
OTU11821	0	0	0	0	0	0	0	0	0	0	1	0	0	0	0	0	0	0	1	0	0	0	0	0	0	0	0	0	0	0	0	0	0	0	0	1
OTU11822	1	0	0	0	0	0	0	0	0	0	0	0	0	0	0	0	0	0	0	0	0	0	0	0	0	0	0	0	0	0	0	0	0	0	0	0
OTU11823	0	0	0	0	0	0	0	0	0	0	0	0	0	0	0	0	0	0	0	0	0	0	0	0	0	0	0	0	0	0	2	0	0	0	0	0
OTU11824	0	0	0	0	0	0	0	0	0	0	0	0	0	0	0	0	0	0	0	0	0	0	0	0	0	0	0	0	0	0	0	0	0	0	0	0
OTU11825	0	1	0	0	0	1	1	0	0	0	0	0	0	0	0	0	0	0	0	2	0	1	0	0	0	0	1	0	2	0	0	0	0	0	1	0
OTU11826	0	0	0	2	0	0	0	0	0	0	0	0	0	0	0	0	0	0	0	0	0	0	0	0	0	0	0	0	0	0	0	1	0	0	0	0
OTU11827	0	2	0	0	0	0	0	0	0	1	3	0	0	0	0	0	0	0	0	1	0	0	0	0	0	0	0	1	1	0	0	0	1	0	0	0
OTU11828	0	0	0	0	0	0	0	0	0	0	0	0	0	0	0	0	0	0	0	0	0	0	0	0	0	0	0	0	0	0	0	0	0	0	0	0
OTU11829	0	0	0	0	0	0	0	0	0	0	0	0	0	0	0	0	0	0	0	0	0	0	0	1	0	0	0	0	0	0	0	0	0	0	0	0
OTU1183	0	2	3	1	0	0	2	0	6	1	0	0	7	9	4	0	1	0	0	1	1	0	0	0	2	0	3	8	2	11	0	0	0	3	1	0
OTU11830	0	0	0	0	0	0	0	0	0	0	0	0	0	0	0	0	0	0	0	0	0	0	0	0	0	0	0	0	0	0	0	0	0	0	0	0
OTU11831	0	0	0	0	0	0	0	0	0	0	0	0	0	0	0	1	0	0	0	0	0	0	0	0	0	0	0	0	0	0	0	0	0	0	0	0
OTU11832	0	0	0	0	0	0	0	0	0	0	0	0	0	0	0	0	0	0	0	0	0	0	0	0	0	0	0	0	1	0	0	0	0	0	0	0
OTU11833	0	0	0	0	0	0	0	0	0	1	1	0	0	0	0	0	0	0	0	0	0	0	0	0	0	0	0	0	0	0	0	0	0	0	0	0
OTU11834	0	0	0	0	0	0	0	0	0	0	0	0	0	0	0	0	0	0	0	0	0	0	0	0	0	0	0	0	0	0	0	0	0	0	0	0
OTU11835	0	0	0	0	0	0	0	0	0	0	0	0	0	0	0	0	0	0	0	0	0	0	0	0	0	0	0	0	0	0	0	0	0	0	0	0
OTU11836	0	0	0	1	0	0	0	0	0	0	0	0	0	0	0	0	0	0	0	0	0	0	0	0	0	0	0	0	0	0	0	0	0	0	0	0
OTU11837	0	0	0	0	0	0	0	0	0	0	0	0	0	0	0	0	0	0	0	0	0	0	0	0	0	0	0	0	0	0	0	0	1	0	0	0
OTU11838	1	4	8	3	0	0	1	1	0	0	1	2	0	0	0	0	2	0	0	2	3	2	2	6	0	0	0	0	0	0	3	1	2	2	1	4
OTU11839	0	0	0	0	0	0	0	0	0	0	0	0	0	0	0	0	0	0	0	0	0	0	1	0	0	0	0	0	0	0	0	0	0	0	0	0
OTU1184	3	1	0	2	0	2	0	0	1	0	4	0	0	0	0	3	0	1	2	4	2	3	2	2	0	2	0	1	0	0	8	2	1	2	1	6
OTU11840	1	0	0	0	0	1	0	0	0	0	3	4	0	0	0	0	0	4	6	2	1	13	7	7	0	0	0	2	2	1	5	3	7	6	4	21
OTU11841	0	0	0	0	0	0	0	0	0	1	0	0	0	0	0	0	0	0	0	0	0	0	1	1	1	1	0	0	0	0	0	0	1	0	1	1
OTU11843	0	0	0	0	0	0	0	0	0	0	0	0	0	0	0	0	0	0	0	0	0	0	0	0	0	0	0	0	0	0	0	0	0	1	0	0
OTU11844	0	0	0	0	0	0	0	0	0	0	0	0	0	0	0	0	0	0	0	0	0	1	0	0	0	0	0	0	0	0	0	0	0	0	0	0
OTU11845	0	0	0	0	0	0	0	0	0	0	0	0	0	0	0	0	0	1	0	0	0	0	0	0	0	0	0	0	0	0	0	0	0	0	0	0
OTU11846	0	0	0	0	0	0	0	0	0	0	0	0	0	0	0	0	0	0	0	0	0	1	0	0	0	0	0	0	0	0	0	0	0	0	0	0
OTU11847	0	0	0	0	0	0	0	0	0	0	0	0	0	0	0	0	0	0	0	0	0	0	1	0	0	0	0	0	0	0	0	0	0	0	0	0
OTU11848	0	0	0	2	0	0	0	0	0	0	0	1	0	0	0	0	0	0	0	0	0	0	0	0	0	0	0	0	0	0	0	0	0	0	0	0
OTU11849	0	0	0	0	0	0	0	0	0	0	0	0	0	0	0	0	0	0	0	0	0	0	0	0	0	0	0	0	0	0	0	0	0	0	0	0
OTU1185	0	5	1	0	0	1	0	0	0	0	0	4	0	0	0	1	0	0	4	11	12	1	5	10	0	0	0	0	0	0	0	0	1	2	0	0
OTU11850	0	0	0	0	0	0	0	0	0	0	0	0	0	0	0	0	0	0	0	0	0	0	0	0	0	0	0	0	0	0	0	0	0	0	0	0
OTU11851	0	0	0	0	0	0	0	0	0	0	0	0	0	0	0	0	0	0	0	0	0	0	0	0	0	0	0	0	0	0	0	0	0	0	0	0
OTU11852	0	0	0	0	0	0	0	0	0	0	0	0	0	0	0	0	0	0	0	0	0	0	0	0	0	0	0	0	0	0	0	0	0	0	0	1
OTU11853	0	0	0	0	0	0	0	0	0	0	0	0	0	2	0	0	0	0	0	0	0	0	0	0	0	0	0	1	0	0	1	0	0	0	0	0
OTU11854	38	79	50	108	196	24	12	2	5	12	16	18	4	6	5	4	7	6	35	83	37	28	17	42	1	22	3	3	18	7	12	17	12	36	114	86
OTU11855	0	0	0	0	0	0	0	0	0	1	0	0	0	0	0	0	0	0	0	0	0	0	0	0	0	0	0	0	0	0	0	0	0	1	0	0
OTU11856	0	0	0	0	0	0	0	0	0	0	0	0	0	0	0	0	0	0	0	3	0	0	0	0	0	0	0	0	0	0	0	0	0	0	0	1
OTU11857	0	1	0	0	0	0	0	1	0	0	0	0	0	0	0	0	0	0	0	1	0	0	0	1	0	1	0	0	0	0	0	1	0	0	0	0
OTU11859	0	0	0	0	0	0	0	0	0	0	0	0	0	0	0	0	0	0	1	0	0	0	0	0	0	0	0	0	0	0	0	1	0	0	0	0
OTU1186	3	6	4	1	0	0	0	0	0	2	0	4	0	0	0	0	0	1	0	1	0	2	2	6	0	0	0	1	3	1	2	1	0	0	0	5
OTU11860	0	0	0	0	0	0	0	0	0	0	0	0	0	0	0	0	1	0	0	0	0	0	0	0	0	0	0	0	0	0	0	0	0	0	0	0
OTU11861	0	0	0	0	0	0	0	0	0	1	3	0	0	0	0	0	0	0	0	0	0	0	0	0	0	0	0	1	0	0	1	0	0	0	0	0
OTU11862	1	0	0	1	0	0	1	0	0	0	0	0	0	0	0	0	1	0	1	0	0	0	0	2	0	1	0	0	0	0	0	0	0	0	1	0
OTU11863	0	0	0	0	0	0	0	0	0	0	0	0	0	0	0	0	0	0	0	0	0	0	0	0	0	0	0	0	0	0	0	0	0	0	0	1
OTU11864	1	0	0	0	0	0	0	0	0	0	0	0	0	0	0	0	0	0	0	0	0	0	0	0	0	0	0	0	0	0	0	0	0	0	0	1
OTU11865	0	0	0	0	0	0	0	0	0	0	0	0	0	0	0	0	0	0	0	0	0	0	1	0	0	0	0	0	0	0	0	0	0	0	0	0
OTU11866	0	0	0	0	0	0	0	0	0	0	0	0	0	0	0	1	0	0	0	0	0	0	0	0	0	0	0	0	0	0	0	0	0	0	0	0
OTU11867	0	0	0	0	0	0	0	0	0	0	0	0	0	0	0	0	0	0	1	0	0	0	0	0	0	0	0	0	0	0	0	0	0	0	0	0
OTU11868	0	0	0	0	0	0	0	0	0	0	0	0	0	0	0	0	0	0	0	0	0	0	0	0	0	0	0	0	0	0	0	1	0	0	0	1
OTU11869	0	0	0	0	0	0	0	0	0	0	0	0	0	0	0	0	0	0	0	0	0	0	0	0	0	0	0	0	0	0	1	0	0	0	0	0
OTU1187	0	0	2	2	1	0	0	0	0	3	0	0	0	1	0	1	0	0	0	0	1	0	0	0	0	0	0	16	3	16	0	0	1	14	14	1
OTU11870	0	0	0	0	0	0	0	0	0	0	0	0	0	0	0	0	0	0	0	0	0	0	0	0	0	0	0	0	0	0	0	0	0	0	0	0
OTU11871	0	0	0	1	0	0	0	0	0	1	1	0	0	0	0	0	0	0	1	1	0	3	1	0	0	1	0	0	1	0	2	0	0	0	0	0
OTU11872	0	0	0	0	0	0	0	0	0	0	0	0	0	0	0	0	0	0	0	0	0	0	0	0	0	0	0	0	0	0	0	0	0	0	0	0
OTU11873	0	0	0	0	0	0	0	0	0	0	0	0	0	0	0	0	0	0	0	0	0	0	0	0	0	0	0	0	0	0	0	0	0	0	0	0
OTU11874	0	1	0	0	0	0	0	0	0	0	0	0	0	0	0	0	0	0	0	0	1	0	0	0	0	0	0	0	0	0	0	0	1	0	0	0
OTU11876	0	0	2	0	0	0	0	0	0	0	1	1	0	1	0	0	0	0	0	0	0	0	0	0	0	0	0	0	0	0	0	1	0	0	0	0
OTU11877	0	0	0	0	0	0	0	0	0	0	0	0	0	0	0	0	0	0	1	0	0	0	1	0	0	0	0	0	0	0	0	0	0	0	0	0
OTU11878	0	0	0	0	0	0	1	0	0	0	0	0	0	0	0	0	0	0	0	0	0	0	0	0	0	0	1	0	0	0	0	0	0	0	0	0
OTU11879	4	2	2	2	2	1	1	0	1	0	0	2	1	1	0	0	0	1	1	8	5	1	3	7	1	1	2	2	3	1	0	3	2	11	7	14
OTU1188	11	0	2	1	1	5	3	2	1	2	0	0	11	6	9	1	2	1	4	0	1	0	0	0	5	4	8	14	2	8	0	0	1	14	22	1
OTU11880	0	0	0	0	0	0	0	0	0	0	0	0	0	0	0	0	0	0	0	0	0	1	0	0	0	0	0	0	0	0	1	0	0	0	0	0
OTU11881	2	1	2	0	0	0	0	0	0	5	8	5	0	0	0	0	2	0	5	3	5	24	35	23	0	1	1	0	12	0	8	4	3	0	9	13
OTU11882	0	0	0	0	0	0	0	0	0	1	1	2	0	0	0	0	0	0	0	1	0	0	0	1	0	1	0	0	0	0	0	0	0	4	0	0
OTU11883	0	0	0	0	0	0	0	0	0	0	0	0	1	0	1	0	0	0	0	0	0	0	1	1	0	0	0	0	0	0	0	0	0	0	0	1
OTU11884	6	1	2	3	4	1	2	1	1	1	5	0	1	1	1	0	3	3	5	5	2	5	5	4	0	0	0	1	1	0	3	1	6	3	1	1
OTU11885	0	0	0	0	0	0	0	0	0	0	0	0	1	0	0	0	0	0	0	0	0	0	1	0	0	0	0	0	0	0	0	0	0	0	0	0
OTU11886	0	1	0	0	0	0	0	0	0	1	0	1	0	0	0	0	0	0	1	0	0	0	0	0	0	0	0	0	1	0	1	0	1	0	0	0
OTU11887	0	0	0	0	0	0	0	0	0	0	0	0	0	0	0	0	0	0	0	0	0	0	0	0	0	0	0	0	0	0	0	0	0	0	0	0
OTU11888	0	0	0	0	0	0	0	0	0	0	1	0	0	0	0	0	0	0	0	0	0	0	0	0	0	0	0	0	0	0	0	0	0	0	0	0
OTU11889	0	0	0	0	0	0	0	0	0	0	0	0	0	0	0	0	0	0	0	0	1	0	0	0	0	0	0	0	0	0	0	0	0	0	0	0
OTU1189	0	2	2	0	0	0	4	0	1	0	0	0	1	1	1	0	0	0	0	0	0	0	0	0	3	0	0	2	1	5	0	0	0	0	2	0
OTU11890	0	1	0	0	0	0	0	0	0	0	1	0	0	0	0	0	0	0	0	0	0	0	0	0	0	0	0	0	0	0	0	0	0	0	0	0
OTU11891	1	0	1	0	0	0	0	0	0	7	3	0	0	0	0	0	0	0	0	0	2	1	0	0	0	0	0	1	3	0	4	3	3	0	0	2
OTU11892	0	5	0	1	0	0	0	0	1	5	8	4	1	2	0	1	2	3	1	4	5	1	3	1	0	2	0	1	7	1	5	2	5	2	2	2
OTU11893	0	1	1	0	0	0	1	0	0	0	0	0	0	0	1	0	0	1	1	1	0	0	0	0	1	0	0	0	0	0	0	1	0	0	0	0
OTU11894	0	0	0	0	0	0	0	0	0	0	0	0	0	0	1	0	0	0	0	0	0	0	0	0	0	0	0	0	0	0	0	0	0	0	0	0
OTU11895	0	0	0	0	0	0	0	0	0	1	0	0	0	0	0	0	0	0	0	0	0	0	0	0	1	0	0	0	0	0	0	0	0	0	1	0
OTU11896	0	0	0	0	0	0	0	0	0	0	0	0	0	0	0	0	0	0	0	0	0	0	0	0	0	0	0	0	0	0	0	0	0	0	0	0
OTU11897	0	0	0	0	0	0	0	0	0	0	0	1	0	0	0	0	0	0	0	1	0	0	0	0	0	0	0	0	0	0	0	0	0	0	0	0
OTU11898	1	0	0	0	0	0	0	0	0	0	0	0	0	0	0	0	0	0	0	0	0	0	0	0	0	0	0	0	0	0	0	0	0	0	0	0
OTU11899	0	0	0	0	0	0	0	0	0	1	0	0	0	0	0	0	0	0	0	0	0	1	2	0	0	0	0	0	0	0	2	0	0	0	0	0
OTU119	9	1	2	51	63	3	37	35	20	0	0	0	3	1	9	69	91	75	0	2	1	0	0	0	33	36	49	0	1	0	0	0	0	11	0	5
OTU1190	1	4	2	1	1	1	0	1	0	0	1	2	0	0	0	0	3	0	1	2	1	1	3	3	0	1	0	1	0	0	0	1	0	1	0	2
OTU11900	0	0	0	0	0	0	0	0	0	0	1	0	0	0	0	0	0	0	0	1	1	0	0	0	0	0	0	0	0	0	0	1	0	0	0	0
OTU11902	0	0	0	0	0	0	0	0	0	0	0	0	0	0	0	0	0	0	0	0	0	0	0	0	0	0	0	0	0	1	0	1	1	0	0	0
OTU11903	0	0	0	0	0	0	0	0	0	0	1	0	0	0	0	0	0	0	0	0	0	0	0	0	0	0	0	0	0	0	0	0	0	0	0	0
OTU11904	0	0	0	0	0	0	0	0	0	1	1	0	0	0	0	1	0	1	0	0	0	0	0	1	0	1	0	0	0	0	1	0	0	0	1	0
OTU11905	0	0	0	0	0	0	0	0	0	2	1	0	0	0	0	0	0	0	0	0	0	0	0	0	0	0	0	0	0	0	0	0	0	0	0	0
OTU11907	0	0	0	0	0	0	0	0	0	0	0	0	0	0	0	0	0	0	0	0	0	0	0	0	0	0	0	1	0	0	0	0	0	0	0	0
OTU11908	0	1	0	0	0	0	0	0	0	0	0	0	0	0	0	0	0	0	0	0	0	0	0	0	0	0	0	0	0	0	0	0	0	1	1	0
OTU11909	0	0	0	0	0	0	0	0	0	0	0	0	0	0	0	0	0	0	1	0	0	0	0	0	0	0	0	0	0	0	0	0	0	0	0	0
OTU1191	12	8	15	5	5	4	5	4	1	7	19	10	0	0	4	8	10	13	13	11	9	22	13	15	3	14	5	2	6	3	22	29	15	13	22	13
OTU11910	0	0	0	0	0	0	0	0	0	0	0	0	0	0	0	0	0	0	0	0	0	0	0	0	0	0	0	0	0	0	0	0	0	0	0	0
OTU11911	0	0	0	0	0	0	0	0	0	0	0	0	0	0	0	0	0	0	0	0	0	0	0	0	0	0	0	0	0	0	0	1	0	0	0	0
OTU11912	0	0	0	0	0	0	0	0	0	3	0	0	0	0	0	0	0	0	0	0	1	0	0	0	0	0	0	0	0	0	0	0	0	0	0	0
OTU11913	0	0	0	0	0	0	0	0	0	0	0	0	0	0	0	0	0	0	0	1	0	0	0	0	0	0	0	0	0	0	0	0	0	0	0	0
OTU11914	0	1	0	0	0	1	2	0	0	0	0	0	0	0	0	0	0	0	0	0	0	0	0	0	0	0	0	2	0	2	0	0	0	0	0	0
OTU11915	0	0	0	0	0	0	0	0	0	0	1	0	0	0	0	0	0	0	0	0	0	0	0	0	0	0	0	0	0	0	0	0	0	0	0	0
OTU11916	0	0	0	0	0	0	0	0	0	0	0	0	0	0	0	0	0	0	0	0	0	0	0	0	0	0	0	0	0	1	0	0	0	0	0	0
OTU11917	0	0	0	0	0	0	0	0	0	0	0	0	0	0	0	1	0	0	0	0	0	0	0	1	0	0	0	0	0	0	0	1	0	0	1	0
OTU11918	0	0	0	0	0	0	0	0	0	0	0	0	0	0	0	0	0	0	0	0	0	0	0	0	0	0	0	0	0	0	0	0	0	0	0	0
OTU11919	0	0	0	0	0	0	0	1	0	0	0	0	0	0	0	0	1	0	0	0	0	0	0	0	0	0	0	0	0	0	0	0	0	0	0	0
OTU1192	13	7	11	7	11	4	4	2	2	5	6	5	0	0	2	9	15	14	8	2	14	11	8	13	2	9	4	1	4	0	6	5	7	7	10	14
OTU11920	0	0	0	0	0	0	0	0	0	0	0	0	0	0	0	0	0	0	0	0	0	0	0	0	0	0	0	0	0	0	0	0	0	0	0	0
OTU11921	0	0	0	0	0	0	0	0	0	1	0	0	0	0	0	0	0	0	0	0	0	0	0	0	0	0	0	0	0	3	0	0	0	0	0	0
OTU11922	0	0	0	0	0	0	0	0	0	1	0	0	0	0	0	0	0	0	0	0	0	0	0	0	0	0	0	0	0	0	0	0	0	0	0	0
OTU11924	0	0	0	0	0	0	0	0	0	0	0	0	0	0	0	0	0	0	0	0	0	0	0	0	0	0	0	0	0	0	0	0	0	0	0	0
OTU11925	0	0	0	0	0	0	0	0	0	2	0	0	0	0	0	0	0	0	0	0	0	0	0	0	0	0	0	0	0	0	0	0	0	0	0	0
OTU11926	0	0	0	0	0	0	0	0	0	0	0	0	0	0	0	0	0	0	0	0	0	0	0	0	0	0	0	0	0	0	0	0	0	0	0	0
OTU11927	0	1	0	0	0	0	0	0	0	0	0	0	0	0	0	0	0	0	0	0	0	0	0	0	0	0	0	2	1	3	0	0	0	0	0	0
OTU11928	0	0	0	0	0	0	0	0	0	0	0	0	0	1	0	0	0	0	0	0	0	0	0	0	0	0	0	0	0	0	0	0	0	0	0	0
OTU11929	0	0	0	0	0	0	0	0	0	0	0	0	0	0	0	0	0	0	0	0	0	0	0	0	0	0	0	0	0	0	0	0	0	1	0	0
OTU1193	0	3	2	1	0	0	2	0	1	0	0	0	10	5	7	1	0	0	1	1	2	0	0	0	0	1	0	18	2	28	0	0	0	0	1	0
OTU11930	0	0	0	1	0	0	0	0	0	0	0	0	0	0	0	0	0	0	0	0	0	0	0	0	0	0	0	0	0	0	0	0	0	0	0	0
OTU11931	0	0	0	0	0	0	0	0	1	0	0	0	0	0	0	0	0	0	0	0	0	0	0	0	0	0	0	1	0	0	0	0	0	0	1	0
OTU11932	0	0	0	0	0	0	0	0	0	0	0	0	0	0	0	0	0	0	0	0	0	0	0	0	0	0	0	0	0	0	0	0	0	0	0	0
OTU11933	0	0	0	0	0	0	0	0	0	0	0	0	0	0	0	1	0	0	0	0	0	0	0	0	0	0	0	1	0	0	0	0	0	0	1	0
OTU11934	0	0	1	0	0	0	0	1	0	0	0	0	0	0	0	0	0	0	0	0	0	0	0	0	0	0	0	2	0	1	0	0	0	0	0	0
OTU11935	0	0	0	0	0	0	0	0	0	0	0	0	0	0	0	0	0	0	0	0	0	0	0	0	0	0	0	0	0	0	0	0	0	0	0	0
OTU11936	0	0	0	0	0	0	0	0	0	0	0	0	0	0	0	0	0	0	0	0	0	1	0	0	0	0	0	0	0	0	0	0	0	0	0	0
OTU11937	0	0	0	0	0	0	0	0	0	0	0	0	0	0	0	0	0	0	1	0	0	0	0	0	0	0	0	0	1	0	0	0	0	0	0	0
OTU11938	0	0	0	0	1	0	0	0	0	0	0	0	0	0	0	0	0	0	0	0	1	0	0	0	0	0	0	0	0	0	0	0	0	0	0	0
OTU11939	0	0	0	0	0	0	0	0	0	0	0	0	0	0	0	0	0	0	0	0	0	0	0	0	0	0	0	0	0	0	0	0	0	0	0	0
OTU1194	2	1	2	0	1	0	1	1	5	0	0	0	3	4	2	0	1	1	0	1	0	0	0	0	2	7	3	0	0	0	0	0	0	3	2	3
OTU11940	0	0	0	0	0	0	0	0	0	0	0	0	0	0	0	0	0	0	0	0	0	0	0	0	1	0	0	0	0	0	0	0	0	0	0	0
OTU11941	0	0	0	0	0	0	0	0	0	0	0	0	0	0	0	0	0	0	0	0	0	0	0	0	0	0	0	0	0	0	0	1	0	0	0	0
OTU11942	0	0	0	0	0	0	0	1	1	0	0	0	1	0	0	0	0	0	0	0	0	0	0	1	0	0	0	0	0	1	0	0	0	0	0	0
OTU11943	0	0	0	0	1	0	0	0	0	0	0	0	0	0	0	0	0	0	0	0	0	0	0	0	0	0	0	0	0	0	1	0	0	0	0	0
OTU11944	0	0	0	0	0	0	0	0	0	0	0	0	0	0	0	0	0	0	0	0	0	0	0	0	0	0	0	0	0	0	0	0	0	0	0	0
OTU11945	0	0	1	0	0	0	0	0	0	0	0	0	0	0	0	0	0	0	0	0	0	0	0	0	0	0	0	0	0	0	0	0	0	0	0	0
OTU11946	0	0	0	0	0	0	0	0	0	0	0	0	0	0	1	0	0	0	0	0	0	0	0	0	0	0	0	0	0	0	0	0	0	0	0	0
OTU11947	0	0	0	0	0	1	0	0	0	0	1	0	0	0	0	0	0	0	0	0	0	0	0	0	0	0	0	0	0	0	0	0	0	1	1	0
OTU11948	0	0	0	0	0	0	0	0	0	0	0	0	0	0	0	0	0	0	0	0	0	0	0	0	0	0	0	0	0	0	0	0	0	0	0	0
OTU11949	0	0	0	0	0	0	0	0	0	0	0	0	0	0	0	0	0	0	0	0	0	0	0	0	0	0	1	0	0	0	0	0	0	0	0	0
OTU1195	1	0	0	0	0	0	0	0	0	0	1	0	0	0	0	0	0	0	0	0	1	2	15	6	1	0	1	0	0	0	1	2	0	2	2	4
OTU11950	0	0	0	0	0	0	0	0	0	0	0	0	0	0	0	0	0	0	0	0	0	0	0	0	0	0	0	0	0	0	0	0	0	0	0	0
OTU11951	0	0	0	0	0	0	0	0	0	0	0	0	0	1	0	0	0	0	0	0	0	0	0	0	1	0	0	0	0	0	0	0	0	0	0	0
OTU11952	1	0	0	0	0	1	0	1	0	0	0	0	0	0	0	0	0	0	0	0	0	0	0	0	0	0	0	0	0	1	0	0	0	0	0	0
OTU11953	0	0	0	0	0	0	0	2	0	0	0	0	0	0	0	0	0	0	0	0	0	0	0	0	1	0	0	0	0	0	0	0	0	0	0	0
OTU11954	0	0	0	0	0	0	0	1	1	0	0	0	0	0	0	0	0	0	0	0	0	0	0	0	0	0	0	0	0	0	0	0	0	0	0	0
OTU11955	0	0	0	0	0	0	0	0	0	0	0	0	0	0	0	0	0	0	0	0	0	0	0	0	0	0	0	0	0	0	0	0	0	0	0	0
OTU11956	0	0	0	0	0	0	1	0	0	0	0	0	0	0	0	0	0	1	0	0	0	0	0	0	1	0	0	1	0	1	0	0	0	1	0	0
OTU11957	0	2	0	0	0	0	0	0	0	0	0	0	0	0	0	0	0	0	0	0	0	0	0	0	0	0	0	0	0	0	0	0	0	0	0	0
OTU11958	0	0	0	0	1	0	0	0	0	0	0	0	0	0	0	0	0	0	0	0	0	0	0	0	0	0	0	0	0	0	0	0	0	0	0	0
OTU11959	0	0	0	0	0	0	0	0	1	0	0	0	0	0	0	0	0	0	0	0	0	0	0	0	0	0	0	0	0	0	0	0	0	0	0	0
OTU1196	36	15	31	17	58	3	16	12	3	4	7	3	4	5	6	13	19	16	15	9	6	6	27	23	10	21	8	2	4	5	16	13	10	21	70	27
OTU11960	0	0	0	0	0	0	0	0	1	0	0	0	0	0	0	0	0	0	0	0	0	0	0	0	0	0	0	0	0	0	0	0	0	0	0	0
OTU11961	0	0	0	0	0	1	0	0	0	0	0	0	0	0	0	0	0	1	0	0	0	0	0	0	0	0	0	0	0	0	0	0	0	0	0	0
OTU11963	0	0	0	0	0	0	0	0	0	0	0	0	0	0	0	0	0	0	0	0	0	0	0	0	0	0	0	0	0	0	0	0	0	0	0	0
[truncated: 20,600 more rows]

## Sheet: Supplementary Fig.1b
	BD1203	BD1512	BD1623	BTM1323	BTM1515	BTM2317	CB0122	CB2009	CB2424	DHS0808	DHS0824	DHS0911	DL0810	DL0906	DL1904	GH1	GH2	GH4	GT0206	GT0910	GT2515	HS1433	HS1531	HS2325	LS11	LS15	LS9	NG14	NG7	NG8	TT0302	TT1201	TT1419	XS0601	XS0809	XS2022
OTU1	2182755	2304298	1472486	2158920	2919582	1737364	1986638	1299031	1321658	1319818	2012138	2382734	1220652	1488391	1196827	1088956	1262140	1584965	1706531	1773360	1421702	1452674	1827592	2021939	1370779	1876542	1763826	1393690	1143403	1344050	1560362	1572184	1735877	2141560	2213978	2174928
OTU10	203892	147934	119902	48625	126643	10347	71403	123963	27452	358126	232795	282765	8026	2828	5708	61975	67192	97396	116627	149190	247994	114867	120104	117903	26477	95629	65569	4068	3697	3341	359086	462248	315351	92334	92608	118179
OTU100	11664	11705	9403	6867	11678	9532	9412	10969	12083	8081	8347	9787	8791	12555	11014	9445	9301	11656	8312	9532	8115	7286	10219	8531	10495	12094	11127	10570	9160	10040	7765	9774	7203	10933	9401	8151
OTU1000	1239	1721	795	464	1071	735	870	2863	1164	1277	794	1065	2171	1737	1891	1249	1518	2254	836	648	787	528	517	529	1428	1575	1282	1179	864	823	1172	1587	1095	760	738	607
OTU10000	119	83	80	126	178	113	135	101	152	98	76	97	83	109	105	118	97	135	77	82	103	90	94	99	116	130	123	96	96	102	78	90	66	105	81	69
OTU10001	110	85	77	58	128	109	91	155	103	127	86	122	137	145	139	81	111	153	66	84	96	65	67	54	109	157	123	140	106	98	136	165	108	91	92	75
OTU10002	123	297	133	104	142	69	84	74	75	83	85	87	67	67	60	100	96	106	97	111	120	99	138	104	92	131	91	56	48	40	98	121	83	95	102	79
OTU10003	157	87	126	83	148	90	77	63	79	98	135	148	60	102	80	154	134	133	92	80	151	245	212	98	102	104	110	54	28	43	128	128	88	44	94	67
OTU10004	115	89	86	78	140	95	85	121	95	161	90	146	99	99	102	100	100	142	101	96	97	75	81	84	102	138	132	141	98	84	143	211	113	96	81	82
OTU10005	97	69	89	64	175	83	98	136	110	114	86	106	130	194	145	96	115	165	65	62	82	69	58	68	117	146	108	164	138	135	132	154	122	81	72	54
OTU10006	52	62	55	92	93	188	145	132	103	48	48	67	127	122	94	44	64	65	72	33	40	39	41	38	132	81	147	416	279	402	38	43	33	89	66	31
OTU10007	118	118	124	97	124	115	83	107	143	116	86	146	76	103	103	87	85	102	108	90	109	101	118	107	105	112	103	97	113	102	100	131	82	88	83	82
OTU10008	100	109	82	89	133	96	269	131	135	88	85	88	93	92	95	101	100	127	84	90	82	77	82	97	91	124	118	116	107	125	78	90	69	113	115	78
OTU10009	71	59	65	89	149	126	94	106	169	69	52	80	146	177	138	149	113	159	76	52	65	56	67	75	141	149	137	139	118	122	69	77	55	77	82	83
OTU1001	1411	1194	1068	815	1222	836	909	1241	1032	1219	1254	1533	804	1140	949	1184	1181	1255	1096	1008	1088	1120	1291	1305	914	1331	1277	862	725	751	1395	1735	1137	932	979	1029
OTU10010	118	121	74	52	120	86	106	164	89	145	109	115	70	127	110	77	112	145	87	112	116	85	101	80	79	139	98	116	103	105	137	180	117	107	78	88
OTU10011	104	122	76	85	89	69	104	174	237	82	65	102	52	50	57	102	59	77	112	112	366	176	159	84	49	107	72	97	39	61	87	155	75	81	77	68
OTU10014	143	107	92	99	128	79	86	83	93	105	111	146	49	84	65	118	104	130	79	131	134	152	155	136	71	114	77	89	59	76	109	130	107	85	107	94
OTU10017	109	110	86	87	134	102	134	94	128	82	92	118	88	93	99	85	81	101	98	81	87	97	104	91	103	134	92	128	107	141	102	104	93	104	96	86
OTU10018	97	75	86	48	138	113	79	170	87	117	78	84	184	179	132	127	163	162	85	86	100	57	78	62	107	132	138	90	60	84	105	168	126	80	67	64
OTU10019	99	97	70	80	135	102	82	95	121	96	96	112	125	112	132	90	115	125	103	73	88	83	93	70	103	134	126	152	116	129	100	120	91	99	94	79
OTU1002	734	624	667	671	1683	1237	1513	1359	1714	530	439	571	1979	2334	2054	1179	1121	1758	696	601	621	504	598	536	1476	2347	1738	1241	1133	1205	470	643	507	955	723	488
OTU10020	85	81	96	40	129	87	73	166	117	119	95	117	140	187	138	104	119	152	69	70	92	49	66	49	127	128	130	170	144	150	122	134	117	62	71	67
OTU10021	106	102	103	72	125	107	99	103	110	95	86	100	95	116	97	117	105	99	87	73	75	95	111	108	107	133	107	118	112	127	118	145	92	84	80	94
OTU10022	111	77	71	66	125	98	57	90	105	118	83	116	167	187	149	88	113	107	76	93	79	66	99	83	94	146	139	133	104	109	98	120	86	60	81	67
OTU10024	90	87	109	71	142	97	121	130	98	110	88	124	105	122	103	79	108	94	92	100	87	93	93	97	94	125	100	137	97	110	102	136	112	100	89	96
OTU10025	81	76	95	87	133	115	121	107	136	101	82	104	83	152	112	110	100	124	90	62	91	83	90	82	139	138	117	138	100	144	92	108	74	111	100	71
OTU10026	112	91	97	96	111	87	66	106	106	154	112	171	80	97	71	104	86	110	98	100	138	112	129	101	92	122	103	88	74	85	115	163	92	75	86	69
OTU10027	218	166	119	77	130	42	65	62	72	70	94	114	50	52	59	204	108	110	124	140	165	139	160	127	58	129	109	45	29	46	92	128	89	78	76	87
OTU10028	133	94	83	74	124	102	111	113	122	74	66	73	126	118	119	143	117	145	82	77	99	84	92	67	104	157	108	108	82	115	78	104	80	131	91	83
OTU10029	92	113	76	77	123	118	116	95	91	56	75	91	100	104	98	76	86	101	81	91	78	117	142	121	109	111	101	156	129	159	89	91	80	110	84	84
OTU1003	648	517	684	930	1445	1750	906	1457	2322	519	493	656	2113	2429	1936	1176	1440	1341	692	614	588	513	517	514	1849	1730	1564	1618	1403	1509	524	694	542	730	747	554
OTU10030	96	97	88	82	121	105	117	99	94	93	97	130	108	119	102	95	99	107	95	68	102	93	101	103	118	144	94	106	91	105	108	110	99	106	120	83
OTU10031	120	95	93	77	141	106	92	101	105	111	111	132	95	122	99	106	91	115	88	100	101	113	110	100	89	121	114	147	87	93	104	138	92	72	77	90
OTU10032	118	71	84	100	145	126	116	77	125	70	76	108	97	120	108	107	99	129	90	80	95	95	123	88	101	137	135	128	90	104	66	93	82	116	100	78
OTU10033	96	84	71	82	129	118	108	112	155	69	78	90	90	146	119	159	121	143	76	63	82	85	92	63	131	130	125	113	96	112	79	79	84	90	97	66
OTU10034	96	68	90	52	107	81	77	159	100	135	95	117	146	177	137	97	108	152	73	67	85	77	88	78	102	118	119	133	121	115	115	166	120	89	72	92
OTU10035	111	88	86	70	125	111	95	95	109	127	97	119	106	131	101	89	95	110	101	87	116	87	82	107	90	122	140	129	105	111	103	134	95	73	89	84
OTU10036	136	115	108	85	138	79	76	114	115	118	95	123	87	112	86	87	105	111	106	109	104	100	113	80	82	105	108	123	88	98	108	118	104	86	83	81
OTU10037	105	107	78	71	104	111	110	92	107	51	87	104	111	138	118	79	88	91	99	106	83	113	105	95	111	96	116	155	137	147	72	101	83	95	103	107
OTU10038	99	79	68	48	156	93	68	151	95	112	109	109	175	127	127	161	196	216	69	106	112	49	62	69	103	148	144	84	61	80	110	134	109	75	60	67
OTU10039	111	98	90	51	112	62	92	151	86	93	90	112	140	129	155	109	139	185	103	63	92	65	62	57	83	148	128	129	95	114	149	176	124	75	73	65
OTU1004	1417	1126	1066	495	1314	539	1040	1714	677	2404	1543	2109	658	642	576	771	1064	1625	1145	1013	1214	942	974	914	731	1342	1047	828	646	669	2246	3065	2184	1195	1059	1041
OTU10040	116	83	74	73	130	85	92	169	91	158	101	115	122	135	108	93	84	137	78	91	112	68	72	87	114	114	109	121	97	107	154	152	130	84	88	74
OTU10041	102	85	77	79	133	111	97	131	144	81	73	73	101	176	139	160	118	164	90	77	68	56	68	65	127	162	122	109	90	99	63	84	81	96	94	68
OTU10042	110	108	80	50	142	75	81	129	78	185	164	162	86	81	73	82	115	117	98	89	145	60	70	83	80	114	102	106	93	69	172	221	157	94	100	79
OTU10043	104	106	82	73	119	93	65	95	112	90	97	95	79	102	89	100	89	114	84	74	83	96	138	132	95	126	133	139	103	138	91	133	107	121	89	79
OTU10044	127	117	84	80	151	70	62	89	89	114	99	185	71	68	76	106	85	98	102	116	128	174	139	143	84	108	78	71	64	65	126	147	111	93	108	98
OTU10045	91	88	67	87	124	139	153	89	105	103	90	149	103	124	111	98	73	96	80	73	85	80	77	82	99	108	88	131	137	155	78	108	76	148	97	81
OTU10046	141	92	89	86	124	83	104	160	95	148	118	121	78	91	87	87	100	113	92	88	114	76	85	102	74	143	118	97	85	86	152	183	144	98	70	92
OTU10047	113	74	97	68	136	98	88	106	108	131	79	142	108	104	96	84	103	126	102	103	112	71	90	74	95	130	100	106	98	109	131	168	110	129	94	97
OTU10048	123	101	88	78	121	124	84	99	147	83	101	97	120	155	119	89	99	130	74	88	95	79	93	82	130	125	131	111	104	97	92	132	89	74	78	71
OTU10049	133	82	84	85	149	92	84	102	128	79	105	126	99	123	104	105	96	131	98	88	103	107	105	92	115	116	130	122	117	106	94	115	80	85	93	83
OTU1005	924	831	917	1332	2026	981	1239	1066	1071	1299	1032	1247	818	1067	875	1577	1355	1598	798	922	1052	1180	1073	764	1124	1765	1420	783	672	785	1915	1753	1286	662	735	615
OTU10050	118	134	90	81	141	94	75	92	88	140	100	163	66	87	79	87	98	97	101	112	106	80	127	121	76	110	93	108	96	103	129	149	101	101	93	106
OTU10051	133	109	62	55	95	82	81	249	73	143	90	138	116	144	114	149	119	201	76	59	98	71	81	67	90	148	124	76	79	58	145	168	121	85	67	67
OTU10052	97	105	77	48	110	72	90	152	102	126	108	139	124	132	96	99	103	161	86	84	107	67	70	73	114	112	118	136	100	101	116	180	121	97	84	77
OTU10053	133	109	81	50	115	79	74	108	95	151	113	118	90	108	85	73	102	140	88	87	116	83	76	69	117	113	89	89	85	101	175	227	151	124	102	77
OTU10054	107	59	68	52	120	88	62	74	101	66	59	99	84	105	77	191	120	119	62	91	83	622	103	85	105	145	100	80	59	76	91	79	73	57	78	68
OTU10055	139	95	110	47	147	60	83	168	83	163	109	157	100	101	95	111	108	157	100	90	114	83	63	67	104	142	119	90	111	78	130	173	122	82	87	85
OTU10056	111	114	84	87	152	108	156	89	123	96	93	102	80	90	83	93	101	123	83	87	94	140	122	88	109	116	98	118	72	88	102	112	96	86	108	104
OTU10058	103	110	82	75	103	100	126	132	122	105	97	133	107	130	102	101	99	148	94	83	70	86	98	93	96	125	131	128	91	100	90	119	61	108	80	81
OTU10059	101	102	113	76	122	84	95	144	122	83	81	86	130	162	131	127	95	151	63	71	89	77	67	83	116	167	124	128	112	125	103	93	82	106	95	63
OTU1006	1418	1077	982	555	1438	592	1087	1756	794	2230	1369	1952	763	743	573	928	1175	1710	1031	1054	1227	849	892	853	858	1430	1179	1019	833	777	1985	2611	1950	1121	918	963
OTU10060	127	119	110	93	131	111	138	108	118	90	84	115	78	120	96	87	106	110	86	94	98	95	98	99	84	134	104	125	98	110	91	93	86	103	96	71
OTU10061	157	131	93	90	110	69	88	81	98	100	106	142	79	69	65	130	151	145	106	120	123	147	152	149	65	109	102	56	49	52	90	114	78	78	73	84
OTU10062	114	103	94	53	122	58	114	159	71	161	129	144	81	97	65	86	99	147	94	102	110	69	85	64	93	141	109	101	79	73	152	205	167	122	102	100
OTU10063	124	98	83	62	140	94	120	134	153	69	76	79	121	169	167	118	111	145	64	75	78	61	90	81	125	151	119	104	90	102	77	100	83	85	97	62
OTU10065	225	188	139	109	128	29	44	55	46	95	82	84	38	54	40	317	118	119	117	151	196	129	169	84	44	124	91	40	26	32	89	120	80	73	68	109
OTU10066	127	92	86	60	134	90	106	121	83	148	101	117	74	114	96	84	94	136	91	85	112	75	97	91	106	109	102	158	110	95	141	169	133	89	95	102
OTU10067	113	86	95	59	129	75	83	138	78	159	125	127	95	130	108	93	105	150	87	78	97	90	84	86	92	121	120	117	99	84	149	197	160	87	80	64
OTU10068	132	82	83	65	116	66	87	128	84	152	110	155	79	74	73	71	93	128	99	91	109	76	97	77	76	119	114	76	96	78	178	220	167	136	110	123
OTU1007	1216	1060	1080	1096	1338	1259	920	975	1167	1427	1238	1704	826	1026	955	937	885	1010	1100	1004	1195	1069	1216	1189	922	1161	1068	1230	1018	1081	1354	1526	1023	913	959	928
OTU10070	126	93	82	49	111	76	83	118	73	169	116	137	108	75	87	88	83	136	102	106	140	92	98	89	75	130	94	77	62	60	147	211	147	111	105	92
OTU10072	99	84	79	78	129	132	99	118	133	73	83	108	119	124	104	111	104	127	98	106	89	68	85	67	113	102	133	135	143	140	87	96	74	83	108	86
OTU10073	120	95	99	83	123	103	63	109	105	114	100	144	100	131	113	97	99	102	116	94	94	75	101	94	117	122	127	107	94	99	117	149	100	79	78	86
OTU10074	115	75	79	76	131	113	81	116	146	77	66	80	119	163	136	145	111	133	60	63	66	62	75	79	154	141	123	112	110	129	53	77	80	96	112	71
OTU10075	114	87	90	79	142	110	79	107	124	102	100	125	106	131	101	102	112	125	88	71	88	86	105	102	90	123	109	121	109	117	102	123	84	80	70	66
OTU10076	155	140	141	65	95	65	111	124	104	74	102	91	64	59	63	82	98	91	92	55	55	111	134	193	76	93	93	112	112	116	76	97	71	170	135	129
OTU10077	120	91	91	50	117	87	87	160	99	164	92	149	84	101	96	92	105	155	99	107	124	66	79	80	104	122	104	114	79	99	155	218	111	76	85	76
OTU10078	161	118	116	109	141	88	74	105	87	111	101	131	88	97	75	100	94	107	93	85	103	109	119	115	86	100	89	90	77	93	117	135	100	78	89	103
OTU10079	113	82	75	76	125	128	112	92	97	129	92	136	97	124	86	71	87	95	89	83	72	90	90	94	89	100	110	143	127	127	99	124	99	116	114	83
OTU1008	1449	1113	1117	859	1346	815	843	1102	999	1411	1296	1723	869	1126	966	1337	1224	1258	937	1062	1191	1102	1311	1215	914	1460	1248	745	624	630	1358	1788	1174	738	917	956
OTU10080	118	94	88	66	126	94	101	116	138	99	77	86	92	140	133	86	107	140	87	63	90	61	59	80	123	132	147	134	103	107	94	98	55	113	91	85
OTU10082	105	65	73	65	125	75	78	128	99	142	97	120	134	126	125	87	126	164	103	69	99	55	81	75	106	130	102	138	115	99	146	172	135	92	85	87
OTU10083	86	60	56	57	129	133	79	95	125	62	53	72	107	141	137	146	121	126	67	55	70	83	84	70	191	166	277	113	87	122	72	70	53	66	100	45
OTU10084	112	98	111	55	165	72	107	190	95	140	98	113	67	81	57	111	126	196	82	83	115	55	62	93	96	185	135	85	81	71	131	187	142	97	87	83
OTU10085	108	95	93	53	117	83	65	102	99	79	91	80	180	215	180	101	92	104	81	89	75	54	68	90	107	127	142	141	118	113	102	107	92	63	90	74
OTU10087	118	132	88	70	131	99	90	121	98	125	91	135	92	110	87	97	99	103	87	94	95	86	80	89	104	127	104	126	83	102	119	148	116	100	76	89
OTU10089	80	82	73	90	113	105	72	102	122	70	77	79	127	161	151	109	113	140	78	76	76	77	82	90	112	119	112	176	151	167	71	112	52	91	91	60
OTU1009	2546	1984	998	1465	1546	468	766	745	580	900	991	1183	447	401	412	3226	1773	1844	1034	1819	2029	1423	1700	1187	558	1390	1092	410	311	328	827	1161	796	702	681	941
OTU10090	108	102	98	61	111	92	82	75	100	86	81	104	151	167	145	82	69	92	84	76	93	67	105	90	117	111	127	116	123	105	98	112	99	77	92	77
OTU10091	158	110	126	97	117	81	109	96	76	102	90	100	77	69	96	115	102	113	90	99	112	88	141	89	79	115	107	85	73	96	95	125	92	110	111	118
OTU10093	110	105	107	101	162	101	117	84	129	110	91	119	80	107	84	95	106	83	85	83	90	100	114	76	134	133	109	97	97	111	95	99	90	100	110	86
OTU10094	131	100	91	88	145	84	111	118	107	98	99	131	83	108	90	106	109	134	83	78	98	88	92	100	115	139	111	87	96	101	108	137	93	77	96	89
OTU10095	121	104	87	90	137	100	82	88	88	116	110	145	96	128	85	72	98	106	81	80	64	84	108	82	104	117	108	148	106	140	107	122	109	100	102	93
OTU10096	116	92	89	67	134	103	79	102	107	104	100	113	112	161	113	77	83	117	90	95	96	108	112	86	93	128	90	121	85	110	120	128	90	84	82	83
OTU10098	117	90	98	80	130	98	98	92	118	105	99	116	101	100	112	102	117	118	91	90	94	102	100	80	114	129	118	90	77	108	84	115	92	95	90	77
OTU10099	96	95	117	86	125	80	70	90	89	107	87	121	143	131	110	120	112	109	106	86	107	93	115	97	88	129	126	110	72	60	149	143	93	67	88	82
OTU101	17767	10546	8275	10074	10992	2493	2330	3521	3987	9890	15598	13451	2277	1684	2377	24830	11711	11117	9113	13642	19832	21393	20129	13256	3928	8739	5601	1054	759	987	21793	20109	15624	3693	5401	7449
OTU1010	1281	1000	1145	426	1116	438	723	1221	512	1720	1363	1405	472	428	373	764	855	1221	1140	1176	1020	1052	1124	955	564	1006	868	606	464	494	1864	2531	1578	2991	4660	1450
OTU10100	94	123	80	72	113	111	93	116	108	78	74	101	122	140	123	93	106	131	87	107	100	93	85	85	123	164	125	122	102	116	65	96	79	66	90	81
OTU10101	106	113	89	86	135	127	113	92	99	85	97	106	87	125	100	92	87	108	91	91	90	102	98	96	114	106	107	137	99	130	92	113	98	103	125	76
OTU10102	142	108	109	68	126	76	73	112	100	94	119	121	115	97	75	106	96	110	111	98	114	106	88	104	65	119	111	122	91	93	129	145	89	75	93	94
OTU10104	137	133	127	86	165	82	104	115	120	70	71	87	63	69	64	149	142	129	105	105	124	73	101	105	100	134	146	81	68	73	106	119	83	87	97	84
OTU10105	102	83	94	67	112	64	74	99	121	71	89	103	143	194	172	80	101	122	84	82	83	75	85	110	109	155	132	107	90	76	114	107	82	68	82	75
OTU10106	92	69	71	48	104	106	78	162	115	120	66	116	150	213	183	97	111	129	84	55	95	59	66	75	107	117	110	157	126	128	98	147	109	82	69	42
OTU10109	104	87	100	64	150	81	100	148	95	117	107	114	102	98	95	78	105	148	104	89	84	85	86	71	78	128	112	159	109	114	110	172	128	87	82	90
OTU1011	1040	871	847	998	1436	1270	1080	1153	1474	651	667	771	1198	1439	1554	1411	1412	1616	881	879	1006	1047	1026	865	1297	1660	1548	1079	913	965	652	856	638	1007	926	773
OTU10111	88	92	84	89	108	107	81	99	122	102	100	100	103	105	103	107	112	140	94	80	77	84	69	97	93	144	132	112	106	93	128	152	97	71	92	87
OTU10112	107	96	86	59	114	96	83	98	113	132	96	126	108	144	110	76	81	98	123	82	95	89	122	92	112	128	115	141	115	118	90	123	85	89	84	83
OTU10113	105	86	89	78	126	92	65	103	104	123	86	128	124	184	113	113	113	128	99	80	95	75	75	82	98	130	106	107	78	103	97	133	88	78	92	62
OTU10114	96	81	100	51	130	90	84	142	72	153	106	148	104	100	83	82	88	137	84	90	100	71	66	78	91	123	109	155	112	97	140	198	129	104	107	84
OTU10115	109	100	94	84	142	105	75	123	108	115	88	118	85	142	113	126	110	126	89	74	79	80	118	95	130	122	120	104	83	68	104	132	106	64	95	78
OTU10117	78	78	79	74	121	97	90	105	104	86	74	106	137	140	104	84	104	128	102	94	97	80	64	97	95	129	134	131	119	144	117	116	107	115	78	80
OTU10118	128	97	118	59	146	103	78	94	131	151	120	186	94	116	92	90	96	84	97	75	80	84	106	105	92	102	108	94	77	87	127	184	108	71	83	77
OTU10119	96	76	88	87	138	129	114	106	119	73	102	99	102	123	114	85	97	113	84	64	92	96	111	96	116	139	125	136	115	118	84	100	76	85	89	66
OTU1012	1817	1513	1360	974	1811	650	947	1370	963	798	839	892	591	533	621	1572	1368	1628	1528	1465	1564	974	1335	1115	895	1506	1168	539	419	444	1120	1633	968	924	1107	1266
OTU10120	123	145	127	93	115	68	130	158	87	85	98	102	42	41	47	102	120	123	115	104	87	74	88	96	96	127	126	61	64	52	78	114	92	220	174	115
OTU10121	104	102	95	90	124	102	65	69	99	106	101	114	116	150	130	120	90	87	89	77	93	88	90	86	112	125	101	133	108	129	98	101	87	80	91	99
OTU10123	106	103	93	61	116	92	108	140	86	103	101	150	85	109	94	66	93	139	67	108	102	86	102	76	96	111	115	149	119	118	124	176	129	117	88	77
OTU10124	68	44	63	33	71	93	68	170	125	77	63	68	222	200	251	181	128	212	65	47	45	41	40	33	120	137	155	125	114	90	87	103	86	58	72	57
OTU10125	85	106	83	87	130	108	141	101	105	89	97	132	100	109	92	72	84	97	102	83	88	87	95	93	88	94	112	151	116	165	119	118	82	132	77	82
OTU10127	91	65	57	75	156	102	87	84	135	83	93	102	99	107	126	118	92	149	81	68	83	109	112	97	109	127	119	123	110	107	75	78	78	96	96	70
OTU10129	125	86	123	73	167	65	60	62	90	61	78	70	83	78	64	386	142	184	59	79	117	101	110	61	101	200	105	37	35	47	123	140	90	57	94	75
OTU1013	873	1082	743	397	1147	897	951	2506	1191	1043	812	995	2403	1958	1879	1030	1357	1928	807	601	684	580	580	539	1344	1495	1291	1683	1375	1323	1167	1530	1111	799	685	592
OTU10130	109	87	94	73	133	104	102	92	127	79	103	105	93	143	133	100	74	113	73	85	90	68	95	100	115	135	125	119	105	108	95	135	92	80	98	84
OTU10131	122	102	113	89	124	120	81	111	123	108	82	107	103	132	132	85	110	101	71	88	98	83	100	88	103	146	122	116	95	96	97	134	89	76	103	64
OTU10132	98	100	89	76	143	121	91	135	125	110	82	112	97	127	122	112	105	136	100	88	83	84	95	84	75	136	117	119	91	100	94	137	86	78	84	72
OTU10133	86	58	67	89	134	98	64	89	162	48	71	63	132	143	187	262	129	191	61	39	79	88	66	64	145	162	158	100	73	88	60	82	40	50	84	53
OTU10134	129	105	106	93	131	80	92	96	94	123	113	143	56	98	75	96	113	99	67	113	121	110	121	130	100	128	111	104	69	82	107	126	89	113	102	91
OTU10135	112	79	102	92	123	101	116	121	144	73	73	97	112	120	111	97	75	96	79	101	79	59	83	70	119	127	100	136	130	140	94	114	105	114	105	69
OTU10136	83	81	55	58	95	97	76	67	89	91	77	102	80	97	79	71	68	85	84	100	68	646	294	99	70	94	76	80	74	76	135	100	76	88	81	67
OTU10137	100	97	92	70	145	86	82	107	100	116	91	124	109	96	120	69	101	120	92	88	90	81	77	78	88	121	128	129	119	138	120	158	126	90	98	94
OTU10138	116	82	101	71	118	110	93	129	124	106	98	109	78	116	96	119	76	102	102	86	92	97	98	106	121	114	121	130	90	121	90	109	81	102	103	92
OTU10139	81	77	67	65	100	100	1039	70	68	82	79	116	64	87	62	65	62	85	70	69	66	75	65	66	83	90	87	117	81	105	76	94	63	105	54	61
OTU1014	975	884	862	626	1453	1057	1017	1609	1129	1441	927	1228	1448	1685	1229	878	1255	1592	850	745	837	550	659	659	1186	1449	1358	1867	1610	1518	1311	1658	1222	945	765	719
OTU10140	100	103	71	80	138	111	95	89	92	123	76	127	113	105	93	87	75	96	91	85	104	85	122	86	90	107	109	151	124	120	89	111	81	125	94	93
OTU10141	104	78	79	63	108	103	70	89	116	89	89	117	160	194	161	119	93	108	88	76	90	67	84	86	115	147	132	123	89	98	97	112	96	66	74	61
OTU10142	119	114	86	90	120	105	72	93	99	123	125	158	88	112	76	112	79	95	100	106	107	86	101	98	84	122	88	97	89	91	142	165	106	71	94	82
OTU10144	117	110	108	98	131	106	94	98	119	104	100	117	76	106	104	74	107	117	86	93	71	126	124	91	79	112	111	104	113	102	124	133	95	98	96	71
OTU10145	104	96	80	68	101	127	88	115	100	129	84	111	88	127	92	75	75	97	91	79	83	97	113	109	118	118	113	126	105	133	99	121	97	111	106	72
OTU10146	124	117	80	70	101	92	91	113	93	82	128	120	71	88	83	88	92	82	90	101	105	113	134	135	74	114	113	126	84	97	85	92	85	108	102	91
OTU10147	81	84	93	97	133	102	107	111	106	82	88	93	93	131	97	92	104	109	76	95	82	97	105	98	100	140	116	135	103	124	93	93	73	96	103	88
OTU10148	129	116	85	73	122	62	91	146	97	133	117	161	98	89	76	85	96	129	96	100	139	93	103	103	77	124	110	111	81	88	115	171	125	100	89	92
OTU10149	106	95	98	117	150	76	63	78	116	148	110	170	52	69	72	109	92	87	94	84	135	148	156	109	75	126	100	75	51	74	152	154	107	85	74	78
OTU1015	871	945	933	775	1332	1408	1023	1427	1653	456	559	623	1753	2108	1872	1062	1123	1671	856	711	510	576	791	655	1283	1498	1350	1273	1210	1172	474	589	499	1068	803	610
OTU10150	105	100	76	71	118	102	100	111	115	93	110	121	95	128	96	78	77	102	75	90	82	72	106	94	119	99	116	149	141	132	94	116	82	96	82	78
OTU10151	131	106	101	84	117	81	65	83	86	98	84	103	117	111	115	134	112	112	69	98	138	81	130	102	102	139	130	88	70	73	89	143	82	52	83	84
OTU10152	90	80	61	49	132	102	90	144	110	128	86	146	118	136	103	107	126	211	76	73	76	66	60	70	112	123	115	101	117	100	152	164	92	78	70	70
OTU10153	134	121	90	85	134	108	72	105	111	115	74	119	89	131	102	93	100	101	91	101	108	89	101	92	97	146	138	102	94	97	92	125	76	87	83	82
OTU10154	97	96	76	65	119	80	93	106	80	119	90	109	112	124	87	77	99	136	103	114	116	73	93	70	88	134	130	127	120	126	127	182	124	85	84	95
OTU10156	79	79	78	72	129	109	105	114	114	101	79	95	119	160	98	94	106	130	80	60	78	62	79	83	94	126	130	175	148	154	111	105	80	116	97	59
OTU10157	76	92	80	86	119	112	135	158	177	42	61	65	99	130	126	142	111	152	72	65	48	55	59	64	152	157	140	129	111	127	69	85	59	118	113	57
OTU10158	100	96	92	73	142	98	100	114	95	132	103	134	97	131	98	85	83	109	83	93	90	73	78	79	92	111	120	143	121	127	113	147	95	113	73	84
OTU10159	63	63	67	58	131	130	75	116	164	55	65	54	131	161	152	134	111	139	66	41	52	60	67	67	146	154	138	153	119	136	49	74	59	75	105	50
OTU1016	1363	1091	1068	512	1361	514	980	1592	671	2285	1493	2044	660	683	552	783	1074	1544	1125	1043	1198	864	924	968	692	1347	1053	906	808	678	2219	2948	2104	1199	996	1042
OTU10160	123	96	102	94	146	66	105	89	98	121	112	119	66	88	87	115	91	95	92	107	103	108	141	125	95	100	101	110	80	90	118	107	91	97	78	93
OTU10161	127	97	80	50	115	93	75	114	85	123	100	136	96	90	73	97	92	133	87	107	146	83	87	79	85	132	113	117	84	92	171	184	133	112	111	92
OTU10162	82	95	65	64	138	91	83	106	98	102	90	121	108	125	91	84	88	109	104	97	95	118	95	95	99	122	111	123	115	118	110	130	96	110	63	93
OTU10163	110	120	86	53	95	66	113	121	106	84	91	131	64	85	84	89	89	109	92	88	81	110	125	93	60	117	108	101	83	93	95	103	77	275	118	101
OTU10164	93	63	78	55	128	96	93	160	102	128	89	108	104	130	99	120	127	193	77	80	74	70	79	60	126	146	138	115	101	104	113	162	96	101	82	64
OTU10165	121	95	94	70	126	80	80	133	105	100	100	118	102	137	104	92	101	103	94	72	96	77	102	88	110	136	117	120	101	116	103	109	105	78	96	83
OTU10166	102	97	81	63	141	93	70	90	94	103	94	97	143	140	143	115	81	119	72	84	96	78	102	86	97	139	108	139	82	94	123	127	91	73	91	64
OTU10167	100	96	88	71	110	75	76	109	103	87	79	101	122	137	153	112	101	136	81	81	84	75	120	119	121	154	134	92	71	92	97	128	91	86	80	70
OTU10168	95	94	91	94	123	115	110	116	120	83	80	142	78	154	94	104	108	130	91	81	89	75	95	89	120	136	134	121	84	92	74	118	78	92	71	67
OTU10169	111	66	72	70	118	116	102	84	123	107	90	107	119	140	137	87	106	107	85	59	84	75	72	86	122	136	119	153	117	118	93	117	82	81	90	81
OTU1017	1035	816	807	996	1478	1170	1217	1207	1418	657	669	888	1054	1404	1665	1604	1462	1838	894	780	877	1000	1007	843	1396	1797	1701	964	806	791	639	839	670	867	900	772
OTU10171	91	90	69	74	109	96	93	89	99	103	92	111	105	127	122	80	79	126	91	96	99	91	102	83	109	111	113	154	116	133	120	129	104	89	100	71
OTU10172	94	82	88	79	118	112	78	114	144	77	93	114	119	135	116	111	134	128	78	66	81	84	89	70	110	123	96	103	90	121	84	92	60	90	101	99
OTU10173	136	117	107	62	129	84	84	111	112	78	86	95	87	93	90	123	112	106	101	76	82	77	118	108	101	130	111	114	95	104	92	110	92	99	94	103
OTU10174	119	80	132	65	84	79	81	110	100	90	86	97	139	147	103	115	128	149	90	65	77	61	85	86	95	164	142	99	74	63	98	137	83	57	80	70
OTU10175	89	86	92	83	150	103	91	89	123	93	71	93	121	170	154	83	93	124	83	48	88	70	91	69	124	153	117	152	109	120	71	114	78	84	79	58
OTU10176	90	87	49	59	143	97	90	158	119	72	76	78	180	135	119	149	204	201	64	129	128	50	61	57	117	143	142	91	75	66	102	133	77	90	39	50
OTU10177	97	68	86	64	123	97	89	88	97	55	91	83	132	135	152	98	135	131	85	91	101	92	105	79	102	112	133	99	97	122	90	100	70	84	84	60
OTU10178	127	102	85	80	142	110	98	127	112	125	90	121	109	124	102	83	104	136	98	70	87	69	69	87	103	130	122	110	89	112	106	139	90	75	90	83
OTU10179	113	108	75	92	130	94	128	90	117	75	82	114	83	125	118	74	79	101	84	76	89	81	94	79	91	125	94	161	149	158	84	83	88	111	91	75
OTU1018	541	434	747	519	2113	1349	1053	2086	1399	675	518	569	1999	1989	1357	1341	2039	2377	683	476	489	296	334	334	1676	1768	1815	2120	1887	1779	762	985	651	724	539	421
OTU10180	103	89	78	58	142	96	71	115	111	115	93	128	100	124	114	72	97	137	100	91	94	67	70	92	103	137	105	124	105	113	102	147	100	115	87	101
OTU10181	116	95	87	71	124	93	96	110	78	131	111	138	110	122	99	79	87	134	74	89	107	76	83	71	80	137	87	122	110	120	148	183	117	97	100	78
OTU10183	69	58	58	69	150	110	92	115	172	57	57	53	118	179	163	155	102	122	49	41	57	69	58	60	167	178	145	124	108	114	63	65	50	74	71	58
OTU10184	105	102	80	72	126	101	104	96	122	87	80	120	94	110	110	80	92	126	80	99	89	92	115	106	97	129	92	115	129	120	86	103	82	122	79	88
OTU10185	134	114	78	79	109	98	82	109	110	71	79	97	92	131	97	90	101	117	99	71	84	86	90	119	89	126	111	116	106	123	95	131	102	101	80	83
OTU10186	85	77	83	45	125	84	80	169	75	103	82	98	148	132	110	75	101	186	78	68	100	59	75	61	95	142	147	147	130	119	145	150	122	95	87	72
OTU10187	119	103	69	59	121	82	82	115	66	135	119	117	119	125	109	97	104	142	80	82	80	79	81	93	71	128	116	123	118	119	136	184	113	92	94	74
OTU10189	125	102	90	59	158	62	76	120	87	169	109	110	92	116	87	89	106	121	95	94	121	67	79	77	84	125	118	94	98	105	132	174	141	80	66	87
OTU10190	92	51	104	179	254	153	95	80	110	110	111	150	49	92	73	110	116	125	88	71	74	69	70	98	90	127	127	61	41	51	99	159	123	92	110	55
OTU10191	66	56	79	75	181	111	89	89	146	68	57	65	100	138	133	201	137	152	53	56	65	90	72	57	151	197	155	83	65	83	93	74	64	67	100	54
OTU10192	125	113	116	52	126	34	86	152	64	229	158	225	44	41	29	73	85	151	92	98	123	106	104	73	64	118	82	54	52	40	198	300	177	123	85	108
OTU10193	101	105	79	64	115	98	64	113	117	111	91	121	112	135	107	93	85	102	106	81	90	95	109	89	101	137	105	100	109	107	98	142	109	92	107	79
OTU10194	86	68	83	95	128	130	89	103	131	75	62	111	117	124	119	118	100	123	65	84	105	89	108	72	103	129	109	123	108	138	84	96	82	78	84	78
OTU10195	116	105	86	72	135	103	72	106	110	96	99	99	93	130	106	104	100	105	74	74	89	101	95	104	103	106	120	118	103	114	102	103	96	87	103	85
OTU10197	114	100	93	94	120	108	89	99	134	82	78	84	101	119	97	80	89	97	116	74	76	76	115	104	95	132	109	134	109	105	93	123	82	80	94	89
OTU10198	103	74	63	76	126	106	79	94	108	105	88	107	135	153	138	114	109	107	88	71	74	58	68	77	106	131	108	137	134	118	116	110	91	70	75	68
OTU10199	103	82	83	71	136	95	93	118	80	121	107	117	106	118	88	90	99	142	81	73	113	83	84	93	95	145	141	103	95	106	112	157	111	88	79	80
OTU102	13211	10221	7928	7360	7977	4923	7449	7567	5470	6947	10008	11710	7501	4859	5648	11180	9052	9127	9671	15126	17754	15829	13865	12461	4889	8948	7655	5114	3926	4221	8257	11632	7597	8199	8541	10268
OTU1020	357	688	581	1261	981	2387	2153	1572	1444	265	285	315	1109	1483	1227	329	711	1078	826	309	190	233	245	336	1362	915	1688	3558	2975	3557	271	324	264	1808	820	409
OTU10200	92	83	75	66	104	76	49	62	83	61	75	84	233	174	340	88	71	93	86	90	82	110	118	126	108	149	130	108	80	84	84	97	73	60	78	80
OTU10201	102	92	81	55	122	90	77	123	84	158	104	133	124	111	89	96	111	142	107	79	109	78	75	73	93	111	108	113	89	92	144	171	134	101	87	81
OTU10204	107	112	80	89	137	105	142	80	93	122	89	143	64	90	101	76	78	101	73	90	101	94	115	95	93	124	115	110	94	115	76	112	69	120	105	76
OTU10205	88	83	90	73	136	92	110	90	113	107	97	119	85	109	89	98	94	134	81	83	103	100	116	88	88	100	108	131	86	98	109	133	111	86	93	83
OTU10206	126	110	77	70	128	73	92	121	76	166	95	133	104	106	62	81	106	136	78	121	111	65	102	92	86	136	104	99	99	74	156	203	119	86	93	82
OTU10208	104	104	97	71	84	81	69	99	97	74	82	108	138	155	172	93	96	117	85	85	97	78	87	95	101	163	156	109	72	111	76	96	89	66	76	53
OTU10209	96	73	76	54	136	68	95	243	119	99	86	95	128	150	159	128	138	178	51	85	99	51	66	68	113	137	149	110	98	99	106	129	85	70	64	55
OTU1021	986	1142	733	348	1006	811	929	2247	1149	1255	748	1090	2425	1618	2007	1244	1599	2151	912	664	793	525	530	537	1322	1728	1368	940	731	712	1265	1778	1150	808	716	615
OTU10210	88	103	71	94	132	103	136	85	114	99	71	131	93	127	90	79	99	93	94	79	91	98	93	67	109	112	115	156	132	138	91	92	75	108	86	69
OTU10211	121	126	86	70	123	73	92	123	85	82	76	129	90	90	71	102	93	104	113	103	123	104	116	102	92	135	128	125	85	91	131	119	75	78	70	73
OTU10212	118	96	83	53	142	80	99	141	98	136	91	124	104	107	97	78	110	124	94	71	89	65	93	73	83	121	119	119	118	98	155	206	136	102	89	90
OTU10214	102	78	94	118	190	161	141	102	139	86	93	103	91	116	120	92	76	93	87	95	68	74	88	72	136	152	105	110	83	91	59	95	73	91	94	63
OTU10215	96	74	89	80	139	98	89	94	141	80	74	101	113	141	129	146	110	111	60	61	72	74	111	89	129	143	132	113	74	104	70	98	62	93	107	77
OTU10216	116	114	92	83	138	99	68	66	96	165	158	208	52	77	75	84	78	96	95	102	109	113	111	110	72	92	73	81	64	73	154	174	112	76	91	86
OTU10217	113	114	82	88	127	122	125	116	104	56	73	111	103	125	85	62	73	105	93	75	75	82	86	91	72	101	124	170	141	145	86	108	89	78	87	87
OTU10218	112	77	71	90	139	122	90	107	138	67	78	102	100	122	124	123	106	104	86	77	91	59	99	87	104	120	133	124	104	123	70	87	68	88	73	87
OTU10219	116	91	106	54	139	84	92	163	96	115	93	121	118	151	83	75	100	182	120	76	94	60	72	77	96	129	106	103	83	78	139	134	114	122	115	70
OTU1022	1428	1198	1108	481	1443	374	869	1519	533	2041	1419	1753	422	426	433	2683	1804	1995	1073	1227	1463	970	1010	889	573	1161	1257	456	370	398	2126	2870	1913	1014	905	982
OTU10220	94	102	88	64	108	64	82	156	99	141	75	108	114	132	122	82	122	160	74	98	88	79	72	66	117	144	112	108	93	81	150	184	131	86	74	75
OTU10221	90	111	99	75	131	97	89	115	111	141	98	119	100	114	109	92	93	118	79	73	96	81	80	108	84	117	99	111	97	119	123	128	105	81	93	92
OTU10222	76	58	73	89	150	134	109	111	164	56	53	60	116	148	134	156	133	187	59	43	50	53	83	54	172	142	139	107	78	72	83	85	57	73	80	60
OTU10225	87	98	72	92	111	108	112	134	103	74	76	93	108	102	101	79	70	118	88	74	104	88	99	83	114	108	121	180	130	173	81	63	67	106	87	58
OTU10228	68	50	61	115	218	155	106	82	172	81	59	95	78	163	127	142	123	139	62	54	63	67	70	61	164	170	132	86	63	92	62	65	41	68	107	47
OTU10229	93	79	72	75	122	154	133	88	143	46	73	70	129	183	120	79	102	116	77	55	64	76	75	69	156	135	136	136	134	128	58	74	56	111	67	58
OTU1023	1586	1170	895	610	850	309	400	422	356	1531	2350	1843	274	285	313	732	590	590	913	1132	1295	2362	1983	2262	364	624	495	317	249	311	2600	2524	2104	713	890	4819
OTU10230	86	59	64	64	131	116	70	99	136	54	64	90	97	166	191	197	134	177	71	53	90	111	68	57	120	153	137	84	77	72	69	94	55	59	88	58
OTU10231	87	105	86	95	122	127	80	111	131	88	88	100	109	123	121	94	104	135	84	68	96	79	81	81	114	113	128	118	95	118	100	115	73	79	73	73
OTU10232	108	59	65	48	150	95	90	98	94	87	89	121	109	126	99	89	82	110	79	68	91	84	92	58	74	115	89	310	182	217	82	98	66	77	72	82
OTU10233	144	115	84	95	131	121	111	115	138	74	79	98	102	109	97	118	88	120	73	71	99	73	105	85	92	114	121	113	92	101	83	87	76	98	87	68
OTU10234	103	95	97	50	116	87	95	105	89	136	94	117	113	117	100	74	104	116	113	83	92	71	58	88	98	119	108	109	113	106	125	184	110	100	109	81
OTU10235	120	86	93	49	135	67	106	193	66	141	111	107	88	86	95	98	106	178	93	83	102	77	80	74	93	131	117	83	68	73	147	200	143	123	105	95
OTU10236	105	70	79	87	132	118	114	75	105	96	85	124	116	123	86	105	88	112	80	70	94	95	98	99	87	119	109	149	118	141	81	102	82	99	76	71
OTU10238	122	95	105	98	108	98	87	93	123	105	97	121	99	112	85	92	87	115	108	86	95	82	106	102	88	103	108	102	103	119	104	122	101	86	93	80
OTU10239	98	93	69	82	136	84	95	99	94	128	79	110	91	98	85	88	87	90	92	89	110	78	122	91	104	115	89	141	157	126	113	146	115	109	81	85
OTU1024	2270	1461	581	428	775	362	448	739	418	1179	1255	1050	599	451	366	1169	875	799	1548	3763	3423	1043	1501	1456	433	647	625	346	324	290	1951	2545	1944	563	669	1022
OTU10240	102	95	81	102	141	132	151	144	142	87	77	83	65	104	78	80	131	122	72	59	73	76	80	90	147	158	161	98	70	102	96	97	87	98	82	78
OTU10241	126	86	88	64	127	68	97	157	88	178	111	144	90	83	82	89	83	142	97	83	119	75	73	95	87	125	118	117	92	70	148	214	151	92	77	77
OTU10242	86	75	82	75	130	102	104	132	114	98	90	112	112	133	100	65	109	137	72	80	79	70	97	75	106	127	118	146	135	133	88	110	83	131	107	55
OTU10244	113	103	87	99	145	114	107	89	114	96	57	119	104	126	103	117	127	101	76	79	73	83	89	82	95	146	105	114	91	110	92	122	73	87	94	69
OTU10245	150	89	81	51	121	56	91	135	66	178	118	152	85	75	73	79	107	136	89	86	112	78	82	83	75	112	113	117	95	86	141	211	160	112	99	83
OTU10246	84	81	64	75	129	124	96	96	141	75	72	74	129	150	135	118	87	114	90	78	79	65	87	81	107	129	129	134	125	123	62	78	61	74	89	76
OTU10247	89	97	99	66	152	110	86	109	160	55	78	78	103	145	121	106	108	157	89	74	66	70	83	78	127	162	149	102	81	88	68	104	61	102	103	69
OTU10248	122	86	88	79	115	79	94	123	111	104	97	113	97	115	116	87	68	95	89	68	87	100	120	84	86	114	96	128	107	88	109	135	89	100	89	102
OTU10249	125	98	90	73	116	84	69	111	90	112	84	103	126	170	121	103	96	109	75	89	101	76	105	84	86	123	127	106	97	79	100	138	93	75	108	79
OTU1025	1843	1597	1602	936	1588	618	902	1400	821	729	842	750	531	448	469	1321	1277	1452	1380	1364	1235	963	1373	1293	797	1344	1255	532	472	515	1119	1655	1041	1165	1296	1304
OTU10250	97	102	80	88	133	124	111	79	122	88	61	112	102	127	84	119	77	109	74	89	75	87	101	74	114	122	99	122	105	123	76	89	74	116	97	77
OTU10251	115	104	77	73	121	90	73	98	95	113	87	129	96	131	93	78	96	114	89	96	108	100	111	101	90	108	95	117	93	107	113	129	86	84	75	109
OTU10253	102	69	77	79	133	135	88	97	141	83	80	106	108	149	114	78	88	122	81	66	84	84	91	94	103	125	110	140	121	129	88	121	103	76	78	77
OTU10254	99	111	72	89	117	161	83	90	83	37	41	58	127	142	105	62	88	84	87	54	31	58	81	90	88	91	120	198	170	175	48	41	45	102	92	74
OTU10255	121	101	80	59	119	64	86	127	90	162	111	136	91	91	73	86	110	134	92	85	105	94	73	87	81	115	98	107	95	113	146	200	129	97	84	91
OTU10256	116	88	67	82	147	83	90	117	101	125	95	126	99	121	85	90	106	123	100	84	78	86	89	82	96	126	100	117	89	124	102	116	88	96	104	80
OTU10257	117	99	78	68	103	96	116	109	78	146	128	152	104	106	91	73	74	81	100	79	98	89	94	98	92	80	102	131	93	120	119	121	125	99	82	88
OTU10258	91	75	83	66	152	110	182	79	95	93	92	121	98	106	93	81	94	108	103	88	105	130	88	83	96	124	84	124	105	123	81	100	97	115	104	87
OTU10259	91	70	59	79	136	99	80	103	161	52	52	65	105	134	163	221	145	166	55	52	58	78	60	58	109	212	168	88	65	75	66	72	54	65	78	56
OTU1026	1399	933	1319	538	1990	516	1006	2464	900	1537	1106	1276	455	523	399	1598	1716	3257	1099	827	1011	677	694	713	1084	1626	1555	407	398	368	2101	2551	1802	880	760	769
OTU10260	134	113	97	87	101	46	66	69	57	163	145	156	60	63	61	112	100	104	86	102	139	131	145	127	71	120	90	58	53	59	127	180	129	53	87	105
OTU10261	91	96	74	68	140	88	101	91	100	109	113	107	88	127	96	75	75	99	72	108	82	80	119	90	96	106	98	135	151	154	97	108	99	136	86	77
OTU10262	59	40	54	57	138	117	63	96	213	39	28	49	147	205	179	204	130	174	59	35	56	55	47	35	153	183	157	151	94	145	44	52	42	58	74	33
OTU10263	111	88	95	86	125	108	81	95	123	98	78	94	99	120	102	118	102	118	89	94	94	77	100	76	122	113	121	113	106	94	111	90	92	93	102	69
OTU10264	88	115	77	78	149	124	106	80	120	111	74	96	96	140	115	89	76	104	79	74	70	76	94	77	121	139	102	138	131	155	61	80	66	93	95	59
OTU10265	88	91	81	59	127	100	131	202	87	91	69	91	139	155	112	85	129	196	100	56	74	47	57	68	91	126	111	151	115	105	103	138	111	112	58	49
OTU10266	117	109	82	99	123	80	80	116	95	93	75	106	86	129	121	97	107	134	104	83	91	103	89	99	85	127	103	110	78	101	108	115	115	85	92	61
OTU10267	106	84	85	81	160	107	112	80	115	76	70	88	81	98	100	161	131	135	70	69	76	119	90	88	120	135	130	76	68	69	85	112	84	79	143	69
OTU10268	78	83	73	41	163	200	78	185	93	92	82	91	109	214	129	86	118	234	76	71	55	59	68	44	138	117	111	81	71	92	104	142	104	107	64	63
OTU10269	136	102	94	42	132	67	79	182	81	188	95	159	67	75	78	91	131	182	98	97	109	68	63	65	90	125	117	78	55	54	156	220	188	78	72	100
OTU1027	2459	2777	1585	639	906	373	556	521	465	1878	1294	1756	347	370	340	1881	862	924	1342	1406	2255	1285	2264	897	491	956	1820	388	286	313	1416	2225	1105	641	727	797
OTU10270	129	107	83	91	144	90	100	118	90	92	114	94	72	105	77	119	105	127	92	99	119	106	100	79	77	164	131	70	74	77	115	131	92	83	83	82
OTU10271	114	76	98	75	117	93	74	79	132	84	79	104	123	138	133	124	120	135	75	73	77	82	82	91	149	120	121	80	90	81	106	113	86	70	87	75
OTU10272	104	100	73	50	122	68	104	120	80	199	106	136	100	111	77	87	118	159	86	89	109	82	81	73	93	139	110	109	75	68	161	190	135	87	81	70
OTU10273	106	69	75	71	139	129	109	94	105	78	65	103	91	128	110	108	81	131	68	60	66	87	90	103	116	126	109	122	91	87	91	88	82	131	128	48
OTU10274	119	105	93	82	125	112	90	108	107	100	94	101	92	120	95	121	116	116	78	78	77	75	96	98	91	140	111	117	96	108	105	99	77	87	78	92
OTU10276	114	101	74	76	131	106	105	78	104	83	88	106	107	92	92	88	68	96	73	105	100	108	118	97	107	119	106	119	92	113	103	88	84	98	100	82
OTU10277	73	103	69	98	125	101	115	74	95	108	113	117	101	129	90	83	82	100	84	96	82	73	85	90	91	95	109	155	121	137	91	119	105	118	99	82
OTU10279	101	107	82	71	108	118	113	92	98	79	77	114	101	125	87	83	90	102	69	97	100	95	88	94	102	99	111	152	120	140	57	91	80	108	88	88
OTU1028	1078	1000	1002	1039	1697	1297	1143	1120	1478	765	809	924	1191	1562	1159	972	1140	1079	923	1027	949	858	862	945	1170	1289	1210	1190	958	1079	778	1139	799	1218	1074	928
OTU10280	150	121	93	105	121	61	64	78	60	140	157	171	43	65	56	89	79	92	106	96	117	134	147	120	77	99	75	40	43	40	124	176	133	88	107	123
OTU10281	86	86	84	55	121	91	76	173	94	122	80	101	141	167	150	93	111	138	77	66	73	60	81	62	98	146	128	127	109	108	106	144	85	76	87	85
OTU10282	135	108	123	75	102	73	79	87	88	133	94	134	111	125	86	143	114	133	86	93	117	80	89	108	79	136	122	72	72	43	109	138	84	69	71	98
OTU10283	153	123	66	48	117	62	51	92	72	98	100	102	72	84	79	214	189	166	110	153	169	65	79	87	99	110	103	65	44	53	137	227	114	57	63	63
OTU10284	114	101	75	85	140	114	81	99	109	85	66	98	115	136	93	92	102	123	86	89	99	75	82	82	103	108	124	160	98	142	86	103	81	98	76	71
OTU10285	138	105	96	95	119	74	65	96	90	98	107	122	92	84	84	86	88	123	100	97	117	116	134	102	92	115	89	89	82	76	118	162	119	64	83	102
OTU10287	95	88	77	85	131	98	86	92	131	120	99	93	85	124	95	98	92	110	80	74	83	62	100	84	104	117	114	109	100	116	112	138	107	158	95	88
OTU10288	96	77	97	41	143	90	83	129	109	138	86	106	96	122	120	93	138	163	79	62	80	60	63	71	110	104	109	147	108	120	103	156	125	90	84	79
OTU10289	124	90	100	80	133	91	80	77	110	104	96	127	84	108	95	113	74	94	89	70	126	96	95	119	108	96	101	109	75	75	125	180	110	81	81	77
OTU1029	1415	1163	1203	1042	1685	1016	822	952	1069	1495	1295	1731	567	804	692	1050	1052	1012	1128	993	1185	1109	1400	1415	897	1305	1195	636	562	577	1371	1848	1284	779	948	957
OTU10290	138	90	73	81	122	91	117	82	75	118	112	161	76	77	74	88	106	91	83	98	128	123	149	101	82	99	91	116	74	60	97	150	98	104	84	98
OTU10291	109	102	78	98	141	89	104	98	123	84	92	98	72	112	101	115	128	131	81	87	90	82	86	97	114	119	126	99	79	90	74	91	83	131	103	76
OTU10292	88	125	56	44	113	123	324	99	74	95	107	149	78	129	61	49	69	94	73	97	83	164	171	96	95	105	117	94	61	83	113	123	107	68	78	61
OTU10293	106	94	79	77	137	82	77	99	114	108	108	134	92	100	99	86	96	96	83	81	82	112	118	97	81	119	100	124	117	103	109	149	103	81	84	91
OTU10294	124	83	101	73	125	105	84	102	115	79	74	111	100	145	114	132	97	142	98	82	78	60	78	82	102	135	104	111	107	83	114	146	96	68	89	74
OTU10295	100	80	61	62	106	66	81	106	98	187	114	129	131	94	118	89	99	140	83	101	122	85	83	72	70	110	110	94	75	83	142	181	155	86	83	85
OTU10296	62	49	50	50	138	116	88	120	160	68	49	87	163	236	170	95	107	128	54	44	59	83	67	55	147	155	150	103	106	134	53	77	53	60	80	40
OTU10297	71	65	81	66	96	118	82	83	137	64	58	92	119	192	151	106	99	137	67	66	89	59	80	62	126	168	141	122	104	139	79	86	52	84	91	58
OTU10298	99	96	65	79	128	102	128	102	120	112	88	125	86	118	77	72	102	100	82	92	92	70	85	76	110	122	121	125	111	112	114	117	95	107	89	73
OTU10299	68	42	64	75	165	148	102	100	160	60	63	80	83	158	154	131	128	110	76	54	66	69	55	58	169	156	130	104	89	110	57	60	45	80	116	55
OTU103	18978	12235	6041	5378	7172	1683	2936	3563	1651	45861	20872	33184	1114	1066	1099	8004	4768	4695	7208	8663	16825	12555	14842	11347	1669	4365	2856	1246	1054	1251	18461	23528	18847	3832	6033	9898
OTU1030	1025	952	980	980	1584	1289	1103	1068	1467	748	833	914	1231	1535	1194	860	1036	1113	927	1000	925	829	857	904	1152	1264	1230	1360	1180	1282	784	1068	729	1357	1112	887
OTU10300	118	114	89	76	119	112	90	92	114	104	104	116	91	104	94	95	82	96	105	89	102	77	98	99	96	106	107	110	102	99	94	114	91	91	79	104
OTU10301	107	98	88	82	146	107	80	91	126	91	81	100	111	116	126	94	118	93	93	77	75	74	98	78	96	107	112	127	86	129	109	115	89	89	91	75
OTU10302	102	97	85	96	208	101	128	62	126	107	101	134	63	116	86	99	94	124	104	100	122	134	134	92	99	123	96	78	83	73	65	88	77	78	90	77
OTU10304	97	98	91	90	112	93	91	93	92	95	87	130	80	104	60	84	70	86	102	99	84	122	127	127	66	102	119	106	69	99	108	127	105	98	86	89
OTU10305	100	78	72	101	165	92	117	88	80	76	75	93	123	114	97	82	119	155	80	87	91	93	103	86	93	101	111	116	100	91	109	103	84	93	88	68
OTU10306	70	67	66	84	156	142	96	108	129	72	68	115	93	130	124	113	103	146	63	56	71	73	88	85	145	150	135	114	96	129	85	78	63	60	83	66
OTU10307	148	138	91	71	86	76	91	112	100	65	77	112	59	53	70	87	71	109	99	116	117	181	181	152	92	120	121	49	43	42	69	97	74	66	84	87
OTU10308	96	58	91	74	139	107	93	92	89	93	79	76	134	144	125	125	100	131	66	74	86	73	92	76	116	147	126	122	108	104	82	104	73	88	75	72
OTU10309	90	94	78	76	126	103	95	93	89	106	93	130	99	137	93	67	90	103	110	88	98	96	88	83	113	111	122	129	125	119	86	104	98	80	93	63
OTU1031	1659	1207	516	333	399	236	237	255	236	1824	2463	1551	177	197	197	370	301	346	1169	2072	2860	3322	4360	2450	225	350	317	228	208	247	1629	3570	990	435	528	1095
OTU10310	81	80	73	76	125	146	87	101	115	100	74	98	96	142	109	79	104	109	73	62	71	102	87	80	114	114	113	125	113	115	92	86	81	108	97	62
OTU10311	85	93	73	80	127	76	85	100	164	60	62	84	122	170	139	138	98	129	62	65	67	77	75	85	129	147	123	128	87	101	57	86	62	69	87	71
OTU10312	105	119	80	77	140	129	63	108	122	96	90	109	111	132	106	93	116	98	98	67	97	74	90	103	91	121	92	132	100	99	89	150	84	72	80	59
OTU10313	139	124	82	78	119	90	61	92	104	98	113	130	98	104	87	94	96	101	105	106	100	102	113	95	81	129	88	85	106	80	124	116	95	72	92	96
OTU10314	86	60	52	50	122	130	94	97	161	74	67	101	120	153	123	112	98	139	58	51	55	61	80	91	140	114	128	113	112	119	91	86	68	88	107	67
OTU10315	99	108	79	91	117	103	83	105	104	83	73	95	117	172	121	89	101	108	84	77	89	95	94	82	124	130	133	119	115	99	91	97	67	104	82	70
OTU10316	92	92	96	69	135	128	125	98	100	99	84	102	86	115	101	66	80	101	72	65	74	60	85	100	93	105	100	129	121	181	79	96	76	135	117	100
OTU10317	116	87	91	87	149	117	95	74	138	92	75	89	114	140	103	94	102	105	100	79	79	68	89	75	90	126	128	118	96	125	81	88	81	84	85	89
OTU10318	113	89	70	64	119	101	93	100	97	92	93	110	106	113	96	83	71	98	95	89	76	89	95	75	85	110	100	152	152	155	78	130	92	113	94	76
OTU1032	379	222	435	339	787	1215	659	1102	2902	206	231	278	3689	2942	2887	1201	659	1242	445	229	253	286	300	284	2139	2518	1999	1772	1120	1855	232	305	265	474	713	256
OTU10320	84	73	76	66	124	109	115	105	115	68	75	69	131	135	104	84	80	103	82	77	90	67	99	78	81	127	125	158	139	138	67	101	65	98	94	79
OTU10321	106	103	99	73	112	95	90	101	114	103	91	144	106	127	86	88	88	106	79	91	123	76	105	102	97	111	104	111	100	85	119	136	92	89	80	95
OTU10322	101	89	87	78	120	106	106	90	92	91	96	88	117	135	127	78	94	99	84	63	79	71	93	70	99	100	128	144	133	110	96	98	82	115	103	71
OTU10323	116	114	80	74	146	115	91	95	106	110	90	130	84	99	98	85	104	110	77	84	104	82	90	100	107	106	113	108	89	104	95	113	94	83	88	88
OTU10324	98	91	65	62	157	79	74	144	76	95	76	91	156	113	110	164	182	207	94	127	121	57	66	58	83	125	113	95	89	80	91	128	102	60	64	51
OTU10325	122	106	110	96	166	109	64	88	97	106	104	143	67	105	87	127	107	102	98	97	121	146	120	96	64	106	70	70	59	91	91	127	93	76	93	75
OTU10326	98	88	77	46	126	113	78	181	109	148	85	109	110	133	118	93	100	135	92	71	81	64	62	69	108	112	109	143	116	126	123	149	135	85	67	62
OTU10327	105	93	71	69	131	96	102	113	107	98	92	125	95	119	87	93	87	109	85	79	89	87	103	93	112	114	114	110	83	103	131	142	106	98	86	91
OTU10328	98	96	89	76	102	120	92	98	130	66	84	118	71	102	102	105	80	105	100	105	79	95	113	83	83	105	123	121	120	107	81	94	78	103	78	96
OTU10329	129	87	107	88	132	90	78	96	95	130	117	122	98	114	92	101	95	94	99	87	100	90	95	98	97	118	111	77	81	89	97	138	105	73	85	81
OTU1033	1094	855	861	504	1333	634	869	1594	743	1774	1128	1609	1083	865	762	993	1338	1996	1044	1056	1302	794	865	778	926	1384	1156	1231	853	1006	1930	2538	1792	970	832	925
OTU10330	142	163	97	87	124	77	96	85	88	42	68	73	61	74	37	54	79	75	114	229	168	102	124	117	54	93	64	91	72	75	61	81	65	183	131	141
OTU10331	36	77	68	112	85	217	153	109	101	29	20	37	100	138	108	41	33	62	79	34	23	23	26	45	106	92	140	360	298	377	28	32	26	186	80	36
OTU10332	123	87	83	86	131	68	52	124	108	112	73	115	110	116	105	111	112	146	85	93	108	103	111	101	88	158	130	108	63	70	91	110	84	54	68	72
OTU10333	81	78	61	53	158	105	85	98	112	65	76	60	108	137	121	130	119	127	63	53	71	121	80	89	115	146	132	142	89	114	78	72	64	71	96	73
OTU10334	129	100	89	73	109	79	96	112	102	96	77	108	71	93	104	132	105	117	97	82	105	122	106	108	92	128	109	92	71	68	106	132	95	103	106	82
OTU10335	107	89	89	91	98	85	76	104	101	133	102	164	97	91	89	81	101	111	110	94	98	77	120	99	92	104	107	100	61	95	135	148	105	90	76	86
OTU10336	96	78	93	29	132	73	100	165	93	155	91	126	88	112	84	107	108	164	94	73	82	70	61	63	105	112	114	126	123	88	139	204	148	73	63	77
OTU10337	98	81	71	87	137	104	98	92	110	127	88	132	96	115	99	89	102	101	80	85	99	82	96	82	100	115	122	106	92	81	100	97	90	83	83	76
OTU10338	136	96	80	116	142	83	80	83	101	113	106	126	76	100	79	95	98	74	88	85	122	151	127	112	72	100	101	103	90	100	99	138	82	77	91	77
OTU10339	88	83	63	84	155	105	114	107	99	90	84	116	116	123	94	89	105	130	92	107	82	74	59	69	87	127	136	153	95	143	88	114	110	77	73	49
OTU1034	1767	1551	1429	1048	1662	566	942	1285	915	599	709	689	459	424	492	1599	1433	1696	1474	1459	1390	1036	1515	1265	819	1264	1124	491	350	382	1035	1529	972	1122	1340	1323
OTU10340	97	88	64	83	130	110	97	130	144	81	81	98	80	116	119	89	96	97	79	71	93	73	90	102	128	131	142	123	107	124	70	109	75	78	97	67
OTU10341	94	80	81	63	122	119	73	77	140	65	85	92	109	160	150	149	102	113	76	67	78	98	65	72	149	136	144	117	101	111	77	78	54	86	96	63
OTU10343	109	102	73	106	143	115	132	122	111	76	81	104	80	94	91	91	117	106	86	97	87	71	89	75	89	118	115	123	84	89	89	123	74	104	103	97
OTU10344	106	108	87	87	135	72	60	93	115	111	99	140	87	87	79	84	95	91	111	100	119	109	104	105	84	108	103	89	100	93	114	127	96	71	91	83
OTU10345	71	46	31	58	80	103	95	108	135	51	45	51	161	152	188	143	123	174	77	65	73	87	109	84	149	149	142	116	109	127	38	55	51	66	68	64
OTU10346	88	86	95	49	108	92	96	132	102	132	85	102	147	149	109	111	117	150	79	84	91	51	58	74	78	138	112	123	103	107	127	167	116	83	76	71
OTU10347	80	66	60	46	107	70	71	146	94	91	74	94	172	213	169	90	73	111	70	72	66	38	43	47	100	125	105	200	201	177	108	122	102	65	89	46
OTU10348	104	80	94	98	158	92	122	98	98	105	83	112	81	120	101	84	80	89	86	100	82	83	92	105	121	109	98	99	96	117	81	90	85	93	104	73
OTU10349	106	92	103	94	124	95	117	108	99	85	92	109	90	96	88	91	87	100	83	76	96	99	109	93	84	97	102	114	98	116	86	122	91	124	98	78
OTU1035	1045	1069	1886	629	1321	1582	984	1494	1654	358	429	469	842	1424	1384	1206	1187	1679	1106	569	419	428	622	606	1230	1683	1393	978	937	987	523	669	478	2095	1843	680
OTU10350	113	89	87	91	133	106	119	94	97	120	104	133	80	111	95	107	96	111	74	82	76	103	101	85	86	93	94	147	91	128	102	92	85	100	85	68
OTU10352	119	98	94	92	148	79	111	117	100	84	86	77	67	81	84	122	108	111	103	79	106	109	116	77	100	117	119	111	95	97	88	99	74	87	112	83
OTU10353	135	130	87	73	112	83	94	96	71	169	123	186	59	74	50	65	85	96	105	98	108	109	121	123	61	76	76	95	81	81	136	158	146	104	83	84
OTU10354	115	83	114	86	129	56	73	82	100	98	102	97	89	119	102	95	109	104	88	102	128	105	100	97	83	135	116	53	64	67	127	153	104	59	99	88
OTU10355	117	96	96	67	123	69	72	98	107	125	98	145	107	114	97	97	97	103	70	105	109	95	95	110	106	114	110	89	80	78	110	140	108	59	103	87
OTU10356	114	98	70	93	147	93	111	91	85	102	100	118	113	101	105	107	83	117	90	108	81	86	95	99	94	115	111	101	64	92	108	126	84	92	88	75
OTU10357	124	110	109	71	138	82	89	75	119	102	98	125	93	129	106	85	112	94	100	96	86	79	82	90	91	89	105	114	108	104	103	130	84	91	85	83
OTU10358	104	95	92	52	116	93	82	151	84	126	104	108	95	143	74	94	99	148	91	82	88	64	69	71	98	130	114	104	92	100	142	157	118	82	80	70
OTU10359	99	85	78	70	99	101	92	69	92	107	85	137	107	127	78	88	73	106	96	75	92	88	101	107	117	110	126	111	114	119	106	127	97	85	86	85
OTU1036	1398	1154	1114	820	1429	1049	1015	1305	1280	1141	1022	1140	986	1195	1033	1097	1174	1322	1055	936	1014	775	877	1008	1141	1421	1368	1021	840	824	1180	1633	1055	936	904	799
OTU10360	105	98	97	90	124	107	64	115	96	86	86	113	91	127	104	94	91	125	84	90	90	97	103	90	80	118	109	107	109	101	103	126	88	106	80	75
OTU10361	95	86	88	68	130	93	106	135	92	119	76	122	84	84	107	79	98	128	90	82	102	78	85	71	98	128	110	140	107	112	116	146	118	104	90	81
OTU10362	112	117	75	82	108	96	124	72	93	90	95	100	115	119	78	81	80	82	74	89	86	91	78	92	86	100	109	164	126	171	83	89	84	104	82	80
OTU10364	148	111	78	86	109	80	75	96	83	86	93	111	76	94	62	107	74	93	111	95	138	124	158	99	80	113	85	79	58	76	105	212	103	85	98	93
OTU10365	106	93	84	71	130	116	92	98	99	94	84	112	86	134	94	81	90	102	99	74	89	82	89	90	101	120	100	128	122	150	84	102	94	111	99	70
OTU10366	89	91	79	108	161	100	140	94	78	93	77	121	82	95	76	93	89	130	91	83	85	100	104	94	76	105	123	100	91	103	116	107	79	97	83	86
OTU10367	120	115	99	70	121	110	144	193	125	58	63	76	77	120	112	100	101	132	91	79	79	61	65	71	115	137	127	95	78	92	78	88	67	109	103	68
OTU10368	111	91	85	66	157	85	79	129	73	174	129	174	85	93	75	89	99	141	81	81	93	59	80	83	79	103	105	106	100	85	148	201	127	82	76	70
OTU10369	102	108	80	69	115	110	91	116	113	102	71	118	108	145	101	94	93	108	76	76	76	77	87	71	102	120	110	162	113	130	96	97	95	82	74	81
OTU1037	1699	1551	1066	987	1278	895	2011	1183	902	1090	1209	1514	528	574	551	937	882	1007	975	997	1054	1232	1541	1564	762	1105	1069	836	625	797	927	1209	891	1184	1118	1079
OTU10370	79	67	75	36	104	82	88	151	124	115	79	100	139	191	135	128	105	192	61	74	61	53	67	74	143	127	125	127	107	100	113	128	103	81	59	51
OTU10371	91	117	90	74	100	110	81	77	105	91	92	128	103	96	88	78	72	78	93	83	72	92	134	155	66	95	94	146	103	109	92	105	98	85	99	91
OTU10372	113	72	76	81	123	97	88	93	89	95	88	128	119	110	126	84	115	142	83	99	87	72	108	104	100	142	120	123	89	117	78	78	54	67	127	69
OTU10373	103	89	100	68	100	71	57	124	76	139	89	139	133	112	110	122	120	136	84	75	118	80	83	80	115	132	124	74	62	59	123	140	100	73	81	74
OTU10374	65	63	64	52	81	82	62	103	86	81	66	85	191	296	193	66	80	108	67	57	57	51	62	57	91	89	97	230	232	234	75	117	96	78	62	48
OTU10375	114	87	78	44	141	69	96	141	82	157	101	126	99	101	93	66	114	157	95	99	107	70	73	80	79	99	90	100	95	97	171	182	120	90	84	83
OTU10376	100	93	74	73	157	117	104	110	148	74	60	67	110	151	121	106	90	100	86	64	65	55	68	73	125	134	127	121	115	141	61	92	60	125	95	57
OTU10377	126	89	83	61	103	63	57	61	85	108	92	137	47	66	59	83	74	91	93	87	106	466	144	116	64	91	82	57	55	56	107	125	90	118	104	153
OTU10378	123	113	93	43	119	87	70	147	78	133	99	128	89	107	87	68	101	122	97	96	114	81	74	83	80	102	97	97	88	104	174	185	133	96	99	82
OTU10379	78	71	72	50	146	88	80	120	86	106	98	114	122	187	116	109	106	150	64	81	88	73	66	84	95	141	131	125	86	122	111	137	116	62	74	63
OTU1038	966	804	843	402	1423	773	946	1869	1080	1559	941	1370	1438	1605	1137	1231	1773	2278	807	702	777	597	608	577	1412	1478	1535	1043	870	842	1554	1971	1450	870	744	686
OTU10380	108	68	103	60	114	77	72	76	108	98	80	100	140	171	152	110	81	110	91	78	84	102	104	101	93	112	98	109	98	98	115	123	86	73	82	75
OTU10381	117	98	86	86	128	109	114	101	103	84	76	106	79	130	91	78	99	109	86	98	109	98	105	101	118	118	105	111	108	128	86	93	79	84	81	70
OTU10382	205	152	70	42	71	48	32	73	40	153	122	140	51	38	50	116	94	84	134	287	243	83	105	143	44	67	65	30	37	24	175	264	174	63	48	79
OTU10383	73	84	77	47	138	102	59	117	132	110	72	112	139	174	128	93	140	148	77	40	50	40	39	42	127	120	125	220	183	178	93	106	81	66	55	68
OTU10384	142	103	98	87	114	83	101	117	104	73	64	74	105	86	99	109	134	146	100	65	88	89	89	92	107	140	129	76	49	60	75	119	73	82	97	93
OTU10385	75	63	66	105	138	109	102	97	147	63	73	66	126	168	127	133	115	122	63	66	68	65	72	47	115	149	145	132	111	106	57	65	56	82	78	60
OTU10386	126	135	90	85	114	121	96	88	107	62	76	87	73	91	105	78	85	112	78	68	72	113	143	125	91	118	113	93	83	82	76	87	57	76	65	88
OTU10387	96	67	63	67	125	115	94	112	144	52	65	78	109	175	132	144	91	159	70	60	68	60	60	71	121	143	141	116	80	111	50	64	46	79	93	73
OTU10388	121	97	84	50	115	91	82	139	89	165	116	105	102	101	83	95	99	167	84	76	105	77	81	69	99	106	107	96	96	94	129	168	120	81	69	72
OTU10389	107	86	116	89	114	81	109	162	109	101	96	128	82	108	89	86	109	114	82	72	94	85	99	112	84	133	134	84	76	70	91	100	97	85	106	81
OTU1039	1458	1166	1036	523	1424	516	1003	1627	707	2372	1457	2086	545	593	470	796	1026	1511	1101	979	1239	820	913	881	666	1334	1068	756	554	574	2268	3151	2129	1190	982	1066
OTU10390	97	97	89	78	110	89	95	99	105	112	109	122	90	121	97	69	66	105	81	88	103	76	97	85	108	126	109	122	83	100	114	126	83	95	94	88
OTU10391	104	105	87	86	123	129	93	94	125	78	83	104	90	117	112	79	102	104	87	86	74	105	97	103	95	103	97	146	109	114	86	88	72	108	78	72
OTU10392	104	79	81	83	136	85	101	131	100	113	104	116	91	124	98	69	93	92	82	79	84	89	106	91	70	108	90	119	95	125	108	120	116	100	93	78
OTU10393	108	78	85	62	148	77	99	137	96	121	94	115	91	111	73	86	109	137	95	73	74	94	90	71	85	128	117	147	122	114	128	152	79	94	81	71
OTU10394	121	125	94	63	112	103	86	113	123	91	79	89	118	116	103	109	114	136	94	78	82	72	76	82	106	96	121	129	77	103	80	91	82	100	95	73
OTU10395	89	77	74	52	130	93	89	117	126	62	67	78	114	135	125	193	129	154	68	52	69	96	69	64	118	121	132	89	89	113	88	107	69	74	104	58
OTU10396	106	81	72	56	129	77	67	132	76	145	105	135	70	95	56	89	97	133	112	111	93	72	87	97	74	140	107	96	80	100	138	184	139	104	83	76
OTU10397	105	103	88	84	94	121	79	105	140	100	87	106	70	129	107	67	94	91	86	59	94	71	113	97	112	117	117	135	136	134	93	108	69	106	77	54
OTU10398	118	104	81	86	136	111	167	130	104	96	87	117	75	70	68	71	85	79	84	94	108	106	102	94	95	118	100	106	91	104	98	114	100	84	90	80
OTU10399	127	84	92	82	135	88	118	104	133	90	95	126	84	95	96	122	107	119	86	60	93	98	77	65	100	121	111	95	68	85	104	137	80	103	87	75
OTU104	6819	4523	6255	8253	13245	11984	8286	9444	9925	4205	3996	4244	13501	13793	12160	16216	16339	18158	7256	5317	5424	3542	4285	4066	11149	16224	13694	8933	8243	7646	8419	8685	6612	5797	6192	5469
OTU1040	967	969	737	1009	1399	1387	1362	1090	1153	838	826	1088	1155	1389	1118	807	910	1057	864	823	713	775	994	989	1141	1247	1363	1735	1429	1715	773	836	731	1159	995	817
OTU10400	139	140	102	91	132	76	81	76	90	113	110	141	62	77	61	124	110	135	108	101	126	111	122	102	63	107	79	64	51	57	96	126	108	89	99	90
OTU10402	101	105	88	80	101	114	107	88	92	116	112	147	71	89	93	68	84	89	80	83	61	82	81	90	78	100	89	144	124	119	100	113	75	112	90	100
OTU10403	121	86	94	75	147	100	97	95	107	121	85	144	89	115	98	99	100	93	85	83	97	76	98	88	79	125	114	92	88	93	122	127	102	81	80	89
OTU10404	71	81	97	244	397	106	133	47	108	135	107	150	53	94	78	76	87	96	70	95	142	68	76	45	87	243	117	18	14	25	101	74	78	44	39	21
OTU10405	102	78	72	69	149	143	83	82	146	88	76	109	102	155	126	102	77	97	72	68	80	77	70	76	123	142	126	97	85	126	73	90	61	92	102	53
OTU10406	108	86	76	97	134	103	84	84	120	109	93	114	107	129	120	95	80	106	95	94	86	85	93	83	102	121	117	105	95	100	97	126	67	83	74	69
OTU10407	112	86	77	75	138	97	106	84	98	85	78	115	99	112	88	111	82	90	96	71	74	87	125	94	93	126	112	115	108	94	102	117	98	101	88	102
OTU10408	114	82	83	85	121	79	91	102	91	94	87	109	107	96	91	88	103	122	89	105	95	78	92	97	115	111	101	120	104	124	97	139	88	76	100	73
OTU10409	96	62	91	76	152	82	88	86	90	90	97	103	110	109	96	92	85	102	73	103	120	119	121	86	88	125	113	103	96	93	97	139	102	90	85	73
OTU1041	865	699	717	427	1278	1038	811	1435	948	1206	831	1067	1936	1342	1429	921	1097	1577	984	652	722	546	643	619	870	1246	1209	2900	2128	2166	1315	1632	1166	879	810	627
OTU10410	68	89	48	148	110	344	142	95	89	34	39	64	89	128	98	48	82	87	137	46	43	29	36	40	124	117	138	126	98	119	42	53	52	139	76	33
OTU10411	58	77	65	99	74	175	190	226	145	39	44	56	73	100	99	45	61	102	79	56	22	56	64	51	120	72	132	244	196	252	29	40	40	149	89	49
OTU10412	78	84	75	72	155	80	97	131	84	146	104	117	110	107	101	89	105	155	78	78	93	70	85	60	100	115	110	137	113	114	126	134	95	94	104	60
OTU10413	80	61	67	82	170	109	99	100	140	45	53	62	85	128	158	234	141	153	65	48	64	83	88	43	137	152	144	87	62	92	77	79	57	50	73	48
OTU10414	140	117	86	65	124	96	70	92	112	88	103	90	106	106	105	90	112	110	86	83	90	85	104	101	92	113	108	91	100	87	117	133	107	84	91	77
OTU10415	111	95	90	87	138	96	103	96	90	95	99	118	62	88	90	80	124	112	99	126	112	97	114	87	87	123	112	112	64	97	87	146	93	82	82	88
OTU10416	82	76	55	47	109	73	75	119	73	132	87	91	116	149	136	95	100	160	68	88	76	63	66	55	93	118	110	229	150	147	122	160	96	82	84	78
OTU10417	81	50	124	53	106	45	59	54	78	48	56	54	50	43	151	467	179	280	37	56	87	84	66	44	75	356	154	34	24	27	92	110	65	49	83	42
OTU10418	51	49	44	98	250	191	233	129	235	59	40	54	70	199	141	85	101	71	42	42	35	44	50	37	351	219	155	49	34	46	66	52	47	63	58	42
OTU10419	134	122	103	57	103	89	88	146	94	85	106	103	71	103	91	111	102	115	85	73	77	90	111	132	75	93	103	74	77	70	114	126	95	87	96	91
OTU1042	628	535	758	431	1163	2381	788	1387	2591	421	378	456	1567	2910	2245	630	742	772	997	498	404	395	505	479	1946	1780	1607	2284	2168	2011	435	640	389	581	1020	370
OTU10420	147	138	93	91	103	83	61	107	92	90	110	121	70	79	90	86	83	105	98	114	122	93	104	89	78	110	106	82	64	70	96	128	89	96	96	109
OTU10421	51	55	43	75	68	185	166	104	90	39	39	51	139	132	110	33	53	69	69	31	20	12	30	24	109	77	139	394	329	446	40	43	28	87	52	37
OTU10422	70	57	74	76	141	149	174	124	173	62	53	82	121	154	102	111	120	128	73	63	63	54	73	59	138	154	131	100	89	92	52	68	58	110	78	39
OTU10423	95	87	92	85	134	71	103	120	89	104	93	95	94	122	100	83	92	136	84	91	100	88	103	87	95	106	107	103	99	96	89	124	113	80	74	87
OTU10424	90	84	81	93	124	119	121	95	121	68	94	98	96	111	88	91	102	110	92	70	80	76	92	78	131	123	120	136	102	127	90	81	69	90	75	71
OTU10425	51	67	62	71	95	115	143	157	161	54	49	52	120	173	139	73	105	134	64	55	63	60	64	61	150	139	146	143	133	167	56	44	39	108	70	52
OTU10426	84	62	55	58	132	103	67	99	164	64	63	72	141	144	123	272	215	247	78	53	65	65	64	51	141	147	178	60	44	46	76	114	76	40	38	59
OTU10427	134	89	89	88	117	120	96	98	85	103	79	95	100	132	99	80	85	99	85	101	88	63	84	100	110	112	120	122	122	124	85	99	76	84	91	91
OTU10428	106	99	85	76	129	78	133	87	86	124	112	151	78	123	75	78	90	107	81	101	112	117	113	87	87	112	101	107	78	112	95	117	100	87	77	73
OTU10429	157	113	87	84	122	55	65	82	97	115	100	105	89	80	91	118	86	137	79	90	121	131	112	104	70	90	94	95	71	90	91	106	90	102	98	110
OTU1043	1330	1099	1036	809	1158	844	827	1030	949	1557	1361	1967	768	978	842	986	919	1010	960	938	1021	1116	1260	1375	868	1136	1103	1023	860	910	1402	1775	1213	842	977	935
OTU10430	89	70	60	92	120	122	147	101	164	62	45	70	105	143	156	156	150	181	65	63	62	60	75	52	125	169	149	79	72	81	60	67	55	59	69	54
OTU10431	103	78	92	95	138	74	65	107	96	80	82	84	196	145	205	102	76	104	76	91	99	59	68	78	120	126	136	91	66	89	91	132	88	43	63	66
OTU10432	108	76	69	72	112	75	93	107	86	114	67	101	102	108	91	109	116	166	85	94	83	75	73	89	80	109	106	161	149	196	115	128	87	72	75	73
OTU10433	182	168	93	95	121	42	62	58	52	116	94	114	39	47	47	216	80	102	105	114	152	127	199	157	48	102	93	54	40	46	103	142	63	74	75	90
OTU10434	120	133	118	65	112	74	85	102	80	123	91	167	58	73	72	115	132	143	90	96	112	99	106	100	76	126	96	70	51	44	133	135	113	75	79	65
OTU10435	102	97	80	88	130	102	110	76	110	85	62	114	109	127	110	85	97	82	83	97	87	97	99	97	90	102	91	135	96	148	80	90	67	103	105	68
OTU10436	94	85	89	64	124	77	87	97	87	110	97	102	88	93	85	88	77	111	87	102	83	105	110	94	93	119	90	134	110	115	138	124	109	106	102	92
OTU10437	110	80	92	77	107	82	79	77	95	116	88	141	82	102	98	98	94	103	91	89	104	80	108	95	108	154	128	85	82	72	140	118	122	76	93	82
OTU10438	107	97	86	93	129	114	156	101	142	82	88	106	78	125	101	97	111	132	76	68	80	84	79	76	120	115	116	85	62	79	87	100	73	89	85	87
OTU10439	139	108	98	74	120	86	73	117	108	76	64	92	102	88	96	161	130	165	109	108	95	80	102	73	87	133	107	108	80	107	78	104	79	89	86	82
OTU1044	923	736	1050	997	1875	1123	937	1310	1671	603	607	740	1091	1443	1381	1862	1548	2137	765	623	646	597	709	678	1549	1987	1708	956	920	885	738	918	674	849	1130	663
OTU10440	71	173	98	130	211	107	305	111	82	32	56	55	49	69	62	48	70	115	92	133	54	30	46	49	85	125	104	186	150	204	77	53	93	189	76	45
OTU10441	63	74	73	79	127	68	115	120	65	120	95	104	59	79	60	63	74	86	59	72	519	70	78	62	73	113	96	103	89	94	90	82	86	87	70	70
OTU10442	83	65	66	66	112	129	84	108	141	69	60	70	115	159	130	114	123	117	65	68	65	67	78	71	124	150	120	151	123	138	56	80	57	73	82	63
OTU10443	116	79	107	61	117	98	89	122	112	116	97	111	108	136	97	91	81	97	84	76	92	76	82	105	93	108	128	136	98	86	117	105	95	70	85	72
OTU10444	115	86	79	54	126	58	89	116	78	135	77	139	88	126	73	62	76	116	93	91	119	67	86	91	80	114	99	138	89	106	159	189	136	93	86	82
OTU10445	109	89	75	82	136	110	87	124	107	78	59	92	84	117	113	98	92	105	82	98	103	84	85	85	105	106	99	170	121	114	78	68	73	98	97	70
OTU10446	120	96	79	66	114	98	84	90	114	96	108	121	78	124	87	89	90	113	89	89	97	82	105	101	86	111	111	116	76	98	109	130	90	78	84	88
OTU10447	81	85	79	83	118	99	151	99	119	91	76	89	87	137	101	91	89	108	87	80	86	85	94	86	104	109	105	149	112	107	75	103	68	104	116	75
OTU10448	94	93	80	87	129	107	119	79	95	103	105	131	84	98	95	65	84	101	99	86	97	98	97	91	83	118	95	111	85	102	98	115	107	106	107	83
OTU10449	91	86	68	90	150	98	127	89	98	87	67	128	94	124	108	80	91	97	94	79	78	58	73	80	91	143	123	129	105	126	97	106	73	105	84	67
OTU1045	1240	1059	986	1082	1523	1340	1030	992	1406	605	851	999	1103	1437	1158	981	1011	1189	973	1039	939	852	955	954	1084	1360	1283	1257	1073	1164	768	974	737	1203	1034	918
OTU10451	112	93	81	84	126	108	204	104	97	72	66	84	82	87	97	83	96	117	85	96	86	88	105	100	85	125	93	100	71	85	80	98	83	87	104	79
OTU10452	119	98	80	93	159	110	132	70	96	85	102	117	81	110	100	70	76	95	79	88	106	74	88	84	95	100	89	122	118	143	91	100	78	105	103	93
OTU10453	125	96	77	96	125	110	85	99	111	97	100	116	86	127	94	105	86	118	88	93	104	72	68	88	105	127	93	107	99	92	96	117	81	87	98	71
OTU10454	100	71	86	60	122	119	83	87	141	76	75	96	103	149	116	98	88	115	70	72	82	93	107	74	114	120	123	116	108	122	84	94	67	79	89	74
OTU10455	121	128	93	106	119	91	77	86	94	68	98	116	78	99	80	112	109	111	85	96	90	80	113	91	98	125	116	88	79	70	90	98	97	127	95	71
OTU10456	105	101	102	83	108	118	101	77	101	98	72	101	102	125	111	80	72	108	81	84	87	88	96	105	120	122	104	97	82	86	103	98	80	89	97	83
OTU10457	120	95	88	75	125	114	86	129	99	82	79	101	91	77	96	82	105	112	104	66	69	74	83	94	87	128	131	122	84	90	84	124	80	90	96	83
OTU10458	157	136	82	77	88	83	79	102	67	71	90	101	76	155	84	102	104	109	102	103	98	117	161	130	83	117	92	84	74	81	82	99	92	83	71	78
OTU10459	62	48	71	193	274	82	77	63	55	143	81	121	34	48	51	181	156	178	69	56	108	101	64	45	80	162	140	41	32	30	198	196	94	29	67	34
OTU10460	86	64	66	86	160	100	72	142	133	69	49	73	109	126	118	237	155	153	57	55	81	102	67	48	112	147	122	82	58	77	74	77	67	70	71	59
OTU10461	94	96	89	65	148	105	86	108	105	81	81	95	98	107	110	85	96	98	87	84	76	75	80	99	103	112	106	125	124	142	76	73	73	106	85	68
OTU10462	95	90	81	61	98	105	111	111	105	76	71	85	107	143	125	117	91	125	84	74	69	58	68	78	122	139	115	120	83	121	77	97	57	111	102	56
OTU10463	103	108	77	69	134	109	109	96	110	68	73	79	90	117	109	79	78	106	71	87	105	95	98	90	87	121	119	148	119	129	77	94	74	100	85	73
OTU10464	94	59	91	71	114	113	97	92	135	66	95	103	113	140	107	96	97	126	89	84	82	77	97	73	108	127	116	131	108	116	78	84	80	90	85	68
OTU10466	95	79	71	73	145	94	98	100	122	90	99	99	104	127	81	103	98	124	78	79	60	77	69	86	117	133	132	91	90	91	97	121	76	98	92	68
OTU10467	88	61	66	94	133	117	89	91	166	73	73	85	118	177	146	120	110	120	70	48	77	66	77	46	157	130	131	123	89	112	69	56	53	74	83	43
OTU10468	126	92	90	80	115	102	76	94	107	63	83	115	74	121	99	97	95	117	95	105	88	73	126	85	107	101	102	102	88	104	90	131	96	66	85	79
OTU1047	1447	1280	1312	857	1610	976	1020	1484	1123	742	738	827	902	970	955	1711	1620	1969	1141	941	952	777	971	999	1065	1621	1599	694	546	604	948	1379	942	816	964	900
OTU10470	144	116	97	84	105	89	85	123	106	100	83	111	74	118	99	93	85	111	106	86	99	72	98	90	100	114	128	102	72	92	75	142	86	71	96	88
OTU10471	99	70	80	68	107	142	119	75	91	90	75	116	105	130	92	53	74	89	74	79	60	58	101	71	88	95	88	179	154	142	78	77	76	99	90	71
OTU10472	105	89	94	88	139	107	83	93	120	73	72	103	106	117	110	112	109	119	80	100	83	85	91	72	101	141	117	97	99	87	100	111	82	81	85	87
OTU10473	110	114	89	82	123	97	69	100	104	73	92	88	129	133	115	105	104	100	85	92	121	75	91	112	97	114	108	91	65	85	86	117	88	73	84	83
OTU10474	90	65	76	78	104	109	80	87	114	97	78	88	106	143	114	106	83	129	76	72	73	70	98	79	119	124	115	123	114	113	82	80	80	91	84	66
OTU10475	92	96	85	54	140	70	95	160	84	152	100	132	106	104	76	70	101	147	98	76	95	82	67	76	90	126	123	110	78	79	147	173	136	89	67	71
OTU10476	105	92	83	57	132	74	88	144	84	115	111	134	75	87	88	92	74	172	80	93	89	76	89	80	75	113	95	124	96	90	146	182	131	108	82	75
OTU10477	104	96	79	76	115	126	108	118	142	50	59	84	110	147	137	135	152	155	83	67	72	61	52	74	111	154	128	90	70	88	61	61	59	96	73	59
OTU1048	1290	1114	865	1184	1590	776	942	942	949	1000	963	1221	668	649	682	2158	1585	1596	976	1216	1485	1671	1594	1096	830	1428	1219	610	483	582	816	1105	851	790	861	927
OTU10480	122	99	97	82	121	86	92	77	89	113	79	135	75	78	56	92	108	114	116	94	89	182	125	90	78	116	86	77	74	88	90	100	86	110	105	90
OTU10481	82	62	96	86	104	116	117	130	115	79	89	101	110	133	113	105	118	129	84	70	85	71	95	63	104	109	117	104	89	102	75	94	72	92	76	65
OTU10482	106	94	94	65	120	111	108	79	102	118	101	151	88	108	90	58	74	85	87	65	84	73	93	82	94	102	103	122	114	119	99	86	86	106	98	71
OTU10483	71	89	66	56	135	117	114	77	79	59	73	106	93	148	106	75	71	92	87	91	74	78	90	81	90	115	103	183	144	161	73	105	82	111	96	68
OTU10484	97	95	80	66	128	110	75	95	143	57	87	84	94	128	130	125	92	89	68	54	50	66	91	80	123	156	120	135	118	115	95	95	86	91	77	51
OTU10485	138	103	88	78	121	81	80	97	100	86	85	94	109	119	96	99	111	115	106	72	84	93	121	106	77	129	87	101	78	71	92	147	90	61	75	94
OTU10486	121	113	96	63	113	79	84	129	95	106	88	106	89	94	78	94	115	104	80	88	70	109	111	116	82	112	110	89	78	79	119	127	93	68	95	86
OTU10487	121	88	87	63	108	66	65	105	79	145	109	146	79	79	81	84	112	141	113	93	102	66	69	82	88	119	113	100	86	97	157	193	133	83	80	72
OTU10488	112	99	97	108	158	86	153	96	93	79	99	103	74	88	83	92	79	101	77	91	78	63	95	95	103	118	118	100	75	88	109	73	97	106	83	75
OTU10489	98	100	67	65	108	71	83	114	76	166	113	140	75	89	89	85	85	147	90	99	100	69	74	89	83	124	106	105	111	81	150	164	120	101	95	76
OTU1049	1245	1095	921	521	1402	559	915	1543	633	2136	1307	1919	756	693	628	793	1067	1652	1075	1130	1407	916	996	869	666	1238	1037	900	697	720	2122	2759	1940	1035	950	961
OTU10490	95	99	89	78	122	98	80	109	108	100	61	92	131	179	140	91	81	125	79	67	78	78	97	80	110	116	113	111	90	96	88	118	79	85	79	62
OTU10491	99	87	103	64	109	68	79	116	93	134	106	127	88	102	97	98	95	112	106	97	122	71	75	60	93	110	96	111	90	99	144	166	121	84	88	72
OTU10492	92	74	50	55	165	80	97	136	86	58	61	69	198	123	131	164	176	157	76	95	121	48	74	58	113	127	137	113	95	82	111	125	66	58	51	48
OTU10494	119	121	91	54	106	91	75	103	111	101	114	116	75	112	98	74	78	100	77	78	87	83	82	95	86	110	95	114	94	121	99	131	92	91	118	76
OTU10495	115	102	79	68	91	90	66	94	118	104	105	116	96	111	99	110	96	120	88	79	88	99	101	106	99	99	108	135	98	87	100	101	78	91	94	68
OTU10496	96	114	82	60	129	85	82	82	116	118	99	145	78	88	86	100	96	118	80	89	90	86	105	98	80	127	94	73	69	81	119	120	84	120	86	83
OTU10497	86	70	84	75	146	120	96	82	117	58	68	106	114	134	110	98	91	119	84	74	74	67	89	67	91	103	126	134	118	116	83	83	76	103	91	65
OTU10498	107	116	108	79	114	85	92	128	85	101	85	111	67	59	79	77	92	82	107	65	75	114	132	101	65	116	111	80	83	94	102	121	83	109	88	83
OTU10499	105	95	97	64	110	81	91	101	124	124	113	93	102	136	78	82	103	116	78	72	102	96	92	85	83	107	116	95	87	96	92	138	87	88	87	81
OTU105	3425	3171	3020	8215	17174	9017	13588	9946	10953	2267	2386	3041	14453	10559	11626	20398	28117	39294	5277	3382	3078	3334	3828	3161	14372	19234	19382	2736	2151	2441	2524	3021	2382	4269	4404	3676
OTU1050	1182	1179	969	631	1128	1295	841	1185	1462	844	894	924	1232	1585	1246	670	907	1020	1170	838	830	723	928	951	1087	1213	1347	1540	1333	1392	886	1131	819	1003	1032	845
OTU10500	97	95	79	98	133	92	77	93	103	81	87	87	92	102	111	107	115	121	79	83	81	79	89	87	107	133	128	116	109	112	81	109	87	106	87	80
OTU10501	108	81	89	70	136	90	82	86	116	109	96	106	72	76	78	186	130	131	77	64	83	76	90	92	116	143	118	92	60	59	95	101	81	70	100	81
OTU10502	107	93	93	57	121	70	82	100	82	137	114	141	84	88	79	77	105	130	89	124	116	65	80	82	79	123	109	107	79	88	150	180	134	93	98	65
OTU10503	79	59	67	87	130	115	77	94	135	60	64	99	104	139	121	125	120	109	59	59	72	100	74	74	143	177	127	93	76	94	49	61	52	84	90	55
OTU10504	96	96	78	73	119	125	105	108	92	94	93	104	106	117	118	78	95	96	87	73	75	78	91	70	86	120	119	116	102	123	100	87	87	106	94	65
OTU10505	104	93	74	64	133	105	96	127	92	117	82	125	90	116	86	96	116	110	84	72	93	64	79	75	92	112	90	108	116	111	93	125	122	83	90	73
OTU10506	112	101	94	60	119	84	61	112	90	123	90	104	86	111	109	109	97	114	102	98	112	85	94	74	116	148	143	83	68	79	91	99	82	62	85	83
OTU10508	103	125	92	100	118	80	108	118	126	98	85	113	93	88	88	152	101	150	88	77	87	63	89	79	94	165	120	77	64	62	93	100	81	85	95	56
OTU1051	1240	924	1166	868	2442	956	812	1072	1315	659	769	781	861	1315	945	1353	1108	1259	910	934	1056	1133	1563	1361	1174	1486	1389	697	514	581	889	1109	1019	652	1166	1248
OTU10510	117	92	102	90	123	69	65	81	97	93	77	96	132	117	117	117	100	145	86	84	96	68	96	90	92	147	115	103	73	82	103	114	94	66	93	63
OTU10511	99	78	104	76	112	85	86	116	102	127	86	140	94	115	94	107	91	109	102	82	96	84	76	103	109	108	93	84	96	97	126	142	115	65	75	70
OTU10512	97	63	62	80	131	98	80	81	79	86	77	89	146	115	124	88	89	121	85	85	79	77	78	72	91	141	108	153	105	133	76	105	94	99	90	72
OTU10513	88	72	82	71	102	110	76	102	128	118	102	105	129	138	94	83	84	112	85	85	95	63	71	95	104	121	101	115	95	100	102	124	74	78	71	68
OTU10514	96	74	78	67	102	99	83	128	150	74	63	101	84	159	136	114	130	211	73	86	69	73	84	67	96	130	135	69	63	75	59	86	63	61	62	57
OTU10515	131	105	99	71	128	82	108	124	102	78	104	109	101	108	78	104	114	109	86	75	79	81	108	82	97	134	120	84	85	81	87	120	86	83	95	71
OTU10516	97	92	102	81	123	77	107	119	108	53	75	93	83	86	72	96	99	96	85	107	77	102	96	75	91	114	127	132	97	120	79	99	60	99	93	91
OTU10517	123	127	105	74	144	47	75	102	67	146	127	163	60	70	88	113	99	95	101	97	126	91	114	105	67	111	79	61	40	44	155	180	112	77	84	77
OTU10518	105	105	78	76	124	71	73	168	129	95	105	120	99	128	116	94	110	132	90	84	94	74	86	79	82	109	110	110	83	60	95	121	82	67	74	78
OTU10519	113	84	90	71	127	81	95	110	83	91	90	101	82	99	98	93	99	101	83	94	104	82	79	86	95	103	109	106	104	113	113	151	119	116	92	85
OTU1052	2089	1713	1010	1398	1994	764	935	1191	887	437	529	623	910	341	574	2319	1990	2223	1135	1027	1109	1005	1426	1203	986	1494	1759	273	195	222	609	890	566	543	622	916
OTU10520	99	78	93	76	127	87	74	83	122	94	101	116	89	106	90	97	105	129	92	69	123	89	119	91	100	139	95	110	82	83	77	149	99	57	80	85
OTU10521	124	95	93	64	99	90	90	112	117	91	93	100	95	121	87	94	85	105	77	80	89	77	114	94	89	129	93	90	90	90	94	100	93	101	110	119
OTU10523	99	88	72	61	108	84	84	139	78	141	109	122	81	92	72	97	101	123	83	108	93	75	81	79	88	113	102	110	90	103	125	165	120	111	93	94
OTU10524	111	103	97	51	124	56	87	153	67	166	119	162	61	61	64	73	103	129	96	89	124	69	83	80	73	105	109	96	63	60	168	274	138	87	77	84
OTU10525	102	65	75	79	127	98	88	83	109	99	72	111	115	120	108	88	111	110	83	94	107	77	98	78	87	123	111	117	117	111	87	89	88	90	95	74
OTU10526	113	78	75	74	146	79	93	82	107	106	98	126	91	96	88	88	92	103	77	85	75	95	100	104	93	105	95	124	96	114	101	116	92	105	103	63
OTU10527	92	84	60	45	104	83	70	137	93	120	87	145	109	129	96	87	105	138	92	75	91	82	69	74	92	97	109	134	112	93	120	154	119	94	72	84
OTU10528	115	93	78	76	138	80	89	101	100	103	104	130	56	100	87	99	99	108	93	86	121	109	90	94	83	116	97	60	73	87	105	142	103	92	91	92
OTU10529	82	103	79	89	115	95	78	106	113	112	89	117	92	116	90	87	76	131	77	75	75	71	92	63	101	124	87	127	111	122	94	103	86	119	68	87
OTU1053	1082	931	835	775	1302	1110	923	1142	1377	847	675	852	1840	1606	1462	1195	1335	1576	894	714	760	631	806	769	1200	1448	1517	1358	930	959	807	1019	779	756	744	661
OTU10530	132	121	110	96	119	76	60	92	96	94	59	124	53	71	81	96	91	110	87	90	120	108	112	93	81	116	97	107	69	79	111	132	85	101	111	90
OTU10531	136	103	103	57	115	108	73	108	110	91	78	108	99	112	84	88	89	85	95	77	81	92	103	91	84	118	95	119	92	98	87	113	88	106	97	85
OTU10532	95	91	70	86	124	100	84	84	128	112	78	135	70	121	105	95	82	94	107	75	115	80	82	89	93	104	83	138	114	118	85	88	92	107	78	57
OTU10534	93	93	86	98	122	100	106	94	93	95	81	100	90	122	85	70	77	81	76	99	76	96	112	76	92	105	111	154	116	139	88	83	67	94	82	71
OTU10535	112	110	99	55	93	71	88	126	74	110	84	130	95	94	92	71	110	139	81	78	91	69	67	75	66	124	126	136	113	89	114	148	141	111	76	83
OTU10536	90	106	84	53	131	101	104	145	87	113	93	110	95	122	98	65	102	113	76	91	83	66	70	74	76	133	105	114	99	121	114	150	108	94	89	73
OTU10537	108	85	98	64	113	97	94	93	109	74	57	96	92	131	129	96	99	106	86	80	77	75	92	67	97	124	113	132	105	135	80	112	83	86	85	68
OTU10539	58	71	74	70	126	120	101	70	101	38	56	61	106	147	120	43	66	86	60	74	35	75	61	64	107	108	91	284	197	223	49	51	54	136	84	54
OTU1054	2593	1823	1476	506	512	301	253	302	312	1049	1530	1357	213	250	291	535	456	426	732	680	663	1317	1516	2332	294	450	382	315	300	303	934	1257	1075	703	769	1974
OTU10540	138	94	88	72	114	120	76	110	92	89	69	116	102	105	84	83	95	99	91	81	102	71	94	87	80	123	98	146	110	101	88	107	96	96	68	68
OTU10541	127	97	63	95	139	78	91	57	84	140	113	141	71	75	78	134	107	106	85	90	122	116	130	127	75	94	93	66	53	79	115	132	91	71	72	83
OTU10542	105	94	81	88	135	63	59	95	82	102	89	110	76	89	103	105	128	108	87	116	91	91	100	141	73	135	112	74	65	45	105	113	92	74	101	99
OTU10543	117	103	91	92	150	92	77	102	94	105	77	108	94	125	90	99	84	104	83	86	105	99	112	104	87	107	84	112	96	108	81	133	93	72	79	60
OTU10544	89	84	63	76	135	92	99	96	104	119	88	140	85	103	89	79	88	118	95	106	65	55	73	75	100	115	120	113	101	125	119	135	111	92	78	59
OTU10545	82	58	52	76	137	142	88	100	155	41	47	58	115	155	129	139	120	129	72	37	53	74	70	61	149	145	150	131	75	123	56	58	48	72	87	51
OTU10546	103	93	73	59	131	112	90	90	122	89	90	104	84	109	94	107	92	112	85	57	81	84	98	85	111	124	106	133	110	112	70	108	72	74	85	80
OTU10547	111	92	84	78	127	112	78	87	92	103	92	112	84	110	88	82	102	88	102	75	106	84	100	77	106	123	90	106	84	119	118	127	82	82	86	77
OTU10548	118	108	62	78	115	84	87	95	83	115	92	139	67	99	81	91	91	102	89	100	121	106	125	78	88	118	115	88	76	101	97	140	79	85	88	65
OTU10549	101	78	80	33	110	88	102	146	81	119	81	129	112	119	112	96	94	137	78	84	95	63	84	72	103	116	96	104	95	103	142	138	104	72	85	70
OTU1055	595	390	704	506	2277	1277	859	1215	2038	344	395	393	973	1343	1278	3192	2088	2302	581	537	448	1067	389	413	1697	2084	1690	782	572	712	564	673	453	487	879	375
OTU10552	98	90	64	102	118	117	109	88	85	51	62	85	82	103	91	71	88	97	90	82	89	86	124	98	87	96	107	162	114	163	73	86	72	97	84	71
OTU10553	86	91	73	43	100	76	73	141	96	112	73	101	119	142	101	117	138	184	83	70	87	51	71	51	102	137	114	118	101	107	125	157	119	80	79	75
OTU10554	120	106	84	103	150	96	90	82	98	79	82	125	76	93	86	116	104	128	82	103	102	90	102	82	115	112	127	79	56	75	75	127	88	79	98	87
OTU10555	88	75	89	55	133	89	94	150	95	100	90	125	92	124	98	110	117	156	65	88	97	76	88	70	76	131	101	106	88	92	111	156	95	92	75	68
OTU10556	121	102	83	75	108	119	88	92	104	96	92	105	100	128	97	92	97	104	97	86	90	74	86	85	88	104	117	114	95	105	108	117	82	75	84	63
OTU10557	106	96	91	85	97	77	83	83	90	104	79	113	104	103	82	111	82	91	83	89	99	109	108	83	77	110	98	122	91	100	159	130	86	91	88	71
OTU10558	168	127	112	78	113	65	53	79	70	115	95	101	67	97	120	90	82	95	78	121	134	90	100	108	70	123	89	64	47	33	130	157	104	65	94	101
OTU10559	126	88	115	87	137	79	80	89	117	104	92	101	79	117	113	113	106	103	72	73	72	61	75	99	96	124	92	101	84	103	107	126	105	123	86	75
OTU1056	732	719	877	598	1261	1381	1100	1259	1677	423	446	482	1378	2063	1724	953	853	1187	930	561	464	428	532	556	1344	1608	1388	1661	1547	1998	506	699	587	1812	1313	483
OTU10560	78	75	67	61	125	84	73	144	82	118	86	116	128	158	122	82	118	131	77	59	94	62	62	55	82	109	124	135	113	132	121	172	108	80	58	66
OTU10561	77	76	63	77	117	155	98	115	116	96	83	97	85	121	109	101	99	127	96	72	62	68	64	60	110	134	117	128	127	136	69	88	63	90	73	66
OTU10562	159	132	109	85	117	59	73	88	67	130	116	180	55	65	53	82	84	108	98	89	145	120	135	117	63	106	62	50	49	44	134	174	126	58	72	95
OTU10563	28	26	15	73	93	169	85	63	93	21	16	21	211	373	226	44	105	116	33	31	27	27	22	33	136	86	166	246	225	194	27	26	19	57	42	23
OTU10564	114	77	79	60	134	131	74	117	135	78	64	101	101	121	118	86	90	114	73	66	95	78	94	77	124	105	106	127	91	122	65	91	49	99	81	56
OTU10565	97	107	90	65	119	90	77	97	116	62	83	97	79	98	106	92	90	122	90	87	65	89	86	75	93	137	113	90	90	110	81	116	87	91	96	78
OTU10566	88	102	75	79	132	115	118	109	105	89	96	89	97	94	94	100	78	99	84	78	99	70	68	75	99	109	102	144	107	116	86	88	74	94	103	98
OTU10567	109	77	73	50	118	89	74	118	93	118	104	109	105	120	112	84	96	116	96	69	84	63	67	57	100	121	102	133	129	95	105	169	102	87	85	75
OTU10568	74	61	68	50	133	105	68	95	132	47	71	69	104	120	208	178	113	161	53	57	74	116	59	57	150	160	161	90	72	85	70	74	46	38	70	60
OTU10569	131	119	88	89	116	105	111	83	91	70	78	89	68	106	59	70	80	97	85	106	80	112	144	91	74	94	108	144	96	122	64	82	72	111	95	85
OTU1057	1194	1000	883	478	1422	643	1412	2101	834	1683	1193	1568	829	849	873	923	1215	1933	948	929	1189	788	780	763	851	1501	1291	1008	792	735	1679	2128	1540	1071	821	851
OTU10570	96	87	84	85	131	106	91	96	86	101	96	125	89	116	91	83	69	99	92	77	91	75	94	90	89	117	118	111	103	93	109	109	82	93	98	76
OTU10571	84	77	66	88	131	113	120	91	118	82	89	99	117	106	98	88	97	121	53	79	80	103	90	92	113	134	109	94	82	103	102	88	76	79	90	80
OTU10572	68	61	69	46	118	124	66	175	128	82	81	87	123	187	142	117	98	131	75	60	65	46	59	53	127	130	131	122	125	83	104	138	92	70	64	49
OTU10573	76	72	80	98	140	116	152	85	114	72	81	88	102	130	110	79	85	104	89	67	62	71	66	79	118	140	117	97	86	131	77	85	73	102	86	62
OTU10574	75	65	59	30	87	83	78	134	95	82	67	86	190	258	196	95	100	148	49	59	63	36	54	49	104	123	117	206	130	152	81	130	82	77	53	41
OTU10575	128	102	76	54	120	60	90	118	77	167	101	159	71	88	85	110	95	147	84	65	114	62	74	68	92	135	96	83	78	81	135	177	127	108	76	63
OTU10576	111	84	94	79	148	90	80	88	98	105	98	132	81	148	103	95	97	101	76	72	105	70	98	94	73	117	118	117	97	82	104	135	89	64	68	79
OTU10577	108	101	80	56	106	80	105	104	89	107	72	95	83	90	84	139	97	73	77	92	84	79	90	88	93	187	98	112	81	82	102	134	87	85	66	84
OTU10578	115	105	108	69	110	77	70	108	89	84	107	114	107	114	124	128	105	150	59	78	89	78	86	96	87	132	140	81	73	53	92	127	87	81	67	76
OTU10579	84	85	64	76	134	128	87	89	110	84	81	85	85	134	105	99	85	91	77	82	60	55	88	82	118	106	109	151	229	152	69	89	52	73	76	56
OTU1058	790	842	757	838	1383	1590	1306	1192	1486	628	637	814	1226	1715	1327	688	845	1078	860	622	541	610	663	755	1297	1163	1286	2039	1726	1971	572	739	651	1330	1073	714
OTU10580	76	111	81	72	134	120	96	115	85	62	74	91	94	109	82	88	95	113	94	97	84	90	116	92	83	96	97	123	111	124	75	89	83	95	93	74
OTU10581	132	104	105	124	133	65	100	103	72	96	100	103	80	99	80	108	112	114	76	107	109	82	83	97	63	131	137	70	66	64	117	139	95	78	83	87
OTU10582	89	108	72	64	124	88	77	196	87	73	67	104	94	111	107	100	105	95	85	69	82	82	82	78	95	119	92	164	108	105	96	102	70	77	118	78
OTU10583	115	104	113	74	149	69	84	81	72	104	106	155	56	83	62	99	87	95	109	93	94	97	114	134	77	109	59	66	68	64	168	148	111	107	85	93
OTU10584	115	108	88	75	101	81	93	111	76	72	85	111	99	85	68	74	104	128	92	93	106	108	95	102	82	119	110	92	50	74	108	118	93	82	77	101
OTU10587	87	75	70	81	127	135	69	89	143	66	61	67	112	155	132	60	102	113	83	89	93	68	80	77	106	113	116	119	106	112	57	103	63	92	113	100
OTU10588	115	106	74	88	126	101	81	100	88	90	96	118	93	106	76	92	87	103	68	84	89	86	89	77	95	100	106	143	114	129	106	74	72	93	82	77
OTU10589	120	92	82	54	118	90	93	85	87	93	76	122	97	127	91	92	93	106	80	85	94	92	102	98	93	99	109	109	108	72	96	118	120	72	88	77
OTU1059	1070	958	779	934	1288	1309	1077	853	1059	949	890	1173	1185	1439	1161	725	895	1065	928	825	831	769	939	857	1012	1134	1123	1653	1351	1623	900	964	914	1139	972	938
OTU10590	98	111	73	84	120	93	95	84	86	72	95	104	81	115	82	76	84	97	79	100	82	98	101	77	94	99	103	130	104	111	88	88	71	105	88	86
OTU10591	114	91	104	70	119	88	148	109	92	116	107	148	75	107	63	87	87	112	92	99	89	103	84	111	72	113	94	103	59	60	85	141	101	76	80	82
OTU10592	74	63	71	67	114	105	91	139	72	95	84	79	134	203	142	91	94	226	60	70	70	35	56	48	99	111	118	108	108	113	92	120	82	70	61	43
OTU10593	95	104	72	82	108	101	100	76	107	56	70	78	100	130	103	86	105	96	92	89	86	90	102	97	84	108	134	130	95	117	64	80	64	104	92	70
OTU10594	102	73	72	80	135	117	113	77	115	83	94	128	69	111	81	81	87	107	88	78	74	68	101	81	109	124	111	98	109	126	85	105	96	95	74	71
OTU10595	85	82	78	58	103	100	134	155	158	65	60	83	105	138	117	95	88	141	76	83	88	61	86	62	116	137	97	112	99	108	71	83	69	111	79	66
OTU10596	98	100	82	86	132	96	101	99	86	82	75	121	75	108	81	83	66	92	82	88	94	75	91	102	114	133	102	123	76	104	92	105	108	94	91	81
OTU10597	71	82	64	87	94	151	136	89	114	40	61	45	84	117	88	39	56	64	83	54	55	81	64	68	112	81	118	247	208	220	59	77	56	137	90	64
OTU10598	110	116	86	78	100	98	98	90	113	77	89	117	78	95	87	99	80	103	90	89	69	92	106	108	95	107	116	105	76	96	90	97	84	103	104	79
OTU10599	101	106	86	89	138	94	87	89	95	89	98	135	86	89	77	88	76	103	100	78	92	96	104	86	80	112	103	110	106	138	96	115	81	90	72	83
OTU106	4645	4780	5585	9547	11110	10302	8350	12077	13663	2198	2711	3209	15999	9628	13289	20951	23987	20644	8215	3568	2976	3023	3638	3948	11705	13361	14922	12348	10613	10271	3125	4205	3091	6858	7799	4924
OTU1060	1335	1032	958	480	1321	597	953	1431	686	2075	1369	1737	874	796	779	718	968	1521	1005	922	1124	791	876	857	763	1143	1042	1205	953	853	2024	2604	1831	1107	980	954
OTU10600	108	99	77	67	118	86	73	96	108	109	91	123	99	125	88	77	77	89	92	81	95	82	82	82	79	130	107	126	101	109	114	115	94	78	84	84
OTU10601	129	119	97	79	142	78	79	98	96	110	80	92	90	107	98	107	96	105	86	88	103	77	93	82	94	116	106	82	74	85	115	125	101	95	76	88
OTU10602	133	92	78	89	154	108	80	74	105	91	78	132	82	102	87	107	102	111	86	78	126	123	105	89	73	117	108	85	66	75	85	96	84	72	77	62
OTU10603	92	91	79	63	105	72	88	173	104	144	97	121	108	91	91	111	101	143	82	73	75	78	63	80	87	111	116	117	112	118	130	150	115	90	73	52
OTU10604	93	81	55	68	133	90	101	93	122	93	67	88	114	130	121	125	115	136	84	59	71	74	79	75	115	132	117	115	91	103	67	74	68	88	77	62
OTU10605	14	20	69	102	137	242	248	227	240	4	5	3	41	108	75	105	149	190	69	5	2	2	2	15	221	145	174	63	62	99	15	14	11	195	151	18
OTU10606	105	85	76	60	102	78	69	73	101	88	80	114	170	217	151	97	90	104	74	63	68	77	80	80	101	100	107	141	91	105	92	84	98	66	63	60
OTU10607	82	65	96	64	106	114	71	92	132	66	75	89	114	133	144	84	82	112	60	70	75	69	63	82	114	129	125	146	114	124	71	88	78	82	95	76
OTU10608	132	83	139	81	113	57	74	93	86	84	79	111	125	102	107	140	105	148	79	94	99	89	86	75	103	131	109	63	51	52	123	129	99	54	69	62
OTU10609	100	86	79	76	106	84	100	83	107	93	105	115	90	102	78	111	105	120	80	76	88	85	122	102	95	108	86	80	75	93	97	95	60	96	97	92
OTU1061	1356	1122	967	525	1340	489	979	1620	703	2189	1369	1906	662	606	610	804	1097	1607	1047	969	1254	825	937	895	699	1338	1097	711	578	539	2043	2875	1946	1149	955	975
OTU10610	85	84	72	104	130	104	95	76	98	101	81	112	100	135	86	71	93	93	94	87	78	93	89	93	93	126	103	121	104	132	71	100	73	90	83	55
OTU10611	107	73	80	56	133	85	85	92	97	101	102	129	70	82	76	148	96	116	68	70	72	93	107	124	83	107	90	71	70	78	89	123	96	78	84	106
OTU10612	110	91	83	58	117	90	87	121	93	131	106	97	114	114	85	82	106	126	84	71	81	63	80	62	104	110	99	124	109	98	123	136	108	78	87	65
OTU10613	87	69	62	77	122	114	88	114	121	88	80	99	122	135	124	92	101	89	78	65	67	64	91	72	126	113	93	112	117	110	82	104	79	89	81	79
OTU10614	74	85	66	45	122	86	89	170	86	127	73	76	140	192	148	114	120	168	64	72	70	59	37	55	114	143	130	94	75	113	110	125	90	61	61	41
OTU10615	116	96	64	62	108	83	83	112	120	88	95	82	75	88	81	103	85	110	85	91	80	90	95	76	69	127	119	162	110	142	81	119	80	84	88	76
OTU10616	66	44	46	25	80	68	70	134	106	78	61	64	213	169	190	60	84	95	82	49	52	56	66	53	100	95	90	251	245	214	120	170	103	31	47	42
OTU10618	83	52	61	48	137	81	113	160	87	101	71	103	127	111	101	74	113	173	80	58	94	60	60	51	110	125	117	165	142	127	97	129	107	85	81	53
OTU10619	101	117	101	99	119	110	90	86	109	110	108	100	73	82	94	81	103	95	92	75	105	79	111	82	93	98	95	93	92	105	91	117	86	79	84	67
OTU1062	933	880	907	861	1345	1378	1906	1625	1555	541	608	804	925	1422	1205	1121	1248	1518	686	677	663	644	737	672	1434	1542	1554	1337	1125	1412	629	723	614	1035	918	695
OTU10620	124	77	106	62	103	69	53	73	96	81	73	116	121	179	123	82	77	105	80	91	96	85	92	110	75	108	110	98	93	86	91	124	82	74	67	90
OTU10621	145	101	82	74	115	59	61	94	70	134	109	156	54	63	63	138	91	102	92	104	116	119	131	111	81	123	95	54	49	62	133	136	100	77	88	76
OTU10622	92	48	68	54	129	107	96	84	124	69	59	56	114	131	125	285	121	155	59	46	50	70	69	54	117	176	130	79	57	69	91	95	76	48	91	51
OTU10623	89	88	86	70	144	81	107	96	90	89	91	108	75	87	83	80	84	95	106	89	92	103	92	83	92	132	95	119	97	119	93	107	105	96	85	93
OTU10624	118	91	118	49	97	68	97	154	79	148	114	152	69	77	68	78	83	136	76	86	100	69	85	83	75	128	105	79	79	78	147	193	136	112	84	68
OTU10625	98	83	56	86	138	106	143	86	125	103	85	123	67	106	78	77	72	91	75	84	80	82	86	82	127	121	100	103	101	100	72	103	88	122	105	63
OTU10626	103	78	72	56	120	98	77	71	107	107	79	130	92	128	93	85	82	111	84	91	83	71	80	111	114	110	106	105	97	112	99	124	93	87	93	78
OTU10627	97	68	56	75	125	103	80	89	130	90	94	91	134	138	127	116	74	90	87	53	76	82	76	76	91	108	114	127	85	116	78	94	64	84	101	74
OTU10628	98	67	75	69	126	116	99	119	144	50	52	78	96	160	130	112	109	125	72	65	71	44	75	67	145	177	154	103	78	97	68	72	67	76	86	68
OTU10629	97	81	83	73	105	107	79	98	101	70	85	82	91	105	139	90	90	109	79	98	86	72	74	84	95	112	120	106	100	118	80	99	90	110	99	78
OTU1063	1271	1027	1167	938	1597	1133	830	970	1111	1269	1253	1549	738	1046	868	936	977	1047	1124	938	1035	953	1239	1196	906	1274	1136	894	739	785	1385	1557	1093	771	854	908
OTU10630	98	79	78	57	99	106	66	102	125	90	85	113	89	133	109	86	107	111	81	68	88	71	81	74	124	135	116	120	76	87	103	125	94	70	58	76
OTU10631	141	109	82	70	102	51	71	85	65	149	145	196	42	53	36	100	100	90	94	90	140	122	140	128	54	119	78	44	44	46	134	151	137	71	100	90
OTU10632	77	68	62	72	134	133	138	97	131	61	59	83	95	144	109	120	106	109	47	43	68	77	75	62	122	124	133	101	84	80	64	68	60	93	136	55
OTU10633	91	86	86	84	111	101	78	74	104	93	76	98	92	115	81	76	83	102	82	89	83	94	94	96	103	100	132	147	117	124	82	90	75	91	78	68
OTU10635	121	95	85	75	80	86	102	74	84	64	77	95	71	86	75	62	70	100	91	102	96	111	104	156	85	77	84	119	99	114	93	96	70	96	102	93
OTU10636	109	74	108	62	95	87	68	109	89	87	72	104	151	140	131	105	119	137	81	75	97	73	80	74	93	142	128	98	70	73	93	108	85	58	61	51
OTU10637	105	100	70	68	120	82	101	144	83	128	84	109	105	105	75	87	101	122	84	83	80	76	96	68	83	103	101	130	110	101	142	153	111	79	92	56
OTU10638	127	79	109	72	109	54	51	104	72	132	97	122	86	92	94	93	87	109	96	80	115	90	110	105	100	137	108	69	67	49	155	175	109	44	79	89
OTU1064	1548	1230	1082	382	1338	400	918	1704	563	2545	1513	2317	404	426	347	622	898	1447	1087	960	1176	864	990	940	613	1181	905	540	457	420	2411	3286	2298	1280	1067	1074
OTU10640	74	83	79	82	102	97	103	108	90	84	83	105	70	84	80	151	90	102	70	80	193	57	83	84	90	110	97	99	76	97	92	115	99	88	82	67
OTU10641	89	86	108	63	114	77	64	104	113	73	75	83	107	172	129	90	88	104	91	58	86	81	77	82	109	122	111	119	81	88	93	112	86	63	73	75
OTU10642	116	75	87	80	142	105	102	92	96	78	74	98	85	118	89	79	92	81	67	85	77	89	99	86	89	100	89	114	108	112	62	98	58	108	102	87
OTU10643	101	85	87	42	109	76	88	98	91	121	111	113	84	88	95	75	100	126	84	80	97	65	72	70	70	104	97	106	121	122	195	196	137	101	72	88
OTU10644	64	82	69	80	124	96	138	95	106	94	75	108	94	132	90	81	74	113	76	89	92	76	84	76	87	113	109	103	98	108	99	95	91	91	92	83
OTU10645	99	103	69	69	125	67	72	130	54	143	113	122	72	71	66	69	101	126	95	85	104	84	86	71	69	123	104	103	93	88	139	183	162	130	104	102
OTU10646	63	95	82	39	95	84	63	123	92	135	84	144	116	179	126	101	77	113	76	65	97	54	82	62	89	85	111	126	113	96	109	179	114	85	72	61
OTU10647	108	113	109	65	99	66	79	126	97	100	90	80	102	102	90	103	98	129	80	81	100	86	108	84	79	118	97	98	84	82	93	132	99	88	88	69
OTU10648	97	94	82	58	110	89	66	86	93	97	76	85	143	196	144	90	87	117	72	66	70	53	77	78	94	106	121	120	100	89	83	113	56	67	90	78
OTU10649	57	68	89	34	87	88	56	127	81	105	55	85	156	196	173	78	102	126	67	56	55	45	56	40	79	105	118	183	186	166	108	126	93	64	73	51
OTU1065	1077	905	950	408	1413	540	973	1783	758	1797	1114	1525	1328	2724	992	734	1041	1738	891	690	862	597	691	721	864	1235	1099	983	804	773	1741	2407	1708	1063	853	758
OTU10650	108	105	84	52	112	86	70	96	127	91	72	85	104	153	120	94	96	141	92	68	80	68	103	68	100	128	97	126	109	97	79	97	71	100	91	62
OTU10651	78	71	67	65	127	114	85	88	126	64	64	73	125	159	133	81	85	108	87	71	59	69	79	80	102	141	117	112	117	107	76	106	80	91	84	68
OTU10652	80	83	71	63	114	102	87	100	119	78	92	97	106	112	95	91	86	117	72	68	71	49	79	72	123	125	116	131	101	99	80	115	83	98	114	79
OTU10654	103	105	95	67	104	83	78	105	136	59	62	86	106	139	119	130	108	121	76	68	88	84	102	73	108	121	123	80	73	93	58	103	62	94	74	72
OTU10655	79	92	79	81	139	114	77	90	110	132	98	129	92	106	101	115	79	124	70	71	88	83	84	84	99	120	108	106	86	81	83	105	83	70	82	74
OTU10657	87	78	69	51	82	117	65	88	90	112	99	146	123	170	183	82	80	106	102	62	70	63	78	78	100	109	129	105	94	98	80	140	70	61	66	72
OTU10658	101	95	82	70	120	88	111	113	99	131	79	110	84	122	97	68	82	123	78	61	55	73	47	72	86	95	108	119	134	110	107	99	119	135	103	67
OTU10659	121	96	70	73	102	88	74	91	102	118	105	113	95	119	100	85	88	100	70	88	89	73	99	90	72	104	114	116	97	97	95	118	98	102	78	93
OTU1066	2000	1799	1558	961	1380	647	854	1110	787	632	747	695	523	378	487	1161	1023	1251	1444	1240	1191	1103	1577	1395	675	1058	1089	534	383	436	954	1292	927	1349	1376	1433
OTU10660	77	57	65	61	142	125	107	110	138	61	46	59	126	155	134	134	142	135	62	44	45	54	57	57	125	150	143	124	86	118	53	70	48	82	78	61
OTU10663	129	109	100	81	155	92	69	113	99	109	97	125	81	97	93	109	92	90	98	79	94	60	86	90	89	103	106	93	79	76	93	119	92	76	83	75
OTU10664	114	101	84	67	93	95	75	100	102	70	78	106	116	110	103	97	86	87	101	89	91	92	76	67	93	94	95	118	97	105	94	117	89	65	77	88
OTU10665	125	81	75	104	121	101	100	85	100	97	71	115	99	125	96	107	97	100	84	66	83	71	85	95	88	119	93	128	96	111	90	98	75	93	81	81
OTU10666	166	104	86	80	114	73	82	88	78	161	97	158	72	78	73	101	93	87	86	103	111	72	96	77	69	114	74	73	71	69	136	128	99	97	100	93
OTU10667	100	79	70	52	118	67	77	157	84	132	81	130	115	107	94	110	127	146	81	86	88	52	70	56	89	134	119	108	86	89	144	172	103	84	65	76
OTU10668	143	118	79	71	117	71	111	89	88	89	93	114	51	70	59	67	72	92	61	84	81	186	192	142	70	102	96	71	55	79	97	109	110	76	88	85
OTU10669	84	91	86	55	123	76	73	126	82	137	92	108	92	110	96	105	109	156	75	77	81	61	76	55	98	138	100	89	79	78	146	177	128	89	92	66
OTU1067	1339	1068	1022	427	1433	488	888	1679	648	2290	1392	1964	673	666	557	825	1005	1567	1031	932	1170	894	897	899	686	1290	1037	730	601	562	2121	2932	1969	1137	941	992
OTU10670	52	40	51	59	182	119	84	108	184	35	50	60	133	202	130	197	136	145	44	31	42	72	47	49	208	177	143	73	53	62	46	54	35	40	74	42
OTU10671	86	81	89	53	106	74	91	266	75	93	67	78	99	146	156	157	126	177	66	53	83	41	53	42	92	122	119	111	95	85	104	114	98	51	68	47
OTU10672	102	78	70	42	120	64	87	112	66	148	105	126	105	81	100	93	79	116	103	111	96	78	80	72	76	105	108	121	107	96	115	153	114	80	90	76
OTU10673	105	91	88	67	110	124	84	90	150	93	73	75	98	158	114	89	91	106	68	71	72	48	93	73	125	119	127	114	98	101	67	104	75	82	82	57
OTU10674	71	48	64	74	140	110	62	85	130	68	60	68	101	124	136	229	135	149	69	47	87	71	64	58	118	152	118	80	62	71	87	76	59	54	77	75
OTU10675	153	76	66	59	108	94	65	91	94	97	79	128	104	118	79	84	83	95	91	60	146	113	74	83	96	111	92	115	103	91	109	123	81	63	81	62
OTU10676	83	105	74	85	123	107	126	108	78	108	80	122	64	113	95	95	100	95	72	85	75	75	86	89	104	107	100	128	117	118	111	84	71	94	66	72
OTU10677	97	73	63	79	114	81	60	78	91	95	108	114	65	78	85	102	95	86	70	73	93	345	136	94	79	107	94	83	60	60	93	102	82	79	95	66
OTU10678	84	55	80	71	114	114	93	97	104	75	81	105	114	128	110	88	76	107	90	69	74	80	98	79	85	104	101	138	133	150	86	82	63	91	85	62
OTU1068	334	226	346	285	597	1189	774	1256	2860	187	200	218	2825	3588	3714	827	470	810	343	199	207	312	295	217	1989	2063	1534	2697	1573	2416	200	213	185	425	885	216
OTU10680	89	90	70	72	113	103	77	101	89	65	67	72	124	154	124	114	100	119	67	80	74	69	76	63	131	110	104	123	122	120	67	101	78	66	83	65
OTU10681	78	94	87	78	108	100	81	94	117	106	89	112	91	120	97	98	89	114	86	72	76	81	107	82	83	110	138	124	108	104	95	105	83	71	79	76
OTU10682	81	80	80	64	129	92	70	103	119	53	66	84	102	146	117	97	77	126	86	66	61	56	90	66	103	159	106	111	91	126	90	81	83	111	89	77
OTU10683	99	101	103	59	108	81	80	117	81	107	95	106	96	112	74	79	80	109	93	84	78	48	62	79	92	123	104	134	84	127	133	175	112	101	83	84
OTU10684	135	118	85	163	241	71	137	67	54	71	100	126	23	19	27	104	113	122	88	91	121	78	107	97	60	139	103	25	23	28	99	133	112	99	130	135
OTU10685	100	109	80	64	114	88	82	125	103	75	71	86	118	133	116	90	86	126	70	87	91	67	96	96	88	117	110	111	82	70	103	108	77	75	76	69
OTU10687	100	92	86	59	107	77	98	107	79	125	100	128	74	96	70	84	92	132	67	89	92	68	90	60	72	130	110	116	78	106	135	192	125	100	84	91
OTU10688	103	93	105	76	109	101	75	107	111	93	84	98	87	104	121	91	73	91	85	73	97	72	90	79	109	149	105	105	78	88	99	138	92	85	86	65
OTU1069	1358	1155	1007	962	1181	792	731	826	909	1788	1421	2000	653	750	723	801	819	833	1056	1127	1258	1236	1391	1204	719	1117	943	872	686	734	1518	1623	1172	827	941	900
OTU10690	129	106	110	80	113	111	102	96	108	81	88	93	71	119	84	77	85	91	71	91	97	85	110	77	99	131	114	91	74	81	97	112	92	77	82	53
OTU10691	82	56	79	77	114	99	75	76	136	84	71	98	109	151	148	101	74	89	66	63	77	71	69	66	119	131	126	160	95	151	68	74	70	90	82	60
OTU10693	86	88	74	74	125	106	93	102	89	67	62	100	80	98	87	97	104	107	85	91	86	97	89	75	87	113	92	156	135	142	78	91	67	88	88	70
OTU10694	94	90	83	63	110	81	78	134	76	152	88	103	97	87	90	70	123	132	73	77	88	72	74	82	83	136	90	126	81	101	136	145	140	100	71	71
OTU10695	74	56	75	66	143	103	62	100	115	58	49	73	121	145	155	202	134	140	71	35	73	68	63	50	117	149	149	91	64	81	55	84	59	74	97	52
OTU10696	119	51	70	49	91	63	46	53	97	166	113	140	49	48	42	90	70	66	71	123	141	283	240	126	52	95	68	51	36	35	115	197	102	50	83	87
OTU10697	101	93	76	41	117	69	81	108	82	137	98	123	120	107	85	73	101	123	82	76	84	51	77	63	99	102	99	109	104	122	131	158	123	79	67	71
OTU10698	78	57	55	51	111	84	62	202	92	79	70	81	150	196	141	156	108	145	53	74	92	58	59	50	66	129	104	126	108	128	109	125	90	61	53	58
OTU10699	80	61	79	62	129	106	80	81	114	65	48	53	125	183	225	119	112	162	56	58	53	73	62	72	139	132	146	89	80	95	49	67	56	71	71	48
OTU107	13105	9290	11249	5909	11176	2129	4676	8320	4232	19607	20054	25821	1609	1753	1976	13654	11489	9343	7087	7903	11381	11392	14232	12915	4419	9651	6608	1155	1032	1090	16519	24529	14926	3266	5884	7606
OTU1070	2077	1118	1720	1024	1802	280	351	386	557	617	862	469	217	232	274	6011	1829	1980	503	781	2124	1824	1381	913	487	1661	792	149	103	151	1584	1746	1054	279	498	583
OTU10700	105	89	72	90	121	79	80	101	93	76	92	106	91	86	83	96	103	106	96	84	104	99	100	98	83	113	88	82	73	115	113	141	88	70	78	69
OTU10701	85	66	61	37	114	105	72	161	92	93	78	82	173	195	143	104	106	135	76	57	73	50	61	40	78	129	112	131	115	116	100	127	92	68	69	55
OTU10702	105	113	66	65	101	56	87	94	84	147	100	132	91	71	69	81	104	135	104	95	135	92	82	67	62	104	102	91	47	68	155	187	145	86	86	91
OTU10703	80	94	110	78	108	79	107	112	113	93	102	111	121	134	98	113	101	115	74	101	91	61	84	74	92	155	125	78	61	65	73	106	69	53	83	59
OTU10704	65	55	82	44	167	94	95	94	150	41	49	57	91	125	167	195	123	135	58	41	49	90	74	51	154	167	150	92	73	87	57	65	63	46	72	29
OTU10705	87	92	72	92	123	111	147	92	78	116	76	110	92	130	94	63	86	105	71	75	48	45	55	53	91	110	116	164	131	183	82	79	87	124	71	59
OTU10706	87	86	66	85	114	78	110	103	94	99	74	100	98	126	86	85	124	133	83	76	87	71	89	81	75	125	118	111	100	106	102	120	94	94	80	51
OTU10707	101	83	78	54	118	101	78	86	113	86	72	223	103	95	91	89	98	110	84	85	97	92	99	95	97	114	119	86	67	73	74	100	88	79	78	67
OTU10708	119	102	77	72	105	76	91	94	91	124	96	148	80	72	55	84	102	130	90	92	112	73	95	82	82	108	115	97	66	85	139	181	113	98	78	93
OTU10709	80	78	61	53	120	91	80	157	102	103	90	95	128	134	130	81	123	158	85	87	110	76	63	43	87	106	107	123	94	84	103	134	104	85	75	62
OTU1071	1302	1136	951	920	1308	1223	1084	1055	1175	594	717	732	1292	1364	1318	819	866	991	1063	1111	1026	865	972	1040	1062	1312	1111	1263	1200	1346	684	851	810	1221	1064	747
OTU10710	105	75	80	84	126	102	107	92	98	94	89	97	79	109	92	77	80	79	72	77	78	84	99	96	99	90	87	113	112	131	92	107	74	80	88	86
OTU10711	71	65	66	30	110	78	60	135	87	90	68	81	173	185	161	91	118	144	66	55	65	45	57	51	100	106	92	201	227	190	87	130	103	62	51	41
OTU10712	87	86	77	69	117	67	93	78	93	96	100	107	97	126	99	76	82	102	77	79	67	83	87	93	97	92	85	162	101	135	99	98	78	91	87	82
OTU10713	96	80	73	54	124	79	102	160	90	124	92	136	97	117	101	76	105	135	71	70	78	62	52	85	83	116	117	116	91	106	113	138	116	86	71	71
OTU10714	75	51	50	69	114	131	92	69	168	47	54	64	143	150	159	114	89	113	68	54	70	82	71	58	148	171	109	115	113	117	56	66	44	64	74	53
OTU10715	126	120	79	69	110	77	91	82	69	132	102	157	52	89	75	73	76	92	93	86	120	107	124	119	67	83	68	95	85	75	93	109	103	118	96	85
OTU10716	119	105	100	80	136	71	78	80	68	151	155	204	57	68	40	90	81	84	87	86	111	111	144	115	71	80	62	68	54	58	136	160	118	61	82	89
OTU10717	122	90	107	70	99	70	53	98	105	83	79	96	137	144	129	118	95	123	76	79	98	66	70	66	87	139	127	92	67	75	89	112	92	61	74	62
OTU10718	100	103	89	75	108	101	96	99	84	85	88	108	79	110	85	69	83	95	68	97	83	83	88	97	87	125	86	132	89	86	91	105	67	106	92	94
OTU10719	94	94	80	59	108	100	87	100	91	98	62	97	110	101	84	83	100	89	82	87	84	76	76	92	95	113	100	130	135	148	80	98	76	101	83	72
OTU1072	870	735	628	696	1174	1467	903	853	1368	402	662	619	2111	2402	1966	698	1003	1216	728	604	535	557	671	684	1331	1372	1598	1356	1127	1222	747	765	729	665	718	823
OTU10720	176	144	97	63	118	44	71	76	58	185	165	203	26	40	40	122	89	85	95	113	136	122	116	118	63	94	65	36	32	28	143	181	123	47	54	91
OTU10721	114	76	84	74	115	100	85	126	101	128	80	120	76	93	79	110	106	120	104	69	83	82	90	80	79	132	92	101	87	100	83	124	97	83	82	74
OTU10722	109	77	95	73	129	80	70	104	77	162	93	131	96	92	65	73	97	120	83	95	100	82	73	82	91	109	108	102	80	76	149	174	130	84	94	67
OTU10723	77	60	55	52	92	77	919	154	86	70	62	76	80	84	73	59	59	73	65	69	34	46	63	51	81	69	76	119	78	101	59	68	50	151	84	59
OTU10724	79	72	79	62	136	118	116	94	167	67	47	87	112	155	132	100	97	120	69	47	55	43	52	59	126	123	119	134	104	120	55	79	64	93	94	46
OTU10725	109	81	84	92	112	95	124	74	89	119	91	133	65	96	77	57	76	62	67	74	78	100	108	96	79	97	96	126	112	131	88	108	84	86	98	99
OTU10727	82	67	44	68	139	113	85	85	141	57	64	59	116	169	133	132	97	113	70	50	57	64	72	52	116	145	140	128	95	115	69	75	44	81	97	57
OTU10728	79	51	70	60	128	116	89	96	137	74	63	80	128	169	136	115	102	126	56	48	54	73	54	49	120	113	119	126	100	111	70	59	51	92	76	44
OTU10729	149	103	86	63	112	55	53	75	82	88	68	106	103	131	96	119	99	111	81	99	104	98	124	113	71	112	105	65	68	80	98	122	73	52	83	60
OTU1073	706	551	619	847	1333	1491	898	1370	2051	474	477	542	1971	2237	1909	1074	1379	1254	686	594	564	511	547	543	1661	1482	1554	1532	1369	1440	469	685	464	762	784	518
OTU10730	107	92	86	75	101	86	59	88	116	85	72	89	114	105	104	132	116	131	78	69	77	51	81	74	86	133	133	113	87	75	103	125	70	76	70	58
OTU10731	131	92	77	55	112	101	101	99	88	65	87	128	79	89	80	74	86	102	87	97	69	93	91	93	102	117	85	103	103	93	78	80	77	111	92	105
OTU10733	98	58	78	71	156	78	94	82	131	75	62	78	112	134	126	107	98	102	72	67	76	100	89	74	124	129	113	115	74	87	69	72	74	82	77	63
OTU10734	112	83	94	80	141	91	56	81	95	104	107	135	78	105	85	90	82	93	91	72	100	75	90	104	88	114	95	96	94	68	121	137	85	85	97	66
OTU10735	105	70	63	41	154	94	91	177	75	117	61	107	136	142	111	112	107	156	84	57	90	59	73	88	103	115	107	88	98	82	94	134	95	65	56	51
OTU10736	116	92	86	75	92	97	107	95	91	85	91	111	62	104	84	78	78	94	79	75	100	104	112	106	79	98	115	75	53	72	92	95	95	79	83	102
OTU10737	115	83	99	57	108	87	76	111	101	103	98	125	72	123	93	84	74	83	81	84	88	86	94	82	90	95	104	105	67	114	106	137	100	83	72	84
OTU10738	70	77	65	46	123	74	102	153	96	111	85	102	116	161	112	72	104	136	96	70	74	61	63	59	97	103	93	122	112	103	146	156	112	84	67	45
OTU10739	105	85	78	81	130	96	81	88	115	93	87	100	87	105	99	104	100	119	88	82	83	76	107	87	98	109	116	86	95	102	70	101	63	64	73	69
OTU1074	1596	1168	1198	670	1022	534	475	862	863	1407	1271	1341	773	1153	1432	1112	800	1024	1018	1098	1540	1046	1221	1429	850	1361	1027	465	393	421	1795	2045	1402	494	748	1056
OTU10740	72	57	73	60	133	94	74	87	130	56	67	76	109	127	126	191	113	106	60	63	63	116	98	72	121	195	119	105	58	81	77	81	61	66	62	54
OTU10741	96	94	84	87	115	108	66	86	109	100	88	109	125	106	89	108	95	107	100	78	92	69	91	85	87	113	117	90	90	91	78	130	79	64	71	65
OTU10742	108	65	81	67	103	86	64	61	90	91	77	85	117	177	131	94	80	108	75	74	73	56	64	73	112	137	110	140	137	138	66	106	64	66	82	65
OTU10743	98	76	89	79	127	93	93	100	139	80	64	85	97	125	116	101	114	126	75	79	75	58	81	60	111	152	111	124	95	104	70	71	84	95	80	58
OTU10745	76	101	63	79	107	96	99	101	72	97	97	93	90	109	80	90	96	117	81	85	95	82	95	115	95	102	93	119	86	112	83	92	89	93	76	90
OTU10746	123	74	98	70	106	82	83	102	102	93	95	113	79	117	84	71	86	91	96	67	81	53	86	88	77	126	84	129	87	110	85	116	100	87	105	84
OTU10747	108	73	74	86	111	85	73	82	130	87	106	98	76	108	91	103	95	105	76	71	110	70	99	102	107	113	114	99	84	94	80	99	89	93	88	74
OTU10748	92	67	70	89	113	110	107	76	102	94	65	85	103	135	91	75	88	89	61	70	82	91	85	88	84	94	104	145	129	143	83	104	59	104	89	71
OTU10749	139	110	96	67	117	63	62	94	95	95	81	141	69	68	81	126	94	111	82	88	115	93	125	111	63	89	99	58	72	51	91	129	81	91	72	85
OTU1075	1269	820	1179	731	933	484	544	1578	593	708	652	802	586	618	1765	5798	2026	4401	667	675	851	683	868	773	613	1484	1582	410	331	329	756	976	684	435	541	618
OTU10751	126	126	95	110	166	67	88	134	93	49	51	76	83	59	72	153	138	169	122	102	107	64	83	72	97	128	134	59	38	43	62	82	64	78	81	63
OTU10752	88	67	68	85	144	109	67	96	135	76	59	86	100	158	125	122	90	120	58	59	59	67	84	65	124	139	124	109	91	103	74	68	45	62	70	84
OTU10753	97	97	113	59	121	102	100	105	116	105	81	110	84	114	109	78	127	102	72	79	76	59	91	91	99	120	120	99	87	96	74	105	77	69	78	61
OTU10754	124	82	79	78	103	89	62	93	118	106	99	105	65	121	106	96	100	108	93	83	71	68	85	90	99	119	86	134	82	108	91	121	82	75	73	71
OTU10755	99	81	77	90	153	98	141	62	87	96	83	125	74	96	83	91	94	101	82	81	83	92	101	101	110	105	97	77	84	64	80	81	82	95	104	71
OTU10756	121	88	95	87	117	98	92	88	120	94	84	134	89	91	92	82	90	116	83	78	70	73	83	95	77	122	115	108	80	92	91	115	86	88	91	64
OTU10757	102	76	81	59	98	101	95	108	77	74	71	103	98	102	104	83	95	109	90	85	72	43	84	87	97	124	100	137	93	114	109	125	103	89	86	70
OTU10758	75	73	57	99	178	113	125	95	118	61	74	87	97	152	111	85	98	104	81	62	86	74	63	67	135	138	114	101	90	94	48	70	60	86	72	64
OTU10759	121	101	85	67	99	109	96	114	134	107	112	161	75	105	77	64	83	80	99	44	62	77	92	90	121	105	113	105	86	113	88	120	97	67	78	68
OTU1076	970	992	746	975	1222	1407	1401	1059	1057	824	893	1032	1024	1244	981	701	815	1059	867	744	645	709	834	855	1121	1088	1252	1815	1539	1873	781	808	768	1237	1041	825
OTU10760	93	96	99	47	114	80	86	115	68	121	78	102	103	104	80	76	72	122	86	83	96	72	91	66	100	121	92	109	70	84	115	197	122	108	89	83
OTU10761	64	80	86	39	98	89	67	192	112	84	73	101	144	187	156	121	103	167	57	67	67	38	56	53	95	121	116	137	97	90	104	139	92	45	54	65
OTU10763	119	100	74	69	116	65	88	102	105	116	76	110	85	78	69	90	93	106	78	80	100	60	100	101	104	125	116	95	59	66	100	129	103	81	74	81
OTU10764	60	49	36	31	79	75	54	97	71	70	73	71	139	226	145	83	80	106	64	37	48	35	39	29	68	82	81	339	320	364	82	111	68	71	54	45
OTU10765	93	57	77	75	139	87	70	126	120	76	67	71	89	98	138	219	123	143	70	60	91	94	78	50	107	146	121	71	60	67	74	84	57	67	92	64
OTU10766	101	93	83	64	124	107	130	91	104	88	91	117	70	115	80	91	74	96	86	69	80	81	101	94	102	123	101	110	97	109	67	59	76	103	86	49
OTU10767	102	79	74	50	108	72	74	125	89	110	77	117	119	163	107	67	90	164	89	72	86	71	66	53	80	122	112	116	107	112	109	131	118	83	74	71
OTU10768	92	82	69	75	126	87	85	97	104	117	106	110	89	114	93	104	90	110	82	74	76	88	78	91	99	124	109	108	76	76	103	126	86	72	75	64
OTU10769	106	107	77	67	108	77	128	102	83	114	87	140	62	72	80	66	66	73	80	82	73	102	157	118	62	79	91	99	80	78	86	102	92	111	93	114
OTU1077	1461	1044	1209	741	1022	590	466	860	793	1351	1150	1346	655	855	1397	1387	1036	1181	937	1062	1505	972	1145	1373	892	1706	1427	385	344	340	1624	1950	1282	429	716	897
OTU10770	109	82	78	79	113	80	83	92	90	117	86	102	75	88	80	92	69	100	84	101	100	76	101	88	72	116	111	120	81	103	93	126	100	98	89	79
OTU10771	109	87	62	79	130	88	83	64	92	88	94	110	90	117	92	95	96	98	84	93	87	92	96	96	86	107	106	112	102	102	105	100	69	108	94	61
OTU10772	73	79	58	72	137	109	68	96	130	54	69	77	112	154	116	113	89	106	75	77	81	84	81	67	126	131	118	105	91	88	69	67	70	73	88	73
OTU10774	92	84	57	67	132	80	52	90	138	66	70	73	93	105	101	173	101	132	56	66	81	98	77	71	145	150	129	105	74	72	83	105	71	58	90	50
OTU10775	82	65	59	67	123	110	87	83	138	52	69	66	105	148	131	109	94	109	76	55	60	68	62	76	123	156	96	109	104	120	58	83	66	84	74	66
OTU10776	93	108	79	93	114	69	85	106	89	55	56	98	85	66	53	117	103	134	90	82	62	104	119	92	74	112	100	90	66	90	65	77	81	101	108	86
OTU10777	99	87	84	72	110	91	73	110	109	108	92	104	93	134	110	94	83	100	70	59	78	75	81	86	93	113	123	141	110	127	112	105	83	68	81	51
OTU10778	61	77	73	65	111	128	90	125	125	69	65	73	115	157	114	100	101	155	68	68	58	50	80	62	140	146	143	92	83	97	78	80	75	89	78	55
OTU10779	74	85	100	72	114	108	100	124	133	57	71	75	108	137	118	99	94	148	69	63	62	63	77	69	105	133	154	87	67	74	54	78	54	99	60	53
OTU1078	2436	1418	455	318	796	437	572	782	460	1888	1493	1429	679	448	418	1879	1225	1029	1230	3180	2758	625	1099	1098	510	904	880	431	339	367	1721	2437	1505	508	390	813
OTU10780	85	89	90	91	143	99	93	81	100	87	74	103	81	114	104	103	113	135	74	80	88	66	91	61	74	100	108	120	97	106	94	107	77	91	68	77
OTU10782	67	71	91	102	125	109	93	92	106	110	79	107	77	125	107	81	93	93	67	71	65	77	83	65	76	112	95	143	115	136	65	95	78	78	81	62
OTU10784	125	119	100	64	115	108	85	117	80	67	70	92	74	61	72	90	104	115	117	57	74	91	117	83	75	78	93	116	101	94	64	108	91	127	93	75
OTU10785	113	91	78	97	126	75	101	86	81	124	115	159	59	71	52	79	60	99	87	79	77	107	94	85	74	130	111	63	71	83	132	141	100	96	88	101
OTU10787	99	84	65	73	114	95	103	95	88	76	91	113	89	109	78	77	80	79	80	81	79	101	87	118	91	100	102	105	99	97	90	97	90	93	78	71
OTU10788	101	80	67	89	132	103	107	95	88	106	72	113	68	106	68	70	62	92	85	81	57	61	77	89	82	98	97	150	134	148	100	86	96	109	84	69
OTU10789	110	92	91	82	113	108	81	93	90	73	87	84	74	114	81	81	88	105	81	73	79	81	89	98	93	112	92	105	78	93	112	132	84	98	81	86
OTU1079	1601	1381	1226	1032	1708	791	1138	1637	1171	494	555	550	751	560	680	1630	1636	2009	1206	1003	1066	790	1074	935	1115	1577	1711	519	442	449	720	1118	709	880	947	997
OTU10790	73	61	80	56	121	116	90	69	135	54	57	73	112	147	140	128	113	121	68	44	49	71	74	57	116	146	119	111	89	111	72	76	62	67	77	60
OTU10791	63	56	74	57	116	120	89	102	136	58	45	73	137	162	137	150	90	135	40	49	60	56	59	66	113	157	124	127	85	127	43	62	59	59	88	59
OTU10792	110	95	91	68	138	85	123	78	103	69	82	88	69	83	78	104	86	136	95	53	81	68	87	90	78	308	118	55	78	74	80	94	81	89	79	62
OTU10793	143	141	100	96	102	76	68	74	88	86	77	107	58	68	65	111	99	109	86	113	123	134	119	98	65	106	94	73	77	48	97	114	79	95	74	78
OTU10794	112	102	73	94	126	80	82	72	86	92	88	97	126	112	109	76	79	106	82	80	84	86	88	76	84	82	109	113	96	88	95	86	94	88	101	81
OTU10795	111	83	87	67	127	101	65	97	101	87	103	120	89	120	104	78	79	86	90	56	63	72	96	103	87	99	97	113	82	105	83	106	69	83	80	84
OTU10796	79	75	67	65	103	82	74	71	87	113	85	127	132	184	131	83	78	99	89	70	81	65	71	78	96	107	146	94	82	90	91	120	79	63	69	73
OTU10797	123	103	107	64	90	62	71	119	67	119	94	118	80	76	72	87	76	119	73	80	109	77	88	76	63	113	81	90	77	87	152	184	138	108	102	98
OTU10798	96	89	68	82	138	104	95	84	104	98	102	125	90	116	88	69	71	73	96	65	80	79	93	86	75	106	99	101	97	105	106	111	87	84	78	76
OTU10799	110	86	81	79	93	119	105	102	95	74	90	112	90	111	102	69	83	100	59	82	65	66	77	87	96	106	105	89	76	106	87	110	89	108	102	79
OTU108	3817	4378	5498	7722	9498	34967	17272	16175	14069	2588	3293	3379	9122	27714	14606	2821	3430	4955	6605	2910	2316	2762	3912	3291	16509	8893	13239	10362	8785	11589	2689	2870	2743	13097	6921	2666
OTU10800	115	96	87	40	121	53	75	155	66	170	77	175	69	66	56	89	95	151	114	99	85	87	87	71	74	102	103	94	69	79	151	207	146	78	71	71
OTU10801	95	90	81	95	116	93	169	76	78	98	83	109	76	87	69	87	81	88	69	72	87	83	106	89	93	115	110	126	93	124	68	100	63	91	74	72
OTU10802	89	86	84	80	100	89	103	114	128	75	72	87	81	111	120	105	119	145	65	90	58	63	78	82	101	139	114	66	75	79	71	79	67	107	110	71
OTU10803	80	77	78	38	108	88	77	123	95	125	84	119	109	135	123	83	104	152	66	69	67	64	60	67	107	111	117	126	101	84	117	121	110	88	72	52
OTU10804	52	54	58	94	179	178	203	147	217	42	51	62	76	175	116	76	81	71	50	46	34	37	43	57	264	175	150	44	51	56	33	66	51	73	77	47
OTU10805	128	95	68	65	119	89	76	90	92	101	107	109	92	120	99	78	92	101	75	95	86	83	77	86	73	120	108	114	90	101	96	116	74	61	85	97
OTU10806	91	81	79	81	117	100	87	102	120	110	88	105	91	129	125	79	83	95	59	62	102	98	90	73	104	108	110	110	90	107	95	97	90	80	75	60
OTU10807	94	82	74	42	86	66	79	145	86	165	89	115	92	85	86	59	89	128	81	72	76	72	78	82	91	115	84	159	99	98	116	190	131	77	72	75
OTU10808	92	70	81	83	133	91	80	79	81	84	86	95	79	110	94	83	86	103	79	91	68	118	90	96	98	118	110	117	104	110	91	100	82	86	100	81
OTU10809	99	98	74	69	130	92	101	95	93	94	78	85	98	91	76	74	96	102	76	87	80	67	84	99	83	100	78	130	99	119	86	103	87	101	79	75
OTU1081	947	837	882	552	1289	819	900	1378	982	1348	935	1301	1399	1698	1039	1089	1239	1880	854	761	872	631	651	710	1077	1289	1269	1175	951	1019	1364	1596	1284	947	807	739
OTU10810	64	78	104	80	117	164	128	140	153	36	57	70	94	147	116	96	98	132	66	54	55	42	56	41	134	114	125	98	107	110	61	65	61	97	81	42
OTU10812	101	89	89	44	100	79	75	110	93	138	86	144	84	133	74	81	71	127	81	79	93	62	94	80	86	115	95	83	75	89	120	171	104	117	77	75
OTU10814	86	109	79	57	116	56	90	122	66	125	111	125	87	87	48	94	101	176	98	101	98	94	81	75	72	123	93	76	52	58	111	159	136	90	92	75
OTU10815	70	66	54	53	128	69	642	215	142	51	44	76	71	105	54	107	97	129	80	49	67	45	50	53	107	80	85	58	67	79	60	63	56	96	73	53
OTU10816	103	72	74	66	116	65	93	89	70	123	84	123	67	108	78	60	82	95	99	78	98	91	124	92	67	98	77	122	87	99	112	122	75	106	82	100
OTU10817	88	80	88	71	119	90	91	88	122	105	80	111	83	121	84	89	85	101	93	73	81	81	104	83	86	122	96	107	83	114	93	87	76	77	97	63
OTU10818	122	99	70	61	119	96	80	91	72	96	91	104	77	96	84	83	100	105	83	95	95	110	99	70	81	120	110	110	85	99	78	104	102	62	74	84
OTU10819	116	75	77	51	103	76	70	102	76	124	116	116	99	105	90	75	91	128	83	76	88	72	79	59	71	121	96	90	96	88	115	178	127	92	81	69
OTU1082	1905	895	1016	400	836	361	561	870	460	1605	1252	1444	435	477	362	612	657	960	960	934	1140	1532	1975	1316	488	774	664	503	412	436	2035	5666	1654	1427	1257	1387
OTU10820	112	84	73	62	115	103	100	102	104	97	71	114	100	124	79	82	101	114	61	75	86	89	81	89	84	107	98	90	96	82	119	97	90	71	69	85
OTU10821	83	42	70	58	143	166	78	72	121	51	40	52	88	128	179	264	136	206	55	41	72	75	57	52	113	139	128	73	45	68	52	64	50	45	75	42
OTU10822	119	92	77	103	93	74	78	70	102	87	97	96	78	98	86	84	93	93	84	83	86	96	92	88	95	107	102	114	71	103	95	121	83	91	72	72
OTU10823	118	99	74	68	105	118	123	102	102	76	55	82	72	88	78	90	84	119	70	90	99	92	93	84	84	94	100	118	99	109	64	71	87	103	80	83
OTU10824	96	86	91	64	116	60	81	118	78	121	98	126	80	65	54	86	87	124	87	99	109	84	91	94	71	96	88	106	88	80	163	142	125	95	95	76
OTU10825	93	94	63	74	124	91	86	91	91	109	71	121	111	99	96	80	82	77	77	75	91	77	86	69	84	117	106	89	95	95	96	100	95	102	73	88
OTU10826	130	80	65	67	129	87	59	82	89	80	76	74	168	181	187	94	96	123	64	74	90	56	77	93	110	117	130	91	65	85	83	94	78	61	49	63
OTU10827	100	85	65	50	120	69	70	149	85	109	73	95	126	127	124	100	119	129	80	82	103	63	70	63	66	124	92	110	89	82	128	168	106	50	56	55
OTU10828	109	90	81	70	115	111	101	99	115	68	89	80	92	130	99	81	65	99	76	94	85	87	77	94	85	111	114	122	93	94	67	97	63	101	91	58
OTU10829	103	75	72	82	111	105	88	107	109	95	88	121	76	125	99	92	97	101	83	80	103	88	89	92	92	93	95	104	79	99	97	108	79	78	69	78
OTU1083	1589	1343	1224	868	1530	792	830	1224	1076	549	616	697	789	676	825	1231	1121	1335	1359	1021	1047	940	1246	1012	970	1398	1314	963	749	1058	795	1372	822	954	1143	978
OTU10830	95	88	68	46	114	71	93	111	93	135	91	117	86	108	75	75	91	129	87	76	82	65	63	85	90	96	101	106	89	97	122	158	112	132	78	86
OTU10831	144	132	87	46	94	42	73	118	53	297	118	213	44	45	39	67	84	97	90	97	83	64	72	78	47	87	85	53	31	41	190	290	198	74	80	83
OTU10832	98	83	77	72	117	90	101	96	108	105	81	154	79	111	84	79	77	88	76	82	71	71	85	100	86	99	106	98	79	93	89	97	79	85	81	86
OTU10833	65	64	85	47	122	85	75	186	99	93	67	72	117	172	133	131	124	159	73	69	66	34	65	56	96	118	125	118	92	86	100	125	94	71	60	75
OTU10834	94	45	73	98	159	115	102	99	137	56	56	90	88	118	108	142	133	140	70	70	73	84	68	52	121	134	122	86	75	85	53	68	49	88	82	49
OTU10836	105	80	67	76	135	110	177	92	103	75	78	99	77	98	94	82	94	113	70	76	79	81	93	82	92	93	91	107	87	118	77	107	80	93	87	62
OTU10837	101	95	81	79	108	72	87	71	68	78	124	130	88	85	107	57	85	100	96	86	91	90	100	92	80	94	104	120	87	89	83	110	72	94	88	93
OTU10838	98	75	63	75	151	134	122	83	114	86	60	105	66	119	100	70	81	95	66	69	68	85	94	84	125	114	108	153	90	96	78	78	62	91	90	63
OTU10839	96	72	77	70	112	97	73	88	114	73	70	99	91	143	117	90	84	89	80	75	68	75	96	89	110	111	116	141	120	95	73	105	61	56	87	51
OTU1084	1318	1086	1012	747	1422	953	925	1170	1211	1154	939	1248	842	1047	855	1018	1224	1235	1073	894	940	845	951	939	983	1349	1308	991	859	867	1187	1578	1036	878	875	822
OTU10840	89	77	81	93	174	98	124	63	133	93	75	105	73	120	96	65	60	94	82	85	128	113	100	51	110	123	109	73	80	77	84	87	74	69	74	75
OTU10841	112	96	78	50	96	65	79	101	69	146	101	121	100	86	68	82	87	105	87	118	123	86	81	87	68	114	102	93	81	88	107	149	134	89	89	93
OTU10842	115	96	88	54	122	77	121	154	115	83	70	81	82	90	70	100	109	120	81	60	85	98	104	112	103	120	127	79	73	66	80	101	75	76	79	74
OTU10843	97	99	61	39	116	60	74	122	79	133	88	99	107	84	98	74	95	108	76	92	93	59	76	74	66	108	107	140	103	93	146	188	116	83	71	85
OTU10844	90	79	75	83	112	105	98	106	72	104	108	125	74	99	75	69	85	105	76	93	102	79	98	68	87	95	88	110	106	100	98	137	89	87	70	80
OTU10845	92	77	79	70	115	129	98	116	103	50	52	73	86	124	107	97	110	127	78	78	86	75	75	73	114	121	139	105	77	93	67	71	57	88	71	60
OTU10846	87	91	89	56	104	74	89	106	84	108	90	135	78	72	80	83	97	112	80	81	113	83	72	85	79	118	85	104	86	102	117	168	123	97	85	88
OTU10847	105	90	81	96	145	90	102	105	84	106	90	96	97	116	72	72	78	101	76	66	84	68	69	86	67	114	103	115	107	121	79	86	82	107	84	93
OTU10848	159	136	96	70	98	57	78	78	72	94	93	131	53	56	54	150	100	132	104	94	138	115	108	98	77	108	88	61	49	40	99	138	97	57	60	86
OTU10849	100	87	93	77	119	91	98	89	114	80	70	80	101	118	104	109	96	118	79	59	76	51	71	97	115	135	115	97	97	99	55	77	60	79	97	86
OTU1085	1332	1030	1030	407	1394	546	1026	1853	699	2382	1330	2064	614	775	580	927	1224	1820	850	783	1033	738	760	728	765	1244	1083	651	514	542	2040	2779	1883	947	831	884
OTU10850	50	37	40	50	145	90	83	127	91	35	51	38	208	132	112	237	254	273	52	94	105	27	35	43	101	122	126	90	78	78	57	86	44	60	46	44
OTU10852	112	80	72	64	112	86	86	96	102	88	88	115	99	92	94	97	76	111	95	90	74	84	86	85	83	107	93	105	98	89	72	111	73	76	101	84
OTU10853	112	84	72	65	110	86	102	71	94	85	86	117	96	133	83	68	84	84	70	66	83	93	95	84	95	111	110	134	86	134	66	109	85	87	78	62
OTU10854	74	74	73	75	120	108	99	96	116	97	84	106	87	130	101	107	105	82	73	63	76	67	106	79	88	112	100	110	99	108	95	121	91	81	98	62
OTU10855	106	96	78	84	126	108	96	77	132	83	61	88	75	99	73	83	98	79	94	90	89	88	106	97	97	122	103	100	86	108	59	60	66	80	108	65
OTU10856	60	68	65	97	146	125	97	95	153	73	53	82	91	152	88	95	93	139	66	49	56	68	77	57	149	176	129	96	73	99	60	59	53	77	96	57
OTU10857	118	100	69	59	103	56	58	47	60	147	111	114	48	63	62	106	65	78	95	94	116	82	131	76	67	92	81	60	49	64	102	158	72	120	114	153
OTU10858	97	92	85	77	121	79	74	88	67	123	95	123	81	83	85	58	68	93	84	97	90	104	97	97	73	76	90	105	93	94	119	137	125	100	87	72
OTU10859	99	97	85	47	123	54	77	117	71	147	121	143	82	70	78	59	81	93	93	89	100	67	91	76	71	123	73	93	62	67	177	185	139	101	79	98
OTU1086	880	759	750	473	1502	781	1200	2410	1190	1118	747	1081	1539	1169	977	998	1570	2305	824	567	737	483	523	525	1382	1677	1764	1246	1001	1010	1298	1502	1181	779	638	527
OTU10860	80	64	78	57	148	100	84	80	139	85	81	69	60	100	101	208	124	153	61	61	87	81	79	63	132	139	117	89	62	63	76	94	67	49	72	53
OTU10861	75	100	101	75	107	92	132	83	114	93	76	108	82	138	102	68	81	108	79	74	63	77	85	88	84	115	106	103	86	111	77	95	80	106	81	59
OTU10863	96	93	60	81	107	111	141	105	93	84	62	102	111	133	116	103	95	92	72	62	67	66	71	59	77	106	113	135	107	112	56	76	58	96	82	66
OTU10864	100	69	74	65	98	52	65	109	92	115	97	132	81	88	76	70	80	131	90	81	101	93	84	69	76	119	95	134	77	101	139	161	115	89	75	77
OTU10866	109	77	69	82	138	88	107	103	89	102	95	121	62	95	88	74	99	105	72	85	81	87	99	80	92	108	92	95	96	109	90	107	85	92	76	64
OTU10867	76	84	87	83	110	105	122	131	122	80	70	90	99	107	94	81	82	90	75	56	66	69	79	63	115	101	104	115	111	115	52	82	61	104	105	63
OTU10868	82	88	80	61	132	79	83	134	89	142	86	129	84	116	82	83	97	145	80	69	79	75	73	79	98	100	86	92	78	82	127	167	136	67	63	64
OTU1087	383	367	443	2197	3417	1390	1532	442	327	189	263	229	2154	1313	1378	1849	1906	4571	555	325	346	177	219	256	1421	2791	2974	313	271	319	318	257	206	291	328	309
OTU10871	98	80	110	70	126	91	74	98	99	74	73	79	92	119	91	91	92	124	87	92	76	69	99	92	102	119	100	132	99	102	78	88	75	82	86	66
OTU10872	91	105	72	66	101	71	82	98	76	139	101	131	68	79	97	81	80	99	87	104	70	75	95	87	73	103	83	86	84	100	105	120	128	111	102	80
OTU10873	99	87	61	63	118	93	77	85	102	113	106	127	115	108	91	73	61	103	74	90	91	82	102	74	71	102	96	102	119	123	104	95	98	81	78	66
OTU10874	69	69	81	49	126	88	98	122	95	108	68	79	122	141	84	101	124	126	73	82	86	62	48	74	84	119	96	133	151	118	105	126	101	89	58	66
OTU10875	73	69	67	52	111	124	77	84	122	74	63	82	118	143	132	109	107	106	72	54	53	56	78	72	116	141	116	133	96	109	62	82	60	89	66	69
OTU10876	101	89	78	67	99	106	90	78	128	60	66	84	107	130	117	92	113	123	82	67	73	60	78	84	91	130	105	106	92	102	76	106	68	76	80	56
OTU10877	109	90	84	63	91	110	103	82	114	61	93	85	65	89	81	88	91	121	84	58	74	80	91	107	91	129	114	99	77	104	82	95	87	98	79	85
OTU10878	120	107	90	97	128	113	112	72	98	77	103	120	72	91	67	65	93	85	78	98	89	81	106	75	72	79	92	107	86	88	76	79	90	105	85	87
OTU10879	88	79	64	77	101	95	98	81	95	68	70	77	101	109	83	63	95	110	93	96	86	87	93	83	92	113	100	154	111	151	43	77	84	98	71	60
OTU1088	1212	1063	910	489	1232	534	809	1400	643	1984	1395	1777	776	744	648	832	1006	1510	994	1138	1373	870	1025	866	714	1227	935	847	734	713	1996	2434	1788	995	878	1006
OTU10880	108	79	85	45	122	83	75	134	94	107	83	124	107	160	91	99	110	187	64	61	93	58	70	52	86	98	101	99	61	73	131	167	102	79	64	51
OTU10881	85	81	72	80	114	122	122	83	109	91	91	115	75	109	87	67	78	88	86	69	56	60	68	75	106	119	106	148	116	132	69	97	89	91	74	55
OTU10882	116	71	67	91	143	85	105	82	108	98	94	115	79	77	81	104	72	102	85	83	126	116	130	102	90	116	98	70	62	79	89	108	76	61	64	55
OTU10883	134	81	81	71	103	72	52	80	83	114	100	151	80	83	66	91	95	100	71	92	104	104	125	105	69	99	95	85	66	80	109	122	83	69	78	89
OTU10884	89	92	76	57	126	91	88	114	80	112	86	123	90	98	116	73	77	117	81	66	83	58	80	68	89	116	101	133	91	98	113	138	90	101	60	66
OTU10886	115	224	147	58	76	34	235	103	44	90	129	137	18	17	10	33	29	57	64	201	186	125	136	104	28	91	55	40	21	43	109	99	126	222	101	107
OTU10887	102	93	76	85	125	91	99	90	86	96	111	128	88	92	76	71	70	76	72	68	59	79	85	96	88	114	121	103	86	102	78	93	69	77	103	85
OTU10888	103	99	78	50	102	72	65	110	69	142	101	110	95	105	84	80	106	145	92	79	91	85	75	49	87	108	73	139	92	104	126	130	119	81	73	58
OTU10889	74	93	61	76	102	93	93	99	130	60	65	62	101	147	132	111	110	146	67	73	73	69	68	58	101	138	121	90	94	85	78	83	64	122	76	63
OTU1089	1213	1127	1024	745	1410	1063	956	1136	1339	895	863	986	1020	1177	1117	1091	1240	1333	1063	890	942	716	890	850	1104	1405	1366	1045	873	817	950	1350	873	802	950	814
OTU10890	72	91	76	82	102	138	132	106	117	54	58	49	93	126	115	72	91	101	78	65	49	60	67	67	108	109	131	146	125	147	42	61	55	79	87	45
OTU10891	76	71	51	71	151	99	87	87	143	62	68	86	95	106	108	135	128	111	59	52	84	74	71	56	130	127	127	102	75	101	58	85	71	70	92	51
OTU10892	92	87	73	71	128	81	71	91	85	106	71	112	81	85	75	94	81	112	80	77	117	90	94	96	97	116	118	81	85	81	116	141	85	93	91	76
OTU10893	119	98	64	72	126	94	104	76	89	113	84	105	74	102	92	75	79	95	80	81	87	73	95	67	73	92	95	94	90	123	116	106	81	103	106	69
OTU10894	64	83	60	59	106	103	119	179	71	83	73	81	85	130	112	115	152	442	53	52	69	42	48	44	82	126	129	66	59	54	82	112	99	70	60	49
OTU10895	11	4	2	29	43	192	79	53	98	14	13	18	330	290	230	67	135	172	34	15	8	4	10	9	169	124	186	122	74	107	13	23	12	19	9	13
OTU10896	86	100	72	86	133	82	84	94	90	82	95	116	66	102	97	77	73	103	77	72	92	86	101	94	72	99	121	113	76	122	76	121	68	87	102	67
OTU10897	111	90	77	68	92	68	58	169	78	76	86	87	62	103	129	123	80	152	99	72	91	89	128	102	71	102	91	78	70	47	90	93	74	67	94	67
OTU10898	95	89	73	55	100	103	67	89	99	100	103	107	104	121	107	84	85	107	69	80	70	76	77	81	75	109	123	108	107	105	114	110	97	80	71	79
OTU10899	89	87	63	60	128	111	102	173	65	105	80	92	73	134	86	65	90	222	66	71	87	58	71	64	106	104	94	80	86	60	125	166	93	78	72	65
OTU109	10650	9066	6852	7621	10828	6923	6973	7226	8045	4304	5470	6809	8768	6581	8082	10043	9262	9135	9368	13905	14991	11670	11178	8799	6994	10586	8703	12385	8070	8640	4196	6710	4735	10067	9797	8707
OTU1090	1440	1116	954	479	1336	465	1052	1569	670	2299	1326	1901	604	594	502	776	1011	1494	1028	964	1195	814	870	881	631	1263	1029	710	608	545	2203	2861	1963	1064	878	989
OTU10900	174	124	56	97	111	57	46	63	49	93	78	102	56	55	48	109	72	90	95	92	137	89	134	89	65	95	75	45	64	51	71	136	96	95	114	123
OTU10901	112	97	74	65	120	94	64	111	115	84	77	88	102	148	107	98	78	107	53	78	77	63	85	76	101	97	86	102	90	121	84	93	76	84	106	70
OTU10902	80	85	66	81	101	77	74	94	109	73	106	100	76	96	114	93	95	121	84	75	96	90	98	123	100	95	103	87	67	94	95	110	87	64	73	63
OTU10903	80	59	88	79	117	70	68	83	118	57	61	75	124	167	137	76	104	112	73	57	69	49	64	67	113	117	101	128	128	101	69	110	64	78	75	72
OTU10904	90	79	63	74	116	102	108	125	129	57	63	57	115	141	116	111	97	137	61	66	79	75	76	56	112	132	115	92	79	91	65	75	74	77	61	65
OTU10905	86	79	72	40	121	72	99	154	86	110	79	100	104	104	82	81	89	151	99	62	92	57	63	50	72	93	110	123	82	96	173	159	93	114	78	80
OTU10906	111	99	81	68	104	99	79	85	97	118	86	104	57	104	91	95	87	105	87	86	72	81	105	67	89	113	96	91	68	89	80	103	91	92	89	103
OTU10908	73	51	78	62	134	92	93	107	104	78	73	81	100	125	123	111	100	111	63	72	60	98	95	60	93	130	111	115	77	88	83	89	61	88	99	71
OTU10909	113	87	80	54	127	76	58	97	96	98	94	139	74	98	80	75	92	85	98	56	101	101	136	101	80	111	99	93	75	68	104	146	96	55	69	86
OTU1091	855	702	663	428	1331	829	787	1524	812	1197	782	1150	2122	2238	1836	982	1295	2190	704	675	864	568	627	537	998	1393	1145	1658	1117	980	1201	1578	1167	750	630	555
OTU10910	93	98	82	66	127	81	97	88	85	72	80	91	96	110	83	88	65	97	72	76	73	95	112	98	73	125	103	119	97	107	79	82	94	89	99	81
OTU10911	71	51	40	72	145	99	84	177	108	67	46	70	152	148	118	154	193	174	71	93	116	47	53	39	91	120	123	120	74	90	56	84	55	47	36	47
OTU10912	83	77	77	77	102	101	85	61	89	54	75	99	98	108	86	79	80	83	79	78	84	79	107	71	83	85	103	156	127	146	71	91	84	89	98	88
OTU10913	73	60	77	62	126	90	87	93	124	83	66	85	111	135	113	109	89	99	77	69	80	67	80	73	116	93	122	128	94	91	67	65	85	78	96	53
OTU10914	98	84	89	72	131	81	68	92	120	83	75	92	93	127	111	99	117	125	68	65	81	55	65	75	110	120	113	92	82	85	73	105	75	65	75	67
OTU10915	95	107	63	79	123	97	91	112	88	83	63	92	85	102	95	65	82	84	86	68	69	77	92	78	88	124	113	125	98	106	72	96	56	91	82	90
OTU10916	86	79	65	56	94	71	60	73	84	85	69	106	126	146	115	99	99	119	67	73	87	55	89	98	88	127	124	96	95	59	81	113	74	66	91	82
OTU10919	103	93	95	63	106	68	74	113	109	89	80	88	90	141	111	68	82	92	81	88	90	91	101	101	74	96	97	119	88	81	96	114	69	68	86	67
OTU1092	1618	1374	1160	915	1542	722	1080	1626	1093	457	527	517	665	501	613	1501	1512	1814	1256	1058	1034	963	1362	1177	1059	1473	1610	489	398	415	672	903	694	1002	997	1046
OTU10920	102	98	82	93	97	68	56	87	104	92	76	107	78	88	90	108	104	96	85	98	97	89	91	76	109	106	117	90	75	100	87	106	80	75	86	72
OTU10921	96	80	71	78	129	111	134	87	96	76	87	92	77	70	75	62	83	74	78	77	84	107	104	69	80	101	110	113	78	104	77	78	77	100	87	79
OTU10923	85	76	55	52	96	63	67	152	89	115	69	106	151	181	205	92	96	131	58	60	84	47	67	46	83	116	85	77	88	93	87	144	103	79	59	57
OTU10924	123	83	82	63	118	96	76	103	95	89	87	114	78	100	99	76	92	106	84	100	87	79	102	76	69	108	95	89	74	101	101	145	99	80	79	79
OTU10925	154	113	76	67	112	48	86	103	77	104	90	177	64	68	79	111	92	100	86	92	104	101	112	103	77	113	99	45	43	41	80	93	95	63	75	82
OTU10926	102	90	70	93	132	76	107	91	93	86	76	104	75	109	79	73	71	82	79	87	93	65	91	93	85	115	109	132	131	121	73	93	59	95	83	56
OTU10927	53	38	52	58	132	107	99	85	130	43	30	44	101	177	153	123	103	118	52	30	37	45	41	44	232	480	172	65	52	59	40	42	31	46	70	29
OTU10928	151	194	94	157	113	102	81	69	35	66	120	141	31	42	29	58	53	88	110	152	103	113	118	112	56	73	85	54	54	64	53	80	75	101	80	92
OTU10929	89	83	85	39	90	64	66	122	73	134	100	113	121	99	80	101	119	149	85	68	57	63	77	60	92	125	115	93	89	82	150	177	113	64	69	78
OTU1093	386	322	362	458	796	896	406	481	480	324	288	332	4713	3020	1881	585	822	1229	610	670	438	317	480	357	1116	1878	2016	1485	1224	1188	763	795	391	346	761	449
OTU10930	103	93	119	74	107	113	87	85	86	97	70	90	105	127	90	86	83	106	69	59	95	65	97	80	101	96	111	105	74	86	70	98	76	89	72	78
OTU10931	91	93	60	73	104	93	102	70	101	76	56	100	95	123	99	82	76	95	84	80	80	98	82	95	111	113	100	116	91	110	67	86	65	82	76	83
OTU10932	109	96	82	67	99	94	82	89	95	89	73	119	73	101	88	73	88	101	83	81	78	85	91	100	80	123	112	85	64	79	111	129	90	95	72	84
OTU10933	96	78	70	61	99	72	72	79	61	71	122	129	54	69	51	91	79	87	60	79	90	161	183	177	56	87	72	85	65	72	85	97	64	75	62	68
OTU10934	103	103	80	73	102	74	71	93	125	77	84	99	76	96	66	93	78	103	93	123	101	102	94	74	78	104	98	99	87	83	91	117	72	74	91	74
OTU10935	85	105	77	78	99	82	117	62	78	164	107	163	71	92	76	73	67	97	60	74	60	68	65	75	99	117	97	96	107	87	106	130	130	75	76	55
OTU10936	111	105	84	64	126	94	103	85	66	119	91	121	84	120	70	60	66	85	72	75	78	72	72	76	93	104	88	129	123	110	95	92	92	101	83	67
OTU10937	96	66	77	56	105	75	89	202	90	95	73	94	113	125	92	140	120	199	65	62	103	45	57	54	90	151	117	76	78	58	103	117	106	58	50	55
OTU10938	105	96	96	92	126	85	92	85	93	94	92	128	68	66	93	79	76	77	77	81	81	80	82	91	81	104	83	129	99	128	76	101	88	97	91	60
OTU10939	100	88	97	77	100	92	95	96	121	52	71	71	81	132	86	88	84	114	71	86	63	72	82	65	110	121	97	98	92	98	92	86	72	95	95	65
OTU1094	871	784	631	402	1009	623	687	1216	1282	1460	866	1248	2874	1117	1450	703	914	1484	795	772	917	604	701	606	837	1053	928	2191	1821	1932	1369	1879	1341	738	698	717
OTU10940	90	63	79	53	148	86	82	151	95	110	67	115	124	145	103	101	100	177	79	87	75	55	56	54	95	108	102	101	67	78	113	140	104	63	59	63
OTU10941	96	91	59	49	111	85	98	100	91	115	98	112	83	80	71	88	99	117	84	99	111	82	86	84	79	108	89	104	90	82	128	148	129	85	98	81
OTU10943	98	89	69	66	93	63	58	127	77	118	106	133	99	93	93	79	90	140	77	73	98	65	70	82	63	107	102	99	72	89	107	165	99	84	98	89
OTU10945	77	107	67	97	121	117	139	121	108	31	38	48	89	123	99	103	116	155	59	61	44	52	65	46	122	126	123	137	113	137	52	36	28	81	63	70
OTU10946	73	63	71	39	121	91	88	123	110	88	79	94	117	144	98	78	94	117	83	73	73	50	66	52	112	115	108	134	149	107	105	127	95	59	57	59
OTU10947	99	94	67	71	105	86	104	85	111	99	100	110	97	124	90	71	85	94	92	78	83	69	76	84	96	96	103	95	96	96	78	86	70	101	90	72
OTU10948	125	92	86	72	101	85	77	91	83	79	80	114	70	81	82	88	82	96	95	93	99	68	99	81	91	103	104	94	110	74	118	137	74	89	88	73
OTU10949	120	72	97	65	64	56	35	91	80	111	92	104	91	109	151	101	78	101	62	71	105	69	60	108	79	164	126	63	44	56	136	141	104	47	58	70
OTU1095	1369	1080	1029	386	1285	389	988	1619	581	2395	1443	2102	498	499	454	662	891	1490	1045	903	1142	884	957	905	586	1234	1007	665	530	537	2281	2962	2042	1149	1015	945
OTU10951	64	65	70	81	129	130	111	113	156	68	52	73	101	124	109	118	111	135	67	75	75	64	71	60	110	146	121	96	60	89	60	79	70	73	75	39
OTU10952	83	85	74	77	108	105	96	77	98	126	95	154	64	93	77	53	70	80	79	84	86	73	109	105	90	99	89	101	109	104	92	78	96	83	81	79
OTU10953	63	66	63	81	103	97	103	97	90	76	78	76	87	102	99	78	88	114	61	77	83	82	103	84	75	126	106	150	100	104	72	85	60	108	82	68
OTU10954	64	46	52	64	121	104	104	98	187	47	47	54	92	164	129	132	111	164	65	43	56	57	36	54	145	160	118	120	91	101	40	61	44	72	90	49
OTU10955	102	82	74	64	115	104	72	109	118	75	65	72	78	146	106	96	100	117	75	78	76	67	66	65	134	153	124	75	80	75	72	78	49	103	81	68
OTU10957	94	85	68	61	93	71	76	105	69	119	103	140	75	94	71	81	85	111	63	76	136	68	83	57	89	112	94	83	77	78	138	178	113	89	93	74
OTU10958	116	115	72	91	112	96	95	74	92	102	86	127	86	99	87	101	79	88	75	76	98	97	116	79	88	99	87	70	70	81	108	116	74	56	85	75
OTU10959	101	94	76	64	132	82	71	83	102	119	78	125	86	121	93	95	113	103	66	72	90	70	77	77	87	96	114	108	76	93	100	130	94	53	72	66
OTU1096	1226	1102	953	536	1400	538	917	1541	675	2005	1237	1836	792	632	719	914	1120	1636	957	976	1154	831	817	801	712	1300	1086	758	610	653	1853	2466	1787	1019	909	921
OTU10960	117	79	80	59	116	60	75	129	68	140	107	132	83	83	83	85	72	128	90	81	92	68	62	65	62	104	82	116	90	79	131	185	129	84	67	81
OTU10961	77	95	74	33	123	75	78	138	73	134	88	129	93	111	102	90	122	160	76	59	78	67	60	67	89	121	102	84	87	75	124	174	128	73	67	55
OTU10962	95	70	60	37	113	88	73	124	84	107	75	123	110	150	116	95	118	136	73	56	79	58	70	69	94	138	94	79	86	84	123	153	91	73	75	79
OTU10964	60	172	71	117	159	135	106	85	77	35	57	55	57	89	63	53	69	90	121	82	69	46	78	64	82	108	108	161	121	121	54	35	53	188	85	68
OTU10965	92	61	59	61	132	103	70	139	94	129	76	97	117	160	117	81	102	125	70	65	73	47	53	56	107	116	96	139	89	127	88	125	83	67	67	58
OTU10966	140	90	44	48	78	37	65	79	45	101	89	80	58	39	49	126	107	90	106	229	286	72	101	97	43	91	59	44	36	29	152	191	123	55	51	90
OTU10967	94	88	79	78	105	93	85	84	93	105	85	103	78	103	86	79	68	94	82	88	84	83	92	78	90	119	94	116	90	87	96	108	76	89	78	81
OTU10968	76	58	63	29	95	90	61	149	78	91	45	76	167	197	149	64	121	152	75	48	61	40	41	42	94	112	93	146	151	123	79	107	94	82	62	54
OTU10969	80	78	65	48	104	66	92	206	101	95	69	74	113	166	125	97	111	175	68	75	81	66	61	59	107	130	102	84	70	75	104	108	82	61	74	58
OTU1097	775	924	656	816	928	1272	1229	904	912	656	687	844	946	1106	924	475	578	701	696	609	462	567	619	721	881	886	1026	2750	2357	5587	552	605	605	1326	891	650
OTU10970	113	109	86	74	123	74	69	90	77	87	80	111	73	95	81	84	82	111	79	89	72	91	104	100	78	100	103	96	65	98	111	102	112	102	83	81
OTU10972	49	45	45	31	110	130	64	142	160	56	45	54	173	221	149	92	115	167	49	42	40	24	18	28	150	138	155	141	140	142	60	77	65	45	40	31
OTU10973	102	83	98	67	103	95	81	92	102	78	60	71	92	97	119	125	94	147	69	53	72	68	84	103	82	125	121	89	59	68	93	88	72	103	79	80
OTU10974	95	72	61	40	99	86	65	137	86	126	93	109	121	157	101	99	87	149	69	80	77	57	76	60	98	111	89	101	102	93	77	148	94	78	72	83
OTU10975	84	68	89	62	118	84	86	136	82	86	81	111	103	179	89	98	107	146	61	70	82	64	76	72	74	106	96	114	98	94	81	136	76	78	64	76
OTU10976	92	92	77	60	128	78	102	89	61	82	78	94	72	53	56	66	70	80	89	68	72	113	97	97	70	103	85	122	90	115	102	117	72	111	101	55
OTU10977	100	88	90	48	132	51	80	138	78	141	92	121	80	90	90	93	73	150	95	77	100	57	69	72	67	114	87	116	103	87	126	158	89	73	64	74
OTU10978	99	69	88	75	114	66	79	103	120	98	74	107	89	154	114	95	99	121	83	68	74	79	63	54	88	138	129	80	71	78	101	140	75	52	79	68
OTU10979	96	86	82	78	141	88	94	82	91	91	78	122	75	105	75	77	86	122	85	74	66	79	88	81	93	107	96	91	93	97	76	96	74	93	89	71
OTU1098	731	857	845	978	1484	1285	1151	1146	1142	560	700	702	938	1437	1077	750	858	1113	845	1040	908	1008	1383	812	1025	1108	935	1822	1393	1663	664	682	658	1237	1134	645
OTU10981	85	95	88	68	111	98	74	88	88	78	84	92	79	120	92	76	82	109	82	75	78	75	96	86	86	114	102	113	103	79	91	107	85	69	90	84
OTU10982	96	68	70	52	99	71	93	118	93	120	78	115	99	127	98	83	99	132	75	70	77	57	70	66	91	110	103	112	101	84	113	155	119	64	75	62
OTU10983	70	137	63	123	129	148	203	118	91	40	51	58	62	64	68	58	87	106	94	78	64	62	75	65	91	106	79	138	103	149	49	51	57	137	78	58
OTU10984	120	80	73	95	113	99	72	100	114	89	73	89	76	116	94	109	100	118	75	71	98	66	82	59	107	131	96	118	93	73	92	121	73	76	77	64
OTU10985	94	97	79	48	100	58	115	180	70	124	96	142	84	95	77	64	97	159	88	68	93	54	76	50	73	104	98	96	81	76	129	170	124	97	58	76
OTU10986	93	68	59	47	126	73	95	119	80	92	77	108	104	129	95	77	101	130	64	77	101	67	90	79	84	104	106	110	91	95	102	140	106	91	63	66
OTU10987	114	95	75	80	98	83	78	100	108	76	93	89	87	94	88	93	99	99	84	63	86	85	104	87	103	119	96	102	95	87	88	102	72	75	58	68
OTU10988	83	83	76	77	119	101	80	90	99	100	85	99	79	138	102	70	79	75	76	78	64	69	92	94	103	103	111	122	93	113	75	87	56	81	89	83
OTU10989	112	98	76	78	123	77	65	88	98	111	78	100	95	108	83	85	102	103	70	93	72	75	102	101	86	100	102	93	84	60	102	150	68	72	72	76
OTU1099	1386	1239	1039	830	1301	834	773	1064	1060	1147	1130	1363	837	955	791	1250	1195	1186	1014	935	1113	945	1085	1032	903	1238	1110	822	578	641	1211	1603	1102	779	850	836
OTU10990	103	79	76	73	102	114	72	90	108	39	57	48	97	124	151	75	73	86	64	94	75	57	82	104	103	115	102	142	101	101	61	95	49	76	101	83
OTU10992	91	86	59	27	82	79	73	113	75	165	87	119	114	152	96	84	121	146	74	59	81	64	53	65	100	108	124	124	117	100	111	137	95	55	63	53
OTU10993	116	88	95	63	99	76	81	110	66	107	88	100	67	85	71	76	102	122	76	95	87	78	82	75	60	102	102	81	85	77	125	162	136	82	87	80
OTU10994	110	89	81	71	113	92	83	99	103	117	87	104	78	87	79	75	94	100	70	74	79	83	80	89	75	106	112	103	72	92	98	124	86	55	84	70
OTU10995	95	59	61	77	104	104	86	100	120	60	68	83	90	125	128	118	103	125	82	72	55	50	79	57	111	149	105	83	89	102	61	81	58	95	69	57
OTU10996	100	121	106	53	99	78	80	183	109	75	66	82	84	105	94	93	83	111	92	78	81	79	113	75	95	121	141	79	87	68	66	94	77	55	62	71
OTU10997	82	77	68	77	116	80	80	90	89	90	82	88	100	119	87	71	76	130	69	75	66	89	86	99	86	110	99	106	92	96	78	112	108	88	92	77
OTU10998	76	92	76	58	98	61	119	79	67	86	91	135	73	100	71	88	82	98	86	90	90	108	144	97	75	114	103	84	56	81	120	113	74	64	81	78
OTU10999	112	92	81	61	126	103	82	80	98	85	85	117	78	100	81	75	64	86	72	69	80	95	90	115	70	87	89	101	87	99	99	105	86	81	98	81
OTU11	189995	161981	114769	123671	201553	42162	89008	112716	71493	53205	71097	64639	49435	22949	42409	233486	182915	217293	98934	158260	184049	104081	130326	99100	79026	147495	144744	18889	14187	15495	87889	136404	83723	49742	56688	77405
OTU110	5378	6010	4987	6389	9334	19114	10664	6820	10325	3731	4061	5226	10767	13625	12002	4984	6805	9550	6792	4398	3569	3260	3943	5049	10301	8508	11764	16594	11592	16211	4176	4028	4109	9085	8026	6067
OTU1100	1166	1060	903	840	1278	1153	1029	1111	1175	575	765	832	1024	1273	1007	900	936	951	905	917	933	926	965	1043	963	1109	1063	1298	1172	1266	650	844	716	1344	1263	973
OTU11000	140	103	81	56	112	63	76	98	59	132	114	153	64	51	62	86	107	102	92	78	105	104	122	125	38	102	90	51	40	62	111	134	112	65	65	67
OTU11001	77	62	56	43	72	75	53	110	71	96	84	223	94	91	90	85	91	125	70	57	108	123	117	78	90	98	78	104	93	96	126	139	111	86	60	70
OTU11002	51	53	45	30	108	120	56	103	77	56	54	56	138	261	121	78	75	164	53	47	38	28	36	32	84	91	93	296	179	299	82	77	69	54	57	41
OTU11003	120	88	77	63	105	97	69	88	120	111	91	124	81	112	87	99	86	102	71	84	89	61	81	65	95	118	97	77	90	75	109	140	95	73	55	65
OTU11006	84	84	69	76	137	103	78	82	109	72	67	82	92	106	107	92	71	94	69	64	74	74	78	96	93	115	111	129	90	138	81	74	74	73	92	56
OTU11007	47	60	77	109	183	154	121	126	160	34	37	39	71	93	91	143	175	153	51	55	31	35	43	46	181	210	173	88	67	70	25	46	29	67	86	32
OTU11008	88	94	82	88	143	89	79	92	82	101	82	107	78	83	100	119	98	119	76	76	77	92	93	74	81	116	110	80	72	98	58	89	85	67	71	62
OTU11009	128	107	74	69	118	78	67	78	77	84	87	85	98	106	115	106	95	95	84	81	83	66	86	86	88	133	104	97	81	69	65	114	70	57	77	69
OTU1101	1508	1343	1258	982	1796	681	844	1181	1050	562	590	660	849	678	740	1812	1526	1713	1247	1249	1148	854	1072	922	1043	1433	1370	479	434	479	854	1307	813	742	943	874
OTU11012	133	105	84	65	91	53	71	84	88	99	103	132	71	76	75	95	99	81	62	93	119	86	100	91	77	115	98	86	62	70	116	133	103	74	62	63
OTU11013	96	102	69	47	98	107	81	111	90	97	69	116	85	109	98	91	91	90	84	64	70	75	86	87	99	117	78	103	105	90	119	128	101	93	65	69
OTU11014	68	62	68	77	126	99	88	90	108	76	59	101	104	157	114	86	85	92	69	64	57	60	70	76	95	140	124	115	98	117	64	83	56	81	92	66
OTU11016	100	99	69	77	105	104	115	106	109	99	79	112	71	101	79	80	90	109	83	75	75	68	78	64	97	112	93	105	89	84	107	107	71	73	72	61
OTU11017	88	66	84	63	135	100	85	89	121	70	71	89	95	129	107	100	99	132	66	61	60	90	83	70	102	132	104	118	94	97	68	63	58	90	76	64
OTU11018	120	112	84	65	103	83	63	92	105	96	78	116	90	87	86	91	93	90	103	102	79	82	97	91	73	95	80	95	78	82	74	118	74	68	88	85
OTU11019	124	82	67	81	112	85	63	80	108	105	105	111	64	92	82	93	64	88	92	87	86	89	113	88	86	95	85	85	73	64	108	122	96	74	77	88
OTU1102	1142	996	861	509	1366	580	1297	2040	848	1675	1096	1517	904	927	950	894	1223	1935	825	884	937	642	737	702	828	1441	1250	984	706	714	1559	2159	1462	1015	774	790
OTU11020	111	97	93	85	105	58	72	126	96	58	66	71	89	92	86	100	107	128	98	71	67	77	113	86	71	122	117	84	64	73	77	92	55	77	80	65
OTU11022	113	71	86	67	112	106	68	74	99	99	78	118	91	112	100	79	70	105	72	66	93	72	83	103	70	112	84	120	101	102	82	99	72	97	80	62
OTU11023	57	58	58	57	124	108	88	115	133	44	49	66	134	161	173	148	101	122	64	42	69	62	56	64	115	153	122	96	92	90	54	63	40	50	79	32
OTU11025	150	132	99	62	105	37	67	60	62	102	87	106	46	47	48	127	67	94	103	118	146	125	148	88	52	105	89	54	54	42	103	129	88	74	83	97
OTU11026	96	97	78	67	122	80	83	118	77	126	80	124	97	110	79	78	82	110	61	87	123	55	71	68	66	103	100	119	104	93	107	146	84	75	76	79
OTU11027	97	93	79	63	99	94	65	97	98	79	90	85	101	131	93	102	92	95	75	81	59	49	69	79	100	121	109	111	81	97	83	108	78	93	62	66
OTU11028	106	80	90	61	116	77	110	90	122	77	86	107	95	125	109	97	118	107	68	58	52	66	68	82	93	127	97	87	60	71	63	95	67	96	90	78
OTU11029	53	54	63	71	83	150	121	90	163	64	62	71	98	148	101	80	99	89	67	40	39	36	63	60	96	104	119	179	141	168	47	56	51	92	59	52
OTU1103	595	374	464	232	747	890	646	1367	1624	683	431	586	3151	2464	2669	1450	1579	2320	534	364	444	258	309	289	1676	1796	1629	1380	1129	956	727	932	615	464	437	318
OTU11030	118	97	104	70	122	72	64	77	94	123	107	141	70	69	76	86	86	88	95	73	77	75	107	90	76	106	101	60	70	63	119	144	89	73	67	79
OTU11031	97	73	72	77	121	101	101	94	91	78	58	91	79	116	92	79	76	115	75	81	82	63	63	72	92	94	95	137	111	111	57	92	71	121	86	72
OTU11032	97	105	78	71	112	85	93	65	61	118	115	122	71	76	71	85	79	91	78	92	85	69	109	91	73	99	89	104	85	104	109	99	95	99	73	75
OTU11033	83	101	85	82	114	90	100	92	98	105	90	125	98	100	60	60	87	89	62	59	70	53	67	84	88	105	100	154	110	132	91	90	86	93	73	47
OTU11034	147	120	77	63	85	73	80	106	69	90	88	117	77	85	92	101	79	103	89	68	73	72	125	99	88	126	95	64	54	60	92	117	72	53	62	86
OTU11035	107	96	55	79	127	92	364	98	90	61	78	103	54	68	51	95	80	103	60	89	85	65	96	69	69	93	88	57	46	64	75	81	65	87	84	83
OTU11036	89	84	71	44	120	53	140	208	56	158	85	137	59	59	61	59	85	180	60	88	89	77	64	59	66	119	108	97	86	72	111	177	115	103	89	49
OTU11037	77	93	84	60	126	75	82	146	70	113	91	130	87	94	66	75	96	134	79	60	64	60	55	85	81	101	92	98	97	72	113	155	129	81	68	71
OTU11038	94	70	69	49	119	68	62	142	76	137	83	111	107	119	112	87	77	137	70	79	109	53	57	57	89	108	97	112	83	76	133	144	120	65	74	62
OTU11039	81	70	52	51	106	62	82	118	87	123	83	116	141	128	102	73	65	134	79	71	93	63	68	53	68	127	98	117	101	92	116	131	110	99	67	65
OTU1104	1003	954	823	811	1370	1194	1508	1242	1132	851	839	1071	1037	1207	1015	905	969	1069	817	733	779	839	996	975	1124	1145	1174	1344	1155	1295	768	961	758	1006	896	807
OTU11040	119	103	104	76	105	51	68	101	79	105	109	118	51	74	71	105	92	116	91	90	112	92	90	99	75	127	116	55	37	35	92	132	89	77	69	74
OTU11041	108	85	82	75	125	91	110	105	105	88	79	123	90	102	84	79	90	98	76	64	60	58	88	66	86	99	103	115	88	120	82	93	68	79	68	73
OTU11042	124	78	61	68	114	87	87	76	84	95	86	106	93	130	77	61	73	87	73	81	87	71	80	83	74	101	91	119	114	114	69	98	74	106	93	70
OTU11043	95	88	92	70	117	69	85	99	82	78	79	89	78	109	75	98	103	96	96	77	73	60	76	105	65	117	102	92	79	73	92	110	95	80	83	83
OTU11044	107	82	54	74	106	105	95	66	109	71	75	98	112	125	90	68	76	99	79	56	63	79	61	84	92	117	108	136	86	135	69	71	59	73	91	74
OTU11045	98	77	67	72	107	85	79	106	93	94	110	115	98	121	88	73	86	82	98	85	74	59	73	84	85	98	88	89	94	93	99	125	93	81	86	80
OTU11046	143	102	78	76	98	74	81	87	95	71	75	99	89	121	98	99	89	114	72	78	86	66	86	79	75	104	99	103	83	93	76	90	89	84	79	76
OTU11047	119	68	77	86	138	101	78	113	92	67	57	87	81	95	91	117	105	141	98	67	96	92	81	77	96	129	96	85	62	73	78	110	77	69	84	62
OTU11048	95	100	84	75	119	96	93	84	106	76	90	95	89	120	98	91	72	97	78	72	78	58	59	94	98	91	99	124	76	89	70	107	86	73	68	94
OTU11049	101	87	67	64	105	82	93	104	72	119	69	114	83	110	79	108	107	133	74	84	106	70	51	56	95	117	86	107	84	74	144	166	129	70	62	69
OTU1105	1643	1422	1236	924	1529	665	759	1085	878	570	708	685	621	466	583	1464	1420	1602	1350	1336	1299	1094	1504	1183	837	1269	1271	484	392	433	876	1357	816	883	1053	1247
OTU11050	70	70	63	73	110	110	98	98	94	50	68	71	104	115	96	100	80	118	82	94	75	83	90	80	93	103	97	129	106	120	55	57	53	92	78	69
OTU11051	82	98	73	88	111	81	64	69	84	103	108	129	75	82	58	99	83	95	89	84	99	85	94	101	80	101	81	99	65	74	114	134	101	75	67	77
OTU11052	96	72	97	43	129	74	80	129	88	105	85	93	106	125	77	94	99	157	61	80	81	50	75	71	78	123	103	112	83	86	122	137	103	83	74	75
OTU11053	90	76	57	60	117	87	86	88	94	74	79	102	104	145	107	67	75	106	91	72	68	79	90	83	77	104	94	109	84	122	78	83	78	81	77	61
OTU11054	80	62	70	76	120	123	114	104	145	62	46	74	98	150	123	72	98	100	60	50	56	40	64	71	92	125	115	107	98	113	67	85	51	110	90	52
OTU11055	87	82	89	43	95	109	87	147	166	42	49	72	86	115	120	85	87	119	80	45	46	84	77	75	144	113	151	96	69	98	46	60	44	98	86	69
OTU11056	84	76	64	43	106	82	72	126	79	123	90	90	100	153	126	86	102	129	85	76	78	40	60	76	105	96	112	115	98	104	121	153	88	67	61	67
OTU11057	99	75	62	91	103	105	71	82	101	85	76	81	67	103	98	103	105	102	100	75	93	65	89	82	88	107	94	110	96	94	84	106	73	65	69	78
OTU11058	84	90	85	66	108	95	105	89	94	102	86	115	92	92	91	86	77	102	69	61	67	79	100	80	96	112	78	87	73	102	81	115	106	77	79	75
OTU1106	1155	969	840	798	1152	983	843	1025	1076	1022	964	1237	1129	1370	1039	987	957	1035	981	848	937	902	1011	973	916	1150	1091	1465	1171	1326	1080	1230	909	778	695	773
OTU11060	81	61	67	65	131	107	72	91	120	68	55	91	96	133	123	81	83	112	60	53	60	56	79	61	106	110	104	114	96	117	84	78	71	93	86	77
OTU11061	102	92	84	79	92	100	60	99	77	85	70	99	91	103	96	96	99	103	79	73	76	72	99	79	79	93	91	97	81	97	76	117	88	95	72	64
OTU11062	93	113	81	79	93	73	82	74	82	76	94	117	78	84	72	99	76	102	77	85	76	94	103	92	64	86	86	91	85	97	83	112	74	91	85	92
OTU11063	102	92	76	52	107	65	70	141	83	157	96	157	75	72	56	77	60	117	76	72	95	74	87	69	51	98	76	90	69	71	127	195	141	111	84	77
OTU11064	92	69	76	56	119	77	92	111	106	70	61	64	98	91	100	89	92	120	92	78	70	58	77	62	115	149	139	120	80	102	64	99	68	84	62	66
OTU11065	102	75	84	48	131	68	86	125	81	131	88	103	64	87	72	82	82	129	90	93	96	68	71	60	65	104	100	106	72	98	123	162	103	107	88	62
OTU11066	77	92	85	66	107	73	90	83	97	101	80	87	86	113	91	93	78	93	86	58	86	77	95	91	94	100	86	103	90	86	92	118	85	99	80	65
OTU11067	85	69	58	71	94	99	97	81	115	54	76	77	95	101	81	80	74	132	81	74	65	103	101	74	88	108	114	141	114	134	54	78	49	81	80	55
OTU11068	142	125	99	103	144	81	68	72	76	104	69	140	55	80	52	74	83	89	95	73	116	81	126	118	66	62	82	58	64	93	72	86	88	92	108	59
OTU1107	1875	2337	1072	1566	1374	369	939	698	335	837	1961	2086	60	66	76	489	425	571	1241	1432	1069	1238	1514	2057	231	712	542	115	71	100	985	991	1242	1428	1750	1933
OTU11070	69	77	58	49	115	113	72	99	133	63	62	73	120	140	133	99	85	110	74	40	57	59	55	60	100	119	98	126	111	118	57	79	55	66	89	70
OTU11072	103	101	79	95	141	118	142	88	81	59	77	92	75	99	94	73	73	87	76	80	70	78	79	62	93	115	102	75	60	80	74	84	82	92	80	72
OTU11073	84	61	63	78	106	133	65	88	144	53	50	59	99	146	123	85	76	106	60	59	62	70	56	61	119	106	106	152	120	141	63	73	55	76	69	61
OTU11074	61	41	64	33	80	78	49	126	100	74	44	62	185	134	117	68	86	107	56	36	44	33	39	48	75	71	94	358	317	259	63	99	52	65	58	54
OTU11075	67	68	69	42	116	65	72	119	81	145	84	136	102	123	86	89	104	177	69	72	67	60	65	53	83	125	95	102	76	68	110	169	124	60	58	76
OTU11076	110	72	74	56	102	66	103	95	90	119	102	116	85	107	77	77	65	99	87	82	101	79	74	79	66	106	88	102	90	112	118	147	103	78	75	83
OTU11077	101	100	83	71	102	90	68	84	84	100	85	114	87	114	100	77	71	82	80	79	66	78	99	83	69	96	87	93	107	112	65	123	65	92	71	74
OTU11078	95	89	78	61	115	106	66	107	100	77	81	114	72	115	85	113	93	99	78	69	80	71	84	85	107	126	82	93	72	83	90	123	72	70	76	74
OTU11079	54	53	47	93	131	159	75	102	188	40	31	33	125	178	181	89	125	134	42	29	29	13	16	21	211	213	213	66	77	61	27	54	24	66	106	41
OTU1108	1182	991	949	541	1376	625	926	1543	798	1681	1114	1512	826	802	726	1061	1201	1769	896	1031	1223	655	765	782	922	1338	1097	922	721	747	1633	2174	1541	852	855	849
OTU11080	112	81	85	77	116	74	101	86	106	82	90	109	106	98	89	78	96	93	68	58	67	69	83	75	86	101	108	102	76	73	79	127	84	65	67	84
OTU11081	135	112	89	90	122	55	55	71	52	166	138	207	46	66	41	81	70	83	99	90	99	119	139	110	56	100	54	41	30	41	121	148	86	54	50	89
OTU11082	77	76	76	56	100	71	81	117	85	107	59	104	110	94	109	80	97	119	92	71	87	62	77	79	90	129	91	113	83	87	114	127	121	90	72	63
OTU11083	95	78	58	43	105	60	86	140	94	129	113	115	90	93	71	67	99	131	87	63	89	61	58	63	72	100	109	112	79	80	141	176	111	96	74	65
OTU11084	98	60	62	34	118	76	85	111	72	107	82	113	98	141	98	92	108	162	65	67	67	59	78	51	85	122	129	105	87	80	115	134	117	72	66	57
OTU11085	86	75	78	60	124	95	83	92	86	86	77	101	72	98	72	66	81	105	81	83	80	92	93	82	79	113	88	113	71	100	86	103	91	94	79	73
OTU11086	88	72	74	57	94	85	90	100	105	77	58	89	104	125	102	85	94	117	76	81	92	81	78	97	83	111	122	104	77	91	70	88	82	94	60	61
OTU11087	99	81	64	42	129	59	75	122	81	131	92	112	84	106	85	84	97	128	71	85	93	62	61	67	76	126	116	111	81	63	132	159	120	71	71	58
OTU11088	100	90	78	55	112	63	75	135	85	98	97	110	70	98	89	72	71	86	92	79	94	80	87	84	85	101	74	119	83	99	124	170	98	93	82	73
OTU11089	93	56	55	76	128	127	179	102	133	43	66	65	74	138	109	91	96	107	69	45	57	61	50	56	142	131	114	89	76	91	57	63	50	93	71	41
OTU1109	843	752	755	441	1399	851	1059	1878	908	1116	724	1027	1688	3135	1471	840	1244	2006	716	671	669	492	555	554	1016	1326	1271	1292	980	990	1161	1492	1103	840	673	597
OTU11090	89	90	76	62	131	86	82	99	127	66	62	73	87	139	111	100	106	122	63	55	67	48	67	63	106	158	104	103	66	77	60	87	54	91	82	74
OTU11091	90	84	63	84	136	97	101	85	100	97	73	85	66	102	87	87	91	104	62	70	72	77	84	86	82	129	92	82	76	85	87	91	96	90	80	79
OTU11092	91	89	71	89	134	117	128	87	93	61	56	79	79	88	83	52	71	85	69	57	58	74	50	75	83	75	97	148	142	160	83	68	55	117	79	58
OTU11093	85	95	66	79	93	100	110	76	88	50	77	78	94	132	107	71	85	90	72	77	76	84	84	55	92	80	94	138	106	132	49	66	65	106	100	59
OTU11094	99	75	81	87	137	99	86	89	105	88	73	93	75	122	101	88	94	98	68	63	62	55	71	81	105	91	121	98	90	94	101	101	67	71	59	77
OTU11096	71	63	65	68	128	93	98	82	124	63	65	83	93	140	106	101	109	111	58	54	64	82	69	62	106	152	108	89	76	96	59	78	51	70	101	65
OTU11097	70	60	53	49	110	77	81	131	76	119	105	89	101	117	112	84	73	141	71	71	79	63	55	55	101	113	110	107	66	100	121	142	129	72	71	74
OTU11098	119	118	116	190	163	72	136	63	64	182	141	159	37	55	39	55	51	58	80	154	185	101	76	99	68	123	94	29	20	21	83	77	65	76	66	47
OTU111	12649	9695	7283	6633	7370	4454	6414	7127	5050	7414	10136	12314	4391	4066	3853	8621	7125	6755	8663	13497	15537	14778	13571	13469	4067	7031	5793	4914	3932	4367	7681	10890	7997	8404	8808	10121
OTU1110	1582	1555	885	1315	1113	534	668	620	633	1195	1225	1519	506	532	503	1057	911	876	1172	2226	1664	1203	1613	1291	593	1047	844	561	509	524	1023	1304	994	923	903	1067
OTU11101	116	100	74	93	136	74	74	64	111	106	86	99	66	78	64	87	90	85	99	85	111	111	118	116	65	104	81	68	47	80	106	111	83	63	72	73
OTU11102	125	91	79	87	148	66	65	56	74	114	78	172	49	71	62	105	84	110	101	84	132	163	127	96	67	101	72	50	43	59	112	115	86	47	78	72
OTU11103	65	79	72	49	101	116	81	94	120	68	74	86	79	138	113	112	84	98	86	71	64	58	74	67	82	114	97	134	101	107	64	97	79	80	66	66
OTU11105	353	251	68	53	91	28	37	36	36	67	71	92	21	19	32	162	91	95	86	278	246	145	220	92	33	75	44	27	31	25	31	51	39	43	39	99
OTU11106	104	73	78	65	115	81	92	114	137	59	46	69	108	130	146	127	120	119	80	77	85	46	43	59	95	127	139	105	70	80	64	76	60	69	58	61
OTU11108	91	78	79	54	90	100	81	95	103	78	77	83	74	117	92	84	86	79	93	73	59	71	80	55	110	111	116	99	98	121	86	95	79	79	75	75
OTU11109	99	80	78	82	120	104	107	65	110	82	66	86	87	131	81	83	63	75	72	77	79	81	97	80	106	97	82	113	68	95	66	74	77	102	70	77
OTU1111	966	1167	906	841	1215	1153	999	1236	1447	603	577	702	1066	1435	1326	1400	1156	1519	829	797	786	585	773	677	1278	1494	1356	1120	1012	1118	751	847	590	1118	951	643
OTU11110	99	91	59	80	109	109	129	80	101	93	92	110	79	110	58	53	63	64	81	56	58	70	84	83	83	95	95	114	106	152	66	69	76	79	85	75
OTU11111	95	107	61	53	110	88	78	100	98	91	85	112	100	111	84	77	82	101	82	68	85	93	101	91	80	94	93	94	74	77	85	116	84	70	80	57
OTU11112	102	87	69	70	108	69	61	94	84	119	107	138	66	70	77	68	63	76	94	70	75	127	92	74	67	121	81	98	80	92	89	135	120	88	85	67
OTU11113	82	77	63	85	105	92	102	88	80	85	69	112	94	74	73	71	70	86	64	77	70	70	79	82	66	102	111	135	120	124	85	88	76	110	75	66
OTU11114	101	99	63	94	122	100	83	75	92	99	100	96	79	114	93	78	74	119	72	81	69	71	57	73	99	108	108	105	84	101	62	97	70	70	77	61
OTU11115	118	118	66	80	109	69	74	191	56	63	65	71	62	86	127	94	75	111	72	102	123	104	119	115	71	95	83	77	56	56	88	96	72	67	70	81
OTU11117	106	87	57	75	126	70	81	88	91	79	69	103	88	105	86	74	86	109	63	70	83	75	91	89	76	111	86	119	103	116	67	114	72	79	98	86
OTU11118	113	88	69	81	98	85	82	70	76	84	83	115	80	97	69	77	77	81	73	96	76	94	105	88	70	114	79	112	97	90	78	114	91	92	98	81
OTU11119	79	69	60	58	103	82	74	121	88	81	69	85	92	168	113	90	84	146	64	61	88	53	65	73	104	118	82	106	101	92	133	131	77	66	77	70
OTU1112	1327	1284	981	937	1234	936	1174	1135	1046	828	938	1136	636	873	693	976	1012	1087	917	1034	942	1105	1262	1210	837	1155	1136	874	759	874	851	1027	859	1021	1002	1047
OTU11120	66	75	66	82	127	97	93	119	126	59	58	75	103	125	93	99	116	146	66	54	75	44	71	54	110	128	128	113	80	65	63	73	38	87	65	57
OTU11121	98	89	82	72	122	102	130	112	82	65	59	81	48	81	59	76	84	90	54	68	62	67	83	100	95	100	84	161	140	160	55	76	63	75	80	78
OTU11122	62	44	64	43	121	73	108	159	134	70	51	55	200	253	157	75	143	193	45	51	56	30	35	38	107	120	104	105	99	75	74	87	70	61	50	45
OTU11123	103	100	75	59	111	95	77	103	99	99	93	104	79	91	96	69	78	96	79	95	79	75	80	84	82	100	100	103	84	93	88	113	90	68	75	54
OTU11124	99	93	103	86	123	91	61	61	109	94	70	97	70	97	87	98	75	74	74	75	112	74	84	85	80	96	98	105	91	96	88	132	84	79	75	69
OTU11125	100	87	87	103	115	80	90	93	97	95	84	118	51	75	77	125	91	81	65	61	116	127	120	91	61	92	103	60	61	80	84	127	82	56	75	66
OTU11126	78	56	62	60	130	108	71	83	101	57	79	94	102	124	122	121	83	87	68	63	69	76	67	73	115	113	114	110	89	92	50	87	69	56	82	71
OTU11127	105	91	73	50	99	73	67	89	81	133	88	138	94	114	99	78	94	102	90	73	75	55	71	71	75	115	101	83	82	78	168	144	73	80	66	73
OTU11128	75	78	59	66	129	101	83	63	86	56	83	94	77	104	66	68	63	79	93	68	85	90	111	89	76	102	95	107	104	123	69	86	77	114	102	57
OTU11129	86	67	58	68	103	106	79	98	110	51	60	68	92	107	105	94	79	105	84	73	103	98	125	70	92	105	105	121	109	123	54	60	59	86	73	56
OTU1113	550	425	402	728	1267	1419	914	1441	1207	369	345	512	1994	889	1481	798	913	1058	646	519	539	784	823	459	1097	1145	1362	1875	1430	1621	381	365	338	454	399	441
OTU11130	72	50	55	68	130	81	67	76	128	56	55	72	79	127	106	200	104	158	50	54	71	91	65	61	111	158	117	84	52	79	78	73	51	49	82	45
OTU11132	97	69	74	44	85	63	60	90	97	90	71	114	117	179	112	83	68	86	88	69	87	63	78	94	88	109	102	123	99	89	88	126	63	59	64	73
OTU11133	102	104	86	70	117	97	113	68	94	89	82	111	83	101	74	78	67	91	78	77	81	83	95	77	81	118	95	115	88	80	74	93	74	79	73	72
OTU11134	89	80	53	50	101	65	93	142	91	116	76	76	120	121	90	94	104	164	81	61	98	58	58	75	87	113	102	105	86	71	86	126	97	98	65	60
OTU11135	116	83	55	49	105	71	76	137	61	125	95	114	101	90	78	76	80	112	65	88	89	61	86	64	70	130	89	109	85	68	114	146	137	70	83	74
OTU11136	99	73	77	76	126	91	93	95	81	102	81	119	94	116	68	50	79	78	88	70	83	72	88	91	70	92	110	89	76	97	109	113	95	81	79	62
OTU11137	85	82	71	58	104	100	78	109	129	80	63	86	79	124	86	79	95	102	86	85	84	66	75	65	86	91	103	105	97	99	102	108	73	76	85	58
OTU11138	100	72	79	43	121	65	65	126	73	107	90	105	84	90	79	67	105	126	76	84	82	65	72	68	81	116	101	114	104	81	116	161	85	74	84	68
OTU11139	95	68	59	69	100	81	89	116	104	60	68	87	77	127	75	90	87	90	79	69	73	83	99	88	84	117	108	89	99	97	74	87	94	76	80	66
OTU1114	653	793	724	556	1078	1367	1135	1538	2100	338	368	351	1362	1938	1708	1228	1186	1590	736	442	371	317	414	515	1580	1515	1457	1568	1318	1508	336	492	333	1124	870	469
OTU11140	81	54	84	68	128	83	57	72	87	55	77	67	64	81	93	235	116	150	67	50	92	116	85	43	109	133	152	78	42	52	89	110	66	35	60	36
OTU11141	78	67	61	45	118	97	81	141	86	110	64	94	105	131	93	90	100	133	78	72	73	72	53	45	90	91	112	126	110	100	98	123	100	67	50	57
OTU11142	94	55	66	63	110	84	56	80	104	60	53	65	87	115	135	157	97	129	68	56	66	99	58	59	113	155	127	88	58	67	76	71	58	46	66	72
OTU11143	86	85	65	62	115	93	85	100	81	89	82	84	71	101	71	86	75	128	80	74	82	86	96	72	72	95	93	126	90	108	110	107	74	93	83	76
OTU11144	122	95	65	52	89	57	74	110	59	112	92	105	82	90	81	123	93	126	85	167	155	53	82	68	78	106	87	56	57	71	122	146	97	57	64	63
OTU11145	88	86	67	71	125	85	94	85	105	93	92	114	67	82	74	69	81	79	61	66	51	73	74	90	80	83	98	128	76	84	94	118	91	108	93	81
OTU11146	88	64	62	71	114	118	89	76	117	56	52	85	113	130	109	82	86	92	60	73	81	80	86	71	107	111	102	106	95	109	72	61	50	70	84	64
OTU11147	104	97	97	84	107	64	97	110	103	57	75	99	61	86	82	82	93	103	72	81	76	76	91	73	109	127	111	67	61	74	66	81	75	85	84	84
OTU11148	91	78	53	52	113	96	96	66	88	72	69	98	83	116	110	76	59	80	91	77	59	59	80	86	81	92	83	182	119	148	60	82	55	107	97	80
OTU11149	133	100	95	65	120	78	77	92	95	75	78	108	75	68	96	101	88	114	98	96	97	82	100	88	85	103	86	74	69	64	84	126	85	53	63	69
OTU1115	1217	870	1006	495	1631	814	965	1972	906	1401	879	1182	952	1530	1205	1568	1756	3057	723	750	994	513	577	524	971	1422	1090	523	450	398	1496	1846	1333	634	577	605
OTU11151	102	82	79	68	94	69	61	59	90	126	132	163	74	79	81	101	73	90	61	82	109	83	105	95	69	102	75	68	55	67	112	138	105	67	83	77
OTU11152	68	93	86	60	134	90	86	85	90	67	70	92	75	127	99	76	69	91	66	90	90	87	94	70	71	103	79	118	86	102	88	71	72	79	84	82
OTU11154	89	72	89	48	140	72	68	187	83	106	56	94	89	108	126	100	108	149	62	56	89	43	52	65	91	125	106	83	87	77	105	140	99	86	62	52
OTU11155	116	107	80	72	93	88	75	59	84	95	86	112	76	89	75	62	86	100	81	69	63	82	88	97	75	98	88	113	93	137	93	85	76	93	94	77
OTU11156	121	98	86	66	105	95	74	94	102	79	81	102	94	90	70	69	87	93	91	82	79	78	73	93	87	81	96	118	92	93	76	94	76	86	78	66
OTU11158	98	98	66	73	115	77	88	70	75	83	68	105	72	100	70	67	79	91	74	83	89	107	105	82	86	100	90	95	95	86	98	87	73	87	95	72
OTU11159	103	85	84	78	101	67	57	80	103	94	73	84	94	109	96	99	98	91	65	83	80	64	83	81	77	111	117	81	63	69	96	109	80	64	70	77
OTU1116	1324	1081	805	498	1204	416	763	1382	577	2026	1342	1786	708	589	513	892	996	1496	993	1157	1553	1040	1046	846	650	1284	998	654	527	472	1995	2572	1840	915	856	964
OTU11160	75	86	64	48	126	77	63	123	76	117	73	123	103	143	109	83	78	111	78	73	68	59	69	75	96	102	81	134	107	104	92	112	95	94	67	61
OTU11161	95	74	55	70	104	92	98	77	111	92	86	99	78	119	103	59	80	83	76	70	78	87	73	62	73	98	78	114	96	110	95	109	107	86	71	71
OTU11162	93	78	83	97	104	92	69	72	94	98	98	116	83	107	110	80	86	87	71	71	81	74	62	83	75	113	96	90	105	90	105	112	88	77	74	77
OTU11163	112	108	81	93	108	86	92	60	75	119	105	152	54	84	67	78	54	65	79	80	81	100	105	89	57	77	76	79	71	83	104	121	115	81	85	63
OTU11164	87	78	84	58	92	90	71	107	92	109	88	124	84	108	85	55	78	100	54	89	78	47	85	78	96	110	95	98	94	78	111	152	111	90	81	67
OTU11166	86	77	79	72	100	87	75	128	111	78	74	104	103	127	99	91	89	95	81	70	83	76	72	82	87	111	92	97	68	93	72	84	62	82	71	67
OTU11167	55	76	61	46	124	74	79	139	82	97	65	75	93	100	129	174	127	164	57	61	64	40	56	62	90	134	97	81	80	68	90	116	92	85	85	61
OTU11168	102	72	77	64	116	89	67	79	97	99	98	110	84	108	78	85	86	82	79	75	82	61	91	77	87	98	103	96	97	87	86	117	72	78	87	71
OTU11169	104	90	54	51	131	75	105	145	87	85	74	80	110	116	98	99	130	182	72	80	98	43	53	55	80	114	80	64	64	66	108	140	122	80	57	60
OTU1117	1009	815	773	482	1111	662	841	1408	909	1454	979	1268	1280	1459	1478	911	1057	1550	882	896	1109	655	765	665	957	1267	998	963	798	726	1504	1918	1498	831	689	717
OTU11170	69	57	48	36	154	190	66	172	76	72	59	78	115	212	125	71	71	176	82	46	56	41	52	43	112	94	102	105	73	59	77	91	96	121	54	64
OTU11171	92	62	59	46	103	77	80	127	83	105	78	97	130	91	103	74	92	116	62	66	73	75	68	67	72	121	92	124	90	97	134	155	120	70	55	65
OTU11172	94	89	83	53	98	84	77	112	105	93	73	89	78	98	86	81	101	99	96	71	74	96	99	72	75	103	114	101	67	70	94	113	77	80	74	73
OTU11173	102	90	59	54	101	66	77	131	65	117	114	119	76	81	70	64	70	84	86	79	97	59	84	71	50	108	88	104	87	84	118	182	117	95	82	85
OTU11174	91	98	81	76	100	80	56	105	128	78	88	102	83	107	84	104	89	112	96	72	89	66	83	68	75	104	104	86	59	73	101	126	69	81	72	86
OTU11175	82	81	54	45	116	82	78	116	91	103	76	73	124	154	104	77	118	213	57	58	68	54	55	56	90	107	111	103	70	72	91	104	82	53	62	50
OTU11176	75	61	75	55	131	75	89	137	92	92	79	75	119	104	100	71	117	135	69	58	64	53	49	47	105	105	118	109	105	84	105	149	107	65	64	72
OTU11177	75	87	79	61	105	87	71	117	107	71	68	91	104	148	117	116	98	114	59	58	72	61	61	64	112	131	98	80	83	90	82	105	78	60	59	66
OTU11179	76	71	69	58	127	101	98	79	118	68	58	64	100	126	111	87	72	120	56	61	68	57	72	73	103	114	113	112	108	99	66	68	50	82	90	77
OTU1118	867	572	831	953	1993	836	423	465	339	2205	1117	1583	316	421	456	2086	1684	1855	792	866	1663	1623	1186	611	512	1116	1016	208	149	130	3347	3331	1869	169	348	446
OTU11181	95	73	75	69	126	86	89	104	84	101	80	110	81	121	89	86	107	123	68	50	59	62	67	80	87	98	108	103	102	108	75	113	80	77	79	70
OTU11182	88	99	59	87	140	81	78	84	80	107	80	97	86	103	73	75	70	103	75	86	81	74	96	72	71	106	103	79	72	88	105	99	53	79	71	64
OTU11184	92	94	55	62	111	79	77	126	73	126	90	132	77	75	80	61	82	114	58	101	84	82	73	80	62	127	82	68	64	91	132	144	114	101	73	84
OTU11185	61	65	57	53	105	71	80	128	70	127	68	104	96	132	105	80	106	159	71	61	76	59	61	76	82	81	105	116	71	98	115	143	99	71	80	64
OTU11186	114	98	87	67	106	112	83	81	91	77	79	87	77	108	84	97	96	117	86	78	97	64	80	83	107	107	83	87	78	87	76	109	74	63	84	51
OTU11187	99	70	57	42	102	69	87	113	75	103	92	108	80	80	83	83	101	103	82	65	73	64	81	64	87	111	108	102	84	110	119	167	109	99	72	70
OTU11188	38	27	29	78	49	44	83	209	260	27	12	24	25	13	17	58	18	53	47	121	479	243	148	21	32	69	34	32	18	25	164	81	52	75	32	23
OTU11189	88	84	61	65	111	112	76	66	95	79	85	84	99	112	93	40	64	79	78	55	77	63	90	89	86	93	82	121	95	114	87	102	76	74	97	75
OTU1119	1910	1764	1504	865	1405	621	932	1345	816	599	710	713	459	309	359	1197	1188	1467	1306	1167	1098	1021	1417	1245	784	1108	1132	406	317	355	837	1202	913	1081	1203	1293
OTU11190	91	89	75	73	142	80	65	91	99	56	75	82	87	72	103	95	76	83	77	81	120	115	108	87	83	141	97	76	71	71	78	81	64	71	82	70
OTU11191	90	82	64	44	101	66	83	135	78	138	77	113	83	117	81	60	90	120	70	80	87	66	63	62	69	109	97	106	115	100	105	139	104	77	70	71
OTU11192	87	84	57	86	135	105	92	62	65	79	77	128	75	99	68	61	68	90	77	86	99	94	100	93	74	97	100	86	65	96	91	128	78	93	82	64
OTU11193	76	55	56	39	88	83	55	112	85	86	57	70	165	212	160	59	77	117	60	41	61	30	48	47	91	90	87	186	155	142	78	104	65	80	68	73
OTU11194	102	90	74	77	100	65	71	119	89	88	84	91	64	90	85	101	94	94	105	81	86	74	105	90	63	94	88	126	76	72	74	100	61	76	77	75
OTU11195	108	103	70	55	108	54	73	112	57	138	95	121	78	75	68	72	56	117	76	70	94	71	65	58	94	103	84	110	91	71	130	155	128	83	73	75
OTU11196	88	90	82	57	117	51	97	143	66	149	84	134	67	60	56	98	100	149	83	75	97	61	63	60	69	99	109	81	60	59	134	180	102	95	70	64
OTU11197	93	81	62	61	86	78	69	119	81	129	92	110	83	102	64	63	81	116	83	82	86	72	76	76	79	102	89	113	93	97	131	150	99	82	77	67
OTU11198	100	75	78	90	106	69	81	97	102	99	84	109	74	118	87	78	88	94	92	77	97	57	76	71	95	110	92	75	75	71	112	108	71	86	75	65
OTU11199	83	68	71	67	112	95	65	76	120	75	59	61	78	115	134	136	93	100	78	60	49	69	72	70	105	133	117	112	63	83	55	68	67	68	81	58
OTU112	6905	6309	5329	6992	16167	9530	7587	12711	13645	2015	2446	2548	18621	11004	12861	11939	14610	18395	7236	5404	5044	3546	4936	4141	12369	14138	17405	6060	4830	4808	3003	4325	3004	4432	4740	3753
OTU1120	882	743	701	805	1170	1056	897	1370	1233	564	685	744	1413	1407	1522	1066	1032	1243	866	789	750	940	1087	852	1200	1204	1405	1252	1062	1172	601	753	588	875	930	715
OTU11200	98	82	51	69	90	85	79	94	72	109	80	125	57	106	86	78	69	91	94	83	94	77	90	77	72	96	112	93	96	82	99	121	86	61	68	96
OTU11201	90	65	83	42	82	82	72	93	87	61	79	100	109	160	125	72	96	94	74	63	60	81	70	74	94	117	120	106	90	92	89	106	84	68	76	77
OTU11202	79	57	64	78	131	98	92	80	112	57	57	91	81	134	113	98	94	97	65	62	56	83	74	76	100	108	103	120	78	85	60	68	59	94	66	57
OTU11203	119	114	97	75	113	81	86	85	117	95	83	113	74	84	75	67	79	94	69	69	90	87	97	102	78	89	92	106	77	80	81	95	74	66	77	67
OTU11205	139	105	78	51	104	63	101	134	89	71	70	87	71	61	64	125	102	126	93	81	103	81	110	97	70	104	105	46	46	62	74	101	66	60	70	69
OTU11207	115	117	75	104	126	73	78	93	71	74	72	97	52	57	69	108	101	135	83	93	124	99	95	91	59	116	92	47	47	51	69	113	77	71	50	62
OTU11208	128	100	85	60	98	46	44	69	65	154	126	192	37	41	26	64	72	86	97	97	118	143	168	124	52	73	62	34	38	28	128	161	99	51	65	102
OTU11209	112	109	73	63	114	77	83	84	107	72	68	81	70	78	69	95	75	100	109	76	68	60	78	91	67	96	88	93	83	82	87	128	75	105	92	61
OTU1121	1613	1466	1140	718	1016	747	1142	1443	898	1010	976	1258	467	533	468	1218	1293	1367	1037	850	899	1079	1255	1135	859	1301	1268	594	465	503	1028	1388	1121	1032	986	993
OTU11210	61	65	74	233	234	104	101	74	112	132	67	143	59	119	67	73	88	96	64	78	80	59	51	45	108	172	128	48	35	42	60	65	68	52	52	35
OTU11211	132	126	86	47	69	47	62	79	36	150	165	202	21	35	35	80	78	87	83	64	101	127	140	144	55	86	65	46	22	31	120	121	118	48	63	94
OTU11212	82	94	79	79	120	100	73	89	89	82	69	80	76	105	71	85	85	96	78	84	87	59	74	70	84	111	109	80	84	90	86	121	75	80	76	71
OTU11213	89	70	72	50	123	71	91	130	59	107	99	114	60	88	57	94	120	118	74	83	90	68	76	60	66	114	104	90	80	71	116	169	116	80	76	76
OTU11214	112	115	91	66	94	86	80	114	83	80	71	106	68	90	84	103	108	125	78	57	89	76	74	62	83	104	106	88	83	82	80	108	82	75	75	69
OTU11215	84	87	74	77	98	96	103	91	104	55	69	68	103	117	106	61	77	86	68	88	88	53	84	57	65	109	98	147	104	133	56	72	71	72	56	78
OTU11216	36	31	29	62	71	138	45	59	151	30	43	42	227	180	232	75	78	103	63	35	38	33	52	42	164	127	158	108	104	82	36	56	30	24	34	45
OTU11217	66	63	57	63	102	105	78	99	108	85	55	102	107	144	112	101	95	104	63	51	71	66	77	59	107	131	95	108	69	97	72	85	66	56	81	67
OTU11218	93	87	79	61	119	85	79	81	110	84	79	103	73	101	80	69	90	88	102	66	71	65	67	69	100	94	89	100	94	73	90	124	78	90	80	85
OTU11219	97	75	77	53	97	59	61	115	64	102	84	107	94	105	89	68	87	121	74	83	76	68	68	71	86	111	84	109	77	105	102	165	111	77	66	62
OTU1122	861	691	761	895	1463	1349	1050	1063	1237	648	575	781	1167	1495	1207	1185	1204	1383	856	764	752	641	720	684	1148	1361	1285	1233	1105	1320	721	913	723	1002	885	699
OTU11220	81	79	66	66	123	112	99	74	102	78	81	80	83	133	81	60	83	69	77	79	62	63	76	77	71	91	88	138	84	111	79	88	56	88	83	75
OTU11221	85	80	77	61	118	73	60	87	74	109	90	105	79	89	69	62	79	100	81	85	90	109	109	79	59	89	80	75	89	89	93	104	92	99	91	81
OTU11222	81	65	51	58	127	73	73	73	121	60	51	77	88	107	111	176	110	124	66	44	65	78	74	74	106	126	118	79	57	72	57	76	64	55	74	54
OTU11223	81	73	73	60	111	85	64	57	88	89	68	94	103	138	137	83	75	105	70	69	95	65	74	82	89	111	101	102	71	77	109	117	63	62	69	64
OTU11224	77	84	72	68	138	76	85	65	97	78	93	115	68	106	94	101	81	106	70	74	84	66	93	89	84	98	95	69	65	89	85	104	93	60	100	56
OTU11225	133	86	67	67	95	79	65	92	98	87	86	107	57	94	60	75	79	89	85	62	100	88	109	93	69	84	97	70	62	72	90	144	85	63	90	97
OTU11226	70	68	70	37	90	75	73	126	77	84	70	98	107	125	103	87	82	141	78	58	79	44	82	68	78	109	96	128	97	106	89	115	92	85	85	52
OTU11227	100	91	72	84	124	67	65	72	93	71	67	118	79	81	84	122	101	123	89	87	72	66	80	81	81	110	122	84	56	55	86	97	70	61	68	61
OTU11228	129	95	95	66	94	74	65	104	82	73	63	86	67	86	65	85	89	99	91	91	92	96	100	113	76	115	81	90	68	78	93	127	87	79	73	62
OTU11229	79	81	73	53	92	64	90	100	80	131	85	136	92	99	78	77	89	102	81	83	85	72	70	65	82	111	109	104	97	80	115	123	108	75	61	67
OTU1123	327	431	699	852	1040	2970	2134	1133	1275	336	309	403	1221	1879	1312	463	616	1183	1092	271	234	243	274	315	1469	1196	1494	1701	1705	2040	295	308	295	2375	1045	259
OTU11230	100	98	82	58	106	82	69	90	117	121	83	121	80	111	85	90	100	102	79	66	69	72	79	70	86	103	102	87	62	83	92	103	86	65	55	65
OTU11231	100	100	87	57	105	73	86	66	79	93	82	109	79	96	68	79	87	96	73	90	83	71	92	103	70	96	95	97	64	79	94	101	83	86	82	91
OTU11232	104	72	69	69	104	101	86	88	102	45	60	83	91	127	113	98	80	107	85	59	78	66	79	83	100	115	97	93	82	89	72	80	66	74	75	67
OTU11233	118	118	84	82	98	66	56	98	100	76	75	105	77	78	57	101	77	91	79	86	97	76	119	114	70	92	95	72	49	56	73	124	83	43	66	70
OTU11234	88	73	58	74	92	91	158	116	109	63	57	102	78	105	83	86	81	102	64	67	89	88	96	53	88	152	159	75	75	90	73	86	59	67	55	57
OTU11235	79	83	60	78	128	99	76	92	78	81	79	94	88	123	106	89	86	106	64	70	72	75	95	88	78	113	112	99	69	101	75	107	94	60	75	55
OTU11236	106	75	106	73	108	64	67	91	80	73	76	89	104	118	109	93	95	91	80	66	100	82	101	73	86	134	102	77	60	63	77	98	69	49	61	73
OTU11237	87	88	79	88	121	75	83	78	76	105	88	106	74	100	73	78	77	91	70	108	82	79	89	84	72	98	73	80	62	83	83	80	93	82	90	71
OTU11238	58	48	56	31	89	134	50	153	97	75	38	55	182	238	152	78	78	122	43	33	44	32	44	36	106	103	103	184	173	130	73	96	62	65	42	19
OTU1124	533	475	537	513	878	1159	617	851	903	363	386	441	1934	2749	1617	937	1201	1214	484	407	420	372	451	457	2170	2531	2732	620	615	654	418	481	369	534	629	413
OTU11241	83	103	73	62	120	65	57	81	83	89	98	101	72	98	76	114	93	100	78	76	75	64	104	79	78	114	107	92	73	71	109	104	76	69	83	65
OTU11242	56	25	44	50	145	115	57	95	143	41	30	35	96	132	109	217	145	181	39	36	34	83	39	40	143	190	138	94	73	86	41	53	39	45	54	30
OTU11243	81	94	84	53	105	72	66	99	103	93	77	97	102	86	83	99	76	93	90	70	76	71	80	78	81	112	102	107	70	79	78	103	78	71	81	76
OTU11244	96	78	67	79	123	92	94	82	84	91	67	105	90	112	87	60	65	82	74	67	84	71	80	77	87	102	100	91	86	105	87	93	95	68	72	67
OTU11245	88	86	67	50	94	94	103	92	133	70	62	56	103	127	92	77	95	88	66	84	69	45	86	90	102	108	100	98	90	85	81	65	76	97	73	65
OTU11246	65	76	77	75	110	98	92	118	138	53	53	56	97	140	129	131	112	128	70	54	58	43	58	67	120	137	115	102	77	89	47	53	46	102	71	50
OTU11247	129	110	85	49	75	61	72	97	72	62	72	73	54	66	60	77	76	98	87	63	62	96	128	112	73	91	125	117	106	119	55	61	60	81	71	64
OTU11248	105	85	81	53	100	69	63	96	88	140	102	118	88	86	60	71	102	118	81	103	114	67	64	64	79	80	81	89	69	77	120	139	112	89	63	77
OTU11249	75	62	96	66	132	90	60	94	122	54	63	66	79	103	92	222	113	142	56	47	60	72	53	53	120	135	114	68	48	66	70	76	64	56	62	49
OTU11250	140	112	78	71	90	52	77	77	68	79	101	110	76	84	64	96	98	97	68	85	96	126	107	106	49	102	60	60	45	65	111	152	77	69	74	96
OTU11251	100	82	76	63	115	71	84	61	69	107	121	130	53	72	53	72	70	84	74	81	71	100	134	122	59	87	81	66	55	57	79	120	79	70	88	96
OTU11252	65	46	68	61	94	128	65	98	128	43	49	42	119	139	190	185	114	122	40	37	53	87	44	49	138	143	140	77	50	69	44	62	36	43	58	45
OTU11253	79	84	59	73	101	109	108	76	71	55	64	90	76	108	84	59	72	88	73	69	55	71	83	67	71	101	93	142	110	158	85	73	73	89	74	65
OTU11254	85	64	57	50	70	67	62	126	81	72	56	73	153	238	169	84	77	96	66	59	82	44	44	40	92	79	83	142	139	146	97	113	81	51	54	46
OTU11255	88	89	69	71	92	120	110	99	93	77	64	67	70	98	101	85	94	97	88	67	89	84	97	63	93	96	106	72	65	78	66	71	68	108	72	70
OTU11256	102	91	91	37	89	49	90	116	72	152	120	147	65	67	75	66	63	90	81	78	88	48	70	62	58	107	89	76	68	70	160	199	135	77	102	83
OTU11257	89	84	75	61	114	104	99	100	118	75	47	75	78	111	81	89	105	127	70	85	51	36	64	65	85	104	104	116	109	112	56	73	51	91	71	52
OTU11258	90	75	59	57	99	65	63	112	67	146	88	116	85	73	78	89	95	119	92	100	105	73	77	53	78	103	88	108	67	65	127	143	99	71	73	81
OTU11259	104	89	76	52	105	87	61	78	95	94	84	92	83	118	74	90	73	77	83	91	87	77	96	87	76	116	113	92	67	81	94	98	85	84	79	70
OTU1126	1551	1325	1289	1096	1819	659	804	1167	1044	500	535	559	668	588	648	1870	1620	1923	1187	1207	1157	766	1052	857	1007	1715	1359	410	331	349	777	1186	744	708	965	938
OTU11260	76	52	63	32	76	69	55	155	76	107	77	70	139	214	199	80	75	123	53	47	48	32	48	43	82	76	106	179	165	128	100	82	70	51	38	47
OTU11261	43	41	42	50	66	107	73	77	102	37	33	37	97	142	109	37	42	54	47	19	35	60	56	28	93	75	63	324	204	293	37	37	30	98	75	38
OTU11262	78	61	65	67	102	103	85	83	95	75	75	84	115	127	115	102	97	100	51	54	70	68	59	72	97	114	96	107	86	104	70	77	62	85	62	53
OTU11264	91	77	86	64	83	67	78	89	95	71	58	71	102	143	119	101	106	99	81	76	74	83	74	84	96	113	101	83	67	70	99	93	70	54	82	51
OTU11265	114	100	94	72	105	76	94	107	84	66	82	72	78	80	66	74	89	86	64	75	87	71	93	102	71	106	104	78	74	89	76	85	71	75	79	85
OTU11267	97	92	71	58	107	94	98	134	104	81	61	95	79	117	92	80	71	109	67	74	81	70	75	85	85	114	108	110	84	85	82	78	62	68	65	72
OTU11269	102	80	71	64	104	94	81	74	80	68	75	112	90	99	85	79	87	84	77	75	103	84	79	75	77	93	101	107	83	97	91	94	78	68	81	78
OTU1127	1050	819	851	458	1474	741	872	1672	807	1388	872	1120	945	1189	830	930	1184	1813	819	1054	1145	553	654	584	932	1335	1204	1017	843	696	1643	2459	1585	930	724	871
OTU11270	94	82	64	58	93	45	72	88	69	130	118	148	81	88	46	78	105	91	74	80	110	94	78	89	65	99	88	64	67	61	113	181	130	81	78	73
OTU11271	78	50	56	71	96	114	81	102	150	52	53	66	111	149	144	84	101	109	59	51	73	61	57	48	118	112	120	114	95	104	55	61	52	62	71	67
OTU11272	91	77	63	83	120	91	79	79	91	86	82	114	89	122	75	68	76	85	68	81	98	88	92	66	88	92	86	107	78	95	77	104	63	72	86	77
OTU11273	84	71	67	65	102	105	76	88	93	95	64	103	99	119	85	56	68	89	61	63	70	56	47	56	72	90	104	133	117	115	109	100	91	77	72	67
OTU11274	113	77	79	49	76	43	71	114	64	134	97	129	79	74	64	75	85	102	71	92	133	73	76	78	74	87	70	97	77	61	133	186	123	84	83	58
OTU11275	88	68	75	56	116	63	75	124	89	135	69	88	82	116	90	80	100	126	80	71	69	53	61	58	86	96	93	100	105	94	122	141	101	70	74	51
OTU11276	88	86	82	73	121	100	68	56	98	73	83	99	76	117	95	81	68	94	74	66	73	79	93	97	92	99	88	73	67	77	79	104	78	70	94	87
OTU11277	71	77	55	42	108	75	110	184	81	148	68	99	100	148	98	65	102	146	60	52	65	55	55	46	81	108	99	102	86	80	111	156	102	79	57	59
OTU11278	133	116	100	85	156	71	66	61	82	77	89	106	42	66	46	96	76	81	94	85	137	108	133	88	56	85	73	82	56	68	84	100	69	73	84	83
OTU11279	135	86	74	78	135	67	76	52	78	107	84	133	59	51	56	109	91	77	82	94	120	139	120	103	66	80	80	66	33	41	92	117	76	50	76	72
OTU1128	1520	1048	639	551	1300	646	696	1092	692	1126	983	944	967	735	702	1648	1324	1324	977	2055	2319	612	873	933	721	1047	1011	613	524	561	1288	1979	1255	692	573	708
OTU11280	113	73	88	74	112	86	78	89	99	70	79	105	91	105	88	63	83	91	88	74	69	77	96	100	79	96	85	86	75	89	94	119	89	61	76	78
OTU11281	85	76	56	76	128	97	58	77	92	83	74	116	95	125	101	87	79	90	80	66	79	80	77	63	83	123	97	104	90	95	74	105	66	67	71	52
OTU11282	95	81	69	65	96	89	84	93	90	80	76	96	90	105	76	85	79	94	68	76	93	112	96	76	103	82	98	88	77	90	71	127	62	98	74	57
OTU11283	67	70	50	44	122	86	73	178	85	64	59	63	181	167	130	113	159	155	53	72	89	46	46	54	91	98	109	96	88	87	59	87	75	69	45	52
OTU11284	86	73	82	77	105	72	90	99	105	85	94	97	107	105	89	60	78	91	67	75	73	70	88	59	97	108	99	104	70	88	83	106	83	63	79	60
OTU11285	113	96	64	64	108	70	63	84	101	91	101	129	57	69	71	89	80	91	81	84	90	91	84	97	49	86	93	90	75	76	87	114	95	76	71	84
OTU11286	106	80	62	67	118	97	79	75	108	99	69	107	67	87	104	114	92	109	55	49	66	89	75	71	105	109	89	89	56	69	74	85	81	78	82	46
OTU11287	116	79	74	64	123	88	64	80	91	102	78	96	71	99	87	60	78	90	81	70	77	75	79	84	85	109	102	84	55	77	88	103	100	76	84	82
OTU11288	85	86	62	82	132	102	95	72	108	76	86	85	82	109	77	54	71	113	78	52	75	55	90	60	80	112	85	129	100	114	70	89	57	95	65	55
OTU11289	218	221	102	267	140	19	58	60	24	47	143	116	6	4	7	38	27	33	86	120	118	104	149	153	17	61	42	7	6	6	71	77	70	69	86	121
OTU1129	857	1438	668	330	943	747	815	3121	1005	949	596	773	2111	1433	1841	1179	1399	1903	700	566	668	440	449	449	1381	1418	1157	1133	851	827	1150	1429	982	714	709	504
OTU11291	71	45	47	36	103	126	79	141	85	73	57	90	91	199	110	66	115	211	63	53	72	36	44	40	83	98	78	171	96	180	63	115	67	63	51	43
OTU11292	90	81	67	55	96	73	55	71	102	124	82	102	117	135	109	80	73	108	87	71	98	92	83	79	75	100	108	85	75	59	98	114	76	56	52	67
OTU11293	101	104	84	78	108	88	82	67	101	83	80	108	91	94	80	66	87	88	77	61	76	82	91	80	89	99	102	77	63	66	77	115	68	54	69	85
OTU11294	92	85	87	71	104	100	105	89	85	98	90	107	82	104	85	69	73	84	65	72	85	68	86	62	73	89	91	106	83	99	68	82	66	115	84	58
OTU11295	77	80	71	66	121	88	126	86	89	81	73	105	70	64	71	77	83	94	63	76	69	116	100	77	69	77	76	104	81	102	82	101	73	109	95	78
OTU11296	65	60	63	60	100	102	84	86	141	47	37	79	100	143	110	106	70	93	59	37	57	79	62	70	103	135	106	128	103	105	43	71	49	63	77	75
OTU11297	86	95	55	82	103	104	95	84	80	43	66	78	90	99	92	85	77	101	76	89	74	85	76	67	94	100	100	128	104	114	49	63	57	84	86	60
OTU11299	115	115	70	84	92	37	56	53	50	113	117	135	50	48	53	94	60	98	66	121	150	145	126	106	43	72	72	40	52	53	60	144	93	73	75	88
OTU113	13961	12233	10097	8016	12633	4859	7142	9681	7041	5825	5955	6254	4785	3515	4163	12259	11200	13131	10510	10682	10459	8100	10940	9133	6386	10709	10179	3605	2763	2870	8165	11328	7336	7497	8366	9338
OTU1130	1362	1108	1075	739	1241	1031	970	1507	1279	809	850	960	789	869	849	1028	1056	1214	1061	729	808	776	978	1008	1074	1249	1335	910	718	822	949	1324	884	942	999	892
OTU11300	91	74	84	47	117	72	63	90	97	107	79	96	78	85	85	85	85	93	83	64	79	113	100	100	79	88	94	72	70	62	105	117	80	70	70	68
OTU11301	96	81	65	73	105	79	75	90	109	113	71	121	71	109	80	84	87	92	85	92	83	59	79	73	84	98	88	123	80	105	90	109	72	78	72	59
OTU11302	80	64	70	61	112	88	70	80	85	112	85	116	84	115	103	69	80	99	57	73	60	65	68	54	110	94	85	103	97	108	81	72	65	79	78	49
OTU11303	89	82	89	54	85	67	63	74	89	70	72	83	137	158	117	98	66	96	66	74	82	51	74	66	111	109	106	95	87	81	84	91	82	62	77	55
OTU11304	84	86	73	66	100	77	76	91	81	101	81	87	66	73	63	105	92	120	79	69	100	69	78	76	94	99	91	79	82	81	111	154	74	76	50	72
OTU11305	73	74	68	62	119	119	119	92	101	56	59	64	86	119	103	65	89	93	75	54	44	55	59	68	103	94	113	142	106	120	57	60	48	115	114	64
OTU11306	80	88	82	61	101	88	67	78	101	67	74	94	85	120	106	91	68	86	59	69	98	62	57	71	101	120	115	96	84	85	75	81	74	67	77	66
OTU11307	108	117	70	65	86	74	73	107	90	99	72	114	73	87	76	81	86	83	92	66	80	93	93	82	64	99	102	63	66	64	102	116	86	64	75	85
OTU11308	97	86	77	80	126	63	54	64	78	103	92	136	59	80	69	89	73	66	79	85	111	127	123	85	78	103	60	73	87	103	91	101	72	57	75	65
OTU11309	79	55	51	68	110	84	82	73	117	49	57	60	94	137	120	143	105	127	60	58	67	51	68	44	112	134	135	118	66	103	58	62	61	59	62	52
OTU1131	1300	1001	809	879	1144	915	815	832	1026	962	951	1100	825	1049	969	982	907	1042	927	1050	1103	953	1132	937	1010	1457	1181	966	861	868	983	1211	890	874	926	922
OTU11310	87	83	59	91	92	103	122	87	105	55	64	71	58	104	71	81	84	90	73	56	44	84	84	97	83	99	77	102	104	100	35	77	70	107	108	84
OTU11311	101	81	72	70	105	72	81	73	74	84	94	112	62	66	63	68	86	104	87	69	53	104	108	84	65	117	70	75	57	90	79	220	85	79	72	97
OTU11312	87	89	77	48	111	83	78	91	66	116	75	119	94	100	94	65	75	118	65	79	88	63	63	75	82	108	87	103	65	64	139	158	116	94	76	57
OTU11313	108	80	76	63	108	103	80	84	88	57	77	72	76	131	95	67	99	106	75	77	91	69	98	66	92	98	77	86	80	75	78	107	84	70	80	71
OTU11315	105	87	70	51	112	89	86	139	80	80	82	70	81	110	83	98	104	126	88	79	87	49	59	62	80	119	84	90	96	77	104	123	94	89	54	58
OTU11316	85	64	60	47	120	92	74	74	152	39	52	71	107	140	147	144	101	113	56	58	57	55	62	63	116	120	110	114	78	88	57	71	43	50	71	44
OTU11317	120	94	79	72	118	77	69	77	89	81	76	110	69	83	73	91	89	78	97	82	86	100	119	93	64	109	110	68	65	76	86	99	71	64	70	66
OTU11318	123	99	87	61	126	64	57	69	74	58	68	89	87	100	94	70	69	101	82	102	101	94	101	110	52	99	87	79	54	67	99	111	91	57	78	74
OTU11319	92	92	58	59	89	93	106	87	81	80	69	114	104	111	75	48	71	87	74	71	66	66	66	65	73	120	64	127	114	134	87	81	103	101	76	48
OTU1132	686	723	601	636	800	1307	1050	784	941	544	619	739	1187	1462	1145	390	536	696	720	531	464	538	652	607	989	940	1302	3279	2901	3283	565	655	600	1002	680	512
OTU11320	100	132	72	66	107	59	78	96	71	90	88	86	86	92	70	89	83	78	76	85	84	76	105	70	82	208	95	64	51	53	89	110	81	77	66	75
OTU11321	66	91	63	58	90	102	91	91	93	67	59	54	91	98	85	83	92	110	73	51	75	69	87	95	98	122	95	96	76	82	65	82	59	86	84	71
OTU11322	58	49	43	41	99	137	71	80	175	29	24	25	91	159	143	94	81	100	42	25	31	33	46	20	172	155	151	99	121	144	44	37	31	61	65	38
OTU11323	90	66	90	62	113	69	68	111	79	123	97	133	78	95	71	78	105	131	72	66	84	49	55	60	85	106	100	94	49	77	131	150	119	75	74	65
OTU11324	142	92	81	130	202	69	53	45	70	145	84	154	26	32	27	71	62	64	82	97	200	164	128	96	59	70	54	34	31	53	86	124	73	37	71	50
OTU11325	112	75	83	94	96	85	77	68	83	105	99	103	70	98	89	92	94	94	76	88	93	76	98	69	72	95	82	88	60	85	95	98	78	70	84	65
OTU11326	128	102	64	74	116	63	75	71	75	83	77	118	44	63	51	101	85	77	84	88	127	140	128	103	54	74	61	68	51	80	96	112	72	84	83	77
OTU11327	88	101	75	70	125	99	65	84	86	101	107	84	71	90	76	77	85	88	95	72	99	84	83	83	93	95	82	104	86	98	81	90	75	65	80	56
OTU11328	84	69	68	56	99	72	88	113	71	69	54	62	80	94	98	84	80	102	74	53	64	84	100	107	58	100	90	109	113	128	66	80	67	140	75	57
OTU11329	50	26	47	23	99	196	59	179	107	58	50	77	129	282	168	50	69	147	45	32	29	23	27	45	143	102	98	155	145	121	72	88	54	61	47	35
OTU1133	1520	1217	914	870	1138	707	765	816	804	1170	1066	1282	654	712	631	1078	874	1015	983	1083	1217	1472	1531	1170	726	990	876	777	654	687	1084	1439	943	1020	984	1241
OTU11330	108	63	73	79	92	91	71	88	96	75	78	97	70	94	83	92	85	105	79	68	64	79	78	70	85	107	97	113	97	104	73	89	69	112	74	63
OTU11331	92	86	58	58	133	101	87	70	104	95	84	101	78	109	76	62	69	71	72	52	48	85	86	73	70	104	86	81	71	87	96	98	71	93	98	66
OTU11332	106	87	94	48	72	65	76	85	86	85	74	106	55	94	61	63	72	79	89	89	94	109	108	98	70	91	86	99	88	86	90	101	58	75	72	91
OTU11333	95	81	79	57	110	70	71	101	86	112	67	109	73	90	100	80	64	104	82	72	85	49	65	80	85	101	102	95	87	74	103	129	92	85	80	73
OTU11334	96	96	96	74	98	84	63	91	85	79	77	93	61	109	91	80	83	97	95	45	65	54	77	74	66	113	100	109	86	119	77	88	83	75	75	79
OTU11335	141	112	42	32	67	34	52	80	52	103	78	91	75	46	43	123	99	84	113	197	221	87	91	91	44	71	62	33	37	39	148	209	138	52	45	66
OTU11336	27	25	43	76	152	179	109	128	140	15	22	39	115	157	123	115	128	160	53	22	16	14	11	20	198	203	189	89	91	100	30	18	29	68	66	29
OTU11337	121	88	86	81	111	53	64	58	83	120	118	124	45	69	61	91	87	64	93	83	157	119	91	103	58	75	73	68	52	50	101	121	73	72	79	70
OTU11338	75	88	56	87	156	92	95	81	104	57	83	90	90	103	101	59	56	75	70	76	71	64	86	87	86	84	87	108	96	102	78	80	65	82	105	63
OTU11339	53	65	69	46	137	86	88	78	121	40	47	47	96	117	143	141	98	124	51	60	55	70	50	52	126	151	91	112	76	102	52	63	51	73	76	47
OTU1134	561	346	570	468	1703	1382	772	1103	2161	256	285	293	1288	1733	1611	2834	1798	2113	415	296	387	446	272	277	1732	1903	1746	983	690	892	340	426	318	374	678	261
OTU11340	73	70	66	67	95	92	83	110	129	39	53	59	101	129	134	81	95	134	69	58	52	32	58	54	111	146	118	119	81	101	57	73	58	100	71	45
OTU11341	84	55	80	49	123	101	74	66	149	54	53	61	102	150	125	119	85	91	52	49	51	70	59	73	111	143	98	105	88	99	58	62	48	49	63	56
OTU11342	80	74	67	75	101	101	85	85	102	68	68	71	99	142	137	68	66	91	77	67	59	52	56	56	94	111	100	130	106	108	64	92	80	54	71	55
OTU11343	82	101	84	56	141	81	84	80	89	97	75	87	72	107	107	87	82	101	61	66	85	82	70	68	86	94	102	82	84	96	87	101	96	64	63	67
OTU11344	57	44	61	36	90	103	89	118	138	46	41	53	104	202	186	153	89	130	45	39	44	45	46	44	181	161	171	90	55	64	40	42	33	57	61	36
OTU11345	96	85	66	62	84	100	100	138	126	55	43	70	96	131	124	115	103	118	57	66	73	44	72	60	100	136	151	76	76	77	57	69	53	59	73	56
OTU11347	120	91	95	56	98	74	56	61	60	144	100	147	38	56	58	98	83	73	93	72	87	110	118	87	61	109	75	48	45	57	151	149	99	69	71	80
OTU11348	97	95	83	51	83	76	75	96	77	108	73	129	114	105	73	77	83	97	76	64	86	58	65	67	53	110	92	110	70	85	110	153	101	77	96	67
OTU11349	107	62	80	58	124	83	67	78	78	88	70	111	87	95	98	74	77	111	65	69	90	77	83	80	73	100	90	91	64	68	84	116	92	65	62	94
OTU1135	1009	866	894	767	1204	1032	971	1173	1316	825	686	920	1076	1442	1266	1145	1184	1285	849	756	758	662	746	738	1119	1423	1336	1151	927	1096	845	1143	833	865	862	696
OTU11350	83	67	63	64	102	98	63	94	86	68	70	108	118	140	108	78	74	94	73	69	80	50	54	72	84	113	98	130	114	117	77	90	65	66	66	48
OTU11351	75	87	76	64	115	100	72	80	97	79	79	102	62	102	68	57	70	79	60	74	78	70	77	85	77	105	95	102	115	123	90	84	80	100	62	60
OTU11354	97	82	80	60	109	73	89	89	74	79	103	132	77	94	71	59	96	73	73	72	83	84	69	67	66	75	83	87	85	91	76	101	99	88	92	85
OTU11355	99	82	65	60	92	85	64	104	86	115	78	102	90	101	94	77	75	98	82	74	74	56	66	68	71	105	113	95	93	91	121	119	98	87	61	47
OTU11356	66	64	70	45	109	85	88	101	132	70	45	68	104	128	126	94	95	125	63	50	73	49	55	65	105	118	117	93	97	82	74	105	78	75	73	44
OTU11357	110	92	95	73	93	88	81	82	78	91	82	89	54	82	72	68	85	97	86	70	79	87	99	73	85	95	102	89	78	78	83	92	87	75	76	67
OTU11358	79	100	86	50	123	98	88	94	118	102	70	114	61	65	49	162	115	118	63	73	108	58	48	50	101	85	129	62	55	52	93	146	115	66	75	56
OTU11359	78	70	54	71	119	92	133	103	110	63	72	74	82	107	93	80	72	97	74	77	74	63	89	71	98	105	91	111	87	113	58	88	62	78	91	66
OTU1136	1027	979	891	757	1072	946	795	963	990	750	748	924	1613	927	1475	897	951	1120	1202	858	930	871	1004	945	858	1125	1281	930	765	829	812	1125	681	907	993	810
OTU11360	122	88	83	68	95	48	58	88	72	86	79	102	94	99	79	88	85	133	54	89	100	78	104	89	58	99	119	80	62	62	86	112	105	37	68	68
OTU11362	88	62	57	81	112	65	85	76	73	91	96	119	58	72	55	98	82	110	78	107	106	119	125	98	86	119	102	56	47	58	75	92	77	67	87	74
OTU11363	104	81	77	64	93	99	90	93	107	86	73	76	84	95	88	72	96	106	88	61	70	63	79	82	71	113	106	103	86	78	82	110	92	80	67	62
OTU11364	100	85	72	73	106	83	75	86	97	70	70	82	83	86	66	77	90	92	72	61	53	87	104	103	87	98	82	102	75	80	95	112	85	81	73	53
OTU11365	75	49	57	43	99	89	192	103	76	72	67	82	86	153	103	85	87	129	57	59	86	83	101	69	74	100	102	96	74	90	107	110	89	53	62	44
OTU11366	92	52	59	76	128	107	62	73	134	62	55	61	101	113	105	125	85	116	72	56	60	73	49	54	111	163	99	91	64	88	71	72	52	59	72	57
OTU11367	94	60	69	34	109	68	65	140	72	104	66	90	102	151	110	92	86	137	65	56	82	43	62	50	86	106	114	108	81	86	110	145	121	51	47	72
OTU11368	84	64	55	81	135	77	97	76	94	77	78	103	74	108	74	81	70	89	67	93	74	97	85	79	73	94	83	97	71	107	55	85	52	93	74	69
OTU11369	63	71	68	54	110	87	78	95	117	56	61	68	106	129	113	96	86	120	75	59	66	62	64	51	106	120	99	113	80	109	55	79	45	90	63	64
OTU1137	1179	944	889	515	1368	527	774	1477	764	1624	1135	1461	762	780	657	989	1149	1546	888	930	1193	783	790	818	828	1319	1116	986	801	791	1588	2013	1445	920	766	876
OTU11370	68	58	75	69	124	62	64	79	85	57	58	87	73	83	98	225	122	168	33	36	74	136	87	74	91	120	131	56	36	41	62	89	57	47	73	60
OTU11371	83	102	71	50	110	74	94	86	83	81	89	107	91	97	77	83	79	102	68	49	75	73	91	71	67	88	73	108	84	84	89	98	80	91	71	76
OTU11373	68	72	57	69	130	121	68	60	96	89	83	116	88	103	94	98	87	120	78	68	75	49	43	61	89	121	125	97	78	82	88	103	80	68	82	54
OTU11374	100	75	85	75	122	76	60	80	92	116	86	116	65	97	89	90	86	72	74	63	85	68	77	87	82	115	84	79	74	73	98	117	82	75	73	63
OTU11375	93	85	85	65	129	77	90	98	109	77	55	76	82	122	108	124	91	119	60	51	67	50	66	52	106	149	102	105	75	90	54	63	56	66	76	59
OTU11376	84	57	73	67	115	101	75	69	78	48	66	100	87	138	133	105	89	104	56	56	52	68	82	55	94	111	124	112	85	106	63	83	66	57	67	69
OTU11377	90	79	70	46	93	66	74	110	77	117	60	114	104	119	81	80	99	120	75	62	65	55	74	70	80	86	101	112	91	69	119	138	104	69	69	72
OTU11378	135	113	67	63	70	32	60	61	53	112	105	140	33	43	29	88	65	76	74	130	124	151	168	166	46	81	63	30	35	35	90	119	70	62	81	100
OTU11379	100	85	65	40	115	43	99	113	57	138	100	126	59	60	61	77	62	114	87	90	88	81	78	76	56	118	92	89	83	72	123	146	109	89	74	79
OTU1138	910	708	689	852	1276	1200	1198	897	1311	937	792	1058	1139	1552	1274	966	1005	1123	703	685	679	891	948	905	1179	1328	1138	1151	1000	1173	723	801	697	947	972	750
OTU11380	102	69	66	46	121	70	67	90	74	117	74	98	74	102	73	81	76	111	74	66	80	69	70	70	78	103	89	96	59	84	97	130	98	98	84	70
OTU11382	78	74	67	38	98	71	60	103	88	110	84	114	104	117	95	69	83	113	80	77	66	71	63	58	80	92	96	114	92	71	122	147	114	73	65	74
OTU11383	93	69	58	90	117	90	74	70	124	73	66	86	77	136	93	76	69	76	56	75	84	86	88	80	105	119	89	74	76	73	71	89	56	85	71	61
OTU11384	97	78	69	41	116	68	72	112	69	131	93	125	73	59	57	90	87	127	88	80	91	62	68	75	68	119	87	73	65	67	98	148	109	93	95	81
OTU11385	64	63	54	55	112	103	85	85	130	55	53	54	109	127	119	129	108	122	56	72	69	59	49	47	134	128	113	83	70	69	49	28	31	53	78	44
OTU11386	86	77	61	48	142	64	67	104	76	96	91	105	72	96	72	86	84	108	91	71	76	57	69	76	71	111	88	106	94	89	116	171	98	78	68	67
OTU11387	106	80	82	56	97	63	79	142	77	78	68	100	82	73	86	133	110	155	70	73	96	76	79	76	89	114	108	65	46	55	89	96	79	65	67	68
OTU11388	85	71	57	42	115	73	82	97	69	81	85	89	82	105	93	81	101	160	60	85	82	51	55	62	70	97	81	144	127	111	102	135	94	104	77	54
OTU11389	117	78	53	42	86	37	62	71	73	128	90	116	84	73	53	42	79	93	90	84	155	74	90	71	73	101	79	82	59	53	147	205	140	68	78	84
OTU1139	1224	1022	977	707	1119	688	798	1033	843	1243	1132	1512	840	1116	789	1055	1056	1051	952	874	1025	967	1211	1129	746	1212	1142	823	636	669	1220	1607	1124	716	894	898
OTU11390	87	70	58	45	69	37	45	55	42	77	81	85	34	41	38	64	52	72	61	67	90	433	454	171	51	67	41	35	40	28	85	93	57	131	69	142
OTU11391	99	59	61	59	100	94	57	98	99	69	81	82	109	106	88	73	82	97	76	68	73	67	103	84	62	112	108	128	94	108	81	85	56	59	69	65
OTU11392	109	80	79	65	94	106	88	84	90	100	89	131	54	76	82	65	76	81	61	66	73	70	81	85	69	104	69	80	83	78	96	84	80	88	89	79
OTU11393	96	95	57	67	106	93	97	101	91	63	53	89	47	70	61	73	93	75	65	75	79	94	77	83	92	113	105	108	95	105	62	66	69	105	75	74
OTU11394	89	63	56	31	78	59	61	131	87	84	65	92	135	218	144	73	83	109	58	53	76	36	54	46	82	104	101	105	75	102	94	114	93	99	58	61
OTU11395	110	109	80	61	81	90	70	83	85	90	92	119	64	97	83	74	77	70	69	91	80	99	106	72	65	89	88	113	82	93	74	68	65	78	96	87
OTU11396	89	83	72	65	114	72	82	80	97	78	71	100	93	128	102	83	67	86	76	64	79	66	86	89	89	100	95	107	83	98	71	86	65	77	68	64
OTU11397	94	71	80	62	119	64	56	88	73	89	75	86	96	110	88	114	85	120	72	84	83	59	72	68	96	140	111	73	58	54	100	125	79	66	57	44
OTU11398	113	87	67	86	113	70	73	89	89	88	75	102	69	76	68	84	101	110	82	71	87	79	108	87	67	92	84	73	60	59	106	126	80	92	81	85
OTU11399	90	93	89	89	106	106	114	79	93	79	69	106	82	101	81	60	63	93	85	83	65	66	64	66	79	101	115	120	87	108	74	59	73	75	75	53
OTU114	13516	12042	8544	10045	6449	2584	4295	4137	3407	11959	11233	15335	1919	1813	1988	7974	5109	5883	9155	14668	25151	17022	19474	12829	2839	6239	5476	1927	1666	1772	10972	13081	8721	4702	6134	9519
OTU1140	2202	1269	524	338	826	425	544	794	479	1632	1341	1332	662	451	434	1542	1182	928	1148	3105	2782	723	1056	999	476	816	871	387	339	334	1555	2374	1456	472	399	750
OTU11400	102	69	64	60	112	99	86	83	90	76	71	117	84	86	75	74	110	74	78	53	73	97	117	78	85	90	111	84	88	85	74	71	83	68	77	61
OTU11401	84	96	69	76	107	85	166	66	83	82	71	86	79	87	52	71	68	60	76	95	80	114	102	79	73	144	115	72	52	68	69	69	64	74	87	66
OTU11402	13	23	29	210	195	89	308	251	153	7	5	9	27	16	23	141	168	339	65	11	6	13	5	18	148	325	332	52	21	37	19	13	14	58	37	16
OTU11403	81	94	73	62	84	99	84	110	75	92	82	121	73	90	71	91	84	89	77	79	48	93	96	102	75	100	78	87	65	86	64	98	93	49	76	88
OTU11405	92	56	71	44	109	89	63	120	92	112	83	85	100	122	111	86	97	109	70	45	51	60	64	39	85	86	110	130	108	120	96	126	107	78	57	45
OTU11406	102	89	76	77	134	90	81	78	84	100	89	101	61	103	67	83	63	87	64	69	76	67	60	69	90	91	84	108	83	91	76	83	76	82	70	56
OTU11407	106	84	71	57	120	77	66	79	96	91	89	102	87	79	69	79	85	100	77	75	89	85	85	69	67	110	106	101	59	66	74	90	90	71	86	71
OTU11408	81	78	60	52	111	67	83	131	72	115	92	129	78	97	65	74	104	166	74	66	84	60	65	76	63	110	105	96	80	55	89	132	107	69	73	66
OTU11409	45	39	60	33	92	104	51	78	137	51	52	61	71	112	115	122	74	107	44	30	32	88	43	56	161	147	140	94	89	114	49	59	36	87	86	42
OTU1141	1173	1006	940	858	1236	891	897	949	962	1266	1041	1517	711	896	725	874	887	978	949	877	1179	984	1055	1017	832	1236	1068	923	755	877	1183	1530	976	745	917	812
OTU11410	103	90	86	59	102	55	61	73	47	137	118	133	46	54	48	113	94	109	89	87	103	83	104	106	56	92	73	53	35	45	124	148	98	69	70	87
OTU11411	83	66	71	71	92	92	81	111	103	58	80	75	92	122	109	74	71	115	63	69	59	74	75	70	87	83	118	122	105	148	63	75	68	77	62	54
OTU11412	89	56	57	46	113	70	68	120	78	128	63	104	95	103	80	55	82	133	76	87	89	50	71	64	65	94	85	107	75	86	133	172	108	74	67	64
OTU11414	84	84	88	70	113	80	56	87	80	74	71	67	101	92	73	86	88	107	68	74	80	54	81	84	101	99	117	104	68	86	72	104	78	67	78	67
OTU11415	103	83	105	69	115	82	62	77	96	76	85	82	88	114	80	93	74	78	82	75	67	74	79	82	71	115	99	91	87	81	78	113	69	46	56	76
OTU11416	103	80	66	61	112	88	78	97	101	62	66	66	99	101	116	65	95	107	67	65	60	40	50	59	84	141	118	136	107	123	93	71	51	72	84	56
OTU11417	90	105	72	88	103	68	100	92	111	54	55	91	56	102	75	88	112	113	67	70	87	82	104	68	80	97	107	74	51	80	72	84	66	78	73	70
OTU11418	51	54	35	47	73	96	91	73	108	44	30	31	88	125	113	44	44	68	52	43	47	25	39	25	82	76	84	344	205	280	32	45	30	91	64	36
OTU11419	62	47	47	54	111	108	69	83	140	44	45	65	100	129	126	113	95	125	62	42	66	63	64	44	137	131	140	101	70	96	56	56	42	73	62	55
OTU1142	923	829	732	860	1319	1264	905	1022	1361	532	652	762	1282	1800	1386	901	1003	1026	803	801	822	747	735	725	1177	1272	1174	1402	1164	1260	599	792	618	1063	934	703
OTU11420	79	68	68	61	114	76	82	153	79	107	75	84	87	108	67	80	84	150	72	66	59	46	57	65	86	117	93	87	96	94	86	150	90	72	82	50
OTU11421	76	73	72	45	94	73	71	130	82	95	90	91	93	118	94	78	105	130	72	73	72	50	49	56	70	109	97	100	79	75	111	132	100	86	68	71
OTU11422	76	58	61	72	110	73	124	126	78	98	68	86	83	106	79	82	104	157	78	53	60	45	43	47	95	152	138	90	71	57	89	107	68	91	63	59
OTU11423	88	77	65	65	104	101	86	93	83	68	49	78	86	98	97	95	86	92	68	67	77	67	81	83	70	106	99	95	93	108	63	81	73	82	69	51
OTU11424	84	79	70	58	88	76	84	99	77	107	84	111	71	87	73	85	100	111	56	74	63	69	89	75	85	90	95	84	67	88	82	120	85	77	61	65
OTU11425	74	82	76	71	104	97	64	89	87	75	86	108	80	102	86	71	103	99	73	56	79	63	87	81	97	70	88	93	89	92	91	86	76	71	77	52
OTU11426	72	86	67	72	100	92	80	85	83	81	78	104	79	99	82	70	74	92	78	68	68	81	91	80	67	108	98	98	75	101	102	111	75	77	77	56
OTU11427	84	80	59	43	108	62	72	141	78	142	94	101	79	112	88	83	101	133	82	79	75	57	67	47	89	98	99	65	62	69	110	147	98	80	73	55
OTU11428	76	60	58	51	97	110	71	79	85	71	81	89	108	102	81	56	48	90	82	53	54	67	78	62	80	73	101	172	163	186	67	70	63	64	87	44
OTU1143	368	321	265	484	881	1744	797	926	1847	241	284	345	3117	3476	2724	837	965	1155	534	281	294	265	294	318	1552	1394	1563	1921	1426	1602	292	297	288	505	512	302
OTU11430	82	57	71	73	130	107	86	81	128	51	70	59	75	129	100	114	99	90	62	54	49	74	48	43	116	123	114	102	78	89	51	67	44	76	75	39
OTU11431	84	65	75	64	103	85	79	65	82	93	85	114	88	89	84	66	85	82	75	73	72	88	95	77	83	90	79	110	93	102	89	87	67	66	67	66
OTU11432	78	74	60	82	116	87	71	69	75	85	73	99	74	89	72	68	75	80	75	73	79	76	102	84	84	91	81	111	94	123	70	103	73	81	78	71
OTU11433	75	77	54	72	114	87	87	80	87	57	67	77	120	113	114	73	84	85	69	65	65	78	92	78	81	116	115	103	79	99	75	97	55	80	68	56
OTU11434	111	85	74	67	81	109	70	72	105	101	59	95	86	77	83	61	80	96	61	72	72	78	89	60	83	88	75	93	83	86	89	81	60	100	72	69
OTU11435	174	133	94	116	133	39	76	35	25	111	124	180	18	18	20	74	51	70	80	125	107	110	129	102	32	56	55	28	22	35	142	123	122	77	113	107
OTU11436	96	108	73	66	101	75	56	96	88	96	71	113	85	84	78	80	72	89	60	77	77	73	84	76	97	96	79	83	88	78	104	108	94	61	62	73
OTU11437	87	83	61	67	86	79	94	90	86	97	92	97	87	109	82	70	75	114	80	96	79	68	78	60	81	108	93	102	79	83	81	96	65	83	89	52
OTU11439	91	78	79	81	118	90	75	70	89	92	87	101	82	107	88	61	73	66	75	70	67	77	78	95	83	93	77	76	72	80	67	87	72	94	83	76
OTU1144	1003	861	759	819	1286	1205	935	914	1312	982	871	1173	1013	1412	1146	811	900	1008	803	776	804	710	857	803	1162	1225	1230	1234	1077	1175	961	1259	896	868	893	717
OTU11440	89	61	50	71	113	109	187	82	80	78	65	92	60	104	85	66	73	90	65	62	77	53	82	77	89	105	104	119	76	94	56	70	60	75	70	45
OTU11442	49	50	45	36	85	122	47	105	88	69	58	77	124	263	132	55	80	372	46	47	55	35	47	45	66	73	82	116	102	99	62	68	61	60	50	42
OTU11443	125	40	33	26	46	34	66	53	35	54	49	142	35	48	660	52	35	58	40	46	168	791	48	35	43	50	42	51	29	33	54	69	56	36	48	25
OTU11444	81	73	78	86	133	99	77	109	90	70	71	64	80	112	97	94	103	120	89	59	62	54	64	60	83	105	121	84	93	101	62	81	60	68	79	58
OTU11445	106	74	74	53	101	72	76	75	76	93	114	125	70	87	63	58	76	79	70	67	62	75	91	96	63	79	82	95	80	92	103	107	105	100	96	85
OTU11446	83	69	72	60	125	103	86	103	87	70	69	81	100	103	93	73	95	93	88	65	75	57	54	66	81	97	88	82	93	100	89	100	76	84	78	65
OTU11447	158	114	99	68	96	31	51	52	47	144	111	179	40	47	49	130	71	83	84	93	131	116	115	93	35	90	57	33	39	34	100	121	101	84	61	62
OTU11448	87	92	58	58	76	82	71	91	111	85	68	102	79	102	89	86	89	97	83	69	72	64	70	66	73	112	106	116	77	85	99	112	92	66	64	69
OTU11449	95	84	75	61	110	91	80	141	93	64	60	90	90	98	83	118	109	118	68	54	89	53	68	54	85	111	116	82	67	64	71	117	74	76	86	60
OTU1145	651	738	708	557	1074	1323	1291	1905	2382	357	329	400	1258	2083	1777	1331	1204	1718	604	468	398	316	449	401	1579	1577	1430	1165	1026	1127	413	519	394	1129	924	393
OTU11450	72	52	54	38	110	85	73	156	101	72	46	59	108	113	119	70	84	128	68	50	44	43	37	58	94	98	104	207	176	160	82	87	54	71	50	43
OTU11451	107	87	61	62	113	70	69	120	69	117	81	88	94	87	72	74	94	122	76	82	77	59	72	58	81	100	91	91	79	82	119	143	101	69	61	55
OTU11452	80	71	49	42	85	60	63	85	108	78	70	84	123	172	135	67	69	81	68	60	60	52	63	69	93	133	112	116	93	85	76	96	57	50	55	69
OTU11453	69	76	94	62	99	72	59	94	107	96	71	112	90	106	85	66	95	91	62	60	72	53	73	73	88	105	81	99	71	74	109	135	81	54	65	65
OTU11454	53	43	55	72	168	91	97	68	142	74	45	79	72	123	101	125	92	91	48	41	51	66	60	52	119	149	103	64	74	81	54	59	56	75	87	44
OTU11455	63	54	74	48	123	77	76	130	86	104	87	94	100	105	82	80	85	129	89	62	84	64	62	51	84	93	94	112	74	94	102	119	117	60	64	69
OTU11456	100	72	66	49	108	83	71	118	69	123	75	108	89	92	67	68	80	130	66	73	76	66	52	70	70	116	83	106	97	82	107	167	106	82	70	65
OTU11457	86	86	68	78	81	72	83	84	98	69	101	93	92	114	99	79	87	98	83	81	93	54	88	70	90	100	88	95	58	61	79	98	91	68	72	57
OTU11458	77	68	73	54	82	49	79	113	73	108	72	95	77	71	87	99	106	205	74	69	94	58	67	58	79	128	102	78	61	59	97	143	127	74	76	63
OTU11459	84	90	60	64	128	79	89	86	67	88	86	95	68	69	69	55	69	78	71	60	74	85	87	82	80	86	77	128	91	119	87	110	75	77	87	72
OTU1146	890	1131	907	711	864	1894	908	1187	1686	594	627	822	931	1646	1322	550	635	697	893	517	439	492	529	639	1122	940	1038	2214	2040	2518	575	704	618	995	700	530
OTU11461	99	65	62	30	107	63	70	115	80	129	87	101	113	106	97	68	79	119	74	53	56	56	60	54	78	95	86	123	95	107	111	156	92	65	78	65
OTU11462	63	58	47	117	196	159	88	72	75	19	46	35	84	85	75	119	118	132	51	67	59	96	101	58	88	101	94	51	30	49	33	34	40	48	51	60
OTU11463	109	85	83	60	89	70	78	100	85	67	76	92	75	93	70	83	86	94	90	63	72	83	86	73	109	95	96	92	74	67	92	121	71	77	68	70
OTU11464	102	108	76	62	101	93	73	82	89	78	78	104	82	110	80	81	78	103	69	75	98	61	82	77	74	79	84	97	81	77	82	105	67	71	70	60
OTU11465	70	57	63	58	113	72	96	80	76	55	72	83	88	79	70	69	89	88	74	69	83	91	93	63	94	99	101	138	107	133	59	72	64	81	78	73
OTU11467	94	92	92	81	111	88	72	63	111	81	75	110	68	101	81	91	87	83	65	70	89	75	73	68	82	107	80	88	66	82	85	128	76	75	72	52
OTU11468	71	65	68	75	100	85	96	73	94	77	62	72	82	92	70	77	85	73	75	76	70	73	86	79	77	98	118	121	89	84	69	59	65	82	86	61
OTU11469	96	80	74	64	107	71	75	107	101	85	85	81	79	113	83	74	80	84	79	55	82	61	71	89	74	107	100	70	81	76	94	103	84	71	87	67
OTU1147	1290	1028	884	454	1188	573	784	1329	692	1929	1272	1625	718	725	586	800	975	1381	1001	964	1267	779	907	817	701	1089	885	797	686	656	1856	2501	1747	917	861	933
OTU11471	70	67	66	45	100	80	86	126	108	97	66	90	110	119	96	71	93	139	71	61	65	67	53	58	96	105	110	108	100	74	98	111	99	64	58	55
OTU11472	86	76	72	73	99	68	65	88	97	87	89	123	105	115	64	94	89	98	63	66	75	65	78	60	86	86	114	98	78	81	78	112	82	69	78	58
OTU11473	66	44	50	50	153	91	50	89	132	46	52	54	96	104	124	176	107	103	49	48	61	68	62	45	127	136	118	103	84	100	66	74	46	48	68	49
OTU11474	89	76	66	51	96	90	83	126	69	106	78	109	88	87	62	72	83	99	81	66	81	56	67	65	81	109	101	109	92	96	104	133	76	65	88	64
OTU11475	77	84	72	78	135	88	108	81	86	84	99	93	53	74	50	68	67	103	78	70	60	80	93	88	83	116	79	81	75	78	83	81	84	89	91	71
OTU11476	137	95	76	52	95	60	68	60	53	143	113	169	35	41	36	91	68	71	83	76	137	88	119	106	56	91	84	38	47	43	123	148	112	69	61	79
OTU11477	96	99	90	64	118	78	60	60	97	106	92	122	60	85	53	80	89	84	87	72	81	77	66	84	73	106	92	69	64	53	113	157	98	54	62	77
OTU11478	66	74	69	31	101	64	65	117	76	112	67	111	101	126	94	73	75	137	71	71	63	59	52	54	86	101	92	84	78	78	113	169	100	78	67	66
OTU11479	92	80	81	67	89	64	68	89	86	85	57	80	96	98	103	91	77	91	64	65	88	57	82	90	77	107	119	84	57	54	107	114	91	57	91	70
OTU1148	823	747	768	810	1233	1199	976	1063	1427	522	620	616	1237	1662	1563	786	773	1021	834	803	696	620	747	769	1112	1287	1124	1941	1530	1688	560	715	582	1023	983	637
OTU11480	73	72	66	77	103	71	105	77	84	92	89	97	57	84	61	52	82	74	58	88	60	183	109	74	75	74	64	96	74	90	103	75	92	102	71	62
OTU11481	64	66	56	37	89	71	61	148	86	102	64	84	123	201	134	119	116	148	53	46	59	43	50	51	77	94	85	105	73	82	96	133	96	60	50	60
OTU11482	95	101	110	70	90	61	63	90	70	87	63	71	99	118	86	95	81	112	71	81	66	85	83	75	80	97	102	77	59	37	79	100	66	48	69	58
OTU11483	96	87	70	64	104	78	70	81	88	79	79	100	65	110	83	96	80	98	64	77	63	71	71	77	98	97	86	86	75	84	84	88	73	74	74	72
OTU11484	90	59	70	75	108	88	76	92	102	82	71	89	78	85	72	71	76	94	90	60	59	67	71	78	70	92	89	104	74	92	85	102	97	96	86	67
OTU11485	97	93	73	51	81	50	78	92	86	134	94	144	59	77	43	77	87	105	74	62	81	80	93	96	76	83	89	75	60	84	86	107	81	65	66	70
OTU11486	97	92	95	45	101	74	82	111	88	86	80	82	82	101	85	83	96	113	83	63	69	58	73	88	90	93	103	86	58	67	82	110	61	81	75	60
OTU11488	98	78	80	63	89	76	73	84	67	96	65	116	54	69	79	65	69	77	63	51	87	89	91	113	68	75	81	73	69	81	104	110	91	75	82	85
OTU1149	1247	990	809	1178	468	224	264	250	238	335	454	385	164	169	185	390	318	367	1340	1092	1900	1178	1732	1241	192	340	305	213	190	194	332	622	389	983	2381	1782
OTU11490	75	75	64	78	121	95	77	77	90	63	67	86	87	111	87	83	87	80	68	74	76	83	71	69	82	91	86	121	68	104	66	76	61	83	69	73
OTU11491	84	108	81	59	101	57	77	90	89	121	83	101	79	67	79	80	68	76	81	70	81	84	72	77	76	105	95	71	77	68	100	109	75	72	85	71
OTU11492	99	72	69	80	104	64	69	83	65	65	69	76	113	114	107	89	71	101	77	61	77	69	77	76	85	108	94	74	75	74	80	112	79	72	77	77
OTU11493	75	76	71	68	100	79	193	65	74	75	88	80	62	97	68	83	83	90	58	76	59	90	78	81	83	112	78	98	83	97	76	81	55	81	87	63
OTU11494	71	65	69	70	106	80	75	111	86	82	43	54	131	116	111	83	85	86	72	90	80	59	66	71	87	116	115	92	75	91	69	79	57	77	65	51
OTU11495	72	75	67	44	104	60	63	127	80	103	48	92	122	107	134	76	103	128	72	67	84	49	78	46	78	99	93	92	101	92	106	129	86	66	64	65
OTU11496	87	71	110	38	118	45	48	104	69	97	87	98	62	67	71	126	105	139	75	90	85	52	81	63	52	145	171	57	54	55	114	170	109	44	64	53
OTU11497	97	83	87	72	132	110	108	65	80	88	81	100	71	93	64	65	82	95	84	89	69	76	72	76	91	111	79	76	71	83	68	62	75	67	63	73
OTU11498	98	112	102	169	144	66	90	46	75	161	122	140	42	67	44	51	47	57	82	119	153	98	106	92	60	103	87	35	35	39	86	52	73	66	54	53
OTU11499	83	91	65	71	103	73	117	90	63	74	66	97	86	111	55	60	61	83	54	70	73	70	74	80	70	100	74	128	99	140	67	62	83	105	90	57
OTU115	10071	7957	6376	2097	4477	357	1255	1405	385	35439	23825	24257	395	324	336	2326	2244	1574	7878	11441	11675	14856	22946	17622	596	4416	1566	314	309	319	28931	33024	20147	3111	3716	13144
OTU1150	1385	1068	887	924	1418	606	658	561	951	930	944	1212	500	587	691	923	690	716	1001	1234	1976	2374	2441	1624	643	1188	869	430	364	454	1276	1319	918	662	851	895
OTU11500	60	74	53	68	92	106	119	108	78	42	61	62	94	108	85	43	62	80	66	60	51	47	63	52	96	81	78	213	123	185	39	55	43	122	76	44
OTU11501	99	83	92	80	99	62	63	65	91	99	106	124	58	89	58	67	61	66	78	87	106	79	67	96	65	87	75	85	72	63	116	152	91	63	76	53
OTU11502	72	59	65	69	127	97	83	72	91	65	63	70	97	113	95	118	107	91	80	70	65	78	82	72	85	110	90	95	65	77	80	74	72	68	75	60
OTU11504	93	61	78	42	87	65	69	115	59	144	93	108	65	93	69	66	86	119	67	68	78	49	74	63	104	99	93	111	74	81	137	172	112	81	65	57
OTU11505	83	77	79	62	112	75	60	79	78	81	59	64	98	96	120	85	85	106	62	97	88	67	99	75	74	114	94	75	74	65	80	94	63	63	69	52
OTU11507	80	75	69	61	88	79	63	91	100	70	73	89	90	103	97	68	65	77	95	61	58	71	80	80	68	92	72	125	113	112	83	99	81	75	68	59
OTU11508	97	75	63	47	118	84	85	78	107	78	63	80	86	90	87	95	73	99	69	82	75	126	108	75	102	97	82	86	59	75	81	74	66	66	81	41
OTU11509	17	16	22	44	8	164	130	112	80	3	9	12	136	216	189	13	23	47	42	10	7	14	12	16	150	84	237	247	226	298	14	8	12	66	31	21
OTU1151	897	854	791	802	1128	1214	994	910	1231	863	774	1000	1024	1419	1168	716	800	902	923	795	738	717	886	788	1021	1152	1108	1621	1494	1625	785	970	697	1145	891	656
OTU11510	66	67	64	45	130	74	70	107	67	97	78	87	87	132	97	85	100	139	63	73	63	49	49	42	80	87	103	103	111	117	96	107	104	70	64	54
OTU11511	87	79	50	80	114	97	70	91	98	83	81	76	95	137	77	102	88	119	65	74	71	54	63	70	94	110	91	95	84	91	75	83	52	68	67	65
OTU11512	84	61	67	58	87	90	73	80	77	111	100	97	84	122	80	62	62	94	64	82	84	75	85	63	59	89	79	126	83	112	86	108	91	75	64	68
OTU11513	56	58	56	61	99	109	106	123	112	53	53	66	101	133	99	78	93	111	65	50	39	42	62	51	106	100	115	112	110	116	54	60	48	84	73	46
OTU11514	95	65	56	50	111	59	77	115	69	105	74	107	91	84	62	74	86	104	75	68	86	70	65	56	82	106	82	108	95	78	110	153	100	87	73	66
OTU11515	79	68	72	58	102	75	64	92	96	76	73	83	104	160	113	82	78	92	69	72	83	59	87	53	98	104	101	96	74	63	74	107	76	40	63	45
OTU11516	93	60	51	54	138	77	73	126	67	74	59	80	129	111	81	157	164	191	78	76	97	42	44	37	71	115	121	81	60	59	69	98	79	48	36	52
OTU11517	91	77	65	63	87	66	55	85	65	99	61	104	90	124	93	108	95	100	74	77	71	77	99	74	71	110	91	93	80	72	83	142	67	57	70	72
OTU11518	86	70	72	78	91	94	92	69	67	45	68	67	88	117	96	53	83	79	82	93	67	74	70	77	80	79	87	115	97	110	96	91	92	100	67	58
OTU11519	78	76	78	62	94	100	53	74	102	83	82	91	92	109	99	93	98	94	59	70	68	71	77	81	86	123	106	74	101	80	60	100	55	58	63	68
OTU1152	1608	1533	1273	735	1189	591	1167	1507	908	654	781	782	522	423	471	1036	1047	1284	1223	1106	979	1003	1293	1116	775	1295	1210	668	463	524	843	1122	897	1137	1163	1164
OTU11520	103	88	76	63	82	60	65	175	61	70	67	108	49	92	95	85	81	134	82	87	76	102	102	113	55	86	84	54	42	57	73	98	57	75	75	63
OTU11521	87	89	55	45	107	62	90	173	89	95	77	97	107	95	69	99	112	164	51	68	73	59	58	45	79	107	101	71	53	57	85	134	82	72	50	64
OTU11522	103	81	69	65	87	95	79	94	88	82	59	87	92	86	69	76	77	97	66	67	62	67	80	87	65	113	101	113	87	89	76	92	60	71	81	73
OTU11523	56	39	65	154	189	141	67	65	117	59	48	48	80	123	116	101	101	90	45	42	96	84	61	50	117	201	130	40	35	37	45	47	50	28	51	32
OTU11524	60	57	52	72	136	96	86	85	112	62	60	90	70	108	102	91	91	112	63	46	63	83	97	72	111	94	91	85	63	91	62	68	67	69	79	67
OTU11525	75	65	64	56	110	85	57	88	69	75	75	76	111	148	136	103	74	96	60	59	59	55	68	58	88	127	125	85	67	69	75	111	76	52	64	62
OTU11526	82	89	50	66	90	91	83	81	89	72	56	90	88	115	88	74	88	96	53	63	64	55	63	82	78	95	114	131	104	109	70	93	60	56	56	60
OTU11527	91	91	70	82	111	56	50	54	82	99	81	98	61	59	57	66	54	54	86	103	112	122	184	103	61	114	80	49	32	21	184	134	81	59	68	62
OTU11528	90	76	83	54	107	74	99	87	85	97	80	96	88	101	56	78	66	85	67	77	73	61	81	60	85	104	88	92	83	104	79	84	70	85	78	65
OTU11529	91	81	65	52	141	80	72	91	76	109	71	90	98	107	89	63	77	108	76	46	48	37	63	68	93	105	96	140	103	120	65	84	74	81	66	47
OTU1153	468	918	755	842	1323	1723	1830	1049	1141	330	405	433	1108	2085	1483	588	733	1001	653	812	564	403	514	482	1199	988	943	1816	1475	1781	407	420	423	1287	890	399
OTU11530	105	99	77	63	97	76	70	70	89	97	61	86	67	81	62	102	75	84	93	77	108	93	79	83	90	95	81	87	62	66	71	122	89	74	71	78
OTU11532	98	80	55	46	89	74	66	104	61	110	89	110	87	77	86	83	74	110	85	64	99	56	83	68	70	113	93	114	83	76	91	137	92	75	89	63
OTU11533	65	93	64	64	128	95	99	72	88	105	82	104	69	111	76	81	72	93	67	69	66	51	83	72	83	89	97	105	77	74	64	82	81	80	71	54
OTU11534	116	83	63	46	107	62	74	90	69	109	76	110	104	106	79	69	84	123	70	70	86	56	74	78	53	86	89	105	81	86	103	143	78	87	67	61
OTU11535	113	95	60	78	96	69	69	115	82	77	101	111	55	83	62	103	88	100	78	81	95	76	82	79	50	93	92	49	52	57	74	102	68	69	89	67
OTU11536	62	52	55	58	105	111	91	80	157	49	50	44	89	138	131	124	102	111	49	58	59	43	51	48	120	108	124	105	84	106	34	51	38	50	89	43
OTU11537	99	73	60	84	125	90	69	71	89	64	75	77	76	120	101	102	84	79	56	63	74	67	82	73	105	88	115	77	63	85	78	99	51	55	84	59
OTU11538	99	76	67	42	86	56	67	89	66	126	85	104	84	76	54	74	82	110	77	76	82	61	69	53	74	92	107	94	54	53	147	202	134	82	71	81
OTU11539	80	76	62	71	103	96	139	85	70	71	73	115	87	86	74	68	73	83	57	56	66	57	75	69	68	90	86	100	93	134	72	76	65	91	74	53
OTU1154	1795	1438	1098	710	1199	501	1007	1483	871	1201	1045	1181	398	420	423	1494	1310	1279	974	936	1074	1003	1124	1192	695	1214	987	389	303	330	1158	1642	1072	841	812	981
OTU11540	87	72	76	69	81	92	96	82	101	52	64	68	82	95	95	60	86	97	63	75	55	63	77	64	97	104	81	110	112	133	56	61	53	85	91	64
OTU11541	81	65	57	57	99	77	53	76	107	47	62	77	104	135	131	105	93	108	62	61	64	68	83	52	92	97	78	92	82	111	64	74	56	61	72	80
OTU11542	84	100	105	65	87	79	51	70	96	86	74	107	72	85	88	80	64	64	75	61	80	91	92	101	77	122	70	60	83	74	69	100	83	83	84	67
OTU11543	114	58	67	64	84	95	56	76	99	68	67	77	129	145	120	61	62	77	54	61	72	56	72	69	97	96	104	93	105	85	81	87	55	55	64	70
OTU11544	85	59	70	65	103	85	62	108	94	79	66	75	98	106	104	64	86	94	72	59	67	52	65	64	78	93	104	98	97	99	69	106	63	72	78	77
OTU11545	80	74	66	46	92	109	45	69	85	72	66	97	113	152	130	74	96	84	75	59	68	50	64	61	107	116	114	89	100	95	76	102	64	53	68	57
OTU11546	80	71	68	77	119	88	93	70	91	67	73	114	69	102	73	64	79	95	65	73	68	72	79	75	95	99	95	101	74	93	70	85	65	73	70	57
OTU11547	163	105	97	56	95	44	43	55	45	119	104	113	38	38	52	102	72	76	84	107	122	110	137	89	52	80	68	33	42	31	79	103	72	69	78	121
OTU11548	88	77	72	63	120	67	66	80	111	88	64	93	81	98	83	82	74	90	81	70	87	63	78	88	72	91	80	97	79	74	92	119	94	58	66	58
OTU11549	93	73	73	50	92	70	77	118	61	118	94	99	92	93	77	70	76	120	67	66	98	60	56	40	74	100	89	85	80	81	122	148	116	82	84	65
OTU1155	1061	926	801	431	1242	568	1292	2100	772	1443	1056	1326	843	823	766	832	1084	1861	817	765	937	700	732	681	798	1325	1162	1238	902	910	1421	1798	1302	1053	790	786
OTU11550	95	60	61	45	116	50	73	117	69	132	83	110	76	93	87	79	93	115	69	72	76	77	77	57	67	105	81	99	83	70	123	155	101	69	52	63
OTU11551	115	83	78	75	114	68	75	81	83	78	70	92	61	75	61	103	71	112	77	85	79	87	97	101	64	100	89	64	55	70	64	87	64	69	74	71
OTU11552	90	64	68	36	74	61	60	110	85	108	70	104	115	85	100	72	84	142	83	66	68	58	59	57	75	102	88	103	87	82	110	163	102	74	67	45
OTU11553	117	93	85	85	85	49	68	65	55	78	107	106	45	64	47	68	51	71	61	85	73	100	114	89	55	83	88	72	49	67	80	99	60	138	91	90
OTU11554	120	80	79	45	80	78	47	80	81	76	82	89	70	66	69	68	58	70	89	44	68	81	79	107	70	93	73	90	70	88	86	104	74	78	100	94
OTU11555	86	75	55	71	90	70	98	78	90	82	80	90	73	87	81	71	68	90	80	78	87	73	83	53	79	82	88	126	76	101	80	75	66	89	91	61
OTU11556	72	60	55	51	116	87	76	70	105	68	64	89	120	108	103	85	94	95	60	61	44	67	50	59	102	81	93	109	105	100	72	88	58	81	75	66
OTU11558	101	73	63	65	94	57	61	81	90	76	76	74	132	115	138	86	84	95	67	76	83	42	76	61	100	111	113	102	67	66	88	105	69	40	53	61
OTU11559	98	79	72	76	100	83	63	76	92	91	78	102	85	96	112	80	91	95	64	64	71	63	85	78	83	116	94	93	68	80	64	84	58	70	67	57
OTU1156	788	977	833	721	1255	1009	1145	987	921	758	904	997	1192	1345	915	617	825	1115	824	1012	1026	818	904	786	906	1165	1001	1528	1224	1321	956	971	864	1187	903	755
OTU11560	85	72	65	65	96	103	64	86	94	94	65	98	86	117	96	89	72	86	72	75	92	61	73	74	63	98	94	79	74	79	96	110	84	69	86	64
OTU11561	86	76	91	40	118	47	94	164	84	141	70	117	51	66	52	61	102	167	76	79	80	63	64	55	64	104	90	74	53	52	124	152	97	86	63	71
OTU11563	80	78	55	52	104	72	65	119	77	129	93	98	65	94	62	76	87	118	74	61	75	55	55	63	78	108	88	105	96	101	106	148	101	84	55	72
OTU11564	106	81	76	54	123	72	68	90	87	76	73	85	85	99	90	68	68	92	53	64	70	64	86	60	74	112	95	89	86	76	92	100	80	72	63	70
OTU11565	47	81	70	172	190	131	100	34	99	33	66	59	55	75	62	90	94	69	55	109	140	84	76	64	82	145	115	32	19	19	60	49	49	63	62	52
OTU11567	87	72	66	62	152	84	87	104	88	48	61	81	83	103	89	86	90	184	94	68	72	73	77	53	82	106	76	64	65	61	84	81	67	85	75	47
OTU11569	84	90	55	60	99	69	104	115	95	65	73	112	74	66	66	90	106	97	74	67	62	73	73	94	76	107	124	68	52	78	66	94	87	76	66	57
OTU1157	1199	1359	693	1243	1289	1255	1097	614	774	463	837	937	652	618	616	809	867	1103	1067	1322	1032	901	1155	1188	822	1181	1099	1000	759	1027	448	572	603	999	1098	987
OTU11570	104	82	99	83	97	46	45	63	93	69	96	92	52	85	86	142	97	88	89	71	87	113	112	85	79	165	124	57	33	41	91	86	71	37	59	49
OTU11571	88	112	69	62	111	80	69	86	90	82	83	101	85	102	78	75	82	110	75	59	75	64	76	69	77	107	107	91	67	71	71	102	77	72	77	60
OTU11572	91	75	51	26	98	73	77	108	65	84	92	99	98	78	78	73	84	112	61	65	74	56	73	74	64	92	97	105	100	108	126	129	80	78	64	71
OTU11574	95	83	59	54	97	72	89	80	66	74	82	113	70	94	80	79	66	87	76	66	73	77	86	70	79	90	64	101	99	114	70	103	87	86	76	57
OTU11575	70	59	67	38	117	67	76	401	107	99	57	71	77	167	111	86	86	141	56	58	50	45	46	40	78	116	89	69	61	56	100	102	82	57	45	38
OTU11576	109	81	76	45	107	67	57	90	65	68	71	74	98	82	73	131	88	107	66	69	69	74	71	69	71	143	119	79	53	62	88	98	90	45	69	69
OTU11577	68	58	43	37	19	17	41	93	38	130	194	121	7	8	5	25	23	10	46	199	569	245	210	137	30	65	36	31	24	37	108	151	65	12	20	22
OTU11578	60	74	63	54	100	99	117	67	95	50	64	83	96	156	99	82	81	94	55	73	56	83	78	61	93	108	105	105	78	108	63	58	45	56	65	50
OTU11579	104	66	62	35	103	70	45	144	74	106	58	103	169	144	99	110	132	129	56	76	90	50	67	41	87	102	78	73	52	57	84	129	95	52	49	43
OTU1158	1248	1012	982	736	1185	728	787	1068	954	1275	1193	1621	715	822	761	1174	1165	1182	908	882	1035	964	1130	1051	827	1231	1094	624	565	557	1183	1555	1106	676	756	852
OTU11580	102	67	60	72	110	90	70	112	105	81	81	76	76	96	82	83	74	101	72	59	61	58	66	59	101	92	101	102	95	77	77	106	73	71	70	61
OTU11581	113	80	58	60	98	74	65	62	68	105	101	103	57	96	77	57	74	83	63	63	73	92	80	82	81	95	79	87	80	82	86	116	62	91	74	77
OTU11583	72	74	77	72	100	81	107	99	129	56	49	69	89	125	110	108	105	106	70	55	71	52	62	73	110	119	97	74	63	75	67	91	58	69	59	28
OTU11585	62	73	68	42	90	55	93	87	55	104	91	96	49	76	68	75	83	99	65	63	95	61	74	68	69	270	95	79	79	74	125	130	103	67	66	61
OTU11587	82	65	63	63	112	99	69	81	82	79	68	107	80	98	89	74	81	88	67	74	83	68	83	82	68	101	89	88	86	103	101	95	84	76	72	69
OTU11589	71	67	55	65	111	85	117	76	85	88	71	75	73	70	71	70	69	90	94	78	78	113	111	86	75	97	85	93	68	88	68	89	60	72	93	54
OTU1159	741	886	685	692	949	1352	932	1411	1665	357	370	444	1293	2337	1768	1434	1228	1828	649	593	557	474	568	518	1387	1558	1319	1115	894	954	537	574	433	940	787	534
OTU11590	82	74	70	68	109	57	71	94	95	92	84	84	98	92	82	108	81	90	78	82	79	66	81	63	78	102	102	76	67	80	87	106	72	56	64	60
OTU11591	87	68	70	62	87	88	57	84	94	91	81	89	82	84	74	72	59	92	76	88	87	58	76	74	69	101	82	123	92	102	81	109	75	67	73	61
OTU11592	89	64	67	47	86	78	74	125	73	124	79	94	78	111	76	61	83	128	69	73	74	71	62	78	76	105	96	94	63	76	103	127	84	80	67	75
OTU11593	82	78	56	73	108	111	93	86	99	52	82	86	76	106	90	62	58	93	70	61	55	48	65	49	91	96	99	123	119	138	48	61	55	94	80	61
OTU11594	123	107	73	58	106	76	60	98	110	100	77	101	59	85	60	74	73	98	89	64	73	64	70	73	60	100	68	91	71	76	110	120	90	74	76	59
OTU11595	83	68	68	40	94	65	74	124	61	115	87	121	88	77	57	60	87	135	59	77	100	74	71	56	58	90	79	81	71	82	135	146	114	88	64	83
OTU11596	80	77	59	61	109	81	77	74	87	67	54	54	80	113	91	71	79	93	83	56	63	49	67	68	103	78	122	132	151	129	59	90	65	90	53	62
OTU11597	120	101	66	50	104	68	66	78	73	90	79	119	76	74	65	48	77	97	88	71	76	90	101	99	59	83	80	65	55	58	81	94	75	75	85	88
OTU11598	92	79	91	61	82	66	74	102	95	85	75	103	67	87	86	81	84	111	82	62	78	74	71	73	99	104	98	81	65	79	79	99	66	62	53	63
OTU11599	64	58	54	33	119	69	77	152	95	88	74	99	128	226	104	68	86	154	77	50	60	51	41	38	92	124	110	82	57	52	97	111	74	73	62	55
OTU116	9942	7692	10521	6394	17451	9902	8834	11843	10806	7724	6568	7814	5781	6904	5942	7989	10137	10695	8879	5972	5923	4710	5261	5954	9628	12717	12229	8348	6447	6679	8420	13388	8401	6718	6990	5566
OTU1160	973	809	791	416	1155	622	739	1260	766	1383	917	1204	1537	927	1685	743	952	1337	845	849	971	652	659	638	833	1124	959	1819	1263	1301	1499	1889	1420	814	707	716
OTU11601	81	62	65	54	94	64	72	82	67	94	92	125	57	87	63	86	89	97	77	74	73	82	108	86	55	93	73	93	64	80	117	95	81	95	82	73
OTU11602	113	104	74	82	92	53	54	91	65	78	68	92	72	79	74	81	90	115	75	96	104	78	80	77	73	127	101	66	56	52	97	107	80	52	78	80
OTU11603	76	90	88	56	78	92	82	84	101	67	78	79	92	99	87	77	74	72	70	61	62	53	72	92	99	81	86	95	74	96	80	94	69	82	79	69
OTU11604	85	52	53	42	103	64	85	112	60	124	81	123	82	73	76	60	95	99	62	83	88	68	60	79	73	109	84	104	84	91	102	131	116	77	60	67
OTU11605	79	76	62	38	95	74	55	115	71	103	79	89	95	124	97	78	69	127	76	62	71	66	78	60	64	102	78	102	74	93	99	167	97	77	41	58
OTU11606	101	68	66	70	127	79	78	59	76	98	80	103	67	94	81	64	49	81	68	81	52	74	90	80	63	80	65	108	87	113	73	84	87	110	88	75
OTU11607	89	79	65	71	97	88	76	91	92	68	80	97	87	113	100	99	82	99	74	68	74	54	60	57	76	102	91	101	86	88	76	87	74	61	70	70
OTU11608	68	52	65	60	100	72	67	52	75	100	72	102	70	79	75	115	110	119	46	56	116	105	71	62	83	103	103	72	50	59	184	143	98	42	41	36
OTU11609	49	68	56	77	108	105	90	72	80	71	74	67	71	95	81	77	67	84	74	65	59	66	83	67	76	120	103	112	93	103	72	93	69	93	84	73
OTU1161	962	879	799	834	1218	1136	1287	1287	1080	833	861	1068	792	1028	864	919	876	1049	869	709	745	910	934	995	1018	1064	1122	1204	1105	1243	780	908	738	896	916	782
OTU11610	77	52	60	41	92	69	66	136	88	108	54	86	109	127	103	69	105	111	65	60	71	43	46	60	83	95	93	102	91	90	120	138	106	63	58	49
OTU11611	92	58	67	56	111	78	72	93	81	100	79	112	77	107	89	79	76	72	68	62	79	61	79	46	88	91	79	116	81	77	80	87	100	69	78	73
OTU11612	80	74	68	74	100	80	94	55	78	88	94	96	75	94	79	81	81	84	61	71	65	76	76	70	77	98	85	99	105	98	76	99	78	79	83	63
OTU11613	56	128	68	127	316	80	191	65	52	47	78	51	50	59	40	60	59	107	98	155	83	26	42	38	57	101	65	61	39	50	123	56	99	186	89	79
OTU11614	72	73	55	72	107	109	89	103	116	49	52	79	99	134	103	88	87	101	64	52	53	55	62	55	109	94	97	91	87	119	54	75	50	74	65	48
OTU11615	88	79	63	80	113	75	75	83	85	88	88	94	81	90	93	96	95	108	74	73	91	61	82	81	74	113	61	71	82	79	68	104	75	53	60	57
OTU11616	112	72	63	46	123	71	78	92	83	86	75	84	100	102	53	101	121	94	86	97	116	61	48	74	78	102	82	97	62	60	109	126	98	56	54	55
OTU11617	117	108	87	73	77	53	53	77	74	105	106	142	47	49	44	81	85	88	79	72	95	101	92	98	61	98	72	45	47	48	127	152	99	57	69	65
OTU11618	83	57	72	62	96	82	75	74	93	84	69	81	96	104	78	80	74	73	66	66	58	69	79	78	84	94	86	124	118	111	85	93	76	80	82	57
OTU11619	84	91	68	83	100	78	71	62	60	92	85	125	62	90	54	73	69	81	63	74	96	106	96	79	68	90	75	89	75	77	95	94	70	85	76	71
OTU1162	892	836	748	854	1287	1251	899	1018	1435	570	599	676	1309	1645	1353	898	965	1045	841	785	783	694	713	714	1145	1291	1300	1347	1067	1257	588	737	570	929	896	712
OTU11620	62	54	47	59	114	90	64	67	108	50	56	71	105	140	108	122	101	96	62	57	53	44	68	59	91	119	108	93	78	71	56	71	62	67	76	56
OTU11621	129	114	83	118	181	58	59	39	53	154	71	130	28	25	23	76	72	50	78	83	204	194	146	77	41	51	59	44	32	44	61	90	79	50	85	35
OTU11622	84	74	51	60	88	93	101	91	78	68	83	83	81	90	91	53	76	96	77	75	75	163	123	51	71	77	70	98	80	92	82	117	68	61	71	55
OTU11623	49	55	30	20	67	73	65	94	58	61	50	53	173	233	176	60	70	97	51	32	58	31	36	27	81	90	90	252	237	215	61	74	64	47	49	16
OTU11624	107	97	82	81	146	87	49	58	94	73	74	114	52	79	70	93	82	72	93	82	117	135	109	72	78	100	72	59	46	49	90	94	80	54	62	58
OTU11625	79	68	65	91	104	116	102	95	109	60	45	76	89	122	109	74	71	93	65	72	59	43	72	63	78	101	91	105	89	122	48	45	47	100	72	55
OTU11626	85	60	68	76	119	68	68	81	85	87	69	71	64	89	68	76	75	93	58	88	77	72	83	65	77	101	77	105	101	94	90	113	83	74	81	62
OTU11627	85	57	66	61	119	91	63	72	111	46	34	54	89	115	104	169	88	123	54	41	54	74	49	46	130	155	126	61	57	76	63	64	43	55	80	41
OTU11628	76	65	66	57	102	44	79	83	51	89	92	109	42	54	39	39	62	77	72	64	82	126	99	86	43	65	50	126	109	123	87	82	65	103	114	65
OTU11629	76	78	86	62	107	90	53	89	88	104	83	105	77	93	88	85	90	85	69	65	66	57	73	63	81	106	80	99	78	92	90	112	52	63	90	67
OTU1163	1096	964	680	480	1033	478	722	1229	554	1564	946	1361	600	619	570	823	940	1328	1205	1695	2006	817	1127	706	618	1126	855	741	616	517	1991	2437	1722	833	1120	940
OTU11630	102	104	69	61	106	68	77	96	81	88	67	103	59	107	54	71	73	96	70	62	56	76	99	91	65	96	82	82	75	81	61	109	77	70	73	71
OTU11631	105	81	76	63	105	80	61	92	60	96	75	91	74	66	75	100	94	108	78	65	90	71	87	63	72	107	102	67	67	75	87	94	75	66	87	54
OTU11632	90	94	73	41	99	69	58	87	90	71	83	83	85	100	76	70	86	81	71	69	68	91	83	91	74	99	93	87	71	75	77	109	63	65	67	78
OTU11633	81	77	59	79	125	71	77	71	102	66	61	103	86	110	71	64	66	97	69	51	64	59	81	64	97	109	118	83	79	106	65	85	62	75	67	62
OTU11634	91	72	60	76	95	82	94	80	72	91	63	93	68	88	71	80	65	81	58	72	70	73	98	79	69	91	100	100	80	93	87	95	75	87	91	70
OTU11635	85	83	70	54	93	81	63	108	80	94	73	73	103	132	96	93	84	141	74	73	93	46	66	57	85	97	85	102	88	85	82	122	79	51	53	52
OTU11636	91	83	68	39	90	77	56	114	59	96	94	95	81	94	72	67	83	103	62	78	81	56	68	61	80	104	90	102	80	73	105	142	109	78	72	62
OTU11637	67	67	79	74	105	103	102	76	83	70	72	90	73	80	75	54	66	68	79	87	85	79	76	58	90	93	93	116	85	103	79	81	55	74	71	71
OTU11638	78	78	52	67	112	77	199	92	72	99	84	110	60	78	72	79	73	97	81	53	70	68	64	79	72	108	76	73	76	77	69	87	53	85	67	66
OTU11639	112	100	77	72	94	53	54	58	56	141	128	158	30	58	40	66	64	70	95	77	85	109	137	90	50	71	69	46	46	43	113	182	129	51	66	78
OTU1164	529	534	510	541	919	1316	1019	852	1696	508	456	627	1739	2578	1956	667	898	992	613	412	404	414	478	495	1436	1329	1565	1772	1585	1667	585	670	485	797	685	494
OTU11640	94	79	98	46	104	50	49	173	68	114	99	85	66	90	93	109	107	146	66	73	106	45	62	47	77	101	95	82	43	37	114	175	120	46	65	41
OTU11641	104	89	68	45	84	60	57	116	75	125	81	104	86	57	57	69	75	124	81	127	126	52	70	66	64	97	72	81	69	70	100	133	110	89	74	73
OTU11642	71	62	66	49	113	72	68	87	61	120	73	74	101	104	67	67	84	124	65	78	86	48	69	66	90	79	96	107	101	87	86	89	80	98	85	61
OTU11643	67	81	98	57	88	98	67	89	107	52	56	50	93	123	115	100	81	111	68	68	74	36	50	61	88	113	139	110	84	76	57	60	54	85	75	49
OTU11644	67	74	48	69	92	77	63	63	49	48	48	72	214	140	250	73	71	72	62	57	60	62	65	61	81	92	70	75	61	79	73	61	54	67	55	34
OTU11645	91	98	89	59	106	75	83	112	108	68	47	87	85	109	123	95	105	98	64	48	61	57	65	66	66	99	94	89	68	74	91	70	54	92	69	67
OTU11646	81	87	82	66	101	99	79	79	67	88	71	85	63	80	58	69	61	95	78	73	77	93	109	89	69	76	86	93	77	100	70	105	64	79	81	64
OTU11647	81	78	61	41	107	70	68	129	79	86	63	69	104	129	114	75	82	125	49	70	81	53	61	46	67	98	98	115	80	97	112	131	106	61	51	57
OTU11648	90	59	60	71	80	76	70	99	86	71	79	95	84	111	88	81	82	85	64	87	84	73	86	55	70	76	85	91	73	88	89	113	87	85	62	65
OTU11649	101	74	71	32	79	58	56	122	59	97	71	111	117	129	103	91	73	112	56	53	79	56	66	53	79	91	84	89	77	84	110	118	92	82	66	62
OTU1165	1088	935	784	568	1216	737	794	1230	774	1551	1060	1478	867	894	771	757	985	1275	889	875	1054	816	876	832	798	1135	992	1055	957	911	1492	2132	1439	925	860	806
OTU11650	106	78	78	47	106	63	70	95	80	106	75	122	74	106	54	56	86	123	64	61	77	61	74	52	83	105	79	85	85	81	110	145	103	76	76	55
OTU11651	105	95	65	47	83	48	48	104	81	84	101	86	63	94	67	107	77	90	78	68	74	88	124	106	75	81	102	73	59	58	87	110	59	58	68	79
OTU11652	48	82	56	50	95	68	189	76	80	54	59	80	129	135	78	45	73	140	54	82	46	41	45	42	87	108	98	105	89	96	57	82	72	110	57	50
OTU11653	100	71	70	67	91	82	67	82	92	89	79	101	75	85	67	74	75	92	72	59	61	84	63	99	72	112	75	84	79	86	90	117	79	72	77	72
OTU11654	80	70	81	60	101	76	72	92	103	99	78	97	80	101	91	101	103	103	59	54	85	44	65	65	80	95	98	72	63	76	90	105	64	71	75	64
OTU11656	66	56	51	100	120	88	117	105	97	73	55	87	61	105	87	90	80	106	65	68	83	67	63	63	97	118	103	72	56	60	76	74	56	75	84	56
OTU11657	117	75	86	61	109	69	63	83	79	74	68	82	116	136	103	63	72	92	59	62	63	56	70	72	87	115	89	87	72	70	95	106	73	63	67	61
OTU11658	67	54	70	52	70	88	63	54	104	65	53	51	128	108	92	50	70	104	53	81	70	77	92	71	101	114	110	130	84	129	45	62	49	56	67	58
OTU11659	83	84	61	74	105	89	103	83	100	79	56	87	60	112	84	99	81	89	68	78	76	53	82	79	96	115	100	77	48	65	64	85	51	62	93	53
OTU1166	1602	1585	1010	1344	1422	350	859	804	527	1562	1285	2040	185	155	164	954	862	1157	1137	1531	1423	1276	1421	1238	494	1416	1036	139	122	119	1254	1580	1245	719	932	1044
OTU11660	98	71	69	66	88	73	58	81	71	111	99	120	76	102	91	81	66	74	72	62	71	81	94	89	80	84	93	86	55	68	95	109	83	60	46	56
OTU11661	111	78	95	73	116	74	51	86	77	79	76	67	102	108	91	75	73	93	82	95	99	62	86	72	74	67	85	90	67	60	60	100	86	59	71	58
OTU11662	91	53	91	61	117	69	69	88	97	74	64	94	99	107	68	109	89	84	68	49	60	64	66	56	71	111	101	89	86	86	80	114	82	74	63	74
OTU11663	61	78	61	54	136	80	62	127	82	62	71	63	90	160	116	96	100	138	66	59	73	56	36	45	100	95	100	99	72	74	91	122	81	59	65	40
OTU11664	55	69	55	59	95	105	76	77	106	47	51	58	80	135	88	54	60	59	67	46	53	47	64	70	81	85	94	170	143	183	41	50	52	109	64	42
OTU11665	29	34	44	45	85	155	165	82	147	45	31	38	101	156	125	79	90	113	43	27	37	15	31	32	126	126	121	123	125	149	47	62	35	70	46	29
OTU11667	107	85	85	81	100	67	69	73	85	95	87	102	64	87	67	112	95	101	80	77	78	74	100	87	88	85	82	64	61	59	80	107	69	59	63	57
OTU11668	87	87	59	54	107	76	83	113	64	109	90	101	88	86	76	82	89	105	74	76	80	67	84	60	66	81	88	75	64	59	94	120	107	80	60	71
OTU11669	89	57	67	78	113	77	94	87	96	69	82	94	82	89	79	66	52	84	50	66	72	93	98	80	79	86	83	97	81	87	60	67	64	82	98	68
OTU1167	1495	1201	861	744	1067	665	738	715	706	1099	1013	1213	580	745	630	1008	818	1019	948	1103	1227	1650	1632	1191	696	1063	887	716	556	619	977	1241	898	1191	1011	1469
OTU11670	89	62	64	48	77	59	63	69	78	86	74	97	102	152	111	78	83	91	54	70	81	58	77	68	67	90	87	113	95	69	74	87	62	70	55	57
OTU11671	98	70	60	49	97	72	89	93	67	89	66	122	80	77	72	65	68	97	84	56	79	62	81	59	60	92	90	115	79	84	109	136	117	83	65	70
OTU11672	84	70	68	58	103	88	67	69	87	76	59	92	85	113	96	67	71	103	70	56	71	70	86	68	93	92	108	99	83	74	84	98	63	83	68	73
OTU11673	78	57	51	81	94	88	115	85	124	43	66	61	74	112	87	83	112	96	64	55	58	71	68	53	92	117	95	72	60	79	52	65	42	79	70	67
OTU11674	124	93	68	60	116	61	74	75	64	110	80	121	62	79	64	66	56	90	71	70	113	118	84	71	59	80	69	88	56	72	94	121	88	73	67	77
OTU11676	63	75	66	59	109	87	91	85	102	68	57	69	80	134	125	115	63	108	61	63	55	53	64	53	110	116	100	95	65	84	55	79	51	89	76	54
OTU11677	38	37	22	27	7	29	9	7	18	14	32	30	21	17	9	49	5	16	45	264	292	918	482	119	6	11	3	15	4	5	68	139	29	12	18	69
OTU11678	95	87	56	41	81	75	69	122	77	148	107	123	80	102	73	48	71	108	83	75	78	51	64	61	84	95	82	101	83	74	89	131	115	84	46	61
OTU11679	121	87	68	92	112	91	71	69	76	77	94	86	67	81	83	82	88	78	75	96	96	66	77	62	72	76	82	77	63	65	87	100	80	64	76	69
OTU1168	1184	938	909	466	1325	526	948	1658	811	1650	1112	1489	645	624	531	946	1209	1794	960	935	1042	676	751	726	901	1274	1085	835	591	644	1757	2244	1598	929	741	774
OTU11680	86	69	66	74	119	64	79	73	88	80	63	68	79	91	74	89	70	95	76	82	78	64	75	63	86	93	90	90	72	82	77	103	81	85	86	70
OTU11681	105	77	94	79	94	78	83	110	96	60	64	64	88	74	67	108	87	101	79	64	84	70	69	90	76	104	111	70	55	80	62	90	64	65	62	51
OTU11682	65	54	62	72	80	98	78	82	113	68	70	83	84	117	88	89	78	106	80	69	69	62	66	76	76	92	105	88	75	103	74	114	50	80	73	62
OTU11683	85	89	66	68	83	75	50	73	100	89	73	107	88	128	80	75	64	74	71	86	89	47	65	69	90	95	85	88	84	92	74	99	74	87	77	57
OTU11684	101	76	74	50	108	56	50	118	75	116	76	114	60	86	61	66	67	120	70	71	79	69	76	65	66	93	85	85	60	53	123	173	125	69	80	71
OTU11686	82	64	85	58	94	78	51	68	105	81	79	98	47	111	90	68	91	59	67	62	81	62	90	78	103	98	65	80	87	110	79	104	97	70	76	60
OTU11687	103	75	65	57	98	71	69	86	115	79	62	85	93	117	81	72	80	78	82	57	59	55	65	89	81	82	93	94	75	116	76	88	55	51	60	65
OTU11689	83	53	72	43	101	76	68	100	83	118	75	84	95	112	85	75	87	109	82	55	77	53	58	45	70	79	91	101	87	88	108	147	91	68	49	66
OTU1169	1020	902	807	374	1293	596	880	1524	727	1950	1100	1635	814	836	654	739	976	1547	851	733	950	719	712	715	788	1140	1009	1027	941	870	1757	2386	1694	1002	817	819
OTU11690	45	32	27	33	99	110	82	100	172	30	33	39	81	115	163	144	170	242	36	21	42	47	43	35	141	177	180	39	36	34	35	49	33	43	55	20
OTU11691	83	78	62	66	119	60	56	127	68	114	85	100	56	68	54	103	132	149	76	93	96	60	57	69	66	116	100	47	46	32	122	160	105	46	70	42
OTU11692	73	74	77	63	93	85	93	78	92	77	77	105	79	84	86	71	66	82	67	69	62	89	74	60	83	82	84	116	96	96	75	92	59	70	91	61
OTU11693	69	73	80	59	110	81	80	109	91	61	64	79	107	137	100	98	81	109	65	53	57	36	80	46	85	114	113	74	65	86	75	85	64	75	80	45
OTU11695	80	61	56	35	125	69	70	109	80	88	67	82	107	85	74	61	77	114	64	63	53	68	69	71	72	104	98	121	99	95	102	135	113	70	47	69
OTU11696	93	90	58	88	101	36	58	72	49	64	69	82	52	51	42	392	196	191	51	84	113	60	70	46	61	129	62	49	34	28	57	90	54	67	53	47
OTU11697	87	73	56	37	90	64	65	103	76	93	97	98	110	82	72	61	74	104	82	88	67	68	74	50	83	97	73	113	85	100	110	149	96	65	80	63
OTU11698	82	85	68	68	118	64	68	61	72	122	110	119	67	65	51	71	73	90	75	99	97	79	68	77	55	90	77	66	62	73	138	153	98	90	69	51
OTU11699	63	74	71	100	134	67	93	79	90	62	75	71	61	98	72	106	93	106	48	84	79	64	59	67	94	101	98	85	82	98	59	71	63	81	86	52
OTU117	1297	1334	1521	1893	3699	8966	3853	5117	17108	1000	1052	1288	31949	40814	32326	2871	3267	4934	2579	1236	853	671	846	1101	11928	10948	11454	28068	24335	25994	1064	1166	1160	3401	3120	1178
OTU1170	1436	1236	1143	989	1646	640	790	1232	999	582	541	621	716	656	777	1535	1452	1688	1149	1081	1143	792	982	851	985	1520	1243	495	384	425	799	1226	843	832	982	898
OTU11700	77	65	69	47	77	65	61	117	81	85	67	93	129	172	118	71	70	100	67	67	71	56	66	43	56	89	75	114	92	105	82	100	69	54	67	54
OTU11701	110	88	102	65	94	57	62	77	61	76	105	100	55	80	76	107	94	87	73	101	85	80	75	76	60	105	90	69	52	65	85	100	73	55	86	60
OTU11702	72	71	66	71	83	72	79	90	85	50	59	71	100	96	89	70	98	87	69	75	71	78	71	68	106	103	97	112	74	131	45	78	53	66	54	58
OTU11703	53	30	43	46	103	87	75	91	130	23	34	32	100	147	159	122	106	138	50	28	30	65	34	46	179	190	163	90	57	68	29	27	24	53	70	35
OTU11705	99	82	92	54	102	71	79	86	81	74	78	87	84	90	63	70	79	99	79	70	69	78	77	82	85	104	87	75	74	81	91	76	70	67	62	63
OTU11706	78	92	71	65	90	77	88	70	83	95	84	129	71	84	61	93	82	100	54	66	78	86	109	79	65	97	68	106	71	78	89	62	78	88	69	71
OTU11707	159	147	80	58	105	62	103	99	60	85	91	87	36	24	40	91	80	97	84	97	102	76	79	83	63	126	85	45	38	27	68	133	87	63	73	83
OTU11708	70	54	56	63	108	98	68	77	75	92	86	99	74	103	84	70	56	96	62	68	63	62	60	69	73	95	91	132	101	102	98	91	78	84	72	69
OTU11709	96	75	72	57	124	77	75	97	91	48	47	83	83	70	81	179	116	126	39	66	67	94	65	46	88	104	90	52	39	54	81	85	51	47	66	44
OTU1171	1008	777	810	511	1564	720	930	1683	850	1444	955	1312	943	1152	837	1014	1382	2028	815	668	799	566	589	638	992	1427	1193	975	770	798	1425	1976	1458	831	653	659
OTU11710	72	68	57	38	102	57	55	113	70	102	68	109	98	93	104	89	78	124	74	73	77	66	75	50	65	102	80	116	90	73	100	150	99	65	66	62
OTU11711	104	70	62	25	94	57	71	108	65	157	102	114	68	56	54	57	91	124	76	67	73	72	67	68	53	92	81	92	68	87	140	141	97	86	70	69
OTU11712	94	62	58	59	100	92	72	105	101	78	78	98	80	118	89	82	69	83	67	46	87	70	72	71	72	98	84	94	66	78	89	106	80	65	64	55
OTU11713	62	74	62	33	99	65	53	108	60	103	82	106	111	87	80	73	96	125	81	85	62	47	55	53	74	109	104	99	88	104	124	120	99	63	51	55
OTU11714	90	96	89	51	96	78	78	87	83	69	64	80	71	89	65	87	90	85	82	63	49	66	71	82	74	88	95	100	87	88	88	93	88	74	52	60
OTU11716	92	100	74	55	87	73	51	68	81	57	76	91	60	76	48	83	54	67	88	86	66	70	77	82	65	82	79	83	70	75	76	75	70	213	91	67
OTU11717	87	68	69	74	106	59	99	75	88	61	61	85	73	108	82	70	69	81	65	50	69	58	78	74	75	114	109	95	77	101	57	96	74	121	77	73
OTU11718	49	28	50	40	71	95	60	102	138	41	31	49	114	147	170	160	134	134	40	45	42	51	47	45	159	140	153	65	41	44	42	35	42	62	55	44
OTU11719	77	86	160	127	178	121	90	64	64	45	43	68	80	128	102	79	79	120	70	46	50	24	28	34	92	98	108	90	78	83	76	49	63	57	67	34
OTU1172	818	737	601	371	1017	705	707	1287	955	1342	807	1198	2196	1288	1847	762	966	1492	899	614	763	604	668	599	845	1272	1023	1554	1239	1140	1167	1462	1187	799	702	626
OTU11720	107	80	81	64	87	71	64	81	76	87	84	102	64	79	74	81	70	82	80	71	64	87	101	81	78	90	103	68	76	77	89	103	76	65	71	73
OTU11721	96	97	79	69	85	68	58	60	64	88	96	111	73	89	78	70	74	94	97	60	70	59	78	83	55	101	95	53	74	76	68	101	82	81	80	69
OTU11722	105	101	80	80	103	85	79	55	127	55	60	72	68	69	76	109	103	115	74	74	78	71	82	73	84	85	98	75	46	59	59	91	56	65	79	58
OTU11723	92	83	77	92	104	109	120	72	95	52	61	80	57	118	66	89	57	73	65	68	97	61	63	75	101	97	96	83	82	83	70	77	69	95	78	59
[truncated: 41,551 more rows]

## Sheet: Supplementary Fig.1c
	BD1203	BD1512	BD1623	BTM1323	BTM1515	BTM2317	CB0122	CB2009	CB2424	DHS0808	DHS0824	DHS0911	DL0810	DL0906	DL1904	GH1	GH2	GH4	GT0206	GT0910	GT2515	HS1433	HS1531	HS2325	LS11	LS15	LS9	NG14	NG7	NG8	TT0302	TT1201	TT1419	XS0601	XS0809	XS2022
[truncated: 11,085 more rows]

[truncated: 2 more sheets: Supplementary Fig.1d, Supplementary Fig.1e]
