# Supplementary material for: Bacterial genome size and gene functional diversity negatively correlate with taxonomic diversity along a pH gradient
Source: Nat Commun. 2023 Nov 17;14:7437. doi: 10.1038/s41467-023-43297-w (PMC10656551; doi:10.1038/s41467-023-43297-w)
Supplement: Supplementary file 7 — Source Data [file 41467_2023_43297_MOESM7_ESM.zip › Source Data/Supplementary Fig.10.xlsx]

## Sheet: Supplementary Fig.10
bac.mgm.H	bac.mgm.S	bac.amp.H	bac.amp.S	ko.mgm.H	ko.mgm.S	rgi.mgm.H	rgi.mgm.S	cazy.mgm.H	cazy.mgm.S	latitude	longitude	altitude	MAP	MAT	TC	TN	TP	pH	ACa	AMg	AFe	AK	C_N	C_P	N_P	soil_D	AllP_abu	AllP_bsa	AllP_rich
6.61614	34336	6.83925	3643	7.85448	8002	4.89255	760	3.55759	109	29.77	110.09	1436.21	2105.4	11.5	13.28	0.83	0.57	3.94	0.99	2.44	43.6	10.72	16	23.2982	1.45614	2.63544	478	28037.7	44
6.32031	34011	6.39373	3251	7.85607	8027	4.88086	772	3.55736	107	29.77	110.09	1453.76	2105.4	11.5	12.19	0.81	0.55	4.14	1.15	3.4	43.14	12.17	15.0494	22.1636	1.47273	2.63861	407	18685.8	40
6.68078	33683	6.59052	3517	7.84173	7836	4.86156	731	3.51787	110	29.77	110.09	1415.33	2105.4	11.5	11.23	0.82	0.86	4.31	0.82	3.15	39.22	15.47	13.6951	13.0581	0.953488	2.54289	381	20578.9	45
5.96732	33742	6.38963	3386	7.85154	7814	4.8634	724	3.50526	109	33.4956	111.94	1682.87	885.6	15.1	7.5	0.5	0.52	4.76	6.67	6.27	38.93	14.67	15	14.4231	0.961538	2.63762	153	14437.8	25
6.33199	35055	6.18298	3146	7.88515	7934	4.88805	752	3.54734	108	33.4956	111.94	1630.14	885.6	15.1	8.32	0.53	0.71	4.43	9.94	4.94	30.61	18.61	15.6981	11.7183	0.746479	2.52743	138	16857.1	28
6.39832	34233	6.91724	3934	7.84325	7829	4.85265	722	3.46327	109	33.4956	111.94	1598.37	885.6	15.1	5.63	0.48	0.81	5.25	11.49	3.89	30.33	20.52	11.7292	6.95062	0.592593	2.56479	99	13846.6	22
6.07726	34254	6.91844	4241	7.83394	7831	4.86119	734	3.44989	103	42.2	128.53	794.86	700	3.6	9.82	0.8	1.16	5.39	7.21	4.39	38.46	14.89	12.275	8.46552	0.689655	2.52187	90	30582.7	12
6.74662	34247	6.31647	3248	7.83337	7806	4.8522	746	3.4498	108	42.2	128.53	804.24	700	3.6	11	0.98	1.38	5.45	6.78	2.99	35.57	14.33	11.2245	7.97101	0.710145	2.56807	95	23164.1	13
6.83491	34476	6.55594	3680	7.83867	7804	4.84842	723	3.4545	108	42.2	128.53	804.9	700	3.6	10.58	0.79	1.15	5.21	8.89	4.26	39.51	14.72	13.3924	9.2	0.686957	2.52355	90	15613.9	12
7.0023	33942	6.3023	2837	7.90485	8100	4.83845	736	3.54684	110	23.16	112.51	419.262	1985	20.9	5.78	0.37	0.17	3.68088	0.23	0.97	21.07	13.46	15.6216	34	2.17647	2.65658	193	11501.1	42
6.51156	33768	6.21645	2369	7.87888	8117	4.87663	763	3.54562	110	23.16	112.51	290.465	1985	20.9	3.03	0.24	0.16	3.8372	0.13	1.71	33.57	24.62	12.625	18.9375	1.5	2.66587	130	13090.1	34
6.58141	34292	5.98742	2057	7.90579	8217	4.86075	774	3.555	112	23.16	112.51	382.775	1985	20.9	3.19	0.21	0.1	3.7208	0.08	0.71	20.08	14.61	15.1905	31.9	2.1	2.61595	236	9809.67	41
7.00574	33855	6.93517	3938	7.85451	7511	4.85729	679	3.42035	100	39.63	115.43	1320	650	4.8	5.89	0.42	0.57	7.22	15.86	9.29	37.02	17.11	14.0238	10.3333	0.736842	2.58742	369	9797.11	18
7.03175	34618	7.28844	4586	7.8496	7524	4.84896	673	3.43553	100	39.63	115.43	1320	650	4.8	5.6	0.48	1.02	6.6	19.46	9.42	37.8	18.97	11.6667	5.4902	0.470588	2.48136	216	8740.19	14
7.10033	34088	6.90726	3962	7.84907	7533	4.86154	683	3.45176	103	39.63	115.43	1360	650	4.8	8.77	0.65	0.92	6.64	18.66	7.79	36.19	15.68	13.4923	9.53261	0.706522	2.59054	161	9915.24	12
7.02334	34225	6.67087	3572	7.87854	7673	4.85853	726	3.51635	108	50.93	121.52	895	500	-4.7	16.53	0.71	1.05	4.79	8.54	3.47	30.79	10.5	23.2817	15.7429	0.67619	2.66094	432	10824.4	6
6.8299	34134	6.58492	3522	7.86339	7716	4.86988	748	3.47172	107	50.93	121.52	880	500	-4.7	16.82	0.82	1.27	4.85	11.1	4.26	30.58	12.8	20.5122	13.2441	0.645669	2.61212	117	18102.8	3
6.68477	34769	6.705	3646	7.90303	8072	4.825	770	3.50594	110	50.93	121.52	862	500	-4.7	10.65	0.53	1.28	5.02	10	6.42	38.86	16.52	20.0943	8.32031	0.414062	2.61093	69	20390.6	3
6.49286	33846	6.75346	3826	7.8528	7892	4.87927	767	3.52451	107	29.25	118.12	495.926	1963.7	15.3	5.97664	0.32	0.20448	4.90033	1.3239	1.8486	16.821	28.053	18.677	29.2285	1.56495	2.50751	262	13845.2	42
6.50277	33798	6.68256	3753	7.87736	8203	4.87153	728	3.56999	105	29.25	118.12	570.353	1963.7	15.3	3.15285	0.15	0.086103	4.6777	0.49212	0.64872	12.384	35.028	21.019	36.6172	1.7421	2.54914	138	16576.2	40
6.84216	34218	6.64894	3530	7.87388	8171	4.88522	721	3.56997	108	29.25	118.12	654.165	1963.7	15.3	3.57581	0.18	0.10557	4.26022	0.9063	1.1529	22.725	32.031	19.8656	33.8715	1.70503	2.59308	472	21617.7	45
6.6826	34066	6.24334	2541	7.86327	8458	4.90863	749	3.55646	113	23.45	111.88	543.84	1743.8	19.6	4.26	0.28	0.07	3.98	0.12	0.6	20.05	7.96	15.2143	60.8571	4	2.62012	220	24231.5	47
6.55771	34089	6.37014	2676	7.85035	8216	4.91416	768	3.54741	111	23.45	111.88	535.6	1743.8	19.6	4.05	0.29	0.1	4.09	0.13	0.59	24.49	7.91	13.9655	40.5	2.9	2.62393	193	27687.3	43
6.38197	33728	6.2992	2640	7.82962	7929	4.92554	756	3.5428	103	23.45	111.88	483.07	1743.8	19.6	3.66	0.25	0.09	3.92	0.2	0.88	14.36	31.35	14.64	40.6667	2.77778	2.54324	195	12907.3	46
6.69926	34188	6.96756	4239	7.85094	7686	4.87236	725	3.44994	106	47.13	128.81	482.517	676	-0.3	11.4	0.71	1	5.31	13.81	4.31	30.59	15.87	16.0563	11.4	0.71	2.58695	133	12599.5	14
6.66012	35009	6.91637	4190	7.86087	7870	4.88189	762	3.45741	107	47.13	128.81	475.146	676	-0.3	8.91	0.47	0.6	5.71	9.04	3.54	29.07	15.34	18.9574	14.85	0.783333	2.60928	104	26348.3	16
6.50026	34552	6.71849	3901	7.8631	8115	4.87568	776	3.4387	108	47.13	128.81	485.652	676	-0.3	8.91	0.52	0.7	6.15	11.53	3.85	30.09	15.48	17.1346	12.7286	0.742857	2.58299	107	7823.02	13
6.63682	34219	6.9024	3980	7.8246	7905	4.81923	719	3.41113	102	22.42	106.95	305.25	1500	22	6.03	0.59	0.8	6.65	10.51	8.5	80.38	3.81	10.2203	7.5375	0.7375	2.53512	228	9168.87	39
6.65433	33596	6.71649	3532	7.82716	7800	4.82777	694	3.42627	103	22.42	106.95	245.875	1500	22	7.05	0.72	1.27	6.86	14.53	8.16	75.11	2.3	9.79167	5.55118	0.566929	2.58559	285	7983.23	39
6.58033	33945	6.92502	4028	7.82329	7805	4.83539	715	3.41332	98	22.42	106.95	255.48	1500	22	5.52	0.58	0.98	6.49	8.86	8.3	82.02	3.24	9.51724	5.63265	0.591837	2.53549	255	8630.47	39
6.8847	34056	6.21519	2271	7.9013	8113	4.86484	775	3.55929	106	29.81	121.79	384.199	1551	16	7.5	0.51	0.35	3.85	1.08	2.26	20.72	24.39	14.7059	21.4286	1.45714	2.63853	260	17853.8	35
7.04044	34659	6.24362	2592	7.89766	8225	4.8525	801	3.54519	111	29.81	121.79	341.664	1551	16	9.95	0.58	0.32	3.74	1.05	1.23	17.82	21.35	17.1552	31.0938	1.8125	2.63461	223	12910.2	40
6.72509	33698	6.13087	2312	7.89616	8098	4.86843	776	3.55785	108	29.81	121.79	475.104	1551	16	10.38	0.69	0.49	3.73	0.95	2.07	21.55	18.5	15.0435	21.1837	1.40816	2.61055	229	7384.22	36
6.1375	33864	7.06585	4397	7.79823	7765	4.82672	707	3.49062	102	21.61	101.58	712.02	1493	21.8	1.58	0.16	0.31	4.68	0.35	4.5	27.81	12.6	9.875	5.09677	0.516129	2.64067	174	5623.44	59
6.25363	33857	6.80706	3936	7.8068	7690	4.85688	727	3.52031	105	21.61	101.58	725.35	1493	21.8	2.55	0.22	0.25	4.32	0.4	4.07	25.12	11.59	11.5909	10.2	0.88	2.58207	263	25735.9	55
6.1794	33264	6.57976	3383	7.82578	7787	4.87693	745	3.53223	104	21.61	101.58	767.77	1493	21.8	2.54	0.2	0.18	4.32	0.12	2.01	24.29	8.12	12.7	14.1111	1.11111	2.56425	241	18944.7	57
