# Supplementary material for: Bacterial genome size and gene functional diversity negatively correlate with taxonomic diversity along a pH gradient
Source: Nat Commun. 2023 Nov 17;14:7437. doi: 10.1038/s41467-023-43297-w (PMC10656551; doi:10.1038/s41467-023-43297-w)
Supplement: Supplementary file 7 — Source Data [file 41467_2023_43297_MOESM7_ESM.zip › Source Data/Supplementary Fig.11.xlsx]

## Sheet: Supplementary Fig.11
sample_name	site.latitude	H.16S	S.16S	Average Genome Size
BD1203	BDGS	6.83925	3643	5.88045
BD1512	BDGS	6.39373	3251	5.66755
BD1623	BDGS	6.59052	3517	4.39413
BTM1323	BTM	6.38963	3386	4.02129
BTM1515	BTM	6.18298	3146	4.69098
BTM2317	BTM	6.91724	3934	2.92144
CB0122	CBS	6.91844	4241	4.55868
CB2009	CBS	6.31647	3248	5.10377
CB2424	CBS	6.55594	3680	2.97645
DHS0808	DHS	6.3023	2837	4.12955
DHS0824	DHS	6.21645	2369	3.80859
DHS0911	DHS	5.98742	2057	4.90701
DL0810	DLS	6.93517	3938	2.43515
DL0906	DLS	7.28844	4586	1.92898
DL1904	DLS	6.90726	3962	2.10816
GH1	GH	6.67087	3572	4.08972
GH2	GH	6.58492	3522	4.00348
GH4	GH	6.705	3646	4.21197
GT0206	GTS	6.75346	3826	4.14305
GT0910	GTS	6.68256	3753	3.87805
GT2515	GTS	6.64894	3530	3.776
HS1433	HSD	6.24334	2541	6.77274
HS1531	HSD	6.37014	2676	5.47556
HS2325	HSD	6.2992	2640	6.2207
LS11	LS	6.96756	4239	3.1225
LS15	LS	6.91637	4190	4.2776
LS9	LS	6.71849	3901	4.15979
NG14	NG	6.9024	3980	3.48934
NG7	NG	6.71649	3532	3.27741
NG8	NG	6.92502	4028	3.76278
TT0302	TTS	6.21519	2271	3.76261
TT1201	TTS	6.24362	2592	4.74259
TT1419	TTS	6.13087	2312	4.51084
XS0601	XSBN	7.06585	4397	5.34284
XS0809	XSBN	6.80706	3936	4.93766
XS2022	XSBN	6.57976	3383	4.8913
