# Supplementary material for: Bacterial genome size and gene functional diversity negatively correlate with taxonomic diversity along a pH gradient
Source: Nat Commun. 2023 Nov 17;14:7437. doi: 10.1038/s41467-023-43297-w (PMC10656551; doi:10.1038/s41467-023-43297-w)
Supplement: Supplementary file 7 — Source Data [file 41467_2023_43297_MOESM7_ESM.zip › Source Data/Supplementary Fig.14.xlsx]

## Sheet: Supplementary Fig.14a
	BD1203	BD1512	BD1623	BTM1323	BTM1515	BTM2317	CB0122	CB2009	CB2424	DHS0808	DHS0824	DHS0911	DL0810	DL0906	DL1904	GH1	GH2	GH4	GT0206	GT0910	GT2515	HS1433	HS1531	HS2325	LS11	LS15	LS9	NG14	NG7	NG8	TT0302	TT1201	TT1419	XS0601	XS0809	XS2022
K00575_1_K_Cell.motility_Bacterial.chemotaxis	246.519	244.571	220.985	353.261	307.952	256.763	248.255	236.592	255.198	277.318	239.283	247.455	244.103	206.3	250.966	325.344	278.643	257.728	197.834	254.76	314.587	219.654	232.126	221.02	227.081	249.657	251.985	165.108	169.419	163.431	293.719	272.386	240.376	185.439	199.065	224.094
K02410_2_K_Cell.motility_Bacterial.chemotaxis	53.4681	53.3116	70.8033	79.0541	67.8714	55.9147	47.2829	42.5133	64.801	71.9019	85.5634	68.7313	71.9116	93.877	116.729	103.421	83.4012	81.3235	54.634	82.2921	93.1119	37.1523	48.805	43.6884	77.5957	71.9985	61.0469	30.4878	36.0366	20.274	82.3507	83.2684	86.5116	33.4851	42.816	51.0992
K02416_3_K_Cell.motility_Bacterial.chemotaxis	55.9243	48.4905	60.5743	57.1685	56.3348	47.6714	25.196	34.6959	57.6324	67.565	65.7364	54.8113	63.2718	68.4247	86.9181	97.9783	74.2572	78.3416	49.9637	63.3134	78.6775	49.3397	44.4351	36.7198	60.2977	58.7662	51.5353	21.6891	22.5157	19.9541	65.8641	85.2366	56.6065	38.9196	36.0684	45.992
K02417_4_K_Cell.motility_Bacterial.chemotaxis	80.2678	53.0628	61.6355	65.5716	83.2536	58.7927	40.058	53.3661	102.089	74.2628	64.2689	58.188	85.5265	94.3217	95.9227	113.635	105.769	119.552	68.9786	77.0627	85.5537	58.1205	33.7206	47.2021	88.3539	79.9251	62.8924	32.167	26.6279	35.3991	74.882	79.4986	67.1546	66.4377	34.7465	55.5757
K02556_5_K_Cell.motility_Bacterial.chemotaxis	93.6966	84.5887	98.3399	92.5169	78.4275	61.9136	53.2622	43.4475	84.1869	122.686	94.6196	89.6715	100.271	100.975	117.218	146.567	94.9183	104.779	107.837	76.6261	103.937	64.2455	80.275	64.8249	64.8612	66.3291	52.5149	24.0446	27.7737	27.2027	109.582	109.978	84.8456	49.8473	65.0517	86.4252
K02557_6_K_Cell.motility_Bacterial.chemotaxis	221.613	160.35	244.118	203.798	170.136	190.177	148.851	138.735	171.003	174.18	202.139	177.538	133.699	130.341	162.3	195.509	165.585	152.804	217.725	200.85	205.561	180.333	194.958	168.915	145.494	159.369	143.524	167.741	138.939	127.683	213.982	190.962	170.442	184.827	196.693	201.874
K03406_7_K_Cell.motility_Bacterial.chemotaxis	775.544	717.65	738.171	852.876	835.221	767.539	690.931	744.313	855.372	645.181	679.025	601.311	957.523	753.755	878.006	1030.67	943.607	775.226	778.101	809.101	885.087	660.864	719.713	658.586	859.481	722.691	778.928	667.755	661.114	688.04	663.426	707.498	670.321	692.197	743.676	689.527
K03407_8_K_Cell.motility_Bacterial.chemotaxis	463.232	445.687	473.37	664.91	635.547	550.059	390.638	408.557	526.095	600.415	564.767	481.38	717.884	724.045	778.246	622.794	550.478	473.485	469.631	627.334	664.132	388.008	436.133	396.107	581.887	516.435	495.094	406.465	366.042	407.796	530.1	536.18	495.511	481.513	489.118	466.428
K03408_9_K_Cell.motility_Bacterial.chemotaxis	123.505	128.218	165.91	164.951	161.133	126.153	87.2003	90.0243	107.98	160.383	167.737	153.95	89.7297	101.608	143.031	162.184	121.521	154.034	118.681	141.527	138.709	105.492	119.512	116.45	114.339	124.206	98.4306	79.059	61.7669	78.5346	163.355	149.369	144.882	117.547	128.01	104.924
K03409_10_K_Cell.motility_Bacterial.chemotaxis	59.5501	49.5316	42.7193	56.9632	42.9308	13.0374	27.3936	15.7579	24.0057	58.6981	56.2112	58.5291	10.6992	13.089	18.9949	24.1043	19.2094	21.9782	41.8427	54.4462	51.4512	30.1028	34.3537	55.2096	15.3543	23.7088	16.2137	7.18022	3.55047	5.27658	52.6799	42.0894	47.2123	41.805	60.1175	57.6834
K03410_11_K_Cell.motility_Bacterial.chemotaxis	9.74033	8.59555	7.09096	12.792	11.531	11.8656	9.79138	12.5054	13.9854	16.9851	14.1488	15.4038	35.7092	36.0177	23.9931	7.62589	9.52783	10.5042	10.9747	7.27795	12.2477	11.0947	12.2072	7.27712	11.2461	20.3298	14.7336	6.6845	11.8814	9.4025	22.6861	18.1956	16.4479	6.44527	3.94621	14.6346
K03411_12_K_Cell.motility_Bacterial.chemotaxis	17.2812	17.5202	26.9875	14.4558	16.672	19.6621	8.37284	23.6762	13.4064	20.0026	15.2996	14.7842	12.4964	14.4095	21.7592	12.7569	13.7617	15.9868	10.8516	19.2927	14.9738	7.22851	7.41847	8.40656	17.0825	9.35286	6.36154	3.1583	6.91049	3.08116	14.2853	17.006	19.4936	18.0593	11.2163	8.66329
K03412_13_K_Cell.motility_Bacterial.chemotaxis	380.144	370.037	334.916	448.291	386.901	310.404	285.764	268.634	274.443	642.811	579.997	581.346	362.003	426.776	329.125	388.901	335.396	301.313	424.634	414.481	439.501	458.398	487.407	461.199	267.671	315.833	297.907	304.598	312.572	301.734	517.47	530.209	501.45	385.9	375.404	459.373
K03413_14_K_Cell.motility_Bacterial.chemotaxis	504.256	496.076	535.485	548.614	551.798	505.959	476.822	412.463	472.092	736.906	657.509	703.046	558.63	556.984	557.238	587.559	510.743	533.895	536.982	526.121	518.396	565.125	598.1	540.369	453.099	500.199	464.559	487.36	504.467	478.888	632.223	658.374	604.496	481.254	509.118	573.558
K03414_15_K_Cell.motility_Bacterial.chemotaxis	18.0599	24.5971	14.9437	20.9358	21.4016	11.8896	10.5718	14.3131	23.2215	20.1642	15.9143	18.0323	23.8617	26.4264	38.7101	37.1523	27.3823	28.9091	23.5321	31.9979	28.4136	20.5899	21.3543	21.7987	25.442	32.2025	24.3763	10.699	9.02075	10.5302	16.5075	18.7551	11.9091	13.4911	12.7971	14.4594
K03415_16_K_Cell.motility_Bacterial.chemotaxis	44.3614	37.2602	39.0659	60.074	56.607	35.2019	41.9904	27.6832	35.6664	39.3212	45.0075	45.5823	41.4078	31.0513	52.5442	60.1207	41.0845	68.1797	47.0694	48.7593	50.1138	30.7225	35.8388	26.9267	51.2401	46.9568	38.1446	27.0419	19.2734	26.9279	45.7859	53.305	57.4439	29.5174	37.0137	28.9121
K03776_17_K_Cell.motility_Bacterial.chemotaxis	10.4358	13.7648	14.1489	16.3542	10.4309	12.1285	11.2879	18.6501	13.8338	17.4873	18.2055	11.2882	19.791	12.5012	15.7094	26.5458	15.7617	20.0227	15.5762	16.259	21.679	17.4268	22.3249	20.9578	13.275	13.0592	12.5289	5.80106	6.0501	6.56037	10.6245	13.8471	16.5821	15.9689	21.3151	18.8856
K05874_18_K_Cell.motility_Bacterial.chemotaxis	57.4217	66.3508	40.2824	81.6843	56.2402	33.7203	31.8721	18.9485	21.2055	58.8972	61.8294	59.1352	20.7209	22.3642	23.517	39.237	22.9314	24.596	52.8986	65.3402	53.515	35.7725	46.4074	44.5852	21.1725	31.3682	26.1114	10.103	9.53607	9.14447	53.3348	49.6826	50.8551	40.757	53.1971	45.7483
K05875_19_K_Cell.motility_Bacterial.chemotaxis	32.3327	29.6713	58.5561	36.642	45.6535	27.2969	14.9609	24.0395	39.6258	21.9051	23.3631	16.6364	44.6948	26.6246	49.8622	55.4129	40.0646	44.5021	36.7505	46.1324	54.359	27.5829	31.72	25.4134	39.6184	29.4897	32.6213	13.77	14.558	17.6905	22.4371	21.256	13.3834	21.609	37.106	21.1666
K05876_20_K_Cell.motility_Bacterial.chemotaxis	2.09236	1.68389	1.07798	0.374634	1.64877	0.897195	0.172001	0.132896	0.58602	1.17113	1.94001	1.84469	1.79718	2.0267	1.2675	2.44232	0.488403	0.77137	2.46278	2.39627	3.85758	1.84911	2.97808	2.2009	0.894362	0.926297	0.462981	0.906024	0.904122	0.837182	0.579873	0.726412	0.896755	1.79972	7.36557	0.151714
K05877_21_K_Cell.motility_Bacterial.chemotaxis	1.58749	1.1901	0.931318	0.374634	2.48136	0	0.172001	0	0.307626	0.88034	1.10926	1.36887	0.79515	0	0.211199	1.90231	0.184264	1.00281	1.39736	1.49236	2.60135	1.84911	2.71375	1.4511	0.145233	0.761703	2.51936	0.906024	0.543527	0.169187	0.579873	1.36992	0.729668	1.26068	6.33476	0
K10108_22_K_Cell.motility_Bacterial.chemotaxis	18.5477	21.8779	18.9957	31.9702	10.2649	11.4908	12.7753	14.2258	14.4144	1.92823	11.7028	4.87976	19.845	6.67718	20.8062	29.2747	18.3184	22.2098	21.7433	32.0981	22.0008	39.1678	30.8345	17.8014	10.2443	14.6316	11.2217	7.69234	8.43126	10.6117	13.4515	9.79281	14.5883	12.9544	20.6762	31.3068
K10439_23_K_Cell.motility_Bacterial.chemotaxis	609.424	535.754	530.335	646.195	561.036	479.894	373.929	455.403	528.394	573.252	529.635	508.177	724.414	576.358	619.961	994.706	790.334	694.934	639.172	695.666	747.645	623.678	685.09	531.233	468.46	513.99	466.438	437.479	467.045	451.959	612.158	624.424	625.497	473.535	476.607	615.427
K10540_24_K_Cell.motility_Bacterial.chemotaxis	11.4804	16.5709	12.1844	14.4558	8.00952	7.48433	4.86634	6.01497	8.09225	3.21696	7.43434	6.98294	24.0829	9.8791	17.2085	14.6844	13.8921	10.6525	16.5271	20.9781	25.1034	17.6704	15.4438	11.7871	6.88718	6.10677	5.27805	20.7588	19.9589	19.3326	9.79275	11.5193	19.3801	9.61626	12.0234	17.5019
K12368_25_K_Cell.motility_Bacterial.chemotaxis	22.3218	25.6328	23.4277	32.0618	28.353	50.6969	33.7403	27.9133	40.4104	13.1836	18.3606	14.127	36.9834	48.7022	39.3423	37.0502	31.7882	25.2021	30.4371	21.3385	32.7954	19.7948	27.4262	25.4023	38.6914	31.6947	27.0895	32.8446	28.3367	29.3508	14.616	16.2626	16.5191	44.4497	30.8501	22.4782
K13924_26_K_Cell.motility_Bacterial.chemotaxis	500.347	468.93	454.057	585.973	558.143	613.458	522.257	470.823	576.642	704.953	678.1	678.071	620.808	618.503	667.363	540.949	582.949	425.85	565.886	490.805	553.712	698.909	745.655	700.384	547.979	522.304	523.696	680.901	668.144	682.764	666.718	663.218	621.179	517.885	578.134	653.38
K02386_27_K_Cell.motility_Flagellar.assembly	18.9508	16.8461	18.8815	25.1982	27.691	14.4036	8.51161	11.76	16.0543	20.98	19.2556	13.3231	21.421	10.8385	19.9399	30.7753	34.3406	26.1248	18.3652	28.5658	19.4256	8.37485	15.9754	7.24654	19.0268	18.2242	22.2647	3.29283	6.93651	5.4531	22.1591	26.6398	16.9902	10.2193	8.10909	15.0299
K02387_28_K_Cell.motility_Flagellar.assembly	33.57	27.7091	15.7225	28.0646	25.4198	22.6245	13.7427	12.4731	17.6937	37.67	31.8164	27.2947	33.5975	32.2716	30.5934	44.2879	24.2603	49.5468	24.9338	21.1026	41.1414	16.2631	16.4287	18.7461	29.2599	20.362	30.3088	10.8821	18.5014	16.9683	33.8503	33.0749	32.4338	5.92314	8.93632	14.962
K02388_29_K_Cell.motility_Flagellar.assembly	95.0777	114.804	110.774	151.117	173.504	166.916	88.3154	119.675	190.459	132.713	134.634	120.537	215.881	216.954	211.648	205.62	186.959	183.241	160.216	122.447	168.188	108.583	105.223	90.9977	161.753	146.336	147.105	71.1237	93.1918	76.0062	157.437	117.219	109.007	103.552	103.78	113.441
K02389_30_K_Cell.motility_Flagellar.assembly	44.0358	47.1156	35.9278	56.3154	54.7728	45.4505	34.915	29.735	37.1107	33.333	31.3738	29.7455	37.2183	49.9493	35.2442	33.3242	45.6427	32.4282	43.9434	43.7697	37.0972	35.3461	44.7928	39.3926	34.9838	39.0811	24.9272	17.075	16.6106	20.2313	23.1092	40.5661	33.497	34.6055	52.7252	38.8253
K02390_31_K_Cell.motility_Flagellar.assembly	65.6957	63.0008	61.3099	68.7775	74.4205	51.8787	38.1105	36.9073	108.564	81.5074	72.1404	89.0065	96.2601	143.402	110.876	100.381	98.224	87.4936	99.1774	66.8606	102.43	44.9913	59.2649	48.695	76.4675	59.6856	82.2722	31.7286	28.1255	31.9989	115.75	94.072	85.3425	48.7677	45.2049	45.5251
K02391_32_K_Cell.motility_Flagellar.assembly	34.3824	39.8416	46.3978	55.0105	43.8306	49.4457	18.5134	14.7627	24.4947	40.6213	51.3703	47.8716	48.1273	33.9231	48.4602	54.4256	56.8633	60.4143	46.4225	74.9832	59.6729	39.0583	43.1784	24.2253	32.7966	30.5646	36.3485	6.83718	9.28451	14.9551	56.1072	51.0319	52.2425	11.7608	26.3229	24.6137
K02392_33_K_Cell.motility_Flagellar.assembly	70.0616	69.3507	96.8313	120.176	96.5614	106.407	39.5146	73.3087	85.1705	99.5762	83.4101	98.5613	83.7882	82.7253	109.831	145.015	94.1162	137.747	92.1599	103.756	96.3583	45.8746	72.8028	60.4682	89.55	103.681	88.5394	42.9347	47.3709	35.9244	112.508	133.662	95.9831	49.5315	67.2275	49.3414
K02393_34_K_Cell.motility_Flagellar.assembly	29.5365	20.7766	31.3148	37.1597	38.7951	26.0115	15.2781	27.0804	43.304	34.9845	31.0072	32.1721	44.7127	36.1464	55.8516	60.31	41.5964	55.68	40.6198	33.5086	32.6501	19.2861	31.1295	21.5087	42.6593	38.6917	37.5657	17.6121	10.8576	9.91664	42.3504	50.5759	36.7251	23.4877	21.3426	36.6812
K02394_35_K_Cell.motility_Flagellar.assembly	44.0542	39.1621	58.0597	61.377	58.6859	51.3068	27.0189	40.2852	44.6802	81.4033	83.6558	66.4054	74.7619	57.6887	71.3159	79.1551	68.9766	68.9748	41.7991	68.5577	58.4827	30.0817	39.716	31.8238	56.8566	59.0776	65.7043	20.8008	23.1756	20.4537	71.6034	75.2873	72.9552	31.7281	30.6554	36.202
K02395_36_K_Cell.motility_Flagellar.assembly	109.639	101.334	105.819	89.9368	94.1158	87.7061	67.7583	92.6729	123.196	110.921	92.9691	89.9531	143.96	116.663	124.269	129.676	118.871	112.9	100.832	93.7998	107.062	97.6887	96.2142	97.7825	115.963	112.984	105.58	72.8614	76.1035	77.3652	98.5116	109.025	98.0416	99.8485	92.3242	98.6121
K02396_37_K_Cell.motility_Flagellar.assembly	405.485	359.356	313.21	377.976	334.575	313.196	234.19	230.763	318.876	258.558	355.859	293.898	349.846	286.401	326.389	365.591	364.93	279.541	328.113	310.709	311.992	338.041	358.376	417.502	310.929	281.127	297.3	199.156	193.36	183.306	298.672	267.148	294.286	264.874	320.596	357.122
K02397_38_K_Cell.motility_Flagellar.assembly	12.7577	13.0663	16.177	27.3388	28.1067	12.9989	11.8377	10.5445	46.5595	38.5164	25.5056	22.57	27.8722	48.0298	46.7903	41.6224	20.1539	30.9428	15.0328	20.1021	17.9384	16.5034	19.9346	11.3533	18.8498	13.9303	26.3623	11.9189	10.1282	5.76474	26.9987	26.2446	25.0776	12.2349	10.9229	10.6346
K02398_39_K_Cell.motility_Flagellar.assembly	5.07206	1.31474	2.08543	2.13585	0.401619	1.2003	1.13745	1.0296	0.412585	0	3.3509	0.252133	2.61893	1.3557	0.513164	7.37159	1.82672	7.10194	5.11257	0.921321	1.26511	0.222452	0.72056	2.05445	0.990114	1.30405	1.33664	0	0	0	1.29463	1.96568	0.73882	0.316311	0.79742	0.620069
K02399_40_K_Cell.motility_Flagellar.assembly	1.60894	1.21698	1.90339	1.97758	0.622177	0	0	0	0.274511	2.34539	0.71656	0.675762	0.285835	0.268973	0.952901	1.75045	0.162432	0.807039	22.1278	0.557683	0.157826	0.417067	2.01531	0.127426	0	0.157823	1.71108	0	0	0	1.2937	1.5145	0.935664	0.167536	0.488201	0
K02400_41_K_Cell.motility_Flagellar.assembly	97.8044	79.4347	118.309	116.432	110.51	100.599	59.8896	78.7398	128.495	129.915	98.7151	100.524	154.589	184.538	164.557	197.388	142.804	106.655	108.171	104.585	143.44	62.3457	73.1461	77.9758	129.273	114.84	98.9042	53.336	56.7814	46.8782	130.44	143.338	105.895	56.4581	66.8303	73.2914
K02401_42_K_Cell.motility_Flagellar.assembly	41.8028	43.1009	32.06	44.8898	38.7168	49.9497	29.3398	45.4147	53.735	53.4118	49.3102	41.2812	43.6744	74.6996	57.3617	71.4701	74.2085	57.3051	39.0804	61.3278	50.0061	41.4079	40.8558	30.2727	59.9935	47.0728	38.6299	20.7842	18.4014	18.1633	58.5079	61.9709	51.3217	15.3343	22.1526	30.18
K02402_43_K_Cell.motility_Flagellar.assembly	2.92641	3.15893	2.10544	0.750926	3.80128	2.67217	0.514052	2.21783	4.54812	2.67546	5.75253	1.13285	6.3982	4.76632	1.74447	3.99124	2.76242	2.12626	6.76518	5.84761	7.45589	1.76695	13.5502	2.7095	3.91992	1.97255	1.40223	1.33939	2.18396	3.21532	2.06434	1.16509	0.530303	4.77343	2.75272	1.12629
K02403_44_K_Cell.motility_Flagellar.assembly	1.96528	2.77773	1.62902	0.307372	0.763468	0	0.45474	0.186986	1.64726	1.31899	3.31698	1.16399	2.13116	2.17782	4.96935	3.679	2.509	3.4943	3.39679	9.91513	4.81264	7.30793	2.58588	2.26939	0.588102	1.97256	1.22978	1.48623	0.424573	1.08058	0.22186	0.560373	0.204702	3.40053	7.35382	9.62051
K02405_45_K_Cell.motility_Flagellar.assembly	283.278	305.266	286.408	298.468	256.884	396.618	341.354	270.215	351.076	223.135	324.643	287.115	409.23	523.874	486.166	289.685	345.14	306.689	308.08	248.744	230.624	375.105	458.963	503.177	383.87	300.063	323.138	507.3	480.751	471.634	252.616	226.253	250.61	386.96	397.205	436.94
K02406_46_K_Cell.motility_Flagellar.assembly	50.4816	29.0025	68.5965	71.4499	57.8646	57.782	33.706	40.7231	76.2916	94.5545	79.7632	83.3669	87.5228	70.1248	104.634	77.6334	80.6154	73.9572	49.5312	47.7153	57.9653	38.9371	46.9707	34.1528	89.5168	70.6067	63.2104	43.5316	39.8132	31.6282	68.1741	85.8348	66.034	16.2202	34.5173	28.5495
K02407_47_K_Cell.motility_Flagellar.assembly	140.854	134.521	132.843	206.184	194.602	172.679	166.312	143.491	149.267	219.114	161.36	151.811	182.621	175.389	176.238	170.78	194.289	181.028	141.999	151.291	162.814	143.248	135.257	131.717	174.758	169.75	162.608	174.292	182.649	171.256	164.101	159.818	158.1	132.284	124.328	170.597
K02408_48_K_Cell.motility_Flagellar.assembly	22.424	24.5708	42.3733	22.5303	23.8491	18.2323	20.9982	13.8048	19.9265	22.9393	22.2248	39.6016	21.5665	23.9062	23.5302	37.8409	16.7374	35.872	22.3196	23.6904	21.837	15.9989	15.0871	9.02001	26.514	29.5129	19.1636	19.1102	10.5805	11.5924	28.6213	32.1235	25.1805	7.14168	4.88422	4.83495
K02409_49_K_Cell.motility_Flagellar.assembly	53.3335	64.3714	72.8971	81.1663	63.0856	55.4224	33.9093	38.9686	91.9292	65.6309	65.0404	55.8268	71.0095	59.0789	78.6773	102.058	84.8336	76.6177	58.6485	59.3512	90.4759	37.464	42.868	32.648	55.5324	78.3276	58.1945	25.8435	26.8601	21.0601	79.2098	69.0472	74.1939	35.4349	30.5723	44.9717
K02410_50_K_Cell.motility_Flagellar.assembly	53.4681	53.3116	70.8033	79.0541	67.8714	55.9147	47.2829	42.5133	64.801	71.9019	85.5634	68.7313	71.9116	93.877	116.729	103.421	83.4012	81.3235	54.634	82.2921	93.1119	37.1523	48.805	43.6884	77.5957	71.9985	61.0469	30.4878	36.0366	20.274	82.3507	83.2684	86.5116	33.4851	42.816	51.0992
K02411_51_K_Cell.motility_Flagellar.assembly	36.2606	30.3171	32.0305	31.4577	26.9246	23.747	12.6303	13.4605	31.385	30.2461	20.9	27.6813	18.4028	43.3671	35.4968	38.3625	39.3881	36.2297	29.2579	44.1895	45.192	26.6674	29.5505	23.4807	22.3557	23.3425	27.2777	9.59752	13.8271	7.64728	26.6539	23.8183	33.2302	10.6727	16.8329	27.2173
K02412_52_K_Cell.motility_Flagellar.assembly	55.4734	54.0758	62.2251	68.4809	92.2879	67.6671	50.2263	56.1459	78.0451	73.6364	71.4143	65.9723	70.0396	84.2784	99.3396	101.089	95.002	74.5422	61.7504	56.7877	89.4498	40.8572	55.2064	49.722	63.1053	68.8948	72.988	36.8598	32.3373	38.3431	67.3083	90.9563	72.2958	33.84	61.3417	57.8108
K02413_53_K_Cell.motility_Flagellar.assembly	3.75188	1.4405	0.84153	3.51996	2.30113	0.197725	0.269474	0.275985	0.955762	6.10593	3.02856	5.09292	3.08416	2.65476	3.45726	4.13928	2.33166	5.06293	3.42036	5.47284	3.76231	1.84816	2.64513	1.66309	2.16383	1.17575	1.67331	0.249601	0	0.539668	5.35119	3.80789	3.40798	1.50908	0.187558	1.86477
K02414_54_K_Cell.motility_Flagellar.assembly	69.7571	78.5292	61.6372	117.896	104.306	61.0679	50.3104	38.34	52.9166	75.7254	82.3867	79.4055	55.0359	61.3445	71.896	81.4668	77.2382	72.2908	81.0448	79.5596	90.9824	57.5009	75.1287	93.334	47.4653	79.9048	55.0448	37.8595	37.6857	41.6078	90.6008	69.1925	73.9704	52.9407	72.9756	82.6181
K02415_55_K_Cell.motility_Flagellar.assembly	17.7846	13.1398	13.7644	26.185	24.1354	18.2797	6.53361	12.1072	19.1648	19.5917	16.347	18.2802	17.8576	10.9026	22.8545	27.0118	18.5898	23.012	13.9963	15.4505	18.3603	10.382	12.7323	9.26348	15.9633	21.1832	12.7212	13.8431	5.21101	4.65282	17.5137	26.5373	13.5613	7.3379	9.19547	13.8096
K02416_56_K_Cell.motility_Flagellar.assembly	55.9243	48.4905	60.5743	57.1685	56.3348	47.6714	25.196	34.6959	57.6324	67.565	65.7364	54.8113	63.2718	68.4247	86.9181	97.9783	74.2572	78.3416	49.9637	63.3134	78.6775	49.3397	44.4351	36.7198	60.2977	58.7662	51.5353	21.6891	22.5157	19.9541	65.8641	85.2366	56.6065	38.9196	36.0684	45.992
K02417_57_K_Cell.motility_Flagellar.assembly	80.2678	53.0628	61.6355	65.5716	83.2536	58.7927	40.058	53.3661	102.089	74.2628	64.2689	58.188	85.5265	94.3217	95.9227	113.635	105.769	119.552	68.9786	77.0627	85.5537	58.1205	33.7206	47.2021	88.3539	79.9251	62.8924	32.167	26.6279	35.3991	74.882	79.4986	67.1546	66.4377	34.7465	55.5757
K02418_58_K_Cell.motility_Flagellar.assembly	7.19667	5.25952	5.54944	4.22828	4.10588	3.51221	5.46538	5.80823	4.3979	3.99328	9.9586	6.60635	3.44802	9.94842	5.85232	9.42667	3.6011	7.75169	9.05685	6.22666	6.39418	8.98698	13.3151	4.27782	3.86934	6.37855	4.56327	0.273753	2.64036	2.58757	10.1034	12.6687	8.03669	2.52698	3.54054	2.85415
K02419_59_K_Cell.motility_Flagellar.assembly	34.319	37.9256	72.2234	59.7614	48.61	56.5237	27.2675	40.618	71.5867	59.7606	50.8847	51.0372	81.7188	71.3593	78.7028	94.0226	63.5548	69.1947	44.2927	50.3116	62.0198	31.5886	42.0087	40.9634	66.2777	54.761	56.2577	29.4261	36.6667	33.2534	64.8745	60.0981	51.09	35.5348	30.5153	37.5626
K02420_60_K_Cell.motility_Flagellar.assembly	27.9552	25.3023	49.694	33.2578	38.6257	29.2655	25.9454	32.9811	29.5564	28.5235	30.212	33.4863	26.4984	45.9351	52.1533	48.1119	24.6833	70.2258	29.7192	34.6684	42.5055	30.8139	26.635	24.85	59.2784	40.539	33.239	8.94276	4.41334	7.34509	31.7584	41.815	39.5407	30.666	19.4739	25.8023
K02421_61_K_Cell.motility_Flagellar.assembly	36.6438	29.674	29.4526	33.5277	41.4698	21.1323	19.2092	26.6415	43.3141	56.1392	34.1073	38.3596	43.5623	38.6202	73.2957	64.3227	46.6231	60.0664	46.0453	27.9465	67.277	23.7909	25.5736	21.0304	38.4648	36.2339	36.1097	13.9302	11.3171	12.0367	41.2943	47.3027	41.3695	39.5223	17.7275	19.6056
K02422_62_K_Cell.motility_Flagellar.assembly	6.34955	13.9469	8.03781	11.0952	9.68155	4.65281	12.0056	2.87345	3.52055	14.4358	6.35143	15.2724	6.34954	8.60764	12.3855	16.679	5.74419	16.4142	8.90077	11.2043	10.1691	11.1961	7.76535	9.09156	7.30324	7.31624	6.65646	5.90964	2.6926	3.15398	17.53	13.624	13.6087	1.07913	3.07845	9.99928
K02423_63_K_Cell.motility_Flagellar.assembly	1.04916	0.971128	1.38983	2.79276	0.185159	0.354086	0	0	0	0.262817	0.999926	1.51456	2.30795	0	1.52672	1.08574	0.274895	0	3.85884	0.29619	1.46324	2.24342	7.90043	0.367923	0.350593	0.443211	2.15418	0	0.325553	0	0	0.226552	0	4.29815	0.49734	1.7052
K02424_64_K_Cell.motility_Flagellar.assembly	52.971	25.1572	40.6537	17.2127	16.6099	12.1297	17.4776	22.0723	31.4344	12.8432	16.293	17.6481	16.0115	19.9952	15.4677	29.4252	32.7984	33.6553	30.6328	54.1458	37.9409	33.1346	34.4343	29.8459	14.0172	15.2712	20.2928	7.52345	8.25829	7.83819	17.2474	19.29	22.6796	25.2706	28.0072	31.7804
K02556_65_K_Cell.motility_Flagellar.assembly	93.6966	84.5887	98.3399	92.5169	78.4275	61.9136	53.2622	43.4475	84.1869	122.686	94.6196	89.6715	100.271	100.975	117.218	146.567	94.9183	104.779	107.837	76.6261	103.937	64.2455	80.275	64.8249	64.8612	66.3291	52.5149	24.0446	27.7737	27.2027	109.582	109.978	84.8456	49.8473	65.0517	86.4252
K02557_66_K_Cell.motility_Flagellar.assembly	221.613	160.35	244.118	203.798	170.136	190.177	148.851	138.735	171.003	174.18	202.139	177.538	133.699	130.341	162.3	195.509	165.585	152.804	217.725	200.85	205.561	180.333	194.958	168.915	145.494	159.369	143.524	167.741	138.939	127.683	213.982	190.962	170.442	184.827	196.693	201.874
K03086_67_K_Cell.motility_Flagellar.assembly	715.582	719.265	881.624	763.135	815.705	960.453	810.836	911.59	1112.03	773.424	775.307	646.368	1150.97	1159.36	1161.26	773.001	881.251	684.639	882.581	748.119	838.277	646.659	706.73	731.6	951.867	893.431	827.73	1040.25	1008.36	1070.8	724.674	808.564	746.505	1110.89	918.479	759.35
K03092_68_K_Cell.motility_Flagellar.assembly	186.94	193.995	242.828	283.847	238.073	262.119	198.517	157.214	266.194	208.393	231.976	234.924	269.507	332.097	266.723	257.836	212.189	204.362	217.67	227.466	237.654	202.54	201.978	187.796	250.895	235.215	204.221	187.258	173.847	194.744	174.219	209.507	187.531	240.148	258.734	199.311
K03516_69_K_Cell.motility_Flagellar.assembly	0	0	0	0	0	0	0	0	0	0	0	0	0	0	0	0	0	0	0	0	0	0	0	0	0	0	0	0	0	0	0	0.370027	0	0	0	0
K09860_70_K_Cell.motility_Flagellar.assembly	0	0	0	0.57283	0.606634	0.716749	0.138744	0.141057	0.851005	0	0	0	0.970416	0.164026	1.66929	0	0	0	0.590742	0	0	0	0	1.16976	0.226862	0.133546	0.381073	1.14476	2.09004	1.40981	0	0	0	0.419506	0.431734	0.192411
K10564_71_K_Cell.motility_Flagellar.assembly	1.51077	0.156695	0.856013	0.043217	0.309836	0	0.031822	0.264485	0.23384	0.750476	0.783645	0.859837	1.30805	1.68288	1.39667	2.81344	1.73149	1.13632	0.041793	0.121799	0.835148	0.378751	0.434537	0.572411	0.785836	0.488754	0.208737	0	0	0.765209	1.46413	1.14597	1.67059	0	0.389498	0.26593
K10565_72_K_Cell.motility_Flagellar.assembly	5.06387	4.79571	6.06315	8.37035	11.394	6.59647	4.8937	6.29404	9.9907	6.56008	5.2069	6.4241	8.58923	5.79211	9.60558	12.8458	14.7805	11.9467	14.7582	8.50065	8.35087	4.29047	3.31489	2.92592	8.97306	26.7029	7.84232	3.95475	3.76595	2.24763	6.8412	8.3273	5.19569	1.38118	2.9654	3.46612
K10941_73_K_Cell.motility_Flagellar.assembly	57.7737	49.0166	68.6276	67.1337	57.58	115.34	42.5708	40.41	98.7478	46.3289	44.6851	50.8705	98.5624	106.11	102.941	50.2972	53.4723	33.2332	61.3473	49.82	44.6808	39.5357	32.5217	39.5143	69.6128	49.8126	58.0547	82.1162	75.4388	89.1869	60.5621	49.303	59.7855	63.9699	67.6283	33.7686
K10943_74_K_Cell.motility_Flagellar.assembly	86.0789	74.892	81.675	72.8834	80.7116	70.8051	47.0435	57.8422	70.8539	65.5651	60.55	53.7871	73.0151	69.2012	84.9822	100.286	89.0961	83.109	74.3087	74.943	78.8039	54.7466	61.3491	74.8532	83.8122	70.5415	57.7106	49.429	53.0407	46.3694	71.2857	75.4581	64.3149	55.0931	63.3753	84.1044
K13820_75_K_Cell.motility_Flagellar.assembly	67.9125	61.0927	52.0349	70.6077	74.8486	60.7761	44.0184	67.2171	86.7821	99.9476	68.8176	64.0392	69.9586	103.748	118.511	120.015	112.694	104.967	71.0238	79.9503	100.999	48.7835	48.2075	38.9811	90.9597	71.8863	67.2515	31.2421	26.6222	25.2438	88.8049	92.6706	80.8525	48.6846	30.9422	38.3651
K21217_76_K_Cell.motility_Flagellar.assembly	0.212626	18.3812	0	0	0.981568	0.259408	0	0.37746	0.286498	0	0	0	0	0.696296	3.00836	0.421124	0.420418	0.882705	0	0.352207	0	0.269639	0	1.09425	0	0.385641	0.350865	0	0	0	0	0.368355	0	0	0	0
K21218_77_K_Cell.motility_Flagellar.assembly	0.239012	0	0.754553	0.584808	3.09304	0.424275	0.088314	0.076863	0	0.709312	0.339025	0	0.846448	0	0.440908	0.511316	0.849629	0.345868	0.303072	0.289609	0.313665	0.241214	0	0	1.52679	0.627697	0.302189	0.33149	0.663977	0	0.74318	1.26555	0.471279	0	0	0
K00889_78_K_Cell.motility_Regulation.of.actin.cytoskeleton	0	0	0	0	0.147735	0.738107	0	0	0.404117	0	0	0	0	0	0	0	0.439825	0.238807	0	0	0.257706	0.979003	0.35696	0	0	0	0.677867	0	0	0	0.170968	0.15557	0	0	0	0.241839
K00907_79_K_Cell.motility_Regulation.of.actin.cytoskeleton	0	0	0	0	0	0	0	0	0	0	0	0	0	0	0	0	0	0	0	0	0	0	0	0	0	0	0	0	0	0	0	0	0	0	0	0
K00921_80_K_Cell.motility_Regulation.of.actin.cytoskeleton	0.330497	0.246429	0	0	0.147735	0	0	0	0	0.504652	0	1.29956	0.847137	0	0	0	0.439825	0.238807	0	0.265971	0.390831	1.36187	0.201374	0	0	0	0	0	0	0	0	0	0	0	0.403779	0
K03099_81_K_Cell.motility_Regulation.of.actin.cytoskeleton	0	0	0	0	0	0	0	0	0	0	0	0	0	0	0	0	0	0	0	0.283314	0	0.472465	0.426177	0	0	0	0	0	0	0	0	0	0	0	0	0
K04365_82_K_Cell.motility_Regulation.of.actin.cytoskeleton	0	0	0	0	0	0	0	0	0	0	0	0	0	0	0	0	0	0	0	0.651629	0	0	0	0	0	0	0	0	0	0	0	0.433333	0	0	0	0
K04368_83_K_Cell.motility_Regulation.of.actin.cytoskeleton	0	0	0	0	0	0	0	0	0	0	0.072056	0.751156	0	0	0	0	0	0	0	0	0	0	0	0	0	0	0	0	0	0	0	0	0	0	0	0
K04371_84_K_Cell.motility_Regulation.of.actin.cytoskeleton	0	0	0	0	0	0	0	0	0	0	0	0	0	0	0	0	0	0	0	0	0	0	0.695967	0	0	0	0	0	0	0	0	0	0	0	0	0
K04409_85_K_Cell.motility_Regulation.of.actin.cytoskeleton	0	0	0	0	0	0	0	0	0	0	0.537763	0	0	0	0	0	0	0	0	0.651198	0.333423	0	0.859046	0	0	0	0	0	0	0	0	0.199276	0	0	0	0
K04438_86_K_Cell.motility_Regulation.of.actin.cytoskeleton	0	0	0	0	0	0	0	0	0	0	0	0	0	0	0	0	0	0	0	0	0	0	0.277687	0	0	0	0	0	0	0	0.267311	0	0	0	0	0
K04456_87_K_Cell.motility_Regulation.of.actin.cytoskeleton	0	0	0	0	0	0	0	0	0	0	0	0	0	0	0	0	0	0.355738	0	0	0	0	0	0	0	0	0	0	0	0	0	0	0	0	0	0
K04513_88_K_Cell.motility_Regulation.of.actin.cytoskeleton	0	0	2.02478	0.452588	0.147735	0	0	0	0.308982	0.24135	0	0.378732	0	0.34001	0	0	0.219912	0	0	0	0	0	0	0	0	0	0	0.316649	0.385489	0	0	2.93578	0	0	0	0
K04514_89_K_Cell.motility_Regulation.of.actin.cytoskeleton	0.862235	0	0	0	0	0	0	0	0	0	0	0	0	0	0	0	0	0	0	0	0.592292	2.30581	0	0	0	0	0	0	0	0	0	0	0	0	0	0
K05692_90_K_Cell.motility_Regulation.of.actin.cytoskeleton	0.127894	0.599083	0	0.530924	0.249013	1.87228	0.525708	0.24218	0.924994	1.97154	0.880132	0	0	0	0	1.49692	0.911091	0.986001	0	5.0809	0.639975	0.827838	0.162631	1.42186	0	1.98072	0.123852	0.427522	0.759843	2.75486	0.624577	0	0.665927	0.632262	0.221438	0.781611
K05717_91_K_Cell.motility_Regulation.of.actin.cytoskeleton	0	0	0	0	0	0	0	0	0	0	0	0	0	0	0	0	0	0	0	0	0	0	0	0	0	0	0	0.458725	0.277084	0.257622	0	0	0	0	0	0
K05740_92_K_Cell.motility_Regulation.of.actin.cytoskeleton	0	0	0	0	0	0	0	0	0	0	0	0	0	0	0	0.339895	0.649748	0.162965	0	0	0.959962	0.246409	0	0	0	0	0	0.406049	0.734103	0.227848	0	0	0	0	0	0
K05743_93_K_Cell.motility_Regulation.of.actin.cytoskeleton	0	0	0	0	0	0	0	0	0	0	0	0	0	0	0	0	0	0	0	0	0	1.07856	0.482273	0	0	0	0	0	0	0	0	0	0	0	0	0
K05752_94_K_Cell.motility_Regulation.of.actin.cytoskeleton	0	0	0	0	0	0	0	0	0	0	0	0	0	0	0	0	0	0	0	0	0	0	0.344947	0.267922	0	0	0	0	0	0	0.420063	0.130802	0.073573	0	0	0
K05754_95_K_Cell.motility_Regulation.of.actin.cytoskeleton	0	0	0	0	0	0	0	0	0	0	0	0	0	0	0	0	0	0	0	0	0.290723	0	0	0	0	0	0	0	0	0	0	0	0	0	0	0
K05758_96_K_Cell.motility_Regulation.of.actin.cytoskeleton	0	0	0	0	0	0	0	0	0	0	0	0	0	0	0	0	0	0	0	0	0	0.21821	0.593253	0	0	0	0	0	0	0	0	0	0	0	0	0
K05759_97_K_Cell.motility_Regulation.of.actin.cytoskeleton	0	0	0	0	0	0	0	0	0	0	0	0	0	0	0	0	0	0	0	0	0	0	0	0	0	0	0	0	0	0.521817	0	0	0	0	0	0
K05760_98_K_Cell.motility_Regulation.of.actin.cytoskeleton	0	0	0	0	0	0	0	0	0	0	0	0	0	0	0	0	0	0	0	0.566628	0.307601	0	0.213088	0	0	0	0	0	0	0	0	0	0	0	0	0
K05764_99_K_Cell.motility_Regulation.of.actin.cytoskeleton	0	0	0	0	0	0	0	0	0	1.46063	2.1885	0	0	0	0	0	0	0	0	9.61345	0	0	0	0	0	0	0	0	0	0	1.99437	0	0	0	0	0
K05765_100_K_Cell.motility_Regulation.of.actin.cytoskeleton	0	0	0	0	0	0	0	0	0	0	0.708398	0	0	0	0	0	0	0	0	2.11537	0	0	0.623687	0	0	0	0	0	0	0	0	0	0	0	0	0
K05766_101_K_Cell.motility_Regulation.of.actin.cytoskeleton	0	0	0	0	0	0	0	0	0.38068	0	0.19891	0.662087	0	0.423993	0.968623	0	0	0	0	0	0	0	0	0	0	0	0	0.927405	1.68157	1.63459	0	0	0	0	0	0
K05767_102_K_Cell.motility_Regulation.of.actin.cytoskeleton	0	0	0	0	0	0	0	0	0	0	0	0	0	0	0	0	0	0	0	0	0	0.772507	0.231001	0	0	0	0	0	0	0	0	0	0	0	0	0
K06269_103_K_Cell.motility_Regulation.of.actin.cytoskeleton	0	2.11783	0.529888	0	0	0	0	0	0	0.529495	1.14509	3.44192	0	0.080911	0	0	0	0	0.488921	2.78129	0	0.466927	0.082891	0.176025	0	0	0	1.72651	1.61643	2.20999	0.788704	2.37551	1.19077	2.68638	0.771828	0
K06482_104_K_Cell.motility_Regulation.of.actin.cytoskeleton	0	0	0	0	0	0	0	0	0	0	0	0	0	0	0	0	0	0	0	0	0	0	0	0	0	0	0	0	0.818167	0.756148	0	0	0	0	0	0
K06485_105_K_Cell.motility_Regulation.of.actin.cytoskeleton	0	0	0	0	0	0	0	0	0	0	0	0	0	0	0	0	0	0	0	0	0	0	0	0	0	0	0	0	0.414078	0.382605	0	0	0	0	0	0
K06583_106_K_Cell.motility_Regulation.of.actin.cytoskeleton	0	0	0	0	0	0	0	0	0	0	0	0	0	0	0	0	0	0	0	0	0	0	0	0	0	0	0	0	0.414078	0.382605	0	0	0	0	0	0
K06587_107_K_Cell.motility_Regulation.of.actin.cytoskeleton	0	0	0	0	0	0	0	0	0	0	0	0	0	0	0	0	0	0	0	0	0	0	0	0	0.291675	0	0	0	0	0	0	0	0	0	0	0
K10352_108_K_Cell.motility_Regulation.of.actin.cytoskeleton	1.63511	0.75491	0.187122	4.63053	0.495972	0.28892	0.351101	0	8.60159	2.4504	3.63212	0.561193	0.428161	0	0	0.780107	1.23334	1.06796	1.57329	25.5288	3.26189	2.78913	0.839347	1.43862	0.77983	1.39526	2.18376	1.30402	3.14092	0	1.6392	0.895649	1.50628	2.7482	0.362098	2.91253
K12758_109_K_Cell.motility_Regulation.of.actin.cytoskeleton	0	0	0	1.31014	0	0	0	0	2.74957	2.83703	1.48712	0	0.189816	0	0	0	0	0.295281	0	6.74093	0	0	0	1.69212	0	0	0.860971	0.914944	4.37719	0	1.46554	0	1.08837	1.38441	0	2.09404
K17260_110_K_Cell.motility_Regulation.of.actin.cytoskeleton	0	0	0	0	0	0	0	0	0	0	0	0	0	0	0	0	0	0	0	0	0.919023	0.808917	0.241137	0	0	0	0	0	0	0	0.231712	0	0.246273	0	0	0
K00074_111_K_Xenobiotics.biodegradation.and.metabolism_Benzoate.degradation	339.503	352.046	322.073	384.796	469.932	482.851	310.882	368.999	423.388	356.374	383.792	338.665	548.629	517.606	543.629	415.007	440.448	375.636	341.195	368.779	364.084	310.082	326.794	309.893	442.813	387.585	419.426	447.901	487.512	428.662	366.767	392.123	382.947	362.404	333.82	350.383
K00217_112_K_Xenobiotics.biodegradation.and.metabolism_Benzoate.degradation	61.1725	53.0439	58.3837	68.8759	49.6577	47.2311	42.7099	64.5038	65.7258	42.9031	44.2585	53.8192	73.015	64.0776	64.615	49.8263	62.891	48.9915	55.3419	68.3674	71.61	52.5191	58.2297	61.4033	66.5321	51.1717	60.9908	48.2842	55.6042	36.7206	38.7623	49.3165	45.5887	41.6778	43.0342	48.774
K00252_113_K_Xenobiotics.biodegradation.and.metabolism_Benzoate.degradation	439.915	383.514	408.907	482.361	416.891	410.331	348.761	362.195	436.442	333.143	337.679	349.52	464.2	373.524	453.807	501.632	499.178	460.527	398.059	446.85	447.941	290.013	357.842	381.624	428.821	448.786	454.912	262.087	221.311	252.799	329.823	372.049	323.584	358.846	328.925	391.245
K00446_114_K_Xenobiotics.biodegradation.and.metabolism_Benzoate.degradation	128.131	120.952	138.505	116.819	145.96	120.6	131.462	138.193	136.191	160.378	162.82	104.242	134.748	132.682	120.014	131.646	158.813	127.229	169.17	127.4	146.665	100.189	96.7992	89.0829	171.328	161.948	142.097	118.974	125.917	118.767	156.88	172.487	160.035	142.57	107.547	106.386
K00448_115_K_Xenobiotics.biodegradation.and.metabolism_Benzoate.degradation	55.3969	33.4883	30.5763	37.3437	46.0929	30.1119	31.7801	45.2779	37.9385	31.4945	40.9239	48.8708	33.1522	28.8445	31.7855	33.664	62.4143	48.9177	40.1787	64.0346	38.9164	33.7274	36.5771	35.4321	39.7833	35.8677	71.1259	31.8307	29.3545	27.6664	35.888	38.0162	57.947	35.953	41.3028	37.8029
K00449_116_K_Xenobiotics.biodegradation.and.metabolism_Benzoate.degradation	68.4559	82.5655	60.4612	92.1438	66.4592	88.9724	57.3593	100.109	90.2982	56.8956	55.5046	52.6661	73.5415	63.9825	75.1861	104.224	117.16	89.1562	77.5844	76.0324	61.4806	52.7926	53.4279	53.8335	96.0197	88.1401	71.0771	88.3769	82.5556	99.8157	68.9587	51.3674	72.0639	60.8472	62.9129	66.4112
K00481_117_K_Xenobiotics.biodegradation.and.metabolism_Benzoate.degradation	279.418	260.075	242.705	203.649	209.371	168.127	221.373	251.31	194.361	239.88	274.872	263.123	215.077	148.383	160.032	219.942	248.093	221.845	251.703	248.377	274.704	264.92	290.17	280.111	189.475	224.343	192.701	186.361	169.679	174.97	233.421	265.778	220.589	270.097	189.985	226.642
K00626_118_K_Xenobiotics.biodegradation.and.metabolism_Benzoate.degradation	1042.25	1013.25	1124.66	1094.91	1186.21	1177.83	980.668	1141.56	1258.78	1052.47	1058.56	974.138	1490.99	1459.8	1451.48	1418.43	1357.46	1183.12	1122.89	1375.3	1353.97	725.216	814.326	863.528	1259.56	1165.59	1059.14	1097.23	1174.5	1042	1108.61	1200.09	1140.2	1164.28	951.393	909.445
K00632_119_K_Xenobiotics.biodegradation.and.metabolism_Benzoate.degradation	516.693	513.129	508.304	552.829	582.41	483.795	429.179	511.087	590.691	498.596	439.641	386.066	670.959	646.526	644.324	648.225	616.95	564.487	533.918	618.78	652.32	315.868	370.792	377.258	596.946	587.997	518.994	566.92	583.679	540.791	526.866	547.545	556.633	509.416	409.394	432.21
K01031_120_K_Xenobiotics.biodegradation.and.metabolism_Benzoate.degradation	27.3091	31.7952	21.3036	21.8829	25.0367	48.2714	16.7722	28.3263	23.5454	41.9835	38.37	38.1019	19.542	52.1439	26.983	31.643	26.2306	29.606	27.5872	20.0275	32.0698	24.4252	22.0705	16.2015	38.2372	36.3617	20.0541	13.0841	15.2831	13.6348	26.5743	44.8142	31.9329	16.6383	18.5748	28.1302
K01032_121_K_Xenobiotics.biodegradation.and.metabolism_Benzoate.degradation	40.9755	29.4651	42.9652	42.0826	23.3826	20.7755	52.4926	33.3059	27.129	40.9041	47.1006	42.7497	34.9351	26.3143	41.516	28.0046	41.6769	32.2147	25.2188	37.1617	38.3374	29.116	32.5453	34.0895	33.2544	39.5616	41.7189	12.8551	21.074	27.9119	34.1371	46.0551	44.0316	29.8694	40.0502	35.3403
K01055_122_K_Xenobiotics.biodegradation.and.metabolism_Benzoate.degradation	269.263	253.212	245.62	266.811	273.854	287.992	295.227	314.555	347.856	255.548	227.67	242.923	274.788	262.986	280.154	326.786	342.814	319.281	330.038	277.526	270.688	200.955	219.464	227.785	326.558	317.187	313.196	327.83	310.439	360.91	278.51	296.554	242.735	265.651	233.521	191.941
K01075_123_K_Xenobiotics.biodegradation.and.metabolism_Benzoate.degradation	65.1268	93.3615	107.196	79.3565	82.0055	92.5785	58.2715	69.5688	74.7023	70.1501	80.3471	47.8	91.1228	74.0497	81.0649	69.4871	72.4914	60.5809	66.1756	65.561	46.8442	58.3534	78.2012	61.4119	62.2887	63.2968	56.362	65.6717	54.2661	75.1638	63.1834	49.9175	66.3162	68.4245	83.2461	70.6581
K01607_124_K_Xenobiotics.biodegradation.and.metabolism_Benzoate.degradation	573.244	531.949	562.195	460.304	463.397	580.985	504.538	613.42	588.644	529.421	525.218	453.294	489.887	578.793	514.526	510.875	532.312	522.671	569.539	541.277	660.922	596.404	547.469	483.281	553.906	527.192	502.929	472.828	448.089	441.119	515.881	589.718	501.933	512.051	465.859	488.87
K01615_125_K_Xenobiotics.biodegradation.and.metabolism_Benzoate.degradation	9.57747	8.76056	15.6565	14.0317	9.67078	12.4997	9.71613	12.3279	9.48016	11.5299	8.12996	13.8847	4.95601	3.65327	4.76096	5.13189	3.98452	3.73131	8.77679	11.2181	17.2023	11.2863	11.8587	15.1731	11.8936	9.63183	13.7665	11.7775	5.73298	10.3298	10.0812	8.36572	7.70525	8.39248	9.15015	19.0197
K01617_126_K_Xenobiotics.biodegradation.and.metabolism_Benzoate.degradation	80.3037	69.6848	80.8079	73.3766	76.7141	85.1982	87.3188	93.1848	90.3549	62.1034	72.7473	45.6593	77.3735	49.7218	91.6938	95.1158	96.8145	97.0785	79.452	74.5543	61.3268	61.1865	69.5131	64.9496	81.4287	80.7485	86.406	47.3714	55.1927	66.1632	71.1635	72.9214	64.9112	70.6905	68.1048	66.8772
K01666_127_K_Xenobiotics.biodegradation.and.metabolism_Benzoate.degradation	46.759	50.2387	29.2823	46.5123	41.9846	29.8512	29.0044	32.8406	33.7349	54.9781	59.3419	41.2092	47.0727	40.3473	35.2868	34.7599	34.1075	27.1046	34.2611	50.61	67.2568	38.0847	37.8942	35.7157	30.1487	28.1927	29.2599	16.482	13.2286	15.353	50.5682	53.102	66.2981	31.891	28.3743	43.7199
K01692_128_K_Xenobiotics.biodegradation.and.metabolism_Benzoate.degradation	569.029	549.684	514.31	546.92	565.36	580.995	545.62	683.465	630.713	559.176	571.38	497.996	716.051	619.157	720.779	693.434	654.615	619.494	625.836	754.805	701.016	421.169	433.149	442.733	679.959	566.692	608.187	592.075	593.105	560.06	614.046	683.249	632.349	521.471	475.874	493.73
K01782_129_K_Xenobiotics.biodegradation.and.metabolism_Benzoate.degradation	323.285	340.052	315.026	399.829	410.8	421.71	295.266	324.206	394.863	315.554	342.645	310.186	470.552	430.263	488.092	445.677	404.933	367.33	361.276	381.471	356.901	243.259	291.183	290.499	385.601	370.664	379.429	313.479	323.063	286.997	326.69	363.865	308.376	286.44	293.217	302.257
K01821_130_K_Xenobiotics.biodegradation.and.metabolism_Benzoate.degradation	259.128	256.665	197.287	163.818	213.906	178.096	199.599	173.609	153.35	168.107	194.985	166.34	133.307	93.3047	136.45	173.777	182.258	256.086	278.128	295.66	308.071	305.948	222.194	252.643	199.77	198.029	203.804	123.013	84.4633	106.34	155.271	179.47	202.851	218.556	221.69	186.782
K01825_131_K_Xenobiotics.biodegradation.and.metabolism_Benzoate.degradation	45.8919	41.4203	35.5532	66.1599	63.8628	42.0622	39.2017	27.6924	31.0871	49.1939	32.5638	50.8338	53.6155	24.1433	35.3357	39.1805	40.4806	32.7063	54.8164	49.3716	50.5671	38.1351	51.753	47.473	35.7325	46.8987	54.4626	16.8979	40.555	20.1545	42.6967	46.2749	47.4201	34.9159	38.9384	39.8455
K01856_132_K_Xenobiotics.biodegradation.and.metabolism_Benzoate.degradation	31.7162	26.534	26.3361	48.808	35.3121	63.2013	55.2542	32.2727	58.3526	19.521	25.0185	17.4619	42.9757	42.9509	49.8379	35.0832	39.8282	38.543	39.6084	28.3075	29.8871	23.0593	27.0722	18.298	55.4849	30.9083	40.5853	52.1889	48.8575	52.8206	17.378	19.7444	20.3978	36.5763	33.4204	27.4455
K01857_133_K_Xenobiotics.biodegradation.and.metabolism_Benzoate.degradation	119.3	93.8557	117.378	114.887	120.033	112.244	88.3396	103.284	127.807	80.2205	95.8027	78.579	112.605	101.304	110.263	115.846	127.312	95.8539	103.706	101.751	119.605	84.5578	74.7736	71.3102	108.525	101.319	101.769	114.556	120.775	119.982	98.1782	105.321	88.0023	94.891	114.309	90.2539
K02554_134_K_Xenobiotics.biodegradation.and.metabolism_Benzoate.degradation	64.5836	46.4728	51.9961	52.8764	49.1743	44.3028	59.3973	62.6441	50.4448	65.109	61.9544	42.7609	55.4839	53.5264	55.6505	65.3916	74.6735	62.0607	55.8473	56.2611	58.6535	52.5239	49.362	43.4549	55.7952	46.0502	59.4198	41.0119	46.2201	45.5008	61.1523	57.1198	62.1101	43.9817	46.6671	40.9479
K03268_135_K_Xenobiotics.biodegradation.and.metabolism_Benzoate.degradation	11.4983	8.60323	12.5765	4.37457	2.55543	4.83257	2.49877	2.83266	5.95292	4.88148	8.84067	9.48824	4.51156	8.70862	3.84097	5.44711	2.5066	1.9176	9.91712	4.35075	3.88565	21.2069	19.8771	14.9966	3.75947	3.99317	2.40842	6.6203	9.96397	7.20773	2.48654	7.86077	4.70215	12.3812	8.17199	10.8207
K03381_136_K_Xenobiotics.biodegradation.and.metabolism_Benzoate.degradation	103.52	100.337	128.162	67.7747	80.3844	82.1284	74.702	84.8405	80.4239	74.4734	78.1312	79.8524	92.0896	90.0753	88.3875	80.0026	94.5227	84.9478	115.917	83.8498	96.9965	79.9189	86.3104	81.1263	85.5663	86.5571	101.943	73.3409	68.5007	79.7148	76.4843	95.0482	81.9368	89.7206	66.644	66.286
K03464_137_K_Xenobiotics.biodegradation.and.metabolism_Benzoate.degradation	33.7107	33.7919	39.6693	38.68	39.8602	29.1876	33.7129	51.8107	19.1884	30.2053	18.7528	24.359	17.2719	10.0426	35.0663	33.6586	33.2597	46.1032	33.3782	70.5925	22.8173	16.3495	19.6396	10.3906	22.9174	43.4916	43.2639	9.53084	7.61559	6.97902	46.1224	46.6963	40.545	26.1505	21.9768	26.2185
K04073_138_K_Xenobiotics.biodegradation.and.metabolism_Benzoate.degradation	15.5137	35.1453	14.7758	7.02729	14.9307	8.15652	11.1682	26.0067	11.665	24.2404	18.6668	31.3687	31.0223	16.834	11.3197	21.4232	18.3699	22.2709	54.3305	28.8685	22.6049	19.7332	16.9706	32.76	15.2377	16.4225	12.1158	3.8989	7.85375	13.6138	25.4117	30.2709	40.1728	8.93014	11.4053	8.73086
K04098_139_K_Xenobiotics.biodegradation.and.metabolism_Benzoate.degradation	49.3264	55.9172	62.1269	35.932	43.2823	41.877	33.0483	49.1029	39.7177	42.5639	40.483	30.9262	60.5965	37.1176	64.7291	56.5743	57.1592	54.4635	64.769	42.0338	58.7958	29.1759	35.4181	35.2221	48.8796	60.1446	54.579	27.6767	31.4512	33.1514	40.8314	54.8027	53.2751	26.9974	36.6587	33.2756
K04100_140_K_Xenobiotics.biodegradation.and.metabolism_Benzoate.degradation	76.4144	86.3215	80.5533	53.1963	69.701	63.477	53.4857	73.8099	64.3295	90.6141	83.3784	89.9995	59.6849	68.8692	78.6708	67.1433	59.9732	66.731	94.192	69.479	77.2064	57.0101	71.3473	83.1057	58.6993	53.0443	55.3581	50.2656	41.1102	48.668	82.8171	115.431	116.906	114.701	81.9845	76.5978
K04101_141_K_Xenobiotics.biodegradation.and.metabolism_Benzoate.degradation	90.8683	66.731	82.1851	57.4404	69.0823	67.8032	51.2478	71.6682	95.86	116.891	93.1685	84.4346	99.4042	79.2072	105.032	77.9412	68.9377	66.7848	88.8743	82.6961	86.5015	79.5077	83.9332	56.682	75.8218	72.5002	79.9089	74.878	66.5804	77.6109	100.974	160.949	106.678	82.944	89.3871	71.1021
K04105_142_K_Xenobiotics.biodegradation.and.metabolism_Benzoate.degradation	58.7245	57.0165	65.8674	76.7706	73.4998	81.3617	57.6129	54.9786	64.8013	43.2764	62.0208	52.4939	80.9529	84.6528	95.7056	59.641	63.2333	46.0569	72.2203	95.6677	71.0542	41.8062	51.1455	62.2205	68.3493	60.7009	69.4412	79.8762	80.0111	84.4946	48.4857	45.7103	49.8969	81.0929	75.6285	64.9946
K04107_143_K_Xenobiotics.biodegradation.and.metabolism_Benzoate.degradation	36.3141	53.9518	30.7943	36.0601	33.2305	48.1618	31.9334	29.3558	45.7653	37.6776	38.5029	33.5293	48.7799	133.546	71.0526	31.7615	31.9725	31.6634	34.7881	42.5583	32.9137	17.5264	26.7414	33.0219	56.6166	49.3999	48.2128	34.2597	41.5606	36.3105	34.6529	30.2879	28.4148	40.3197	38.1435	32.4762
K04108_144_K_Xenobiotics.biodegradation.and.metabolism_Benzoate.degradation	45.0433	54.4603	57.3015	71.3752	83.83	147.241	86.7302	62.3776	96.8998	64.2951	72.0512	71.9433	80.1154	90.2748	112.574	33.2451	47.369	28.6981	71.6577	60.8477	45.8699	36.1122	53.3633	59.4126	81.9766	58.609	73.8542	128.115	129.496	142.43	50.4129	45.0047	72.1147	124.857	83.6732	66.1905
K04109_145_K_Xenobiotics.biodegradation.and.metabolism_Benzoate.degradation	19.6649	28.411	25.0239	43.342	35.7568	56.0887	31.353	24.1605	33.2225	22.739	24.7776	31.2284	33.81	33.7144	27.473	11.1609	17.686	11.3186	34.765	26.454	21.2148	17.7155	22.5048	24.7256	23.3445	17.3446	25.3483	48.6431	57.5848	52.6778	20.7426	19.1083	26.3125	40.1352	28.5479	25.9607
K04110_146_K_Xenobiotics.biodegradation.and.metabolism_Benzoate.degradation	113.473	112.65	136.013	149.741	150.467	168.687	144.929	125.63	162.643	99.5418	106.478	101.21	161.268	140.339	176.323	138.553	147.193	117.877	137.635	150.351	129.987	82.0476	90.0061	108.032	170.75	142.98	149.726	170.836	167.39	169.957	109.132	108.973	113.708	171.219	138.189	108.885
K04112_147_K_Xenobiotics.biodegradation.and.metabolism_Benzoate.degradation	1.32871	2.05636	0.726725	0.311006	0.195712	0.056821	8.93384	4.79569	4.87665	2.7178	1.39659	1.69665	0	0	0	0.930378	2.18367	0.931032	0	0.16286	0.816927	0.282978	1.23774	0.840229	1.55905	1.10979	1.26438	5.29628	7.30331	5.91331	1.68272	2.06681	2.31339	4.91699	4.33455	1.40144
K04113_148_K_Xenobiotics.biodegradation.and.metabolism_Benzoate.degradation	1.48969	1.20014	1.58736	1.26832	1.01292	0.442841	11.607	10.1728	1.70742	0.319897	0.349504	0.400325	0.062121	0.09091	0	2.31192	2.24742	1.18035	0.579667	0.546034	1.22447	0.659431	0.448103	1.79726	1.08122	1.46486	0.45876	3.22134	2.91396	3.88816	0.938577	0.990701	1.24822	4.43844	2.06426	0.756107
K04114_149_K_Xenobiotics.biodegradation.and.metabolism_Benzoate.degradation	1.99297	0.501651	1.02804	0.343576	0.714718	1.37166	10.1428	5.80924	3.31533	0.030382	0.033633	0	0	0	0	1.05072	2.69446	1.09914	0	0	0	0.73205	0	0.43193	0.825629	0.285712	0.026585	1.18257	2.25327	4.74406	0.054195	0.025603	0.677867	8.01634	6.39124	1.80927
K04115_150_K_Xenobiotics.biodegradation.and.metabolism_Benzoate.degradation	0.832893	0.583092	0.35913	0	0.141152	0.20386	3.06644	2.35801	0.739036	0	0.240885	0	0	0	0	0.417405	0.662009	0.129775	0	0	0	0	0	0.237778	0.600812	0.378649	0	0.674721	1.05143	2.72472	0.094837	0	0.137589	1.49636	2.79624	0.291652
K04116_151_K_Xenobiotics.biodegradation.and.metabolism_Benzoate.degradation	36.8214	33.6077	29.2276	20.9644	20.5797	32.4801	20.8947	28.0252	29.4476	31.1877	24.2002	21.7981	27.3853	26.5699	37.4564	20.5694	30.2952	19.7202	33.544	24.5901	28.8806	16.8027	21.7933	25.3085	26.7984	40.5045	24.0683	24.206	28.4875	29.0646	29.0062	37.2858	39.6963	36.8226	38.3081	34.6929
K04117_152_K_Xenobiotics.biodegradation.and.metabolism_Benzoate.degradation	12.2946	12.4966	6.46854	11.2769	14.4312	10.4675	12.0232	11.5038	8.03281	6.13352	11.0203	4.38456	3.62065	8.68601	4.7185	11.7862	8.56852	6.5666	10.4486	12.5391	15.6801	3.20129	5.40413	3.32839	9.06111	19.0463	10.0823	14.5865	6.99428	7.25992	3.15848	8.22554	8.88304	16.9478	8.3562	4.66969
K04118_153_K_Xenobiotics.biodegradation.and.metabolism_Benzoate.degradation	88.5025	76.0957	107.548	60.76	81.9083	43.0684	69.3186	91.5086	96.4141	84.3528	64.9001	73.9132	83.8797	60.2202	71.1816	149.306	123.545	108.012	85.912	102.415	138.719	84.8493	106.918	87.1113	88.2372	90.9236	93.5884	39.248	39.4992	30.6125	77.3419	96.6543	61.5992	72.3399	75.1708	74.9611
K05549_154_K_Xenobiotics.biodegradation.and.metabolism_Benzoate.degradation	38.6932	24.0017	12.2867	19.0248	10.0702	8.24612	10.8571	9.04234	10.1669	26.0214	19.9409	25.9383	13.9884	15.2601	7.48315	13.6295	10.2367	11.5266	20.4818	52.9492	71.6175	54.0342	46.518	32.2695	11.4744	10.5127	14.4186	6.45033	8.27226	10.6653	11.6466	18.5886	7.85503	6.92958	9.34898	19.1466
K05550_155_K_Xenobiotics.biodegradation.and.metabolism_Benzoate.degradation	12.7882	9.04215	29.7044	17.0956	4.24485	1.72106	3.78264	13.5774	4.57394	7.07107	8.11385	7.55324	18.5851	2.64607	2.04907	6.70855	5.18961	5.23907	7.24915	16.6848	27.9319	22.7128	23.2482	19.0251	5.40705	9.03285	7.27867	1.42715	0.991182	1.757	6.79027	15.863	13.1789	29.6888	22.093	9.88931
K05784_156_K_Xenobiotics.biodegradation.and.metabolism_Benzoate.degradation	60.2615	43.276	40.4639	50.0354	49.8639	31.8012	30.4251	28.8371	20.374	42.1782	62.6308	47.2814	34.331	34.2408	26.0651	44.7941	36.5614	34.7511	43.3248	72.1739	51.5132	46.555	64.6492	47.7663	26.045	35.1849	31.2274	26.0419	23.651	22.7371	47.8899	41.4759	47.1228	42.8228	50.5155	50.3723
K07104_157_K_Xenobiotics.biodegradation.and.metabolism_Benzoate.degradation	102.009	89.1512	93.0176	96.4204	111.347	112.03	117.97	93.9464	97.8394	75.1441	105.355	96.7223	126.805	96.0144	94.8607	101.305	95.321	115.585	83.5229	85.4493	126.391	159.185	163.009	144.727	109.962	100.084	103.409	99.5889	106.154	98.1436	96.7224	83.2058	76.8112	113.287	76.9539	73.299
K07516_158_K_Xenobiotics.biodegradation.and.metabolism_Benzoate.degradation	346.069	362.174	326.363	418.65	358.974	356.247	253.426	235.164	345.17	296.63	353.215	322.835	362.273	373.991	408.017	354.129	308.301	289.577	348.795	335.287	330.492	293.965	344.368	334.993	294.795	296.022	292.301	246.594	293.471	265.328	307.005	298.577	297.351	339.952	340.276	344.174
K07534_159_K_Xenobiotics.biodegradation.and.metabolism_Benzoate.degradation	5.94531	14.6825	16.1075	17.7522	21.5756	17.4047	35.9153	18.9207	17.9732	9.94446	12.0089	9.54762	15.8593	17.3776	10.9226	12.3045	12.2423	15.3953	11.3845	9.99521	15.7018	7.1633	12.0279	8.23002	21.4307	17.1192	18.6415	35.8171	51.7347	33.5504	12.5388	12.3209	12.2413	16.7375	8.92818	7.19493
K07535_160_K_Xenobiotics.biodegradation.and.metabolism_Benzoate.degradation	9.23179	4.58428	7.01242	10.7979	16.1584	26.483	17.752	18.0216	18.9738	15.3743	8.92786	4.83265	25.3235	33.442	41.1106	13.3352	19.023	16.2713	12.8193	8.16363	11.4645	5.48387	3.32216	3.80524	26.2019	18.6556	15.3284	20.0424	32.0297	26.3282	14.2876	4.17854	7.81159	17.1821	15.093	5.64137
K07536_161_K_Xenobiotics.biodegradation.and.metabolism_Benzoate.degradation	8.10337	17.2864	22.1243	15.0222	13.1052	39.196	22.9801	22.1901	29.2164	3.26567	6.62603	3.95914	22.6758	21.3415	30.41	21.2336	20.6527	21.1422	14.0554	16.2266	8.39773	8.68267	9.26274	6.10499	34.8028	14.6178	28.1197	34.1836	22.5474	33.4013	10.6214	5.22242	5.20604	26.7238	13.6616	7.11043
K07537_162_K_Xenobiotics.biodegradation.and.metabolism_Benzoate.degradation	24.4703	29.5128	19.5032	34.7612	25.5891	8.46512	15.5406	5.86725	5.16872	43.9188	41.7431	40.5936	8.72617	9.16641	6.88414	9.04014	6.54502	11.7108	21.3883	23.1413	22.9899	14.0246	24.9792	25.6025	7.02447	10.2765	10.0085	7.27819	11.6499	9.64186	29.1341	21.8662	32.7816	21.6113	21.9608	32.8692
K07538_163_K_Xenobiotics.biodegradation.and.metabolism_Benzoate.degradation	4.89569	4.27855	5.43616	0.848026	2.42949	3.49386	4.81634	3.90682	1.18283	1.45198	3.31757	1.71789	3.04018	1.69857	2.35942	1.07365	1.08919	0.864439	3.0328	1.58081	1.22044	2.29691	1.71783	4.87823	1.65349	1.26743	1.9025	3.12675	5.15397	5.6087	0.950779	1.92086	3.02618	5.52065	2.73238	1.75591
K07539_164_K_Xenobiotics.biodegradation.and.metabolism_Benzoate.degradation	1.09785	0.657529	1.43878	2.50021	10.8425	11.5466	26.1278	12.8461	14.8962	1.972	0.451199	0.385062	12.3997	13.9864	20.538	2.45965	6.54176	3.00232	1.12624	0	0	0.110608	0	0.808857	20.2855	9.75739	13.0371	44.8751	36.883	55.4645	0	0.155069	0	5.83108	2.73868	0.790108
K07823_165_K_Xenobiotics.biodegradation.and.metabolism_Benzoate.degradation	48.1854	50.3714	77.8856	65.5294	76.709	37.8514	41.3975	46.7712	48.8209	31.2115	39.0375	36.8389	53.6981	27.1082	46.8479	83.4067	84.3806	60.3958	53.8316	92.0325	60.7616	26.5643	42.8327	44.7691	60.9192	61.0797	61.8932	29.4918	37.1941	26.1866	46.4417	55.7121	42.1462	43.5607	50.4146	53.1617
K07824_166_K_Xenobiotics.biodegradation.and.metabolism_Benzoate.degradation	0	0	0	0	0	0	0	0	0	0	0	0	0	0	0	0	0	0	0	0	0	0.587589	0	0	0	0	0	0	0	0	0	0	0	0	0	0
K10216_167_K_Xenobiotics.biodegradation.and.metabolism_Benzoate.degradation	14.335	12.6839	13.8461	13.9433	17.039	8.59831	13.0378	21.1624	12.5677	19.5694	23.944	12.087	38.9463	12.2429	11.0576	16.4492	16.1198	21.0349	8.25422	28.0779	21.0552	9.82514	12.75	9.64138	11.1369	17.472	9.44631	12.386	17.6123	17.9361	19.6444	24.2849	29.6137	20.1291	14.223	20.1796
K10217_168_K_Xenobiotics.biodegradation.and.metabolism_Benzoate.degradation	34.3424	35.2468	56.7496	47.7219	66.0544	109.991	69.0963	63.7777	58.4523	51.9357	48.9639	56.1766	42.2474	47.879	36.3388	42.3451	59.2528	46.3048	60.166	23.4329	19.4923	28.0171	36.4321	43.3901	82.3836	56.2076	60.6038	67.7749	27.4549	26.9603	69.1106	55.1464	47.163	59.926	60.0836	56.7743
K10218_169_K_Xenobiotics.biodegradation.and.metabolism_Benzoate.degradation	54.405	52.4774	36.785	41.7564	48.361	41.8103	34.6468	42.3854	47.9603	66.5273	49.0808	38.1295	40.6057	31.0578	44.4289	51.1254	52.6706	57.8008	34.7634	48.7334	43.7635	30.2554	29.0529	42.6877	40.8233	69.4016	42.5015	23.614	26.4318	19.28	58.4374	63.5936	59.8376	40.1623	51.9749	42.8339
K10219_170_K_Xenobiotics.biodegradation.and.metabolism_Benzoate.degradation	49.2396	33.1372	61.847	31.1002	30.6084	42.0423	29.2379	27.9781	48.9856	62.636	51.01	39.5146	36.7028	42.9718	46.1073	38.6151	33.9015	26.5821	63.5105	33.4623	40.9534	28.3186	37.4571	37.4695	41.207	38.763	30.8539	22.7146	25.8589	41.4317	73.2185	70.8736	61.9657	47.6926	90.3508	38.169
K10220_171_K_Xenobiotics.biodegradation.and.metabolism_Benzoate.degradation	120.257	113.852	116.049	93.2766	107.954	135.224	89.2892	88.7394	134.07	163.845	138.682	167.555	113.477	124.436	136.188	114.308	92.7647	82.0127	120.531	112.697	123.247	112.912	108.006	119.832	110.078	114.405	107.219	130.143	129.23	147.036	157.182	150.981	134.731	114.692	150.082	117.251
K10221_172_K_Xenobiotics.biodegradation.and.metabolism_Benzoate.degradation	33.6254	32.0017	29.7304	18.2714	27.3998	19.3848	18.7175	38.119	36.5449	40.8281	37.3654	41.069	18.5824	21.2299	36.6305	36.2423	23.3866	31.1183	32.5597	21.6828	26.7807	19.2245	20.4293	47.6418	26.88	36.0848	32.2182	17.4383	18.447	19.7629	42.5918	50.2439	33.9058	25.2028	27.854	29.1847
K10621_173_K_Xenobiotics.biodegradation.and.metabolism_Benzoate.degradation	16.8989	13.3692	13.4489	24.172	37.9118	8.94514	8.10874	12.6809	30.2261	9.58818	10.8339	12.6506	15.0971	7.28897	14.0564	21.0349	28.116	30.1017	13.5709	9.35216	10.0699	10.6242	13.2253	12.2575	21.5812	29.9495	17.4047	10.4432	13.5402	12.9838	18.4145	14.0347	13.9899	21.0182	8.87597	9.32244
K10622_174_K_Xenobiotics.biodegradation.and.metabolism_Benzoate.degradation	5.66659	4.08478	4.72288	10.9661	11.7608	14.8034	14.7769	15.1149	11.3806	9.3646	10.1063	13.4875	12.6373	10.6563	14.2284	19.6677	11.7232	16.6489	11.7579	6.14214	7.17653	1.94039	4.04244	3.9254	10.8323	15.8427	14.3493	10.8593	17.3672	12.62	12.2365	12.0366	10.233	8.09348	6.26622	11.3633
K13767_175_K_Xenobiotics.biodegradation.and.metabolism_Benzoate.degradation	108.836	72.8266	49.4214	58.37	52.7369	60.3574	40.0995	60.9005	61.1539	44.5	40.6293	56.431	102.875	81.6475	71.9661	64.0196	63.7712	63.7568	80.14	109.913	104.543	80.1244	110.732	65.4353	59.0034	96.8497	74.6584	50.0349	49.2321	59.8531	38.9793	48.3447	37.2347	43.6381	36.8948	78.0636
K14333_176_K_Xenobiotics.biodegradation.and.metabolism_Benzoate.degradation	226.576	187.231	181.431	146.206	167.909	169.909	126.554	147.918	186.783	335.209	252.761	292.459	122.54	95.6616	147.209	128.146	149.046	128.772	240.272	191.901	195.56	274.823	249.754	222.291	149.697	202.031	180.871	132.998	147.946	140.599	226.821	278.177	219.488	160.582	169.032	160.245
K14727_177_K_Xenobiotics.biodegradation.and.metabolism_Benzoate.degradation	107.09	99.6179	89.1924	103.572	124.563	80.8049	85.4006	123.729	120.757	108.976	91.614	89.0886	102.147	70.5149	91.2019	103.444	115.474	123.445	115.532	111.458	98.0465	68.2521	86.383	85.1453	83.2875	100.291	88.6995	93.5872	92.1136	116.024	116.83	129.769	96.4144	110.488	97.1951	78.672
K15511_178_K_Xenobiotics.biodegradation.and.metabolism_Benzoate.degradation	16.2531	9.15635	13.6426	7.56063	14.5313	26.6727	12.5152	8.40177	22.9832	8.57	8.70776	6.08237	10.7665	11.1598	8.29941	22.3709	15.6096	20.921	12.389	7.89328	5.42148	6.15323	6.47553	9.48962	29.3473	13.3104	12.1644	11.3917	10.5889	10.615	9.06932	12.1926	16.4594	10.776	8.58669	6.46293
K15512_179_K_Xenobiotics.biodegradation.and.metabolism_Benzoate.degradation	122.541	132.093	121.733	128.305	153.316	137.806	108.713	143.31	184.245	132.852	129.558	117.711	137.366	152.109	205.34	155.582	138.158	123.13	152.575	136.406	150.305	113.719	121.573	115.206	162.628	124.938	142.993	122.891	111.803	118.43	123.213	154.171	147.079	147.376	150.139	136.002
K15513_180_K_Xenobiotics.biodegradation.and.metabolism_Benzoate.degradation	106.532	113.956	105.037	141.927	105.681	133.998	110.172	117.838	128.005	111.685	119.109	110.873	124.874	118.791	145.302	123.791	130.678	98.8781	110.809	140.217	144.775	103.635	100.801	98.7951	136.192	158.006	99.4043	119.139	106.095	104.536	116.646	129.277	125.78	122.397	116.951	109.869
K15514_181_K_Xenobiotics.biodegradation.and.metabolism_Benzoate.degradation	19.2339	17.7725	12.0623	21.1322	29.0704	15.2779	9.2089	8.28109	18.8361	15.0079	26.3153	19.8399	21.8235	19.5854	25.872	33.8353	40.2906	21.7889	23.0675	19.2218	25.1587	10.847	16.6101	18.93	20.9691	22.5917	18.0874	19.8611	21.8294	19.6706	14.0716	16.5101	14.9749	32.4804	30.0479	27.5453
K16173_182_K_Xenobiotics.biodegradation.and.metabolism_Benzoate.degradation	7.09568	12.2773	7.27849	19.3007	37.2826	63.1534	41.158	37.8344	52.2894	2.4961	6.95161	4.4313	73.7065	72.0319	127.105	17.237	33.895	21.9489	17.1554	10.5519	9.27179	4.55206	7.10245	3.19471	77.7945	35.9827	49.898	85.9856	97.2001	102.538	10.5087	12.3853	10.4457	22.2958	9.17411	3.18514
K16242_183_K_Xenobiotics.biodegradation.and.metabolism_Benzoate.degradation	23.8611	19.8366	32.0509	14.2556	12.115	5.53785	11.1093	9.54572	7.20281	32.5834	16.4669	21.0446	11.0018	10.5404	7.64829	21.6049	15.8374	15.804	18.9124	17.7627	30.7048	14.4288	13.1443	16.6137	8.86293	13.9331	13.8807	4.17512	4.80588	4.99261	12.6647	12.9214	23.4977	8.97913	11.6058	18.1247
K16243_184_K_Xenobiotics.biodegradation.and.metabolism_Benzoate.degradation	0.437496	0.684595	0.400768	0	0	0	0	0	0	0.17388	0	0.060539	0	0.243532	1.69615	0	0	0	0	0.220893	0.491477	0.257502	0	0	0	0	0.279781	0	0	0	0.443721	0.199276	0.23564	0.120504	0	0
K16244_185_K_Xenobiotics.biodegradation.and.metabolism_Benzoate.degradation	0	2.22675	0	0	0	0	0	0	0	0.311255	0	0.736849	0	0	0	0	0	0	0	0	0	0	0	0	0	0	0	0	0	0	0	0	0	0	0	0
K16245_186_K_Xenobiotics.biodegradation.and.metabolism_Benzoate.degradation	0	0	0	0	0	0	0	0	0	0	0	0	0.538965	0.548089	0.610077	0	0	0	0	0.840758	0	0	0	0	0	0	0	0	0	0	0	0	0	2.03367	0.966678	0.439296
K16246_187_K_Xenobiotics.biodegradation.and.metabolism_Benzoate.degradation	6.3234	2.85148	2.9622	13.9368	10.7528	15.0895	4.4292	4.63629	12.9276	3.04452	4.71141	3.35149	6.47692	15.9163	8.72083	8.82809	8.49851	4.77515	4.70434	8.50229	7.37936	2.79251	2.07585	2.67774	11.5096	8.15306	6.79222	12.1268	12.9508	9.31096	1.1621	1.4842	1.60519	4.57604	5.62157	4.66363
K16249_188_K_Xenobiotics.biodegradation.and.metabolism_Benzoate.degradation	0.289278	0	0	0	0	0	0	0	0	0	0	0	0	0	0	0	0	0	0	0	0.917079	0	0	0	0	0	0	0	0	0	0.306566	0.269593	0	0	0	0
K16268_189_K_Xenobiotics.biodegradation.and.metabolism_Benzoate.degradation	5.42981	5.80297	5.69169	1.59393	1.00992	2.65809	4.39555	3.23368	15.3713	3.46414	14.5452	7.23679	6.20431	4.58108	1.02598	1.26248	1.86307	2.12009	4.01203	7.2519	6.83261	5.87012	6.91759	8.71541	2.39428	3.46057	1.19531	11.5568	12.7912	12.344	4.39269	7.09237	8.38062	10.7083	9.30711	9.74669
K16514_190_K_Xenobiotics.biodegradation.and.metabolism_Benzoate.degradation	18.3298	18.4314	32.5502	9.89033	15.5063	8.89365	11.2185	19.5044	18.1003	35.5458	26.263	23.4896	20.518	27.1739	22.4725	13.3084	15.1692	12.3382	20.7256	21.6356	24.4872	20.0397	17.3468	21.9805	10.9751	15.2318	13.128	17.8462	53.3148	8.68807	43.9072	45.7737	42.2894	29.5599	28.1047	22.834
K16515_191_K_Xenobiotics.biodegradation.and.metabolism_Benzoate.degradation	18.1635	19.4544	15.6041	23.5924	32.9977	15.2154	23.1975	31.5597	17.0252	11.4533	16.1468	16.5683	13.5249	9.20881	25.2608	35.0652	26.652	31.941	35.5785	41.9099	30.8947	15.7508	10.2328	11.2225	14.071	20.7646	17.8094	19.2354	11.3311	27.5351	28.8271	26.1083	26.0358	22.7026	17.7365	15.9928
K18089_192_K_Xenobiotics.biodegradation.and.metabolism_Benzoate.degradation	0.665863	0.875829	0	6.139	4.37268	5.64778	0	0	0	4.29898	0.299908	0	0	13.3381	0	1.18476	0	0.499277	0	0.277287	1.72319	0	0.258125	0	0.357821	0	0.414973	0	0	0	0	0.402604	0.528311	0	0	0
K18090_193_K_Xenobiotics.biodegradation.and.metabolism_Benzoate.degradation	0.554425	0	0.588165	0	0.324049	0	0.371129	0	2.32162	0	0	0	0	0	0	1.55045	1.14646	1.4661	0.316928	0	0.554616	0	0	0	0.273303	0	0	0	0	0	0	0.322041	0	0	0	0
K18364_194_K_Xenobiotics.biodegradation.and.metabolism_Benzoate.degradation	5.13819	3.33714	3.7508	6.0948	3.74647	4.57539	9.96106	6.11822	12.3133	2.46079	2.69449	1.60623	4.75392	2.03682	7.31013	10.7304	7.0946	7.87053	0.641743	1.62993	0.529154	0.537223	1.05351	3.13552	3.50766	3.56364	4.24158	9.98774	11.933	8.19095	1.3012	2.15183	1.17545	5.98623	2.54391	5.41781
K18365_195_K_Xenobiotics.biodegradation.and.metabolism_Benzoate.degradation	0.843384	0.399241	0.519523	2.10798	4.51764	3.55762	3.60257	3.03642	7.22306	2.54951	1.64853	1.16723	7.22198	3.89047	3.53583	1.57532	2.17607	1.31016	0.524924	2.93642	0.27715	0.67782	1.55474	0.857534	1.23711	3.23073	2.60165	1.78877	1.18473	4.16458	0.170331	0.223815	0.863397	3.11415	1.86081	1.39417
K18366_196_K_Xenobiotics.biodegradation.and.metabolism_Benzoate.degradation	3.10108	0.41035	2.1066	3.80457	3.87693	4.02538	2.34445	0.599525	1.77203	1.56572	0.360173	0.690795	4.96615	0.677683	0.695073	0	0.180937	0	0.058073	0.219027	0.754606	0.431617	0.417326	1.02865	0.381407	1.2795	0.615928	0	0	0.314048	0	0.040393	0.291304	1.36868	0.139799	0
K19065_197_K_Xenobiotics.biodegradation.and.metabolism_Benzoate.degradation	26.9328	16.0322	21.1816	18.0667	11.5198	18.432	20.4589	30.0739	22.1863	13.594	15.4384	8.16811	14.2719	23.6466	25.8102	21.1773	19.6874	15.3273	13.0839	11.903	13.3206	12.477	17.5472	13.1912	21.1994	17.1182	20.8101	14.5144	12.3067	14.7587	20.435	27.6574	12.7838	16.308	18.0175	23.3954
K19066_198_K_Xenobiotics.biodegradation.and.metabolism_Benzoate.degradation	3.69879	2.66159	3.3336	5.6549	7.23476	11.5728	2.83398	5.27934	14.8969	1.12566	1.05859	1.46841	10.7953	5.23588	6.7495	10.3975	13.4781	9.80556	7.85603	4.35911	5.06206	1.82959	3.32016	2.33461	7.64921	7.60243	9.91632	2.48545	2.39149	1.13705	0.596984	2.38046	0.946263	1.40131	2.93955	4.42016
K19067_199_K_Xenobiotics.biodegradation.and.metabolism_Benzoate.degradation	3.69879	2.66159	3.3336	5.6549	7.23476	11.5728	2.83398	5.27934	14.8969	1.12566	1.05859	1.46841	10.7953	5.23588	6.7495	10.3975	13.4781	9.80556	7.85603	4.35911	5.06206	1.82959	3.32016	2.33461	7.64921	7.60243	9.91632	2.48545	2.39149	1.13705	0.596984	2.38046	0.946263	1.40131	2.93955	4.42016
K19515_200_K_Xenobiotics.biodegradation.and.metabolism_Benzoate.degradation	0	0.170927	0	0.499051	0	0.09904	1.05955	0.207228	0.110769	0	0	0	0.655481	0.235976	0.720395	0	0	0	0	0	0	0	0	0	0.09833	0	0.188253	0.627075	0.790698	0.234627	0	0	0	0.294085	0.288426	0
K19516_201_K_Xenobiotics.biodegradation.and.metabolism_Benzoate.degradation	0.982544	0.117007	0.399306	0	0.200809	0	0	0	0	2.75595	1.37419	0.676451	0	0.492892	0	0	0.875893	0	5.26974	0.317861	0.525339	0	1.66202	0.449939	0	0.236711	0	0.797596	0.383069	0.715103	0.782264	1.75369	1.6149	0.279191	0	0.307252
K20458_202_K_Xenobiotics.biodegradation.and.metabolism_Benzoate.degradation	0.473244	0.588293	0.270088	1.88139	0.713147	1.93139	0.655571	1.05269	1.79822	0.621553	0.497089	1.23893	2.45766	0.436321	1.57879	1.49997	1.82253	1.07849	2.19878	1.408	0.944482	0.05685	0	0.140441	2.48628	1.14938	2.16533	3.40415	3.59608	3.17716	0.53358	0.565073	0.186034	1.79978	1.11606	0.404109
K20509_203_K_Xenobiotics.biodegradation.and.metabolism_Benzoate.degradation	0	0	0	0	0	0	0.50681	0.152703	0.128904	0	0	0	0	0	0	0	0	0	0	0	0	0	0	0	0	0.070866	0	0	0	0	0	0	0	0	0	0
K20941_204_K_Xenobiotics.biodegradation.and.metabolism_Benzoate.degradation	53.0224	39.6542	39.6042	36.2373	33.2923	40.2186	17.5798	20.8108	42.4597	42.5363	41.9424	35.6717	28.9256	36.3617	43.5871	34.2706	32.1627	28.609	63.8465	40.616	34.6216	33.3965	38.299	47.2313	17.668	34.8139	35.5898	32.1145	25.4415	22.015	45.7685	42.9625	46.4532	24.0305	40.5274	36.3902
K20942_205_K_Xenobiotics.biodegradation.and.metabolism_Benzoate.degradation	14.4274	17.4956	15.9818	16.0263	27.1904	29.8912	13.1364	19.4248	20.6519	11.1316	11.4945	11.1655	20.7335	12.2841	16.168	14.629	11.2868	16.2242	12.7266	31.2112	16.1597	14.5598	13.493	16.0366	19.2372	21.2203	21.8798	24.4629	24.9883	26.2926	16.0068	17.833	15.6308	23.74	17.9866	19.1893
K20943_206_K_Xenobiotics.biodegradation.and.metabolism_Benzoate.degradation	1.04946	3.82011	3.38499	1.36445	1.48486	0.921872	3.10815	3.37425	3.73411	0.350868	0.837495	0.937316	1.38862	1.41789	2.05459	1.24922	0.241219	0.81202	0.296412	1.67034	1.77131	0.129371	0.343067	0.571203	3.39104	2.11979	1.34095	2.86	2.53564	2.60639	2.0845	2.72546	1.94165	0.20188	0.405216	1.19239
K20944_207_K_Xenobiotics.biodegradation.and.metabolism_Benzoate.degradation	3.86242	1.20246	2.0093	0.351863	0.591704	1.50323	1.16746	2.87453	3.24879	1.96368	0.822619	0.798979	0.777921	0.696296	0.406307	8.6353	4.23302	2.16671	0.61314	0.486212	0.377888	0.270827	0.097618	0.603485	1.82138	2.64937	1.78865	0.388241	0.295277	0.587497	3.76015	1.40658	0.827545	1.67843	0.755691	0.55113
K22270_208_K_Xenobiotics.biodegradation.and.metabolism_Benzoate.degradation	31.9826	28.5057	35.9525	38.783	49.2169	47.0809	32.3062	39.4231	54.4616	41.315	33.3743	25.5063	44.4649	37.1596	45.4693	54.7342	55.2983	41.3065	40.3561	40.2755	39.8271	14.636	23.678	25.0748	45.5482	50.6821	49.1839	36.6892	35.1357	33.7191	36.6701	51.2019	41.978	32.2722	38.2019	36.5664
K00141_209_K_Xenobiotics.biodegradation.and.metabolism_Aminobenzoate.degradation	46.7981	28.55	36.0882	26.2246	26.5866	26.7702	25.7546	31.1519	34.7009	63.1045	38.5093	38.0026	30.4696	39.3003	32.5761	30.9021	33.0214	41.0551	35.5785	67.3295	48.8266	41.9317	17.1144	17.3552	52.8496	32.5837	31.8273	18.9371	19.7896	12.4496	41.0981	52.0939	42.9282	25.647	19.8841	25.6767
K01034_210_K_Xenobiotics.biodegradation.and.metabolism_Aminobenzoate.degradation	18.6608	21.415	20.4218	35.9035	21.5835	41.4997	66.5386	55.8966	34.6251	4.69496	10.293	3.29816	14.9637	39.0769	31.9575	25.5021	16.9781	19.9759	18.7465	12.431	17.1286	7.59703	10.4189	7.93418	71.7532	43.0083	66.5394	20.669	24.3265	24.4201	15.1817	10.7045	9.94917	9.59777	9.87916	11.0819
K01035_211_K_Xenobiotics.biodegradation.and.metabolism_Aminobenzoate.degradation	62.8863	61.6848	53.2089	92.3689	54.2824	31.6088	36.4774	51.185	43.3209	43.7509	57.8985	41.4692	32.0811	29.2901	35.0246	42.9068	39.8852	38.3363	37.9108	85.8675	52.9568	38.7357	51.3916	57.6564	49.2676	38.6049	38.0323	21.9862	19.498	24.3222	46.5705	37.8509	36.5554	43.0122	57.9994	62.675
K01101_212_K_Xenobiotics.biodegradation.and.metabolism_Aminobenzoate.degradation	30.7378	39.1227	28.6487	20.4636	32.4282	40.631	38.8052	42.9138	36.3977	55.2765	52.06	39.0578	41.1082	49.5031	38.6037	30.4078	40.2365	32.3663	44.5365	67.2865	39.5164	31.736	23.9762	32.8637	33.5212	32.4267	40.7503	43.3312	44.6454	30.6073	50.6609	67.6939	63.605	56.3307	37.0943	29.3955
K01426_213_K_Xenobiotics.biodegradation.and.metabolism_Aminobenzoate.degradation	912.232	911.66	967.858	1018.84	1050.79	1136.29	894.775	966.404	1132.89	737.274	886.944	781.497	1091.01	1000.62	1188.11	1154.45	1166.01	905.146	959.004	882.59	931.937	809.019	876.704	927.761	1211.86	1007.87	1087.85	981.601	957.344	968.69	860.12	903.998	867.843	1078.35	1050.44	1038.35
K01501_214_K_Xenobiotics.biodegradation.and.metabolism_Aminobenzoate.degradation	83.6097	90.7644	98.426	100.649	123.834	109.793	86.0534	117.019	156.839	77.9803	79.831	68.0922	136.252	143.899	195.368	137.687	127.347	121.993	88.4177	121.891	114.926	101.994	116.765	102.401	140.94	111.502	134.959	146.107	138.11	114.761	87.6766	97.6768	79.7234	80.3417	83.6668	78.4681
K01512_215_K_Xenobiotics.biodegradation.and.metabolism_Aminobenzoate.degradation	55.3487	52.7723	63.3951	78.754	67.1378	57.2596	65.0322	74.9341	66.6101	107.099	71.2271	81.3925	53.0681	64.9474	72.9012	78.9594	57.6653	94.8217	73.5386	76.5754	58.1891	50.0167	62.2088	56.1524	79.6155	80.938	72.3502	62.4924	79.8833	61.8337	85.4749	74.4706	105.333	60.5968	51.865	70.3655
K01576_216_K_Xenobiotics.biodegradation.and.metabolism_Aminobenzoate.degradation	375.689	294.238	292.759	313.171	371.889	448.347	319.443	320.028	493.353	293.195	334.619	286.989	452.277	466.057	429.26	348.729	388.196	275.542	378.207	369.287	438.903	327.314	375.23	350.214	426.243	335.175	375.774	458.937	446.252	477.36	259.811	331.288	268.614	338.132	315.174	259.279
K01612_217_K_Xenobiotics.biodegradation.and.metabolism_Aminobenzoate.degradation	9.54709	6.63642	1.12207	23.6431	8.6268	9.10943	5.38074	3.34749	4.87457	1.26089	3.06175	3.63772	14.5406	4.95403	2.13643	9.50611	6.31977	5.88475	4.86543	22.0499	50.9992	14.9765	18.1735	10.7131	3.4536	7.62734	5.14802	4.41026	4.30082	3.31756	2.44146	3.17641	0.700402	0.925458	0.952202	2.99136
K01692_218_K_Xenobiotics.biodegradation.and.metabolism_Aminobenzoate.degradation	569.029	549.684	514.31	546.92	565.36	580.995	545.62	683.465	630.713	559.176	571.38	497.996	716.051	619.157	720.779	693.434	654.615	619.494	625.836	754.805	701.016	421.169	433.149	442.733	679.959	566.692	608.187	592.075	593.105	560.06	614.046	683.249	632.349	521.471	475.874	493.73
K01721_219_K_Xenobiotics.biodegradation.and.metabolism_Aminobenzoate.degradation	81.4281	93.4101	119.713	84.9765	75.8851	124.382	81.3135	91.1384	87.8165	82.8813	78.9673	81.0838	130.459	74.7252	84.3998	91.5922	107.418	89.4997	76.0483	89.0691	79.8428	115.727	120.064	118.855	77.5858	62.0522	117.398	104.675	96.1941	99.6583	68.4348	81.9444	74.803	82.3152	89.7037	84.4468
K01781_220_K_Xenobiotics.biodegradation.and.metabolism_Aminobenzoate.degradation	103.898	102.355	101.149	76.5447	77.3516	81.5669	108.599	129.638	121.155	34.8677	40.7296	40.4154	71.5036	70.8222	75.5049	107.006	127.595	114.4	85.7033	87.7926	108.523	86.9366	87.2656	91.8626	102.221	87.4131	103.143	88.9235	75.7422	74.9687	48.6833	56.9393	49.581	82.4118	90.8999	80.4775
K01865_221_K_Xenobiotics.biodegradation.and.metabolism_Aminobenzoate.degradation	7.64665	13.246	4.04838	10.1625	4.17689	0.620554	3.29916	3.04583	0	2.39165	8.35908	9.14677	0.364953	0	0	9.40761	2.70858	7.2561	6.63751	1.69113	2.52546	11.4594	14.3254	9.81583	0.286855	1.09963	1.96293	4.05838	3.98312	2.61999	5.0924	7.52347	4.16588	26.228	29.7101	31.8685
K03186_222_K_Xenobiotics.biodegradation.and.metabolism_Aminobenzoate.degradation	71.3989	79.9082	86.1033	121.063	97.7402	119.635	88.4224	81.3784	85.5353	78.8375	73.4557	83.1872	76.6136	71.3868	86.3326	95.2301	95.9531	95.2577	90.279	98.8007	97.1646	71.2574	84.0386	70.0917	122.788	85.1317	98.7754	74.878	80.8418	94.1312	75.9133	64.1175	66.1488	72.873	76.0079	64.1823
K03380_223_K_Xenobiotics.biodegradation.and.metabolism_Aminobenzoate.degradation	27.1243	16.2212	21.773	18.0667	11.7014	19.4529	20.6947	30.0739	22.1863	13.594	15.4384	8.16811	14.6955	23.6466	25.8102	21.1773	19.6874	15.3273	13.0839	11.903	13.3206	13.7157	17.8724	13.5456	21.1994	17.1182	20.8101	14.5144	12.3067	14.7587	20.435	27.6574	12.7838	16.308	18.0175	23.3954
K03862_224_K_Xenobiotics.biodegradation.and.metabolism_Aminobenzoate.degradation	2.47712	1.93492	2.05838	0.313989	0.701279	1.71593	7.57779	1.84121	3.67531	1.59827	2.40074	2.37489	4.28499	4.0169	5.63101	2.67742	4.93877	1.41885	0.581862	0	3.03323	0.956791	0.12407	0.885473	3.24345	2.39261	1.45283	1.80861	1.12673	0.808115	1.61507	0.830126	1.57811	1.31371	1.26789	4.69604
K03863_225_K_Xenobiotics.biodegradation.and.metabolism_Aminobenzoate.degradation	19.1831	23.7488	18.9858	13.5573	13.785	6.77419	10.8358	4.35677	9.65977	17.7048	22.7495	14.0783	5.73686	14.7513	17.1406	9.94598	8.02473	8.19193	21.3884	17.7614	18.622	21.0014	23.2562	17.7924	9.24249	16.0558	11.1529	4.74723	7.49039	9.17034	19.237	12.1189	16.5734	12.4201	21.2854	21.1792
K04099_226_K_Xenobiotics.biodegradation.and.metabolism_Aminobenzoate.degradation	68.4337	51.2661	45.1741	40.5852	44.7318	36.2991	27.4558	34.0272	59.8801	70.7855	63.1322	42.9725	42.8417	30.3923	57.0164	46.6367	35.4597	33.1303	55.0722	63.8493	46.667	60.977	57.5212	38.1213	45.8827	42.5849	43.3714	29.0867	30.4527	32.4058	63.5403	109.033	63.674	41.0087	56.1771	42.0205
K04100_227_K_Xenobiotics.biodegradation.and.metabolism_Aminobenzoate.degradation	76.4144	86.3215	80.5533	53.1963	69.701	63.477	53.4857	73.8099	64.3295	90.6141	83.3784	89.9995	59.6849	68.8692	78.6708	67.1433	59.9732	66.731	94.192	69.479	77.2064	57.0101	71.3473	83.1057	58.6993	53.0443	55.3581	50.2656	41.1102	48.668	82.8171	115.431	116.906	114.701	81.9845	76.5978
K04101_228_K_Xenobiotics.biodegradation.and.metabolism_Aminobenzoate.degradation	90.8683	66.731	82.1851	57.4404	69.0823	67.8032	51.2478	71.6682	95.86	116.891	93.1685	84.4346	99.4042	79.2072	105.032	77.9412	68.9377	66.7848	88.8743	82.6961	86.5015	79.5077	83.9332	56.682	75.8218	72.5002	79.9089	74.878	66.5804	77.6109	100.974	160.949	106.678	82.944	89.3871	71.1021
K04105_229_K_Xenobiotics.biodegradation.and.metabolism_Aminobenzoate.degradation	58.7245	57.0165	65.8674	76.7706	73.4998	81.3617	57.6129	54.9786	64.8013	43.2764	62.0208	52.4939	80.9529	84.6528	95.7056	59.641	63.2333	46.0569	72.2203	95.6677	71.0542	41.8062	51.1455	62.2205	68.3493	60.7009	69.4412	79.8762	80.0111	84.4946	48.4857	45.7103	49.8969	81.0929	75.6285	64.9946
K04107_230_K_Xenobiotics.biodegradation.and.metabolism_Aminobenzoate.degradation	36.3141	53.9518	30.7943	36.0601	33.2305	48.1618	31.9334	29.3558	45.7653	37.6776	38.5029	33.5293	48.7799	133.546	71.0526	31.7615	31.9725	31.6634	34.7881	42.5583	32.9137	17.5264	26.7414	33.0219	56.6166	49.3999	48.2128	34.2597	41.5606	36.3105	34.6529	30.2879	28.4148	40.3197	38.1435	32.4762
K04108_231_K_Xenobiotics.biodegradation.and.metabolism_Aminobenzoate.degradation	45.0433	54.4603	57.3015	71.3752	83.83	147.241	86.7302	62.3776	96.8998	64.2951	72.0512	71.9433	80.1154	90.2748	112.574	33.2451	47.369	28.6981	71.6577	60.8477	45.8699	36.1122	53.3633	59.4126	81.9766	58.609	73.8542	128.115	129.496	142.43	50.4129	45.0047	72.1147	124.857	83.6732	66.1905
K04109_232_K_Xenobiotics.biodegradation.and.metabolism_Aminobenzoate.degradation	19.6649	28.411	25.0239	43.342	35.7568	56.0887	31.353	24.1605	33.2225	22.739	24.7776	31.2284	33.81	33.7144	27.473	11.1609	17.686	11.3186	34.765	26.454	21.2148	17.7155	22.5048	24.7256	23.3445	17.3446	25.3483	48.6431	57.5848	52.6778	20.7426	19.1083	26.3125	40.1352	28.5479	25.9607
K04110_233_K_Xenobiotics.biodegradation.and.metabolism_Aminobenzoate.degradation	113.473	112.65	136.013	149.741	150.467	168.687	144.929	125.63	162.643	99.5418	106.478	101.21	161.268	140.339	176.323	138.553	147.193	117.877	137.635	150.351	129.987	82.0476	90.0061	108.032	170.75	142.98	149.726	170.836	167.39	169.957	109.132	108.973	113.708	171.219	138.189	108.885
K05599_234_K_Xenobiotics.biodegradation.and.metabolism_Aminobenzoate.degradation	1.38547	1.55419	2.33668	0.659557	1.12399	0.679734	0	0.30688	0.583871	0.184754	1.11161	1.22364	2.34516	0.472633	0	0.589312	0.866818	0.564786	1.45772	0.853441	0.898079	1.37536	1.25216	0.825632	1.10206	0.697467	0.79927	0.451404	0	1.26741	0.74427	0.985599	0.240839	0.390286	1.01405	1.04068
K05600_235_K_Xenobiotics.biodegradation.and.metabolism_Aminobenzoate.degradation	0	0	1.20588	0	0	0	0	0	0	0.374702	0	0.228643	0	0	0	0	0	0	0.633855	0	10.9692	0.160163	0.516413	0.429381	0	5.41865	0	0	0	0	0.428619	1.16547	0	0	0	0
K07511_236_K_Xenobiotics.biodegradation.and.metabolism_Aminobenzoate.degradation	0.233223	0.394933	0	0.641796	0.629008	0.403134	0	0	0	0	0.253168	0	0	0	0	0	0.234334	0.297334	0.236009	0.289609	0	0.482427	0.217301	0	0.797873	1.07285	0.544567	0.229363	0	7.02786	0.204472	0.5569	0	0.335318	0	0.34799
K07514_237_K_Xenobiotics.biodegradation.and.metabolism_Aminobenzoate.degradation	2.62406	2.32139	1.00879	1.3953	0.835255	2.75473	0.975118	1.80317	1.84543	0.612874	1.53657	0.497663	0.951034	0.678953	2.17599	0.451955	0.115271	0.414736	2.39886	2.09801	1.35398	5.04908	0.881632	2.14473	1.3163	0.784182	1.38287	0.270264	0.637419	1.65712	0.787332	2.07135	2.09993	1.88388	0.920426	1.34252
K07515_238_K_Xenobiotics.biodegradation.and.metabolism_Aminobenzoate.degradation	0	0	0	0.328118	0.643201	0.479224	0	0	0.177811	0	0	0	0	0.191471	0	0	0	0	0	0	0	0	0	0	0	0.099211	0	0	0	0	0.148994	0	0	1.41677	0.236708	0
K07824_239_K_Xenobiotics.biodegradation.and.metabolism_Aminobenzoate.degradation	0	0	0	0	0	0	0	0	0	0	0	0	0	0	0	0	0	0	0	0	0	0.587589	0	0	0	0	0	0	0	0	0	0	0	0	0	0
K08295_240_K_Xenobiotics.biodegradation.and.metabolism_Aminobenzoate.degradation	84.0014	55.1795	52.3426	35.4532	55.7711	87.5286	57.96	105.662	90.4139	72.2889	70.438	53.1175	83.972	82.1834	70.1946	75.7383	62.8702	61.6082	59.0804	59.9802	54.3054	45.8371	49.8784	62.3518	58.4871	77.8677	55.0189	49.5835	51.1451	43.5574	89.1625	92.8884	84.3858	77.6303	65.6989	62.0651
K09461_241_K_Xenobiotics.biodegradation.and.metabolism_Aminobenzoate.degradation	101.781	96.9572	117.653	105.186	147.604	152.743	106.885	128.081	137.208	132.244	131.878	104.855	143.662	142.707	157.72	155.241	141.269	123.727	123.92	113.543	140.866	69.5937	107.639	84.1094	142.696	145.749	140.06	157.875	151.082	157.302	146.339	150.668	134.902	125.739	111.23	94.8858
K10215_242_K_Xenobiotics.biodegradation.and.metabolism_Aminobenzoate.degradation	91.3127	99.9993	95.1632	104.299	98.6169	64.8239	68.9235	82.6947	78.5668	86.4855	87.6501	81.8801	136.447	102.04	100.31	130.452	129.256	103.528	149.229	131.59	152.462	81.0132	115.175	107.698	93.4266	98.7079	91.9574	45.1952	38.2258	42.4597	97.7675	104.112	95.3783	82.2177	105.043	99.8335
K10219_243_K_Xenobiotics.biodegradation.and.metabolism_Aminobenzoate.degradation	49.2396	33.1372	61.847	31.1002	30.6084	42.0423	29.2379	27.9781	48.9856	62.636	51.01	39.5146	36.7028	42.9718	46.1073	38.6151	33.9015	26.5821	63.5105	33.4623	40.9534	28.3186	37.4571	37.4695	41.207	38.763	30.8539	22.7146	25.8589	41.4317	73.2185	70.8736	61.9657	47.6926	90.3508	38.169
K10221_244_K_Xenobiotics.biodegradation.and.metabolism_Aminobenzoate.degradation	33.6254	32.0017	29.7304	18.2714	27.3998	19.3848	18.7175	38.119	36.5449	40.8281	37.3654	41.069	18.5824	21.2299	36.6305	36.2423	23.3866	31.1183	32.5597	21.6828	26.7807	19.2245	20.4293	47.6418	26.88	36.0848	32.2182	17.4383	18.447	19.7629	42.5918	50.2439	33.9058	25.2028	27.854	29.1847
K11311_245_K_Xenobiotics.biodegradation.and.metabolism_Aminobenzoate.degradation	11.0189	9.54363	10.29	8.52883	5.81797	3.56856	4.45414	8.4494	5.0704	10.5629	15.0469	8.86741	12.3966	9.22845	4.62093	11.7225	7.37338	6.45365	11.2686	31.5207	11.3454	15.4095	16.7389	14.2798	4.54978	5.49268	8.48294	2.08654	1.8216	1.42124	3.59075	3.4107	2.29874	10.3309	3.52246	4.92778
K14333_246_K_Xenobiotics.biodegradation.and.metabolism_Aminobenzoate.degradation	226.576	187.231	181.431	146.206	167.909	169.909	126.554	147.918	186.783	335.209	252.761	292.459	122.54	95.6616	147.209	128.146	149.046	128.772	240.272	191.901	195.56	274.823	249.754	222.291	149.697	202.031	180.871	132.998	147.946	140.599	226.821	278.177	219.488	160.582	169.032	160.245
K14338_247_K_Xenobiotics.biodegradation.and.metabolism_Aminobenzoate.degradation	56.5685	47.9828	45.228	45.9255	51.7901	52.9313	39.8189	50.9148	62.6021	26.2707	33.7956	29.3926	81.784	65.586	85.176	70.4715	75.6389	52.5443	44.3386	45.9867	49.3602	26.834	45.8289	31.5305	75.0357	47.3606	49.4476	49.394	43	44.5769	36.2046	39.1493	33.7621	35.3268	48.3701	46.4747
K14578_248_K_Xenobiotics.biodegradation.and.metabolism_Aminobenzoate.degradation	18.0521	21.6239	20.6721	19.3919	20.6362	15.5445	21.9755	48.0788	20.9808	19.9336	17.3068	20.8965	7.64811	4.99418	9.1315	12.2668	15.5351	9.91238	31.9003	27.4851	19.3954	20.2086	22.7628	27.1955	12.8116	19.9166	15.1756	17.6536	15.9306	18.6051	20.6869	22.0779	23.8594	29.5974	14.6706	18.6988
K14579_249_K_Xenobiotics.biodegradation.and.metabolism_Aminobenzoate.degradation	15.3575	10.9769	19.2824	10.221	4.76312	7.56565	11.2396	11.8449	9.61936	14.0869	19.3151	16.7539	3.26747	4.57307	6.87664	4.27501	3.62608	3.19079	12.5838	14.6326	15.804	20.9921	22.1648	22.1854	8.30208	9.86311	10.6793	16.3323	22.7121	26.4167	11.1248	12.8564	10.1252	28.1234	17.6972	20.1928
K14580_250_K_Xenobiotics.biodegradation.and.metabolism_Aminobenzoate.degradation	0.805873	1.10092	3.06979	0	0	0	2.98939	0	0	0	6.38031	0	0.877854	0	0	0	0	1.29659	0	3.20448	0	0	0.990615	2.00512	0	2.74512	0	2.58258	2.52334	1.78861	0	0	4.95996	3.06865	0	5.76322
K14581_251_K_Xenobiotics.biodegradation.and.metabolism_Aminobenzoate.degradation	3.48139	1.89658	3.37038	8.50691	5.18553	9.22707	2.10837	3.23399	8.82802	4.99694	13.7887	9.34357	6.15283	13.6166	7.58842	5.97039	7.62994	2.77708	3.79927	8.08573	6.19085	8.12036	3.58487	3.3818	7.16243	8.10327	3.54442	8.4246	2.15242	3.47273	0.947343	1.57155	0.641913	2.38979	3.03618	4.85451
K15054_252_K_Xenobiotics.biodegradation.and.metabolism_Aminobenzoate.degradation	61.8804	51.9147	51.8263	38.1694	39.494	57.941	40.1035	36.5104	70.2505	69.5631	66.76	65.0138	50.496	57.4765	58.5277	40.7013	49.659	36.8443	63.5099	71.1067	69.0559	50.8973	61.3146	76.7886	48.3019	48.2386	46.9703	45.4471	41.1905	45.8302	74.4865	71.6861	57.9748	50.7814	56.7313	50.4749
K15058_253_K_Xenobiotics.biodegradation.and.metabolism_Aminobenzoate.degradation	0.610674	2.96247	3.60017	7.33494	3.22506	4.7556	8.38409	2.78916	4.63084	0.871942	3.00271	1.61746	18.3198	5.09112	5.71747	0.304171	1.67422	0.77925	1.79222	3.33808	1.65822	1.64008	2.87294	2.20975	4.28454	2.42387	3.93188	4.30901	3.48223	3.90801	0.520551	1.72329	0.159748	4.36448	1.99402	1.70465
K15059_254_K_Xenobiotics.biodegradation.and.metabolism_Aminobenzoate.degradation	0.610674	2.62242	3.38731	7.12792	3.03985	4.7556	7.05712	2.78916	4.72382	0.554447	2.37212	1.44694	4.72016	5.93629	7.31639	0.304171	3.55712	0.753237	1.57808	2.9308	1.43012	1.48275	2.79897	2.12297	4.28454	2.37434	3.93188	4.19179	3.73203	4.43681	0.218246	1.38097	0	4.00842	1.99402	1.38944
K15060_255_K_Xenobiotics.biodegradation.and.metabolism_Aminobenzoate.degradation	34.4216	30.0908	47.6741	50.9302	39.7844	123.896	90.4418	58.8966	100.787	71.4768	75.5826	66.2094	136.16	105.075	127.723	38.6353	54.0235	26.1133	84.3624	31.8543	42.3693	33.7643	39.5343	36.6223	96.5076	59.4055	78.6113	184.628	178.777	241.306	82.314	84.0963	59.8461	86.6858	66.0718	38.6857
K15061_256_K_Xenobiotics.biodegradation.and.metabolism_Aminobenzoate.degradation	3.14165	3.03247	1.75489	3.16794	2.29905	19.0847	6.35447	1.67668	15.1835	11.2399	5.03922	5.2232	3.70898	7.06416	2.83854	1.68503	2.03377	1.40443	3.73706	3.15033	5.41348	5.76558	2.27142	3.33816	4.82137	3.37709	8.87799	3.38679	6.76123	6.52341	12.8897	8.46603	6.86638	3.57173	1.43317	1.82532
K15062_257_K_Xenobiotics.biodegradation.and.metabolism_Aminobenzoate.degradation	13.85	9.62939	12.3561	9.97278	10.8636	18.4293	13.7726	10.8648	15.8375	29.2828	14.7211	31.6314	16.2952	19.0338	11.7533	7.71098	8.10959	4.39568	15.5401	16.8307	11.5588	15.7447	16.0904	13.4486	22.4839	13.7892	12.0076	29.2711	40.3706	29.8645	20.5071	25.8789	25.0316	12.259	8.26732	9.38207
K15063_258_K_Xenobiotics.biodegradation.and.metabolism_Aminobenzoate.degradation	9.88875	6.32338	7.50706	6.52979	6.85205	7.98322	6.31288	6.95384	8.33034	16.3634	8.27602	26.1144	8.05187	5.53976	5.972	4.65743	4.37234	3.04379	7.57498	4.11919	6.63297	11.1183	9.97506	8.75093	8.27154	8.03707	6.846	11.2305	14.8637	10.5661	14.8366	14.2571	14.9377	4.72874	6.3961	6.34687
K15064_259_K_Xenobiotics.biodegradation.and.metabolism_Aminobenzoate.degradation	16.6448	15.8056	14.3093	18.4453	20.6294	16.8351	6.15607	7.46595	13.9221	20.9073	14.0924	11.1178	10.6971	19.6181	22.8007	6.40611	8.36464	7.08153	13.6335	10.6644	12.012	13.0305	12.2481	20.2952	18.7611	13.1984	10.7259	17.7252	17.4286	16.1514	14.7095	15.8854	13.3595	15.2973	21.0652	16.8514
K15065_260_K_Xenobiotics.biodegradation.and.metabolism_Aminobenzoate.degradation	3.32538	5.19043	7.5475	5.90136	5.71829	5.99048	3.18542	4.73903	15.4645	13.439	9.17459	12.0525	4.53074	5.24873	2.03004	4.23373	6.23895	2.81155	7.18773	3.71552	4.08397	7.40752	4.14634	6.22361	7.56453	8.88444	5.70799	7.24308	7.14777	8.04827	15.4404	19.4437	13.9775	9.57995	6.50191	5.15126
K15066_261_K_Xenobiotics.biodegradation.and.metabolism_Aminobenzoate.degradation	33.7905	36.7167	36.1154	26.949	32.5814	36.8789	19.8756	29.1855	38.2808	67.9937	48.8173	42.1757	21.772	42.9473	40.2314	20.8219	21.2108	13.6813	49.9469	54.5731	58.8738	29.6458	29.7795	52.4129	25.0315	32.4609	20.0772	31.4076	40.9352	37.2055	56.7317	84.5329	61.889	40.4648	65.6057	33.0359
K16239_262_K_Xenobiotics.biodegradation.and.metabolism_Aminobenzoate.degradation	31.8015	20.1963	37.5034	38.059	29.0304	68.1953	34.1452	37.8768	55.3586	26.4073	30.5473	35.3945	74.1401	64.3696	62.033	45.9914	42.0399	31.3758	23.9049	33.1067	36.317	24.0165	25.468	23.2485	60.7472	41.9012	45.8894	77.6502	54.2982	53.8818	42.5699	36.6684	30.8655	30.0115	37.8979	29.6927
K16319_263_K_Xenobiotics.biodegradation.and.metabolism_Aminobenzoate.degradation	45.5223	46.9219	52.1943	41.9093	43.1681	46.7129	57.1319	50.0603	52.8639	44.7713	46.5186	56.9123	34.9659	34.1768	39.6241	35.8968	58.5138	28.0232	56.1884	64.2385	65.9908	73.4593	63.0126	58.0537	66.6236	52.6947	50.4993	60.294	58.2538	59.2447	46.4331	56.4131	58.1465	66.6154	72.4255	52.0934
K16320_264_K_Xenobiotics.biodegradation.and.metabolism_Aminobenzoate.degradation	36.1936	27.1968	35.2987	45.0623	27.734	24.798	50.0134	42.2102	24.5656	31.6689	37.3627	53.667	31.3766	19.3406	19.9445	22.1071	23.8145	30.1966	37.7805	52.9921	42.2546	42.3536	43.1995	35.2876	24.8977	24.4079	40.0538	32.9572	44.6171	45.6868	32.4061	40.9665	24.4493	40.3844	37.0882	30.7811
K18248_265_K_Xenobiotics.biodegradation.and.metabolism_Aminobenzoate.degradation	14.0254	11.1346	13.8457	15.4045	23.4364	12.9572	19.3828	9.30206	11.5654	15.4954	9.81509	9.65696	8.20028	18.2149	14.7975	20.2729	8.0791	17.1911	10.8093	7.90627	11.3068	10.0224	9.13753	18.7317	21.1769	12.8763	8.0346	15.4405	9.54078	9.30645	10.3865	18.827	15.4355	9.63869	9.81172	9.21736
K18249_266_K_Xenobiotics.biodegradation.and.metabolism_Aminobenzoate.degradation	4.48896	1.08328	0.699206	0.635235	4.21441	1.75536	4.71943	0.528269	0	2.95157	1.1077	1.60047	4.13755	4.24092	1.65774	1.53543	1.25017	2.84112	1.73935	3.27067	3.90386	0	1.00271	0.425775	1.77523	4.60504	2.13954	1.00469	1.33958	1.07421	1.49723	1.2374	3.8071	0.599638	0.673866	2.10795
K18541_267_K_Xenobiotics.biodegradation.and.metabolism_Aminobenzoate.degradation	8.70336	6.6437	4.83361	8.18496	7.45481	13.2674	9.53866	4.70277	8.20875	4.46386	2.96075	2.95756	8.82942	29.6721	4.93198	5.84617	6.07869	3.96004	8.73793	4.29021	3.07427	3.40925	5.07186	5.28276	11.0228	5.28511	8.87683	19.7021	17.521	19.5974	6.64757	6.99299	4.83909	8.00198	3.99154	4.85714
K19709_268_K_Xenobiotics.biodegradation.and.metabolism_Aminobenzoate.degradation	0.826825	0.414588	1.57346	0.831152	0.982258	1.4697	0.362777	0.554966	0.347119	0.110482	1.99464	0.163743	0.20454	0.345717	2.03855	0.175091	0.665118	0.022851	0.165555	0.767868	0	0	0	0.634168	0	0.191021	0.719494	0.874668	1.69169	1.71873	0	1.02081	0.643676	0.86781	1.15823	0.82012
K20458_269_K_Xenobiotics.biodegradation.and.metabolism_Aminobenzoate.degradation	0.473244	0.588293	0.270088	1.88139	0.713147	1.93139	0.655571	1.05269	1.79822	0.621553	0.497089	1.23893	2.45766	0.436321	1.57879	1.49997	1.82253	1.07849	2.19878	1.408	0.944482	0.05685	0	0.140441	2.48628	1.14938	2.16533	3.40415	3.59608	3.17716	0.53358	0.565073	0.186034	1.79978	1.11606	0.404109
K20712_270_K_Xenobiotics.biodegradation.and.metabolism_Aminobenzoate.degradation	108.296	88.8366	123.108	109.912	120.357	111.17	82.5624	92.7318	166.342	97.4646	96.4767	96.4587	117.017	190.938	170.407	164.114	136.551	115.096	146.809	143.154	143.376	87.7871	88.6205	86.6689	151.834	114.134	105.696	72.7335	75.8394	86.7253	94.6658	141.642	104.602	106.517	101.248	106.717
K20807_271_K_Xenobiotics.biodegradation.and.metabolism_Aminobenzoate.degradation	94.8668	89.7669	99.5947	79.5041	69.0757	131.187	103.699	93.9826	96.0806	68.2753	120.407	106.605	89.3623	169.115	115.47	109.419	85.4697	101.913	109.85	141.742	87.8998	88.3962	81.7083	120.246	100.669	84.27	110.341	129.099	99.5164	113.449	104.472	86.3871	84.9791	108.474	89.7093	88.5216
K21725_272_K_Xenobiotics.biodegradation.and.metabolism_Aminobenzoate.degradation	2.22499	2.60701	3.98546	1.95743	1.90984	3.08161	0	0.141057	0	4.47271	2.0905	2.02075	1.83119	0.806032	4.27496	0.643832	0	0.179752	1.14847	0.264725	0	0.406785	0.957294	3.8995	2.35747	0.799011	1.07815	0.726927	2.25165	1.09558	3.18026	2.93141	1.91557	1.48015	1.84662	1.64135
K21726_273_K_Xenobiotics.biodegradation.and.metabolism_Aminobenzoate.degradation	8.60315	4.70764	10.4109	6.62681	4.12469	10.0737	4.43711	7.70292	7.87548	2.29873	4.2141	6.92471	9.73695	9.61218	13.3128	2.87139	6.65578	3.01213	9.37856	10.2206	5.10151	4.26019	3.73047	4.65482	6.48984	7.11317	7.34892	14.8866	17.0607	20.6256	5.05581	6.90004	5.38471	9.34049	6.07977	6.84005
K21727_274_K_Xenobiotics.biodegradation.and.metabolism_Aminobenzoate.degradation	3.5084	3.24455	7.38771	1.71685	6.51289	12.0465	5.14858	8.81948	4.98146	7.93048	6.03048	3.8682	19.4509	21.3512	14.0293	15.9633	14.0069	12.6932	4.50145	3.67823	2.53834	2.24623	7.6731	3.71442	9.66804	10.5179	5.39041	5.12293	3.26797	10.6488	4.75265	7.56137	6.90839	2.10766	0.309212	3.52696
K21759_275_K_Xenobiotics.biodegradation.and.metabolism_Aminobenzoate.degradation	3.4984	1.89389	2.9715	18.4703	11.9287	5.9816	12.4241	2.20199	4.81039	1.6615	2.48071	6.23995	0	6.37945	0	9.67835	3.15943	9.70237	9.46541	21.428	17.3142	11.8687	10.3025	6.77913	1.65136	3.45103	6.61516	0	0.859809	0	0.359326	0.556148	0	0.799745	0	9.11951
K21802_276_K_Xenobiotics.biodegradation.and.metabolism_Aminobenzoate.degradation	63.0294	44.1469	45.4336	61.1713	59.3999	30.4335	22.2474	24.9551	29.9216	55.1368	43.0654	41.8146	40.6328	25.6213	39.5649	45.6013	45.1165	32.5288	51.9511	59.3705	74.3975	42.9651	39.4907	43.0633	26.1565	52.0772	44.38	37.0537	30.8303	26.7081	56.4993	65.4428	55.4568	23.207	26.6029	41.0831
K00217_277_K_Xenobiotics.biodegradation.and.metabolism_Fluorobenzoate.degradation	61.1725	53.0439	58.3837	68.8759	49.6577	47.2311	42.7099	64.5038	65.7258	42.9031	44.2585	53.8192	73.015	64.0776	64.615	49.8263	62.891	48.9915	55.3419	68.3674	71.61	52.5191	58.2297	61.4033	66.5321	51.1717	60.9908	48.2842	55.6042	36.7206	38.7623	49.3165	45.5887	41.6778	43.0342	48.774
K01061_278_K_Xenobiotics.biodegradation.and.metabolism_Fluorobenzoate.degradation	908.384	898.017	888.646	914.998	856.255	891.017	843.243	855.432	886.568	827.385	916.338	803.665	852.628	782.957	822.953	951.032	935.938	853.616	986.545	994.746	1026.39	915.504	947.517	998.204	921.653	825.486	909.059	861.365	817.488	842.53	834.935	880.586	891.442	938.008	842.478	955.834
K01721_279_K_Xenobiotics.biodegradation.and.metabolism_Fluorobenzoate.degradation	81.4281	93.4101	119.713	84.9765	75.8851	124.382	81.3135	91.1384	87.8165	82.8813	78.9673	81.0838	130.459	74.7252	84.3998	91.5922	107.418	89.4997	76.0483	89.0691	79.8428	115.727	120.064	118.855	77.5858	62.0522	117.398	104.675	96.1941	99.6583	68.4348	81.9444	74.803	82.3152	89.7037	84.4468
K01856_280_K_Xenobiotics.biodegradation.and.metabolism_Fluorobenzoate.degradation	31.7162	26.534	26.3361	48.808	35.3121	63.2013	55.2542	32.2727	58.3526	19.521	25.0185	17.4619	42.9757	42.9509	49.8379	35.0832	39.8282	38.543	39.6084	28.3075	29.8871	23.0593	27.0722	18.298	55.4849	30.9083	40.5853	52.1889	48.8575	52.8206	17.378	19.7444	20.3978	36.5763	33.4204	27.4455
K01860_281_K_Xenobiotics.biodegradation.and.metabolism_Fluorobenzoate.degradation	8.15536	4.69966	4.60328	10.8531	5.75557	25.1892	8.76743	4.61324	13.872	2.96557	4.51993	3.13571	4.89717	4.10879	5.55104	4.04208	2.92464	5.45047	8.33379	6.08958	9.00397	9.29796	11.5763	4.65731	10.2948	3.49007	6.47366	5.65202	6.62826	12.0092	2.51098	2.24887	1.44381	6.04326	3.25976	6.55921
K03381_282_K_Xenobiotics.biodegradation.and.metabolism_Fluorobenzoate.degradation	103.52	100.337	128.162	67.7747	80.3844	82.1284	74.702	84.8405	80.4239	74.4734	78.1312	79.8524	92.0896	90.0753	88.3875	80.0026	94.5227	84.9478	115.917	83.8498	96.9965	79.9189	86.3104	81.1263	85.5663	86.5571	101.943	73.3409	68.5007	79.7148	76.4843	95.0482	81.9368	89.7206	66.644	66.286
K03391_283_K_Xenobiotics.biodegradation.and.metabolism_Fluorobenzoate.degradation	0.343882	0.367114	0.480781	0.135731	1.67698	1.65714	0.912999	1.77132	1.0305	0.286091	0.23136	0	1.40374	0.801378	3.08229	0.170609	0	0.034933	0.746083	0	0	0.778897	1.68984	0.587126	0.303151	0.544413	1.31812	4.9085	3.76666	3.45112	4.12676	1.04905	1.28329	1.36832	0.718532	1.12213
K05549_284_K_Xenobiotics.biodegradation.and.metabolism_Fluorobenzoate.degradation	38.6932	24.0017	12.2867	19.0248	10.0702	8.24612	10.8571	9.04234	10.1669	26.0214	19.9409	25.9383	13.9884	15.2601	7.48315	13.6295	10.2367	11.5266	20.4818	52.9492	71.6175	54.0342	46.518	32.2695	11.4744	10.5127	14.4186	6.45033	8.27226	10.6653	11.6466	18.5886	7.85503	6.92958	9.34898	19.1466
K05550_285_K_Xenobiotics.biodegradation.and.metabolism_Fluorobenzoate.degradation	12.7882	9.04215	29.7044	17.0956	4.24485	1.72106	3.78264	13.5774	4.57394	7.07107	8.11385	7.55324	18.5851	2.64607	2.04907	6.70855	5.18961	5.23907	7.24915	16.6848	27.9319	22.7128	23.2482	19.0251	5.40705	9.03285	7.27867	1.42715	0.991182	1.757	6.79027	15.863	13.1789	29.6888	22.093	9.88931
K05784_286_K_Xenobiotics.biodegradation.and.metabolism_Fluorobenzoate.degradation	60.2615	43.276	40.4639	50.0354	49.8639	31.8012	30.4251	28.8371	20.374	42.1782	62.6308	47.2814	34.331	34.2408	26.0651	44.7941	36.5614	34.7511	43.3248	72.1739	51.5132	46.555	64.6492	47.7663	26.045	35.1849	31.2274	26.0419	23.651	22.7371	47.8899	41.4759	47.1228	42.8228	50.5155	50.3723
K20806_287_K_Xenobiotics.biodegradation.and.metabolism_Fluorobenzoate.degradation	0.309147	0.032244	0	0.229861	0	0	0	0.041102	0.736755	0.207349	0.378332	0.335049	0.359426	0	0	0.230833	0	0.882555	0.301513	1.26988	0.664837	4.72108	6.18984	2.30023	0.680199	0.182738	0.217027	0	0	0	0.037126	0.034985	0.038926	0.699597	0.423709	0.331926
K20807_288_K_Xenobiotics.biodegradation.and.metabolism_Fluorobenzoate.degradation	94.8668	89.7669	99.5947	79.5041	69.0757	131.187	103.699	93.9826	96.0806	68.2753	120.407	106.605	89.3623	169.115	115.47	109.419	85.4697	101.913	109.85	141.742	87.8998	88.3962	81.7083	120.246	100.669	84.27	110.341	129.099	99.5164	113.449	104.472	86.3871	84.9791	108.474	89.7093	88.5216
K00001_289_K_Xenobiotics.biodegradation.and.metabolism_Chloroalkane.and.chloroalkene.degradation	982.036	935.299	886.077	866.942	954.364	847.508	901.042	910.148	924.667	983.83	943.414	931.29	992.014	991.218	981.881	947.519	980.379	832.852	929.604	1087.09	1076.5	800.752	905.483	969.897	845.631	837.369	860.418	763.895	821.098	798.907	922.766	1006.25	880.829	967.616	948.584	958.633
K00114_290_K_Xenobiotics.biodegradation.and.metabolism_Chloroalkane.and.chloroalkene.degradation	596.818	592.153	627.824	766.17	665.316	772.12	478.209	444.607	730.86	504.269	558.032	490.542	622.877	738.452	769.122	584.28	591.048	431.281	634.721	566.397	556.968	542.037	638.134	646.744	698.659	598.345	558.986	501.057	540.029	545.359	552.184	506.99	545.075	729.223	796.384	735.809
K00121_291_K_Xenobiotics.biodegradation.and.metabolism_Chloroalkane.and.chloroalkene.degradation	319.089	313.153	372.521	319.062	331.098	355.584	272.08	326.564	358.951	310.764	274.46	231.288	417.462	358.234	354.902	322.07	348.868	276.497	342.563	370.598	418.048	189.062	193.881	216.193	319.816	366.462	313.178	344.587	402.213	333.851	345.756	366.072	305.681	313.007	265.671	227.031
K00128_292_K_Xenobiotics.biodegradation.and.metabolism_Chloroalkane.and.chloroalkene.degradation	1194.06	1083.16	969.636	1139.88	1093.53	936.329	805.538	854.485	911.875	996.543	942.376	866.751	1147.47	1071.98	1149.01	1013.88	1009.36	894.361	1033.48	1098.91	1145.91	779.89	784.917	894.384	971.087	936.398	1003.99	981.481	965.711	886.335	931.614	1006.83	942.305	819.715	855.379	955.739
K00148_293_K_Xenobiotics.biodegradation.and.metabolism_Chloroalkane.and.chloroalkene.degradation	44.7901	61.3826	46.224	87.1637	49.9989	40.6781	76.4343	45.2289	62.0774	40.2331	26.5768	34.0396	121.321	105.041	73.5091	156.066	156.466	138.464	36.0869	76.5273	104.491	47.7919	48.9319	34.6064	93.636	87.2437	108.039	57.3872	49.5426	49.8453	39.9642	38.4818	27.6221	41.9712	32.7527	38.866
K01560_294_K_Xenobiotics.biodegradation.and.metabolism_Chloroalkane.and.chloroalkene.degradation	297.133	255.497	294.546	306.723	267.892	238.197	242.668	217.66	229.693	257.315	259.579	268.393	238.354	192.602	234.831	243.903	223.561	238.133	274.192	276.688	292.163	277.051	281.533	275.95	206.851	227.827	242.778	238.639	264.6	289.259	256.496	268.175	240.51	272.561	256.496	263.969
K01561_295_K_Xenobiotics.biodegradation.and.metabolism_Chloroalkane.and.chloroalkene.degradation	223.179	149.501	148.137	146.224	161.782	140.006	112.578	118	142.19	133.614	142.704	150.408	116.409	103.19	119.069	114.648	125.233	94.234	178.427	155.514	205.436	184.835	162.781	180.6	123.301	142.396	135.717	121.055	109.953	115.526	113.112	135.046	127.916	109.95	138.299	155.776
K01563_296_K_Xenobiotics.biodegradation.and.metabolism_Chloroalkane.and.chloroalkene.degradation	322.749	370.936	373.168	227.69	211.067	211.083	254.353	195.528	212.936	293.014	361.959	307.565	210.678	217.045	194.352	182.088	180.325	174.03	368.621	450.846	375.125	317.422	383.564	483.469	210.623	212.048	182.175	297.277	242.887	256.182	296.29	300.161	322.801	361.918	325.162	352.71
K02586_297_K_Xenobiotics.biodegradation.and.metabolism_Chloroalkane.and.chloroalkene.degradation	0.394153	0.143393	0.19749	0	0.223453	0	1.71635	0.704484	0.304207	0.166529	0	0	0	0	0	0	0.565142	0.292491	0.419752	1.32112	1.65959	0.160163	0.911638	0.616451	0	0	0	0.182113	0.221998	0.117506	0	0.271448	0	1.55734	0.701852	0.585153
K02588_298_K_Xenobiotics.biodegradation.and.metabolism_Chloroalkane.and.chloroalkene.degradation	0.466447	0	0	0	0.109162	0	1.80399	0.187344	0	0	0	0.038516	0	0	0	0	0.064967	0	0.561887	1.49983	1.09884	0.290152	0.301652	0	0.418158	0	0.094483	0.316649	0	0	0	0.044966	0	0.710375	1.23472	0.06869
K02591_299_K_Xenobiotics.biodegradation.and.metabolism_Chloroalkane.and.chloroalkene.degradation	0.124585	0.483679	0.186705	0	0.219349	0.422647	1.32697	0.698882	0	0	0.163804	0	0	0	0	0	0	0	1.56241	1.24003	2.48903	0	0.279724	0.324503	0	0	0	0	0	0	0	0.12285	0	0.399291	0.213185	0
K03268_300_K_Xenobiotics.biodegradation.and.metabolism_Chloroalkane.and.chloroalkene.degradation	11.4983	8.60323	12.5765	4.37457	2.55543	4.83257	2.49877	2.83266	5.95292	4.88148	8.84067	9.48824	4.51156	8.70862	3.84097	5.44711	2.5066	1.9176	9.91712	4.35075	3.88565	21.2069	19.8771	14.9966	3.75947	3.99317	2.40842	6.6203	9.96397	7.20773	2.48654	7.86077	4.70215	12.3812	8.17199	10.8207
K04072_301_K_Xenobiotics.biodegradation.and.metabolism_Chloroalkane.and.chloroalkene.degradation	28.6987	26.3164	46.2921	23.5804	39.7865	47.8559	74.8693	71.3239	74.7459	46.7017	29.515	38.1268	60.0026	83.0497	72.3239	29.806	37.8163	25.4808	43.6702	17.5075	16.5982	19.0706	20.4778	26.9746	53.6582	48.2214	48.0303	52.3104	49.5085	52.4236	34.3382	43.6186	43.755	51.0497	55.7817	35.0571
K08726_302_K_Xenobiotics.biodegradation.and.metabolism_Chloroalkane.and.chloroalkene.degradation	1.60441	0.189079	0.154969	0.33567	0.48332	0.422647	0.610572	0.543074	0.210068	1.80069	1.16796	2.32181	0	0	0	0	0.357359	0.199459	0.890814	0.466166	1.07983	0.98662	0.300176	0	0	0.631155	0.581245	2.17776	1.15907	0.466166	0.794942	0.61582	0	0.399291	0.945446	0.91139
K13953_303_K_Xenobiotics.biodegradation.and.metabolism_Chloroalkane.and.chloroalkene.degradation	639.434	621.202	588.56	606.075	465.396	470.935	563.089	508.769	437.264	535.816	632.714	610.367	401.705	310.584	370.811	520.965	511.447	477.331	552.759	723.175	621.203	632.403	695.998	763.851	441.367	463.468	499.853	398.597	376.054	381.483	498.726	522.414	488.981	628.759	601.855	722.558
K13954_304_K_Xenobiotics.biodegradation.and.metabolism_Chloroalkane.and.chloroalkene.degradation	99.3793	120.571	112.988	98.0963	112.006	110.466	99.9141	101.358	148.424	88.5023	84.3921	84.4538	172.425	153.8	197.966	105.602	141.423	101.251	83.2909	89.5719	65.5007	63.0609	74.5149	78.7926	138.47	104.314	108.542	101.451	126.84	91.2505	76.5361	73.956	79.3432	108.041	90.3723	79.6819
K14028_305_K_Xenobiotics.biodegradation.and.metabolism_Chloroalkane.and.chloroalkene.degradation	7.00158	7.85186	7.14195	6.5132	12.4518	16.5267	9.38155	15.0834	15.7791	6.85705	8.30992	7.01342	18.0957	23.0166	14.7313	8.52016	8.78654	4.73438	11.9759	11.3742	15.4145	9.44087	13.9986	8.44521	14.7511	14.2922	13.6074	16.9603	22.1679	30.1224	5.5209	6.46831	4.99333	22.1084	23.7684	5.91385
K16268_306_K_Xenobiotics.biodegradation.and.metabolism_Chloroalkane.and.chloroalkene.degradation	5.42981	5.80297	5.69169	1.59393	1.00992	2.65809	4.39555	3.23368	15.3713	3.46414	14.5452	7.23679	6.20431	4.58108	1.02598	1.26248	1.86307	2.12009	4.01203	7.2519	6.83261	5.87012	6.91759	8.71541	2.39428	3.46057	1.19531	11.5568	12.7912	12.344	4.39269	7.09237	8.38062	10.7083	9.30711	9.74669
K17067_307_K_Xenobiotics.biodegradation.and.metabolism_Chloroalkane.and.chloroalkene.degradation	3.64704	7.08627	7.36855	1.03977	2.35312	2.57285	5.67075	7.71738	2.53523	3.68016	4.92408	4.18688	9.23798	6.58681	8.18231	4.03674	5.11522	5.21365	0.591098	0.653575	1.86813	0.695404	1.29429	2.33769	3.91635	6.15836	2.59937	2.48533	3.71843	2.21655	2.47884	3.85784	2.44219	16.9348	9.65468	10.6892
K17070_308_K_Xenobiotics.biodegradation.and.metabolism_Chloroalkane.and.chloroalkene.degradation	0	0	0	0.156067	0	0	1.22118	0.067391	0.833732	0	0.708398	0	0.13482	0.22994	0	2.65594	2.5161	2.99315	0	0	0.092002	0	0	0	0.480542	1.02688	0.410754	0	0	0	2.66277	0.231839	0	0	0	0
K18089_309_K_Xenobiotics.biodegradation.and.metabolism_Chloroalkane.and.chloroalkene.degradation	0.665863	0.875829	0	6.139	4.37268	5.64778	0	0	0	4.29898	0.299908	0	0	13.3381	0	1.18476	0	0.499277	0	0.277287	1.72319	0	0.258125	0	0.357821	0	0.414973	0	0	0	0	0.402604	0.528311	0	0	0
K18090_310_K_Xenobiotics.biodegradation.and.metabolism_Chloroalkane.and.chloroalkene.degradation	0.554425	0	0.588165	0	0.324049	0	0.371129	0	2.32162	0	0	0	0	0	0	1.55045	1.14646	1.4661	0.316928	0	0.554616	0	0	0	0.273303	0	0	0	0	0	0	0.322041	0	0	0	0
K21647_311_K_Xenobiotics.biodegradation.and.metabolism_Chloroalkane.and.chloroalkene.degradation	1.42282	0.79499	0	0.594813	0.910763	4.06881	0.472649	1.38378	2.74977	0.227312	0.049913	0.055333	8.34347	7.31488	9.80303	0.349416	0.654267	0.168219	1.0933	0.997749	1.43501	0.257502	0.461721	0.087952	3.41554	1.47215	1.7603	12.1409	15.3657	14.1046	0.29679	0.714932	0	4.6704	0.881204	0.173273
K22353_312_K_Xenobiotics.biodegradation.and.metabolism_Chloroalkane.and.chloroalkene.degradation	22.4206	12.9069	13.5463	4.93476	9.86017	7.63466	13.4325	15.3915	9.29592	25.0059	20.4112	20.5644	5.50411	10.646	6.10755	7.16817	9.38171	6.26409	19.8619	13.107	16.245	17.5847	11.3128	14.9225	10.8771	9.94336	13.1435	15.8247	20.2426	10.246	23.8522	21.8176	25.5744	25.1504	15.5093	12.4282
K22354_313_K_Xenobiotics.biodegradation.and.metabolism_Chloroalkane.and.chloroalkene.degradation	0.521731	0.646517	0.503756	0.687895	0.425191	0	0.280835	0.542147	0.17301	2.02501	2.9326	1.48518	0.895037	0	1.63701	0.126653	0.238633	0.030733	0.121223	0.365993	0.055396	1.63379	1.40434	1.17691	0.078708	0.045691	0.382202	0.957108	0	0.992126	0.770619	0.791585	0.317674	0.202295	0	0.721063
K22355_314_K_Xenobiotics.biodegradation.and.metabolism_Chloroalkane.and.chloroalkene.degradation	0.420658	1.6957	0.377277	0.687151	0.67359	0	0.859218	0	0	2.56364	1.55964	2.83212	0	0	0	2.7523	0	1.47859	0	0.620586	0.381444	1.75841	2.81626	1.13578	0.428473	0.289289	0.267644	0.530246	0.657978	0.601373	0.480967	0.652379	0.23564	0	0	0.356218
K22356_315_K_Xenobiotics.biodegradation.and.metabolism_Chloroalkane.and.chloroalkene.degradation	9.56284	8.26261	10.5865	14.1743	19.0926	4.80496	6.97634	12.542	13.523	11.3315	8.42675	6.51394	5.46351	5.52694	3.5564	15.7112	14.3782	11.1811	15.8062	13.3992	23.2501	9.47368	10.4081	7.01501	5.89952	10.6843	5.85997	2.45363	1.65092	3.5115	9.13841	13.6042	18.775	10.6377	16.0454	6.31688
K22357_316_K_Xenobiotics.biodegradation.and.metabolism_Chloroalkane.and.chloroalkene.degradation	31.6752	25.7691	14.6017	21.2909	19.2796	6.28274	13.6913	9.68699	7.50352	70.3872	18.292	34.0804	10.2083	5.72122	5.41454	22.9763	16.3997	21.3839	23.0451	28.5987	46.6195	21.3464	20.1384	21.2442	6.76306	14.7204	14.8196	3.26361	5.03677	3.79664	13.3462	29.1946	26.6992	35.291	11.9947	23.8394
K22358_317_K_Xenobiotics.biodegradation.and.metabolism_Chloroalkane.and.chloroalkene.degradation	2.8344	2.2612	2.80442	1.96666	0.741983	0.753707	1.38358	0.899535	1.00538	2.69343	2.77636	3.17134	0.13559	0.632192	0	2.25393	2.23741	1.97666	4.28592	5.68793	9.55277	4.51783	3.51954	3.01671	0.821556	3.35868	1.30754	0	0	0	3.07057	4.66858	2.99952	1.06284	3.64226	2.38106
K22359_318_K_Xenobiotics.biodegradation.and.metabolism_Chloroalkane.and.chloroalkene.degradation	0	0.813258	0	1.45498	0	0	0	0	5.73904	0	0	0	0	0	0	0.591073	7.89476	6.6523	0	0	0	0	0	0.745391	0.73789	0	0	0	0	0	0	0	0	0	0	0
K22360_319_K_Xenobiotics.biodegradation.and.metabolism_Chloroalkane.and.chloroalkene.degradation	2.91002	2.19109	0.679568	6.03443	5.51672	0.625594	1.78257	1.85746	0.771505	0.813503	2.6247	0.917153	0	0.533883	0	2.2477	3.7581	8.06395	2.77472	1.18909	7.00852	1.13125	1.18768	8.30135	1.66867	1.63171	1.65167	14.1948	5.5003	5.51335	0.350061	0.727987	2.4668	0.823267	0.787587	4.0776
K22361_320_K_Xenobiotics.biodegradation.and.metabolism_Chloroalkane.and.chloroalkene.degradation	6.65208	6.85474	3.28308	7.12364	2.95419	0.818215	6.27351	3.64698	3.67476	9.00914	8.3268	8.17185	0.515551	1.5698	2.12134	10.6479	5.23089	6.81422	12.1473	13.5617	17.8789	6.68446	4.89361	7.27866	3.63424	3.70876	3.77032	0	2.37032	1.67898	4.96243	3.37115	8.19037	5.00473	2.67375	14.7797
K22362_321_K_Xenobiotics.biodegradation.and.metabolism_Chloroalkane.and.chloroalkene.degradation	2.10852	3.98781	2.07114	6.86677	6.19976	11.2975	2.86137	3.10188	9.70473	2.21418	1.57727	0.977865	4.25697	7.66117	6.46091	3.08175	4.02992	3.41511	6.95304	1.96092	1.36566	1.21408	1.65411	3.56365	7.348	5.55304	5.17468	11.7519	13.0965	7.28954	1.81835	1.61372	2.49843	9.20548	5.46049	2.14297
K22363_322_K_Xenobiotics.biodegradation.and.metabolism_Chloroalkane.and.chloroalkene.degradation	60.9782	49.2664	72.0065	68.4368	73.1561	111.197	71.8051	83.3695	129.891	59.2114	66.6345	57.0654	82.9362	97.8147	97.0118	60.8691	65.911	57.2426	71.4354	61.3814	52.5576	54.0421	60.4622	56.7333	103.745	86.5849	89.625	100.25	116.404	107.711	52.3641	65.097	62.0366	95.8237	101.83	67.4921
K00217_323_K_Xenobiotics.biodegradation.and.metabolism_Chlorocyclohexane.and.chlorobenzene.degradation	61.1725	53.0439	58.3837	68.8759	49.6577	47.2311	42.7099	64.5038	65.7258	42.9031	44.2585	53.8192	73.015	64.0776	64.615	49.8263	62.891	48.9915	55.3419	68.3674	71.61	52.5191	58.2297	61.4033	66.5321	51.1717	60.9908	48.2842	55.6042	36.7206	38.7623	49.3165	45.5887	41.6778	43.0342	48.774
K00446_324_K_Xenobiotics.biodegradation.and.metabolism_Chlorocyclohexane.and.chlorobenzene.degradation	128.131	120.952	138.505	116.819	145.96	120.6	131.462	138.193	136.191	160.378	162.82	104.242	134.748	132.682	120.014	131.646	158.813	127.229	169.17	127.4	146.665	100.189	96.7992	89.0829	171.328	161.948	142.097	118.974	125.917	118.767	156.88	172.487	160.035	142.57	107.547	106.386
K00462_325_K_Xenobiotics.biodegradation.and.metabolism_Chlorocyclohexane.and.chlorobenzene.degradation	1.42978	2.29155	2.68781	0.251066	0.535911	0.710456	1.47187	1.22886	0.156593	1.48503	2.37498	1.42478	0	0.377385	0	0	0	0.130623	2.18066	1.75687	1.80049	3.07774	4.08633	2.32513	0	0.27619	0	2.21197	0.760945	0.849619	2.22986	1.99009	2.28855	2.7194	2.00995	0.916779
K01061_326_K_Xenobiotics.biodegradation.and.metabolism_Chlorocyclohexane.and.chlorobenzene.degradation	908.384	898.017	888.646	914.998	856.255	891.017	843.243	855.432	886.568	827.385	916.338	803.665	852.628	782.957	822.953	951.032	935.938	853.616	986.545	994.746	1026.39	915.504	947.517	998.204	921.653	825.486	909.059	861.365	817.488	842.53	834.935	880.586	891.442	938.008	842.478	955.834
K01560_327_K_Xenobiotics.biodegradation.and.metabolism_Chlorocyclohexane.and.chlorobenzene.degradation	297.133	255.497	294.546	306.723	267.892	238.197	242.668	217.66	229.693	257.315	259.579	268.393	238.354	192.602	234.831	243.903	223.561	238.133	274.192	276.688	292.163	277.051	281.533	275.95	206.851	227.827	242.778	238.639	264.6	289.259	256.496	268.175	240.51	272.561	256.496	263.969
K01561_328_K_Xenobiotics.biodegradation.and.metabolism_Chlorocyclohexane.and.chlorobenzene.degradation	223.179	149.501	148.137	146.224	161.782	140.006	112.578	118	142.19	133.614	142.704	150.408	116.409	103.19	119.069	114.648	125.233	94.234	178.427	155.514	205.436	184.835	162.781	180.6	123.301	142.396	135.717	121.055	109.953	115.526	113.112	135.046	127.916	109.95	138.299	155.776
K01563_329_K_Xenobiotics.biodegradation.and.metabolism_Chlorocyclohexane.and.chlorobenzene.degradation	322.749	370.936	373.168	227.69	211.067	211.083	254.353	195.528	212.936	293.014	361.959	307.565	210.678	217.045	194.352	182.088	180.325	174.03	368.621	450.846	375.125	317.422	383.564	483.469	210.623	212.048	182.175	297.277	242.887	256.182	296.29	300.161	322.801	361.918	325.162	352.71
K01856_330_K_Xenobiotics.biodegradation.and.metabolism_Chlorocyclohexane.and.chlorobenzene.degradation	31.7162	26.534	26.3361	48.808	35.3121	63.2013	55.2542	32.2727	58.3526	19.521	25.0185	17.4619	42.9757	42.9509	49.8379	35.0832	39.8282	38.543	39.6084	28.3075	29.8871	23.0593	27.0722	18.298	55.4849	30.9083	40.5853	52.1889	48.8575	52.8206	17.378	19.7444	20.3978	36.5763	33.4204	27.4455
K01860_331_K_Xenobiotics.biodegradation.and.metabolism_Chlorocyclohexane.and.chlorobenzene.degradation	8.15536	4.69966	4.60328	10.8531	5.75557	25.1892	8.76743	4.61324	13.872	2.96557	4.51993	3.13571	4.89717	4.10879	5.55104	4.04208	2.92464	5.45047	8.33379	6.08958	9.00397	9.29796	11.5763	4.65731	10.2948	3.49007	6.47366	5.65202	6.62826	12.0092	2.51098	2.24887	1.44381	6.04326	3.25976	6.55921
K03268_332_K_Xenobiotics.biodegradation.and.metabolism_Chlorocyclohexane.and.chlorobenzene.degradation	11.4983	8.60323	12.5765	4.37457	2.55543	4.83257	2.49877	2.83266	5.95292	4.88148	8.84067	9.48824	4.51156	8.70862	3.84097	5.44711	2.5066	1.9176	9.91712	4.35075	3.88565	21.2069	19.8771	14.9966	3.75947	3.99317	2.40842	6.6203	9.96397	7.20773	2.48654	7.86077	4.70215	12.3812	8.17199	10.8207
K03381_333_K_Xenobiotics.biodegradation.and.metabolism_Chlorocyclohexane.and.chlorobenzene.degradation	103.52	100.337	128.162	67.7747	80.3844	82.1284	74.702	84.8405	80.4239	74.4734	78.1312	79.8524	92.0896	90.0753	88.3875	80.0026	94.5227	84.9478	115.917	83.8498	96.9965	79.9189	86.3104	81.1263	85.5663	86.5571	101.943	73.3409	68.5007	79.7148	76.4843	95.0482	81.9368	89.7206	66.644	66.286
K03391_334_K_Xenobiotics.biodegradation.and.metabolism_Chlorocyclohexane.and.chlorobenzene.degradation	0.343882	0.367114	0.480781	0.135731	1.67698	1.65714	0.912999	1.77132	1.0305	0.286091	0.23136	0	1.40374	0.801378	3.08229	0.170609	0	0.034933	0.746083	0	0	0.778897	1.68984	0.587126	0.303151	0.544413	1.31812	4.9085	3.76666	3.45112	4.12676	1.04905	1.28329	1.36832	0.718532	1.12213
K04098_335_K_Xenobiotics.biodegradation.and.metabolism_Chlorocyclohexane.and.chlorobenzene.degradation	49.3264	55.9172	62.1269	35.932	43.2823	41.877	33.0483	49.1029	39.7177	42.5639	40.483	30.9262	60.5965	37.1176	64.7291	56.5743	57.1592	54.4635	64.769	42.0338	58.7958	29.1759	35.4181	35.2221	48.8796	60.1446	54.579	27.6767	31.4512	33.1514	40.8314	54.8027	53.2751	26.9974	36.6587	33.2756
K06912_336_K_Xenobiotics.biodegradation.and.metabolism_Chlorocyclohexane.and.chlorobenzene.degradation	82.1052	87.2687	98.4977	119.342	91.9127	139.196	105.693	112.716	117.098	56.061	78.7922	61.2135	94.3787	105.496	136.854	100.146	127.134	111.774	94.23	74.8828	69.0216	76.9553	77.9996	64.79	102.029	101.673	114.953	72.26	83.7286	92.7649	75.6278	90.9377	73.6778	128.786	82.3762	59.0273
K07104_337_K_Xenobiotics.biodegradation.and.metabolism_Chlorocyclohexane.and.chlorobenzene.degradation	102.009	89.1512	93.0176	96.4204	111.347	112.03	117.97	93.9464	97.8394	75.1441	105.355	96.7223	126.805	96.0144	94.8607	101.305	95.321	115.585	83.5229	85.4493	126.391	159.185	163.009	144.727	109.962	100.084	103.409	99.5889	106.154	98.1436	96.7224	83.2058	76.8112	113.287	76.9539	73.299
K10676_338_K_Xenobiotics.biodegradation.and.metabolism_Chlorocyclohexane.and.chlorobenzene.degradation	42.7853	32.7627	23.5112	26.3006	26.658	7.65376	30.3757	37.306	14.728	17.6675	10.5188	23.215	17.3483	12.2693	18.356	34.7774	39.3982	29.144	30.1482	28.8343	45.0509	14.2457	18.4066	20.4307	18.6145	25.3374	31.7175	2.65247	4.92731	3.65246	16.6734	25.1873	19.9993	14.7841	14.9573	17.3563
K15236_339_K_Xenobiotics.biodegradation.and.metabolism_Chlorocyclohexane.and.chlorobenzene.degradation	1.00243	2.7394	5.16194	1.21984	6.84604	2.7103	8.18917	14.4135	3.46592	0.361897	1.28511	1.05184	2.09997	0.507571	3.05739	3.65959	5.35859	7.20295	5.61027	0.694896	1.69356	2.89432	0.387043	2.45059	6.41523	6.989	4.81957	0	0	0.185069	6.64066	2.55068	4.82395	4.21317	3.01469	0.693915
K15241_340_K_Xenobiotics.biodegradation.and.metabolism_Chlorocyclohexane.and.chlorobenzene.degradation	1.37045	1.54375	1.18702	0.395286	0.430647	2.13754	0.689506	1.62106	1.18938	13.3436	2.37082	3.45373	3.38966	0.840133	3.28719	1.32314	2.00764	0.866925	1.72874	0.22493	0.326569	3.37394	1.97128	2.66035	0.89019	0.491059	1.54805	1.67801	7.36684	4.54574	1.65433	0.838303	1.87434	1.07794	2.76776	1.66346
K15242_341_K_Xenobiotics.biodegradation.and.metabolism_Chlorocyclohexane.and.chlorobenzene.degradation	13.99	9.96601	12.1295	9.90464	8.89799	18.6432	4.40118	4.2437	10.9432	28.0977	12.2595	14.4375	18.3567	19.4616	19.6463	6.89287	18.9159	10.3758	6.02788	14.2458	10.3994	8.30862	5.42239	12.2347	22.0855	22.4112	45.6993	5.41645	5.98539	7.91662	24.4346	15.3705	14.0009	6.00315	7.81931	8.04978
K15253_342_K_Xenobiotics.biodegradation.and.metabolism_Chlorocyclohexane.and.chlorobenzene.degradation	2.18887	0.771099	0.250639	0.76783	2.48663	1.35719	1.12769	2.22499	3.51015	1.56406	0.981678	9.61633	5.87548	3.95474	10.7552	3.94544	4.39062	3.06585	0.662906	0.922944	0.606057	0.650559	1.33019	1.0165	1.98631	1.64501	1.67694	1.29749	1.2949	1.62327	0.783311	2.71787	1.62249	1.32538	1.07703	1.28129
K16242_343_K_Xenobiotics.biodegradation.and.metabolism_Chlorocyclohexane.and.chlorobenzene.degradation	23.8611	19.8366	32.0509	14.2556	12.115	5.53785	11.1093	9.54572	7.20281	32.5834	16.4669	21.0446	11.0018	10.5404	7.64829	21.6049	15.8374	15.804	18.9124	17.7627	30.7048	14.4288	13.1443	16.6137	8.86293	13.9331	13.8807	4.17512	4.80588	4.99261	12.6647	12.9214	23.4977	8.97913	11.6058	18.1247
K16243_344_K_Xenobiotics.biodegradation.and.metabolism_Chlorocyclohexane.and.chlorobenzene.degradation	0.437496	0.684595	0.400768	0	0	0	0	0	0	0.17388	0	0.060539	0	0.243532	1.69615	0	0	0	0	0.220893	0.491477	0.257502	0	0	0	0	0.279781	0	0	0	0.443721	0.199276	0.23564	0.120504	0	0
K16244_345_K_Xenobiotics.biodegradation.and.metabolism_Chlorocyclohexane.and.chlorobenzene.degradation	0	2.22675	0	0	0	0	0	0	0	0.311255	0	0.736849	0	0	0	0	0	0	0	0	0	0	0	0	0	0	0	0	0	0	0	0	0	0	0	0
K16245_346_K_Xenobiotics.biodegradation.and.metabolism_Chlorocyclohexane.and.chlorobenzene.degradation	0	0	0	0	0	0	0	0	0	0	0	0	0.538965	0.548089	0.610077	0	0	0	0	0.840758	0	0	0	0	0	0	0	0	0	0	0	0	0	2.03367	0.966678	0.439296
K16246_347_K_Xenobiotics.biodegradation.and.metabolism_Chlorocyclohexane.and.chlorobenzene.degradation	6.3234	2.85148	2.9622	13.9368	10.7528	15.0895	4.4292	4.63629	12.9276	3.04452	4.71141	3.35149	6.47692	15.9163	8.72083	8.82809	8.49851	4.77515	4.70434	8.50229	7.37936	2.79251	2.07585	2.67774	11.5096	8.15306	6.79222	12.1268	12.9508	9.31096	1.1621	1.4842	1.60519	4.57604	5.62157	4.66363
K16249_348_K_Xenobiotics.biodegradation.and.metabolism_Chlorocyclohexane.and.chlorobenzene.degradation	0.289278	0	0	0	0	0	0	0	0	0	0	0	0	0	0	0	0	0	0	0	0.917079	0	0	0	0	0	0	0	0	0	0.306566	0.269593	0	0	0	0
K16268_349_K_Xenobiotics.biodegradation.and.metabolism_Chlorocyclohexane.and.chlorobenzene.degradation	5.42981	5.80297	5.69169	1.59393	1.00992	2.65809	4.39555	3.23368	15.3713	3.46414	14.5452	7.23679	6.20431	4.58108	1.02598	1.26248	1.86307	2.12009	4.01203	7.2519	6.83261	5.87012	6.91759	8.71541	2.39428	3.46057	1.19531	11.5568	12.7912	12.344	4.39269	7.09237	8.38062	10.7083	9.30711	9.74669
K18089_350_K_Xenobiotics.biodegradation.and.metabolism_Chlorocyclohexane.and.chlorobenzene.degradation	0.665863	0.875829	0	6.139	4.37268	5.64778	0	0	0	4.29898	0.299908	0	0	13.3381	0	1.18476	0	0.499277	0	0.277287	1.72319	0	0.258125	0	0.357821	0	0.414973	0	0	0	0	0.402604	0.528311	0	0	0
K18090_351_K_Xenobiotics.biodegradation.and.metabolism_Chlorocyclohexane.and.chlorobenzene.degradation	0.554425	0	0.588165	0	0.324049	0	0.371129	0	2.32162	0	0	0	0	0	0	1.55045	1.14646	1.4661	0.316928	0	0.554616	0	0	0	0.273303	0	0	0	0	0	0	0.322041	0	0	0	0
K21607_352_K_Xenobiotics.biodegradation.and.metabolism_Chlorocyclohexane.and.chlorobenzene.degradation	27.4054	27.0647	21.2741	14.4357	10.3584	8.71254	11.7242	14.8203	15.122	26.2502	18.1374	23.7318	11.2898	4.06274	6.79807	14.0305	19.4449	12.8153	16.7741	23.8582	27.2615	29.1797	32.2887	23.2838	15.4321	20.5008	16.7161	7.82144	7.5261	6.90046	26.978	24.7493	21.7945	22.6978	24.6548	23.6514
K00055_353_K_Xenobiotics.biodegradation.and.metabolism_Toluene.degradation	73.9407	53.1257	35.0052	63.353	41.5881	21.1956	31.9671	30.0787	29.869	36.4176	29.1597	29.9659	33.7555	20.1084	14.3378	55.7091	43.6156	45.8404	66.0825	68.7392	69.083	36.7087	38.2994	41.8065	21.9856	35.0007	34.6192	22.3255	22.2107	21.0748	57.065	44.1417	31.4474	23.7745	23.5839	42.2687
K00141_354_K_Xenobiotics.biodegradation.and.metabolism_Toluene.degradation	46.7981	28.55	36.0882	26.2246	26.5866	26.7702	25.7546	31.1519	34.7009	63.1045	38.5093	38.0026	30.4696	39.3003	32.5761	30.9021	33.0214	41.0551	35.5785	67.3295	48.8266	41.9317	17.1144	17.3552	52.8496	32.5837	31.8273	18.9371	19.7896	12.4496	41.0981	52.0939	42.9282	25.647	19.8841	25.6767
K00217_355_K_Xenobiotics.biodegradation.and.metabolism_Toluene.degradation	61.1725	53.0439	58.3837	68.8759	49.6577	47.2311	42.7099	64.5038	65.7258	42.9031	44.2585	53.8192	73.015	64.0776	64.615	49.8263	62.891	48.9915	55.3419	68.3674	71.61	52.5191	58.2297	61.4033	66.5321	51.1717	60.9908	48.2842	55.6042	36.7206	38.7623	49.3165	45.5887	41.6778	43.0342	48.774
K01061_356_K_Xenobiotics.biodegradation.and.metabolism_Toluene.degradation	908.384	898.017	888.646	914.998	856.255	891.017	843.243	855.432	886.568	827.385	916.338	803.665	852.628	782.957	822.953	951.032	935.938	853.616	986.545	994.746	1026.39	915.504	947.517	998.204	921.653	825.486	909.059	861.365	817.488	842.53	834.935	880.586	891.442	938.008	842.478	955.834
K01856_357_K_Xenobiotics.biodegradation.and.metabolism_Toluene.degradation	31.7162	26.534	26.3361	48.808	35.3121	63.2013	55.2542	32.2727	58.3526	19.521	25.0185	17.4619	42.9757	42.9509	49.8379	35.0832	39.8282	38.543	39.6084	28.3075	29.8871	23.0593	27.0722	18.298	55.4849	30.9083	40.5853	52.1889	48.8575	52.8206	17.378	19.7444	20.3978	36.5763	33.4204	27.4455
K01860_358_K_Xenobiotics.biodegradation.and.metabolism_Toluene.degradation	8.15536	4.69966	4.60328	10.8531	5.75557	25.1892	8.76743	4.61324	13.872	2.96557	4.51993	3.13571	4.89717	4.10879	5.55104	4.04208	2.92464	5.45047	8.33379	6.08958	9.00397	9.29796	11.5763	4.65731	10.2948	3.49007	6.47366	5.65202	6.62826	12.0092	2.51098	2.24887	1.44381	6.04326	3.25976	6.55921
K03268_359_K_Xenobiotics.biodegradation.and.metabolism_Toluene.degradation	11.4983	8.60323	12.5765	4.37457	2.55543	4.83257	2.49877	2.83266	5.95292	4.88148	8.84067	9.48824	4.51156	8.70862	3.84097	5.44711	2.5066	1.9176	9.91712	4.35075	3.88565	21.2069	19.8771	14.9966	3.75947	3.99317	2.40842	6.6203	9.96397	7.20773	2.48654	7.86077	4.70215	12.3812	8.17199	10.8207
K03380_360_K_Xenobiotics.biodegradation.and.metabolism_Toluene.degradation	27.1243	16.2212	21.773	18.0667	11.7014	19.4529	20.6947	30.0739	22.1863	13.594	15.4384	8.16811	14.6955	23.6466	25.8102	21.1773	19.6874	15.3273	13.0839	11.903	13.3206	13.7157	17.8724	13.5456	21.1994	17.1182	20.8101	14.5144	12.3067	14.7587	20.435	27.6574	12.7838	16.308	18.0175	23.3954
K03381_361_K_Xenobiotics.biodegradation.and.metabolism_Toluene.degradation	103.52	100.337	128.162	67.7747	80.3844	82.1284	74.702	84.8405	80.4239	74.4734	78.1312	79.8524	92.0896	90.0753	88.3875	80.0026	94.5227	84.9478	115.917	83.8498	96.9965	79.9189	86.3104	81.1263	85.5663	86.5571	101.943	73.3409	68.5007	79.7148	76.4843	95.0482	81.9368	89.7206	66.644	66.286
K05797_362_K_Xenobiotics.biodegradation.and.metabolism_Toluene.degradation	25.0969	19.6331	20.6544	16.4605	23.531	26.6139	12.3173	17.4131	24.7151	50.8966	34.3217	26.9417	22.2802	30.4551	33.2776	29.7859	24.8177	20.7653	12.2001	13.6258	16.2817	11.3759	15.2084	21.5576	26.469	24.4635	13.998	22.5982	24.1806	34.9651	35.0355	41.7909	39.8983	11.9181	13.5448	16.1684
K07543_363_K_Xenobiotics.biodegradation.and.metabolism_Toluene.degradation	30.6576	24.6661	17.3065	22.4457	11.3549	25.529	23.8381	17.177	21.107	18.7032	26.292	23.2211	24.1725	23.8893	17.0194	9.41944	18.3501	13.6088	22.1668	15.7801	18.4229	26.4335	23.102	13.5682	18.766	16.6283	26.4102	48.9014	56.1238	55.8602	17.0189	22.3265	19.3517	22.9072	12.5156	20.0267
K07544_364_K_Xenobiotics.biodegradation.and.metabolism_Toluene.degradation	16.8084	16.9979	9.26207	9.20478	4.18387	8.99161	6.63973	5.17521	6.84336	9.18902	13.6815	14.1149	9.01127	7.13843	11.1589	4.4378	8.65862	4.06068	7.05664	11.7299	8.12702	15.2985	11.0291	14.5758	6.32096	7.51217	6.45754	20.2912	23.6219	24.817	7.03069	12.5771	9.37568	5.68416	10.2163	11.6639
K07545_365_K_Xenobiotics.biodegradation.and.metabolism_Toluene.degradation	0	0	0	0	0	2.13925	0	0.53482	0.212334	0	0	0	2.54016	2.75386	3.742	0.365818	0.920268	1.06607	4.4652	1.41852	0	0	0	0	0	0	1.51141	4.35913	5.22112	2.9372	2.07443	1.30926	0.33641	0	0	0
K07546_366_K_Xenobiotics.biodegradation.and.metabolism_Toluene.degradation	10.5181	20.9138	2.39589	4.54069	1.77368	4.27664	2.64029	3.36141	2.32282	1.20768	1.20124	1.38397	0.747533	1.37346	1.78171	2.90445	3.48859	5.18897	19.2814	16.6011	1.89932	4.73954	5.20118	2.51934	3.30622	8.22209	8.55337	5.86744	7.82689	5.23433	4.56267	3.70621	5.07224	8.07318	7.38575	11.8434
K07549_367_K_Xenobiotics.biodegradation.and.metabolism_Toluene.degradation	0	0	0	0	0	0.294393	0	0	0	0	0	0	0	0	0	0.238486	0	0.171884	0	0	0	0	0	0	0	0	0.178334	1.18689	0.360595	0.333998	0	0	0	0	0	0
K07550_368_K_Xenobiotics.biodegradation.and.metabolism_Toluene.degradation	2.04123	1.22359	0.504162	2.79404	4.48919	4.10427	1.41226	1.092	4.37895	3.39307	2.50921	1.99407	1.70802	1.68434	5.11246	5.88834	6.49903	4.36314	1.68503	1.14018	1.20654	0.801647	0.912134	1.18453	3.03374	1.6879	1.95593	0	0.263984	0.795584	1.95186	2.51525	2.54268	1.16246	0.640233	2.05062
K15757_369_K_Xenobiotics.biodegradation.and.metabolism_Toluene.degradation	0.039737	0.03739	0.075452	1.90466	0.799984	2.87279	0.521971	0.868324	1.58778	1.02846	0.314881	0.989691	1.28346	1.31779	2.48551	0.510615	1.33305	1.23344	0.538663	1.0367	1.69043	0.45457	0.996298	0.812996	0.986644	0.763863	1.86017	1.13181	1.45986	0.738991	0.780164	0.973501	0	0.6889	0.945283	0.340132
K15758_370_K_Xenobiotics.biodegradation.and.metabolism_Toluene.degradation	0.258243	0	0	0.12524	4.15505	0	0	0	0	1.10521	0.293143	1.51811	0	0	0	0	0.122169	0	0	0.737862	0	0.322904	1.57858	0.287069	0	0	0	0	0	0	1.09318	0.822607	0	0	0	0.8537
K15760_371_K_Xenobiotics.biodegradation.and.metabolism_Toluene.degradation	57.9499	46.3562	34.3672	35.5148	37.9452	20.3126	24.2703	30.622	26.3661	91.5477	40.3012	56.7657	46.8766	36.5534	27.0446	67.0991	46.9527	53.5076	44.1044	57.9412	87.5907	41.983	38.7217	40.9763	24.8225	37.5802	31.3063	23.294	13.9527	13.0632	37.0503	57.6728	47.2167	63.2757	26.1472	41.7001
K15761_372_K_Xenobiotics.biodegradation.and.metabolism_Toluene.degradation	3.69722	2.73664	2.87812	2.29514	2.1742	2.05151	2.30597	1.97863	1.32486	10.4879	2.5698	7.48089	0	1.0494	1.06067	4.22121	3.7676	7.28867	2.76093	8.23158	8.11167	1.69934	2.58487	1.74951	1.82614	2.94699	0.391416	3.43909	0.713993	1.95294	5.09153	8.6393	4.59869	2.47602	3.64288	3.40297
K15762_373_K_Xenobiotics.biodegradation.and.metabolism_Toluene.degradation	29.5313	25.8405	32.2792	29.6323	26.3691	14.2825	18.664	14.7903	15.4285	23.6212	18.9651	22.6629	8.89947	19.1129	9.97235	15.8686	21.3818	29.0647	23.8174	23.9871	26.0594	22.3394	26.246	29.8877	13.7623	20.6465	16.5443	33.814	34.8596	42.4259	24.6928	36.2238	21.425	22.7995	19.3647	23.4109
K15763_374_K_Xenobiotics.biodegradation.and.metabolism_Toluene.degradation	9.50815	10.2719	8.93553	8.08559	5.00246	1.72969	7.27473	5.15743	4.65396	19.3878	13.8081	11.3823	2.0301	2.45419	2.62451	13.2511	7.09901	9.77863	16.5985	15.9354	21.1127	9.86569	6.29734	9.86038	5.39314	5.2564	4.56219	0	2.82721	2.89902	11.0158	6.7615	14.7019	7.0453	3.86694	19.253
K15764_375_K_Xenobiotics.biodegradation.and.metabolism_Toluene.degradation	39.9845	34.9939	35.7747	32.7426	38.5835	21.8271	41.2738	45.5231	37.9658	66.553	52.6929	46.2713	44.1128	56.9684	46.0176	52.4838	55.7764	50.8125	51.8515	58.9785	80.6153	34.0156	37.251	31.4486	29.786	48.8068	30.4078	14.85	20.5436	20.3805	40.7727	62.6396	51.1804	35.1054	22.3915	42.2827
K15765_376_K_Xenobiotics.biodegradation.and.metabolism_Toluene.degradation	3.5412	5.964	10.1822	12.466	17.2261	15.9295	7.32888	7.48074	18.8446	4.48002	3.61966	5.87279	16.194	11.3456	19.0055	11.0613	9.83444	8.69532	9.2264	10.0528	4.02696	4.09733	5.2786	5.20758	11.4582	9.92571	8.07897	19.9045	17.5273	12.8324	3.33534	3.9525	5.97584	10.1209	7.5439	8.85483
K16242_377_K_Xenobiotics.biodegradation.and.metabolism_Toluene.degradation	23.8611	19.8366	32.0509	14.2556	12.115	5.53785	11.1093	9.54572	7.20281	32.5834	16.4669	21.0446	11.0018	10.5404	7.64829	21.6049	15.8374	15.804	18.9124	17.7627	30.7048	14.4288	13.1443	16.6137	8.86293	13.9331	13.8807	4.17512	4.80588	4.99261	12.6647	12.9214	23.4977	8.97913	11.6058	18.1247
K16243_378_K_Xenobiotics.biodegradation.and.metabolism_Toluene.degradation	0.437496	0.684595	0.400768	0	0	0	0	0	0	0.17388	0	0.060539	0	0.243532	1.69615	0	0	0	0	0.220893	0.491477	0.257502	0	0	0	0	0.279781	0	0	0	0.443721	0.199276	0.23564	0.120504	0	0
K16244_379_K_Xenobiotics.biodegradation.and.metabolism_Toluene.degradation	0	2.22675	0	0	0	0	0	0	0	0.311255	0	0.736849	0	0	0	0	0	0	0	0	0	0	0	0	0	0	0	0	0	0	0	0	0	0	0	0
K16245_380_K_Xenobiotics.biodegradation.and.metabolism_Toluene.degradation	0	0	0	0	0	0	0	0	0	0	0	0	0.538965	0.548089	0.610077	0	0	0	0	0.840758	0	0	0	0	0	0	0	0	0	0	0	0	0	2.03367	0.966678	0.439296
K16246_381_K_Xenobiotics.biodegradation.and.metabolism_Toluene.degradation	6.3234	2.85148	2.9622	13.9368	10.7528	15.0895	4.4292	4.63629	12.9276	3.04452	4.71141	3.35149	6.47692	15.9163	8.72083	8.82809	8.49851	4.77515	4.70434	8.50229	7.37936	2.79251	2.07585	2.67774	11.5096	8.15306	6.79222	12.1268	12.9508	9.31096	1.1621	1.4842	1.60519	4.57604	5.62157	4.66363
K16249_382_K_Xenobiotics.biodegradation.and.metabolism_Toluene.degradation	0.289278	0	0	0	0	0	0	0	0	0	0	0	0	0	0	0	0	0	0	0	0.917079	0	0	0	0	0	0	0	0	0	0.306566	0.269593	0	0	0	0
K16268_383_K_Xenobiotics.biodegradation.and.metabolism_Toluene.degradation	5.42981	5.80297	5.69169	1.59393	1.00992	2.65809	4.39555	3.23368	15.3713	3.46414	14.5452	7.23679	6.20431	4.58108	1.02598	1.26248	1.86307	2.12009	4.01203	7.2519	6.83261	5.87012	6.91759	8.71541	2.39428	3.46057	1.19531	11.5568	12.7912	12.344	4.39269	7.09237	8.38062	10.7083	9.30711	9.74669
K18089_384_K_Xenobiotics.biodegradation.and.metabolism_Toluene.degradation	0.665863	0.875829	0	6.139	4.37268	5.64778	0	0	0	4.29898	0.299908	0	0	13.3381	0	1.18476	0	0.499277	0	0.277287	1.72319	0	0.258125	0	0.357821	0	0.414973	0	0	0	0	0.402604	0.528311	0	0	0
K18090_385_K_Xenobiotics.biodegradation.and.metabolism_Toluene.degradation	0.554425	0	0.588165	0	0.324049	0	0.371129	0	2.32162	0	0	0	0	0	0	1.55045	1.14646	1.4661	0.316928	0	0.554616	0	0	0	0.273303	0	0	0	0	0	0	0.322041	0	0	0	0
K20199_386_K_Xenobiotics.biodegradation.and.metabolism_Toluene.degradation	0	0	0	0	0	5.31275	0	0	0	0	0	0	0.510217	0.237908	0.282865	0.918333	0	0.481804	0	0.909231	0	0	0	0	0	0.12401	0	4.06704	0.370364	0	0	0	0	0	0	0
K20200_387_K_Xenobiotics.biodegradation.and.metabolism_Toluene.degradation	0.502997	0.646779	0.588165	2.48242	1.49379	0.455736	0.46788	1.10034	0	11.8333	2.76833	4.0048	0.50459	1.52271	0	0.706752	0.834895	0	0.819642	0.317861	0	0.432335	2.03302	0.576683	0	0	0.225956	0.249601	0.60414	0.280534	8.68599	2.38186	3.33991	0	1.20782	1.05072
K20218_388_K_Xenobiotics.biodegradation.and.metabolism_Toluene.degradation	11.7655	8.10733	9.97859	8.90296	14.7662	12.7449	8.62788	11.8182	17.0444	28.545	16.3589	20.0709	22.5556	19.3384	25.1637	10.2612	18.3268	9.81006	15.1955	5.02262	12.091	9.41014	7.62751	8.90116	11.3301	14.3311	9.21747	9.81352	8.31676	14.7136	21.1069	34.3577	21.6019	21.4903	16.2836	12.4402
K00055_389_K_Xenobiotics.biodegradation.and.metabolism_Xylene.degradation	73.9407	53.1257	35.0052	63.353	41.5881	21.1956	31.9671	30.0787	29.869	36.4176	29.1597	29.9659	33.7555	20.1084	14.3378	55.7091	43.6156	45.8404	66.0825	68.7392	69.083	36.7087	38.2994	41.8065	21.9856	35.0007	34.6192	22.3255	22.2107	21.0748	57.065	44.1417	31.4474	23.7745	23.5839	42.2687
K00141_390_K_Xenobiotics.biodegradation.and.metabolism_Xylene.degradation	46.7981	28.55	36.0882	26.2246	26.5866	26.7702	25.7546	31.1519	34.7009	63.1045	38.5093	38.0026	30.4696	39.3003	32.5761	30.9021	33.0214	41.0551	35.5785	67.3295	48.8266	41.9317	17.1144	17.3552	52.8496	32.5837	31.8273	18.9371	19.7896	12.4496	41.0981	52.0939	42.9282	25.647	19.8841	25.6767
K00446_391_K_Xenobiotics.biodegradation.and.metabolism_Xylene.degradation	128.131	120.952	138.505	116.819	145.96	120.6	131.462	138.193	136.191	160.378	162.82	104.242	134.748	132.682	120.014	131.646	158.813	127.229	169.17	127.4	146.665	100.189	96.7992	89.0829	171.328	161.948	142.097	118.974	125.917	118.767	156.88	172.487	160.035	142.57	107.547	106.386
K01617_392_K_Xenobiotics.biodegradation.and.metabolism_Xylene.degradation	80.3037	69.6848	80.8079	73.3766	76.7141	85.1982	87.3188	93.1848	90.3549	62.1034	72.7473	45.6593	77.3735	49.7218	91.6938	95.1158	96.8145	97.0785	79.452	74.5543	61.3268	61.1865	69.5131	64.9496	81.4287	80.7485	86.406	47.3714	55.1927	66.1632	71.1635	72.9214	64.9112	70.6905	68.1048	66.8772
K01666_393_K_Xenobiotics.biodegradation.and.metabolism_Xylene.degradation	46.759	50.2387	29.2823	46.5123	41.9846	29.8512	29.0044	32.8406	33.7349	54.9781	59.3419	41.2092	47.0727	40.3473	35.2868	34.7599	34.1075	27.1046	34.2611	50.61	67.2568	38.0847	37.8942	35.7157	30.1487	28.1927	29.2599	16.482	13.2286	15.353	50.5682	53.102	66.2981	31.891	28.3743	43.7199
K01821_394_K_Xenobiotics.biodegradation.and.metabolism_Xylene.degradation	259.128	256.665	197.287	163.818	213.906	178.096	199.599	173.609	153.35	168.107	194.985	166.34	133.307	93.3047	136.45	173.777	182.258	256.086	278.128	295.66	308.071	305.948	222.194	252.643	199.77	198.029	203.804	123.013	84.4633	106.34	155.271	179.47	202.851	218.556	221.69	186.782
K02554_395_K_Xenobiotics.biodegradation.and.metabolism_Xylene.degradation	64.5836	46.4728	51.9961	52.8764	49.1743	44.3028	59.3973	62.6441	50.4448	65.109	61.9544	42.7609	55.4839	53.5264	55.6505	65.3916	74.6735	62.0607	55.8473	56.2611	58.6535	52.5239	49.362	43.4549	55.7952	46.0502	59.4198	41.0119	46.2201	45.5008	61.1523	57.1198	62.1101	43.9817	46.6671	40.9479
K04073_396_K_Xenobiotics.biodegradation.and.metabolism_Xylene.degradation	15.5137	35.1453	14.7758	7.02729	14.9307	8.15652	11.1682	26.0067	11.665	24.2404	18.6668	31.3687	31.0223	16.834	11.3197	21.4232	18.3699	22.2709	54.3305	28.8685	22.6049	19.7332	16.9706	32.76	15.2377	16.4225	12.1158	3.8989	7.85375	13.6138	25.4117	30.2709	40.1728	8.93014	11.4053	8.73086
K05549_397_K_Xenobiotics.biodegradation.and.metabolism_Xylene.degradation	38.6932	24.0017	12.2867	19.0248	10.0702	8.24612	10.8571	9.04234	10.1669	26.0214	19.9409	25.9383	13.9884	15.2601	7.48315	13.6295	10.2367	11.5266	20.4818	52.9492	71.6175	54.0342	46.518	32.2695	11.4744	10.5127	14.4186	6.45033	8.27226	10.6653	11.6466	18.5886	7.85503	6.92958	9.34898	19.1466
K05550_398_K_Xenobiotics.biodegradation.and.metabolism_Xylene.degradation	12.7882	9.04215	29.7044	17.0956	4.24485	1.72106	3.78264	13.5774	4.57394	7.07107	8.11385	7.55324	18.5851	2.64607	2.04907	6.70855	5.18961	5.23907	7.24915	16.6848	27.9319	22.7128	23.2482	19.0251	5.40705	9.03285	7.27867	1.42715	0.991182	1.757	6.79027	15.863	13.1789	29.6888	22.093	9.88931
K05784_399_K_Xenobiotics.biodegradation.and.metabolism_Xylene.degradation	60.2615	43.276	40.4639	50.0354	49.8639	31.8012	30.4251	28.8371	20.374	42.1782	62.6308	47.2814	34.331	34.2408	26.0651	44.7941	36.5614	34.7511	43.3248	72.1739	51.5132	46.555	64.6492	47.7663	26.045	35.1849	31.2274	26.0419	23.651	22.7371	47.8899	41.4759	47.1228	42.8228	50.5155	50.3723
K07104_400_K_Xenobiotics.biodegradation.and.metabolism_Xylene.degradation	102.009	89.1512	93.0176	96.4204	111.347	112.03	117.97	93.9464	97.8394	75.1441	105.355	96.7223	126.805	96.0144	94.8607	101.305	95.321	115.585	83.5229	85.4493	126.391	159.185	163.009	144.727	109.962	100.084	103.409	99.5889	106.154	98.1436	96.7224	83.2058	76.8112	113.287	76.9539	73.299
K10216_401_K_Xenobiotics.biodegradation.and.metabolism_Xylene.degradation	14.335	12.6839	13.8461	13.9433	17.039	8.59831	13.0378	21.1624	12.5677	19.5694	23.944	12.087	38.9463	12.2429	11.0576	16.4492	16.1198	21.0349	8.25422	28.0779	21.0552	9.82514	12.75	9.64138	11.1369	17.472	9.44631	12.386	17.6123	17.9361	19.6444	24.2849	29.6137	20.1291	14.223	20.1796
K10217_402_K_Xenobiotics.biodegradation.and.metabolism_Xylene.degradation	34.3424	35.2468	56.7496	47.7219	66.0544	109.991	69.0963	63.7777	58.4523	51.9357	48.9639	56.1766	42.2474	47.879	36.3388	42.3451	59.2528	46.3048	60.166	23.4329	19.4923	28.0171	36.4321	43.3901	82.3836	56.2076	60.6038	67.7749	27.4549	26.9603	69.1106	55.1464	47.163	59.926	60.0836	56.7743
K10616_403_K_Xenobiotics.biodegradation.and.metabolism_Xylene.degradation	0.039737	0.03739	0.075452	1.90466	0.799984	2.87279	0.521971	0.868324	1.58778	1.02846	0.314881	0.989691	1.28346	1.31779	1.38363	0.510615	1.33305	1.23344	0.638592	1.0367	2.09112	0.45457	0.996298	0.812996	0.986644	0.763863	1.70381	1.13181	1.45986	0.738991	0.780164	0.973501	0	0.6889	0.945283	0.340132
K10618_404_K_Xenobiotics.biodegradation.and.metabolism_Xylene.degradation	0	0.38457	0	0.814102	0.904193	0	0.553604	0.252843	1.26544	0.789212	0.593051	0	1.19815	2.04639	1.16752	1.54895	0.160607	0.800535	0	0	0	0	0	0	0.519665	0.218412	0.820953	0.587857	0	1.02367	0.981695	0.231839	0.541744	0	0.369052	0
K10619_405_K_Xenobiotics.biodegradation.and.metabolism_Xylene.degradation	25.4716	24.0865	16.2091	22.7565	29.3025	29.6153	22.6916	16.3813	28.2023	31.8181	25.173	31.1103	53.989	34.3865	30.8817	32.9526	34.3661	28.5565	28.1143	81.4628	63.1051	35.2739	33.2196	22.807	39.7925	28.522	32.2787	36.3804	38.7384	37.618	16.8921	18.3849	14.409	18.3919	19.181	17.5062
K10621_406_K_Xenobiotics.biodegradation.and.metabolism_Xylene.degradation	16.8989	13.3692	13.4489	24.172	37.9118	8.94514	8.10874	12.6809	30.2261	9.58818	10.8339	12.6506	15.0971	7.28897	14.0564	21.0349	28.116	30.1017	13.5709	9.35216	10.0699	10.6242	13.2253	12.2575	21.5812	29.9495	17.4047	10.4432	13.5402	12.9838	18.4145	14.0347	13.9899	21.0182	8.87597	9.32244
K10622_407_K_Xenobiotics.biodegradation.and.metabolism_Xylene.degradation	5.66659	4.08478	4.72288	10.9661	11.7608	14.8034	14.7769	15.1149	11.3806	9.3646	10.1063	13.4875	12.6373	10.6563	14.2284	19.6677	11.7232	16.6489	11.7579	6.14214	7.17653	1.94039	4.04244	3.9254	10.8323	15.8427	14.3493	10.8593	17.3672	12.62	12.2365	12.0366	10.233	8.09348	6.26622	11.3633
K10623_408_K_Xenobiotics.biodegradation.and.metabolism_Xylene.degradation	1.30008	2.70084	0.666243	1.851	1.17313	1.12355	2.82184	1.8434	4.78962	1.21279	1.03881	0.548494	4.65883	1.74176	1.14677	2.30382	2.12964	2.6751	2.69143	2.84993	2.971	2.04264	2.91795	1.54523	6.17545	2.70506	3.35155	7.34192	1.53023	5.52136	0.705659	0.535647	1.8086	1.47463	1.00154	0.836325
K10702_409_K_Xenobiotics.biodegradation.and.metabolism_Xylene.degradation	1.77324	1.09913	2.17178	0.543023	1.01611	0.280935	0.517527	2.2014	1.79838	0.490505	0.528769	0.47605	0.711668	1.06777	0.58656	1.75919	1.29516	0.550476	0.409313	8.99899	5.10365	0.138788	0.897032	0.46818	1.45641	1.5245	1.59181	1.06468	2.85777	0.387131	1.32459	1.15059	0.750428	1.78624	4.29425	1.13434
K15757_410_K_Xenobiotics.biodegradation.and.metabolism_Xylene.degradation	0.039737	0.03739	0.075452	1.90466	0.799984	2.87279	0.521971	0.868324	1.58778	1.02846	0.314881	0.989691	1.28346	1.31779	2.48551	0.510615	1.33305	1.23344	0.538663	1.0367	1.69043	0.45457	0.996298	0.812996	0.986644	0.763863	1.86017	1.13181	1.45986	0.738991	0.780164	0.973501	0	0.6889	0.945283	0.340132
K15758_411_K_Xenobiotics.biodegradation.and.metabolism_Xylene.degradation	0.258243	0	0	0.12524	4.15505	0	0	0	0	1.10521	0.293143	1.51811	0	0	0	0	0.122169	0	0	0.737862	0	0.322904	1.57858	0.287069	0	0	0	0	0	0	1.09318	0.822607	0	0	0	0.8537
K16270_412_K_Xenobiotics.biodegradation.and.metabolism_Xylene.degradation	0.996293	1.29968	1.02794	0.251066	0.230184	0.710456	0.377889	0.465276	0.156593	1.39195	1.71334	1.42478	0	0	0	0	0	0.031531	1.74397	0.943995	0.744042	2.86361	3.32363	2.10186	0	0.27619	0	2.21197	0.760945	0.849619	2.04363	1.99009	1.99841	0.792317	1.7166	0.653831
K16303_413_K_Xenobiotics.biodegradation.and.metabolism_Xylene.degradation	57.2436	40.3272	45.639	57.259	37.3727	39.171	60.7798	49.2883	36.5298	39.4768	45.1274	64.6283	47.992	30.927	37.8581	43.9094	32.0362	42.0972	47.0511	74.3756	67.7028	62.3915	52.1692	51.9136	35.0321	38.4961	57.3199	57.3226	55.7319	60.2896	35.2559	46.7528	28.9512	52.1677	42.8042	34.2938
K16304_414_K_Xenobiotics.biodegradation.and.metabolism_Xylene.degradation	2.02852	3.59926	4.20807	7.73559	7.77887	6.55337	0.708011	1.07626	0.267064	1.55525	1.13386	1.59236	3.90211	15.0361	5.76581	2.22629	2.86147	3.9689	1.53891	1.20925	0.319987	3.96196	3.17351	1.75895	3.86221	0.165729	2.34158	0.805666	1.6877	0.604041	0.844868	0.828687	1.97494	0.667309	1.75336	1.32187
K18227_415_K_Xenobiotics.biodegradation.and.metabolism_Xylene.degradation	3.09943	5.35892	1.72659	2.8633	6.18632	3.82234	3.27973	2.105	3.50968	7.85068	4.26902	6.50366	9.31378	7.28047	7.09141	5.14917	3.7806	3.64747	1.7005	9.92336	4.41146	1.83362	2.49666	3.09249	6.69442	3.16005	3.71326	0.161339	0.332006	0.209673	5.31881	3.54313	2.27414	0.383362	1.27153	2.62098
K18293_416_K_Xenobiotics.biodegradation.and.metabolism_Xylene.degradation	1.01378	0.170927	0.261749	0.190163	1.50056	0.446544	0	0.450144	0.421417	1.33709	0.293143	1.84505	0	0	0.738269	0.507739	0.122169	0.355738	0	0.737862	0	0.322904	1.80958	0.506589	0.295411	0.948368	0.176689	0	0	0	1.09318	1.76447	0.448322	0	0	0.311957
K18364_417_K_Xenobiotics.biodegradation.and.metabolism_Xylene.degradation	5.13819	3.33714	3.7508	6.0948	3.74647	4.57539	9.96106	6.11822	12.3133	2.46079	2.69449	1.60623	4.75392	2.03682	7.31013	10.7304	7.0946	7.87053	0.641743	1.62993	0.529154	0.537223	1.05351	3.13552	3.50766	3.56364	4.24158	9.98774	11.933	8.19095	1.3012	2.15183	1.17545	5.98623	2.54391	5.41781
K18365_418_K_Xenobiotics.biodegradation.and.metabolism_Xylene.degradation	0.843384	0.399241	0.519523	2.10798	4.51764	3.55762	3.60257	3.03642	7.22306	2.54951	1.64853	1.16723	7.22198	3.89047	3.53583	1.57532	2.17607	1.31016	0.524924	2.93642	0.27715	0.67782	1.55474	0.857534	1.23711	3.23073	2.60165	1.78877	1.18473	4.16458	0.170331	0.223815	0.863397	3.11415	1.86081	1.39417
K18366_419_K_Xenobiotics.biodegradation.and.metabolism_Xylene.degradation	3.10108	0.41035	2.1066	3.80457	3.87693	4.02538	2.34445	0.599525	1.77203	1.56572	0.360173	0.690795	4.96615	0.677683	0.695073	0	0.180937	0	0.058073	0.219027	0.754606	0.431617	0.417326	1.02865	0.381407	1.2795	0.615928	0	0	0.314048	0	0.040393	0.291304	1.36868	0.139799	0
K00169_420_K_Xenobiotics.biodegradation.and.metabolism_Nitrotoluene.degradation	46.5721	52.6885	45.2445	48.7875	31.7851	98.8853	86.9896	68.6389	48.7673	62.7137	50.8281	55.623	41.5425	75.2381	39.6527	13.7486	15.679	15.1742	43.0153	42.047	28.5495	15.606	18.7121	27.7732	57.7929	29.1265	33.9454	63.4733	56.5118	70.2134	39.2532	40.7099	52.6012	97.3971	53.8384	52.3388
K00170_421_K_Xenobiotics.biodegradation.and.metabolism_Nitrotoluene.degradation	36.2295	36.599	43.4615	27.3555	26.9304	51.1217	52.2594	49.9235	33.7641	40.6759	48.6679	34.1097	31.5687	44.0212	36.6341	14.6274	22.3751	13.185	33.6758	20.8182	21.9362	14.8347	18.657	23.5222	35.5385	21.0713	35.573	35.1471	45.8294	46.9951	29.1879	47.2948	45.8108	86.3728	58.3856	37.9892
K00171_422_K_Xenobiotics.biodegradation.and.metabolism_Nitrotoluene.degradation	55.2654	59.2772	61.9149	55.847	52.2517	114.135	82.2417	78.7237	82.3449	92.0986	82.2337	81.8782	58.2048	103.398	65.5824	30.1659	41.4324	27.7915	67.5611	51.8828	50.7603	45.7147	46.7765	55.0604	74.684	49.4946	61.5697	84.7791	97.364	114.332	58.8796	70.7909	63.0627	103.166	80.1472	57.1341
K00172_423_K_Xenobiotics.biodegradation.and.metabolism_Nitrotoluene.degradation	26.2865	26.1732	23.957	23.6491	19.1531	52.5123	39.5441	46.0595	32.6422	26.8565	23.9264	27.6691	22.6733	44.2386	21.7522	8.62307	10.37	10.6353	38.6936	21.8925	15.2087	11.6277	13.018	26.6159	23.9724	15.0973	26.1489	27.6262	26.3717	40.5547	18.3724	22.4457	23.5005	50.6559	40.6727	24.2228
K00198_424_K_Xenobiotics.biodegradation.and.metabolism_Nitrotoluene.degradation	1.29017	0.380291	3.29625	0.313989	0.17093	0	0.769901	0.285552	0	4.53726	3.66855	3.37711	1.22735	1.73162	0	0	0.43316	0.077692	0.413435	2.97313	1.12652	3.00872	0.045868	2.72011	0	0.133558	0.302401	0.127805	0.612138	0.429278	1.16886	3.0806	4.46424	0.442701	1.74378	0.188061
K00622_425_K_Xenobiotics.biodegradation.and.metabolism_Nitrotoluene.degradation	12.1653	20.9663	8.98553	8.48005	8.91591	6.92342	4.48189	7.48231	14.3203	11.3995	15.6654	15.3388	17.8249	24.3212	6.96468	11.448	12.8089	10.3706	9.47561	13.5958	11.0723	13.6853	14.4908	21.5469	6.21109	10.4017	8.00805	4.20554	6.75125	10.6918	20.6706	21.4493	17.4984	10.2855	12.7671	7.8648
K06281_426_K_Xenobiotics.biodegradation.and.metabolism_Nitrotoluene.degradation	97.7706	71.5647	90.5161	76.4926	118.285	94.4912	90.9606	98.9398	99.0748	122.304	84.8612	87.6049	149.194	115.357	110.18	109.504	119.354	96.1072	105.256	135.264	133.352	83.8452	113.43	88.5761	91.1557	97.781	74.4191	66.0609	55.6411	48.4971	112.311	130.623	106.005	92.6387	114.24	105.194
K06282_427_K_Xenobiotics.biodegradation.and.metabolism_Nitrotoluene.degradation	72.977	60.5578	67.4444	63.891	81.1537	51.2464	41.6366	81.5479	65.0198	71.4306	51.3023	81.0692	111.908	114.22	64.8701	87.6135	88.8708	60.149	71.0121	73.2968	87.0476	72.4855	68.5101	62.5238	59.6303	64.5463	57.0448	37.4158	24.2477	30.6662	65.1116	78.8446	75.9666	75.8465	78.1572	74.2815
K10679_428_K_Xenobiotics.biodegradation.and.metabolism_Nitrotoluene.degradation	0.177375	0	4.87324	1.318	0.116851	1.98305	6.71167	0.85497	0.72152	1.36841	0	1.58289	1.14109	0	0	0.454375	6.56879	3.63006	0	0.764701	0	0.396825	1.27019	0.52685	1.0202	3.61355	1.80679	0.887851	0	0.352396	0.267434	0.515132	3.6339	0	0.403779	0.632465
K10680_429_K_Xenobiotics.biodegradation.and.metabolism_Nitrotoluene.degradation	172.86	151.444	97.9446	114.181	113.037	61.4297	75.4353	63.715	91.9932	75.535	110.112	84.8052	70.1174	38.6979	105.853	218.208	167.511	163.579	201.078	216.369	252.155	159.333	182.127	140.761	86.861	144.611	110.727	16.9345	19.0886	12.1916	82.6134	103.117	83.7039	53.4703	75.2518	129.215
K11180_430_K_Xenobiotics.biodegradation.and.metabolism_Nitrotoluene.degradation	0	0	0	0.100962	0	0	0	0	0	0	0.180061	0.176507	0	0	0	0	0	0	0	0.377751	0.442352	0	0.076539	0	0	0	0	0	0	0	0.601625	0	0	0	0	0.104397
K11181_431_K_Xenobiotics.biodegradation.and.metabolism_Nitrotoluene.degradation	0.080716	0.257726	0.19749	0.100962	0	0	0.093032	0	0	0.09533	0.501356	0.87043	0	0	0	0	0	0	0.119786	0.377751	0.918546	0.257583	0.315044	0.448091	0	0	0	0	0	0	0.688551	0.080843	0	0	0	0.304476
K14578_432_K_Xenobiotics.biodegradation.and.metabolism_Nitrotoluene.degradation	18.0521	21.6239	20.6721	19.3919	20.6362	15.5445	21.9755	48.0788	20.9808	19.9336	17.3068	20.8965	7.64811	4.99418	9.1315	12.2668	15.5351	9.91238	31.9003	27.4851	19.3954	20.2086	22.7628	27.1955	12.8116	19.9166	15.1756	17.6536	15.9306	18.6051	20.6869	22.0779	23.8594	29.5974	14.6706	18.6988
K14579_433_K_Xenobiotics.biodegradation.and.metabolism_Nitrotoluene.degradation	15.3575	10.9769	19.2824	10.221	4.76312	7.56565	11.2396	11.8449	9.61936	14.0869	19.3151	16.7539	3.26747	4.57307	6.87664	4.27501	3.62608	3.19079	12.5838	14.6326	15.804	20.9921	22.1648	22.1854	8.30208	9.86311	10.6793	16.3323	22.7121	26.4167	11.1248	12.8564	10.1252	28.1234	17.6972	20.1928
K14580_434_K_Xenobiotics.biodegradation.and.metabolism_Nitrotoluene.degradation	0.805873	1.10092	3.06979	0	0	0	2.98939	0	0	0	6.38031	0	0.877854	0	0	0	0	1.29659	0	3.20448	0	0	0.990615	2.00512	0	2.74512	0	2.58258	2.52334	1.78861	0	0	4.95996	3.06865	0	5.76322
K14581_435_K_Xenobiotics.biodegradation.and.metabolism_Nitrotoluene.degradation	3.48139	1.89658	3.37038	8.50691	5.18553	9.22707	2.10837	3.23399	8.82802	4.99694	13.7887	9.34357	6.15283	13.6166	7.58842	5.97039	7.62994	2.77708	3.79927	8.08573	6.19085	8.12036	3.58487	3.3818	7.16243	8.10327	3.54442	8.4246	2.15242	3.47273	0.947343	1.57155	0.641913	2.38979	3.03618	4.85451
K00632_436_K_Xenobiotics.biodegradation.and.metabolism_Ethylbenzene.degradation	516.693	513.129	508.304	552.829	582.41	483.795	429.179	511.087	590.691	498.596	439.641	386.066	670.959	646.526	644.324	648.225	616.95	564.487	533.918	618.78	652.32	315.868	370.792	377.258	596.946	587.997	518.994	566.92	583.679	540.791	526.866	547.545	556.633	509.416	409.394	432.21
K10700_437_K_Xenobiotics.biodegradation.and.metabolism_Ethylbenzene.degradation	0.585372	3.3896	2.56017	4.7285	3.17128	86.0749	16.3378	8.74909	11.3504	0.33782	0.291953	0.143799	4.8817	19.8268	13.2236	0.079337	0.141876	0.212271	2.12251	0.307117	0	0.034936	0.031256	0	42.2555	3.23771	7.59497	19.0667	16.5968	18.1512	0.292262	0.798281	0.183481	29.103	6.29426	1.2599
K10701_438_K_Xenobiotics.biodegradation.and.metabolism_Ethylbenzene.degradation	46.788	33.4846	73.6703	40.7132	75.3579	21.1685	41.7943	59.9505	34.3978	40.4766	38.3263	36.8249	18.7757	16.8388	15.352	58.9691	74.2742	55.078	57.0709	28.4093	30.4263	20.5337	25.8639	29.2687	24.5311	46.3189	38.5492	21.002	20.9607	17.2996	54.1668	52.9034	46.8414	29.7764	29.9381	35.5123
K14578_439_K_Xenobiotics.biodegradation.and.metabolism_Ethylbenzene.degradation	18.0521	21.6239	20.6721	19.3919	20.6362	15.5445	21.9755	48.0788	20.9808	19.9336	17.3068	20.8965	7.64811	4.99418	9.1315	12.2668	15.5351	9.91238	31.9003	27.4851	19.3954	20.2086	22.7628	27.1955	12.8116	19.9166	15.1756	17.6536	15.9306	18.6051	20.6869	22.0779	23.8594	29.5974	14.6706	18.6988
K14579_440_K_Xenobiotics.biodegradation.and.metabolism_Ethylbenzene.degradation	15.3575	10.9769	19.2824	10.221	4.76312	7.56565	11.2396	11.8449	9.61936	14.0869	19.3151	16.7539	3.26747	4.57307	6.87664	4.27501	3.62608	3.19079	12.5838	14.6326	15.804	20.9921	22.1648	22.1854	8.30208	9.86311	10.6793	16.3323	22.7121	26.4167	11.1248	12.8564	10.1252	28.1234	17.6972	20.1928
K14580_441_K_Xenobiotics.biodegradation.and.metabolism_Ethylbenzene.degradation	0.805873	1.10092	3.06979	0	0	0	2.98939	0	0	0	6.38031	0	0.877854	0	0	0	0	1.29659	0	3.20448	0	0	0.990615	2.00512	0	2.74512	0	2.58258	2.52334	1.78861	0	0	4.95996	3.06865	0	5.76322
K14581_442_K_Xenobiotics.biodegradation.and.metabolism_Ethylbenzene.degradation	3.48139	1.89658	3.37038	8.50691	5.18553	9.22707	2.10837	3.23399	8.82802	4.99694	13.7887	9.34357	6.15283	13.6166	7.58842	5.97039	7.62994	2.77708	3.79927	8.08573	6.19085	8.12036	3.58487	3.3818	7.16243	8.10327	3.54442	8.4246	2.15242	3.47273	0.947343	1.57155	0.641913	2.38979	3.03618	4.85451
K14747_443_K_Xenobiotics.biodegradation.and.metabolism_Ethylbenzene.degradation	6.52994	4.87094	7.35938	6.65731	17.9462	13.3096	9.53013	16.5445	8.98281	8.69815	4.2035	5.10399	30.983	30.95	17.1108	5.28906	11.8739	5.53871	5.23105	6.1788	10.2305	6.92195	4.85849	5.83554	13.5169	8.38016	8.3469	43.0874	47.8842	45.9196	8.50458	10.7671	7.6641	7.66317	5.52042	3.6549
K14748_444_K_Xenobiotics.biodegradation.and.metabolism_Ethylbenzene.degradation	20.0043	18.3006	24.9935	12.3925	6.85119	10.8524	15.2064	20.2091	13.4163	24.1996	24.219	17.3816	5.91258	7.7704	8.98875	5.96675	7.32095	5.71498	19.7955	18.5652	22.4613	29.8245	29.6182	28.8528	14.9426	13.265	15.9155	24.6937	29.2337	28.767	17.1849	17.6861	15.3816	38.1334	24.3557	23.7861
K14749_445_K_Xenobiotics.biodegradation.and.metabolism_Ethylbenzene.degradation	0.805873	1.72415	3.06979	0	0	0	6.94154	1.30427	0	0.381562	6.38031	0.958491	3.68153	0	0	0	0	1.29659	0.921856	3.20448	0	0.936467	1.52421	5.79489	0	2.74512	0	4.41016	2.52334	1.78861	0	0	4.95996	6.28211	0	5.76322
K14750_446_K_Xenobiotics.biodegradation.and.metabolism_Ethylbenzene.degradation	20.8194	9.48155	10.8561	8.01275	13.1822	9.8853	19.4514	15.765	21.3038	22.7669	18.5504	13.4098	14.1189	25.977	25.8294	15.3499	27.0382	18.7061	19.9497	14.9381	7.27671	7.22819	8.32386	10.1006	17.3883	18.4864	15.8102	30.207	24.3199	20.6966	17.4234	22.6045	20.7112	23.4216	14.6578	14.5119
K14751_447_K_Xenobiotics.biodegradation.and.metabolism_Ethylbenzene.degradation	1.16826	3.92065	1.56307	3.56282	5.63545	1.07028	1.36019	5.83966	4.05093	2.42546	6.6455	3.1975	0.602016	0.427172	1.62042	0	1.1976	0.431621	1.16334	1.07167	1.06627	0.723131	0.640196	0.196411	2.90383	0.557548	1.63047	2.11556	3.74426	2.12693	0.653149	0.786686	0.135876	1.8682	1.37169	4.98961
K17048_448_K_Xenobiotics.biodegradation.and.metabolism_Ethylbenzene.degradation	0.384272	5.0879	7.21224	1.49775	1.26364	27.0107	21.8962	4.19648	6.44142	0	0.10526	0	4.11434	5.55741	9.22609	0	0	0.028989	6.80446	4.51344	0	0	0	0.095685	9.52643	1.28249	3.17338	7.35047	4.91514	6.91823	0.466988	0.284405	0.282777	9.54756	2.03676	0.16501
K17049_449_K_Xenobiotics.biodegradation.and.metabolism_Ethylbenzene.degradation	0.363817	0.794823	0.973576	0	1.04112	0	0.655555	0.698585	0.675576	2.40753	1.04747	0.449856	0	0.548089	0	0.303989	2.26355	1.12458	0.324341	0	1.19724	1.24149	1.22477	0.863451	0.436751	1.23476	0.465729	0	0.472184	0.776736	0.896021	0.736521	1.0883	0.564847	1.44839	1.39317
K18092_450_K_Xenobiotics.biodegradation.and.metabolism_Ethylbenzene.degradation	4.14652	4.24347	2.17554	1.43283	6.2867	3.79533	3.78432	13.0705	5.65345	4.16303	3.07256	1.89754	17.8071	12.1832	9.99221	9.36156	9.12608	12.0552	1.31605	7.2358	2.84849	1.3548	1.67078	0.789668	5.23615	9.06248	3.61988	8.36176	10.4595	5.92466	2.50072	4.49484	3.08387	1.96815	0.445699	2.17727
K00146_451_K_Xenobiotics.biodegradation.and.metabolism_Styrene.degradation	183.868	156.73	148.802	135.298	174.251	108.289	115.988	138.693	132.834	250.456	202.649	187.725	128.698	124.048	98.9912	157.776	164.255	142.196	142.132	155.486	206.479	105.244	124.585	137.506	136.598	156.849	120.635	88.8484	119.23	106.638	221.247	243.475	215.708	141.318	129.234	151.981
K00446_452_K_Xenobiotics.biodegradation.and.metabolism_Styrene.degradation	128.131	120.952	138.505	116.819	145.96	120.6	131.462	138.193	136.191	160.378	162.82	104.242	134.748	132.682	120.014	131.646	158.813	127.229	169.17	127.4	146.665	100.189	96.7992	89.0829	171.328	161.948	142.097	118.974	125.917	118.767	156.88	172.487	160.035	142.57	107.547	106.386
K00451_453_K_Xenobiotics.biodegradation.and.metabolism_Styrene.degradation	131.942	117.131	114.755	137.496	125.436	159.273	112.531	149.994	153.056	152.986	114.692	133.473	213.536	164.572	180.009	160.143	179.183	160.239	132.897	174.036	166.302	96.9654	106.24	104.193	150.862	147.155	150.091	151.5	167.323	136.524	127.01	150.882	133.472	117.112	118.54	110.13
K01026_454_K_Xenobiotics.biodegradation.and.metabolism_Styrene.degradation	36.116	42.4241	49.995	50.3177	56.0513	72.4866	64.4248	93.6378	111.107	19.1578	33.7757	13.8042	59.8469	67.6619	73.4746	88.5397	112.221	64.101	63.0889	52.8479	36.871	35.0708	38.3121	48.6809	80.1985	63.9416	84.7749	50.7716	52.1992	58.5386	23.0768	21.2246	24.4225	52.9685	54.3283	37.0667
K01039_455_K_Xenobiotics.biodegradation.and.metabolism_Styrene.degradation	107.833	112.035	121.43	104.651	130.08	168.851	133.442	134.006	172.32	141.135	128.516	110.523	112.519	158.818	116.559	92.9559	112.978	95.3616	138.355	130.914	122.369	81.8922	78.1744	108.316	131.37	106.277	127.788	157.72	160.467	164.592	144.258	139.518	122.219	152.548	141.865	118.449
K01040_456_K_Xenobiotics.biodegradation.and.metabolism_Styrene.degradation	83.5049	115.475	113.39	84.3749	114.188	110.856	119.095	137.538	104.715	94.4634	83.5341	88.2772	113.204	96.088	115.038	65.3649	93.1124	72.6785	108.83	89.5154	79.6683	58.0774	68.3642	66.0882	103.5	85.6971	93.679	136.686	135.332	115.745	124.122	109.679	126.378	132.795	87.001	88.9045
K01426_457_K_Xenobiotics.biodegradation.and.metabolism_Styrene.degradation	912.232	911.66	967.858	1018.84	1050.79	1136.29	894.775	966.404	1132.89	737.274	886.944	781.497	1091.01	1000.62	1188.11	1154.45	1166.01	905.146	959.004	882.59	931.937	809.019	876.704	927.761	1211.86	1007.87	1087.85	981.601	957.344	968.69	860.12	903.998	867.843	1078.35	1050.44	1038.35
K01501_458_K_Xenobiotics.biodegradation.and.metabolism_Styrene.degradation	83.6097	90.7644	98.426	100.649	123.834	109.793	86.0534	117.019	156.839	77.9803	79.831	68.0922	136.252	143.899	195.368	137.687	127.347	121.993	88.4177	121.891	114.926	101.994	116.765	102.401	140.94	111.502	134.959	146.107	138.11	114.761	87.6766	97.6768	79.7234	80.3417	83.6668	78.4681
K01502_459_K_Xenobiotics.biodegradation.and.metabolism_Styrene.degradation	36.227	27.4303	20.2951	34.5183	39.0761	42.5804	29.9291	32.275	47.7684	15.7554	25.3282	17.3178	55.8878	47.6206	61.1859	52.302	52.3596	46.6256	31.4538	65.0058	52.8236	55.0021	62.818	53.7259	61.5397	43.5457	60.3404	43.0771	37.5174	43.79	19.8023	24.0597	22.6811	19.498	23.9855	30.2797
K01555_460_K_Xenobiotics.biodegradation.and.metabolism_Styrene.degradation	80.2371	72.0163	70.6453	63.9998	77.1421	48.2437	70.6989	65.5913	63.6339	102.024	77.2654	73.403	72.3148	40.762	54.261	70.8511	79.9207	75.4342	94.3475	76.5025	84.843	64.0222	62.6247	57.1169	76.9948	85.4041	89.2255	50.1192	57.065	58.5741	96.3334	97.9073	102.665	65.1975	59.7196	75.2821
K01721_461_K_Xenobiotics.biodegradation.and.metabolism_Styrene.degradation	81.4281	93.4101	119.713	84.9765	75.8851	124.382	81.3135	91.1384	87.8165	82.8813	78.9673	81.0838	130.459	74.7252	84.3998	91.5922	107.418	89.4997	76.0483	89.0691	79.8428	115.727	120.064	118.855	77.5858	62.0522	117.398	104.675	96.1941	99.6583	68.4348	81.9444	74.803	82.3152	89.7037	84.4468
K01800_462_K_Xenobiotics.biodegradation.and.metabolism_Styrene.degradation	57.5547	38.1629	53.4742	62.0667	48.4529	40.3187	31.6886	47.9112	58.8068	58.9944	41.5617	48.9783	63.8022	21.6392	44.6942	54.572	33.4855	45.0009	49.5849	39.8713	47.0825	43.987	38.5266	64.8767	61.7459	75.8158	52.7457	50.0271	56.2845	47.5064	48.6077	51.4944	38.7647	88.3691	48.2299	43.3824
K07104_463_K_Xenobiotics.biodegradation.and.metabolism_Styrene.degradation	102.009	89.1512	93.0176	96.4204	111.347	112.03	117.97	93.9464	97.8394	75.1441	105.355	96.7223	126.805	96.0144	94.8607	101.305	95.321	115.585	83.5229	85.4493	126.391	159.185	163.009	144.727	109.962	100.084	103.409	99.5889	106.154	98.1436	96.7224	83.2058	76.8112	113.287	76.9539	73.299
K10216_464_K_Xenobiotics.biodegradation.and.metabolism_Styrene.degradation	14.335	12.6839	13.8461	13.9433	17.039	8.59831	13.0378	21.1624	12.5677	19.5694	23.944	12.087	38.9463	12.2429	11.0576	16.4492	16.1198	21.0349	8.25422	28.0779	21.0552	9.82514	12.75	9.64138	11.1369	17.472	9.44631	12.386	17.6123	17.9361	19.6444	24.2849	29.6137	20.1291	14.223	20.1796
K10437_465_K_Xenobiotics.biodegradation.and.metabolism_Styrene.degradation	0	0	0	0	0	0	0	0	0	0	0.286676	0.387503	0	0	0	0	0	0	0	0.289609	0.940996	0	0	0	0	0	0	0	0	0	0	0	0	0	0	0
K14481_466_K_Xenobiotics.biodegradation.and.metabolism_Styrene.degradation	3.71762	2.82122	4.66047	4.74555	5.33442	2.29392	1.62835	1.93708	4.04894	5.47512	5.82802	5.33023	11.8211	41.2716	3.79436	1.52276	3.202	0.883617	2.14833	9.40671	6.4667	3.76698	1.6871	3.7982	33.5401	4.50766	3.35708	2.95988	1.25651	3.15309	5.58988	7.33685	4.69341	2.58169	1.55553	2.50304
K14482_467_K_Xenobiotics.biodegradation.and.metabolism_Styrene.degradation	21.802	0.336558	0.761189	1.0892	2.41448	0.952944	0.22409	0.840696	2.6064	1.1841	0.281203	1.7108	4.82714	3.06301	1.71459	0.274295	2.57516	0.854466	0.36892	0.42299	1.35496	0.669569	0	0.288645	0.647556	1.4517	1.72153	5.43475	4.05741	1.30651	0.821443	1.17451	1.2685	0	1.36192	0
K16171_468_K_Xenobiotics.biodegradation.and.metabolism_Styrene.degradation	23.7775	23.4345	59.945	37.5904	67.5599	39.4763	46.6309	67.6784	59.4795	30.5523	30.0391	36.3163	77.6155	68.8672	54.972	104.041	55.9361	51.2822	31.3505	43.7495	40.3841	20.4725	19.8749	30.471	95.1862	39.2548	46.2709	61.484	51.3792	54.9786	33.4041	41.2041	36.0405	27.326	17.9448	28.2494
K18312_469_K_Xenobiotics.biodegradation.and.metabolism_Styrene.degradation	0.217427	0.222094	0	0	0	0	0	0	0	0	0	0	0	0	0	0	0	0	0.340257	0	0	0	0	0	0	0	0	0	0	0	0	0	0	0	0	0.325436
K20626_470_K_Xenobiotics.biodegradation.and.metabolism_Styrene.degradation	0	0	0	0	0	0	0	0	0	0	0	0	0	0	0	0	0	0	0	0	0	0	0	0.152762	0	0	0	0	0	0	0	0	0	0	0	0
K20627_471_K_Xenobiotics.biodegradation.and.metabolism_Styrene.degradation	0.720214	1.47403	0.558404	0.311006	0.195712	0.056821	8.93384	4.79569	4.87665	0.743471	0.877423	0.619566	0	0	0	0.930378	2.18367	0.931032	0	0.16286	0.816927	0.282978	1.23774	0.609052	1.55905	1.10979	1.26438	5.29628	7.30331	4.66952	0.496603	0.683275	0.556063	4.21688	4.00133	0.856518
K20807_472_K_Xenobiotics.biodegradation.and.metabolism_Styrene.degradation	94.8668	89.7669	99.5947	79.5041	69.0757	131.187	103.699	93.9826	96.0806	68.2753	120.407	106.605	89.3623	169.115	115.47	109.419	85.4697	101.913	109.85	141.742	87.8998	88.3962	81.7083	120.246	100.669	84.27	110.341	129.099	99.5164	113.449	104.472	86.3871	84.9791	108.474	89.7093	88.5216
K01427_473_K_Xenobiotics.biodegradation.and.metabolism_Atrazine.degradation	64.9586	77.129	40.4935	68.6903	78.9802	38.6528	45.829	39.2213	44.0502	33.0958	41.9785	35.2557	46.9273	54.1232	65.7144	50.3352	55.173	50.3288	79.2861	101.815	64.1255	41.1883	72.1535	44.4733	49.1288	50.9599	50.0954	46.8344	42.0325	29.001	37.9938	33.7625	40.3112	55.7772	37.5243	43.7535
K01428_474_K_Xenobiotics.biodegradation.and.metabolism_Atrazine.degradation	218.051	231.321	190.284	273.382	254.142	208.498	187.344	176.459	247.888	163.815	169.35	144.869	235.039	277.993	272.206	193.822	233.323	177.189	260.874	322.169	274.737	176.03	202.664	167.299	200.113	225.919	189.937	175.638	155.881	175.811	147.009	181.284	159.474	184.102	160.779	182.372
K01429_475_K_Xenobiotics.biodegradation.and.metabolism_Atrazine.degradation	69.8647	85.984	44.8167	74.8864	87.4711	59.5155	55.6906	43.3469	54.5165	52.2707	53.7841	51.7552	71.4554	65.3845	79.9281	51.2443	52.8432	57.3537	97.3745	116.063	69.7544	48.0422	83.7231	51.5995	68.3965	51.7293	57.3544	67.866	62.6371	45.2644	56.7276	57.3284	49.0244	66.7544	45.7279	51.4152
K01430_476_K_Xenobiotics.biodegradation.and.metabolism_Atrazine.degradation	88.7728	81.0314	53.128	82.3138	86.51	86.7867	66.0789	46.1811	70.6235	54.707	45.6526	46.0978	58.9987	96.3291	105.358	46.5135	72.3224	75.9372	73.5077	153.11	86.7775	79.3938	80.6167	51.1843	62.9367	45.4302	67.6412	53.0245	52.5146	50.4468	59.1292	78.2426	58.0012	43.9153	50.6022	77.149
K01457_477_K_Xenobiotics.biodegradation.and.metabolism_Atrazine.degradation	119.798	111.996	113.348	160.072	127.098	116.289	108.046	110.473	130.433	69.5773	88.9215	69.6903	114.892	96.8434	127.926	232.124	160.187	140.346	116.897	152.903	161.918	80.3649	109.706	100.661	137.091	132.088	145.108	68.929	77.5106	81.3661	97.8896	82.9425	83.3258	109.607	117.456	121.801
K01941_478_K_Xenobiotics.biodegradation.and.metabolism_Atrazine.degradation	91.7176	93.5867	108.321	133.353	119.858	105.102	96.7449	89.6499	127.848	63.0338	103.486	72.4187	131.643	130.981	126.352	177.542	133.993	109.245	91.562	92.9938	121.031	88.4322	90.4584	90.9135	111.071	113.907	106.065	109.964	110.929	113.769	84.6406	100.598	89.1297	123.329	104.307	108.863
K03382_479_K_Xenobiotics.biodegradation.and.metabolism_Atrazine.degradation	0	0.189079	0.578897	0	0	0	0.287784	0	0.440266	0	0	0	0	0.746769	0	0	0	0	0	0	0	0	0	0	0	0	0	0	0	0	0	0	0	0.838577	0	0
K03383_480_K_Xenobiotics.biodegradation.and.metabolism_Atrazine.degradation	34.7883	31.4372	40.0186	21.0929	34.7361	20.4302	22.9918	31.9103	27.0718	20.1296	19.6385	11.112	28.4147	36.1487	15.7002	42.1029	43.1507	36.8885	29.4605	32.39	29.1272	13.8894	15.2373	18.7126	26.3895	26.4514	21.5249	33.7952	25.9082	33.8067	18.5479	21.3697	22.4565	32.5576	24.953	17.7995
K06035_481_K_Xenobiotics.biodegradation.and.metabolism_Atrazine.degradation	0	0	0	0	0	0	0	0	0	1.80309	0	0	0	0	0	0	0	0	0	0	0	0	0	0	0	0	0	0	0	0	0	0	0	0	0	0
K14048_482_K_Xenobiotics.biodegradation.and.metabolism_Atrazine.degradation	110.548	130.765	86.0261	138.526	136.74	123.672	100.55	77.9916	107.058	89.1879	79.9006	84.1139	105.695	121.581	151.49	85.2772	101.166	109.326	148.919	234.508	126.585	92.5681	137.815	85.3546	109.543	83.191	100.082	105.27	98.8808	79.8999	98.081	102.598	86.7875	100.554	80.6943	89.3433
K14541_483_K_Xenobiotics.biodegradation.and.metabolism_Atrazine.degradation	0	0	0	0	0	0	0	0	0	0	0	0	0	0	0	0	0	0	0	0	0	0	0	0	0.673958	0.443211	0	0.273753	0	0	0	0	0	0	0	0
K19837_484_K_Xenobiotics.biodegradation.and.metabolism_Atrazine.degradation	37.0993	39.3819	35.7849	57.7658	53.0763	53.9015	46.6929	53.0798	67.5166	16.9602	18.7669	19.6675	47.4928	36.1896	59.9506	82.6038	67.7341	54.5961	46.6984	39.5213	48.8429	26.2477	29.621	25.086	58.0711	61.1871	60.1174	40.0684	42.1621	37.5486	22.9895	44.4085	23.8383	31.0129	33.1703	22.9506
K00002_485_K_Xenobiotics.biodegradation.and.metabolism_Caprolactam.degradation	83.7839	71.6338	48.7695	56.553	39.8114	29.0814	30.7584	44.1893	35.0819	62.8998	86.8904	73.3519	18.2357	5.00336	13.7463	104.327	54.5578	54.852	67.9963	95.9135	100.597	111.517	100.115	81.2084	34.6751	34.8653	36.942	2.91509	4.63766	6.3003	50.3603	45.9041	51.0651	61.6633	96.3341	73.149
K00022_486_K_Xenobiotics.biodegradation.and.metabolism_Caprolactam.degradation	1.95672	2.32139	1.00879	1.3953	1.00703	2.75473	1.44203	2.47372	3.46348	0.612874	1.53657	0.497663	1.82506	0.678953	2.57138	0.451955	0.625772	0.523244	2.7232	2.09801	1.35398	5.04908	0.881632	2.14473	1.3163	0.784182	1.75924	0.379339	1.32884	2.2739	0.787332	2.07135	2.09993	2.54134	0.920426	1.34252
K00496_487_K_Xenobiotics.biodegradation.and.metabolism_Caprolactam.degradation	7.83762	7.02045	9.54175	8.62419	10.1382	14.624	7.04586	6.017	14.0439	5.05912	5.52218	3.5488	23.1121	19.1285	19.264	29.6479	18.8413	20.1927	10.675	18.9851	35.4571	8.90415	12.5169	7.95514	14.8871	7.0508	8.8936	7.16552	6.41879	10.1405	12.2395	13.5571	12.8799	7.96956	12.1729	10.6948
K01053_488_K_Xenobiotics.biodegradation.and.metabolism_Caprolactam.degradation	415.051	424.705	397.713	573.685	515.854	648.693	516.405	487.035	601.064	342.076	463.035	399.9	602.242	498.777	641.915	546.053	532.54	476.699	496.733	447.499	446.408	420.786	463.595	494.422	583.359	521.472	522.727	522.585	507.512	571.577	436.118	419.691	436.109	511.003	511.013	498.992
K01453_489_K_Xenobiotics.biodegradation.and.metabolism_Caprolactam.degradation	17.5486	9.86282	14.6985	5.66962	3.35376	4.71943	5.04567	4.53022	4.40623	3.62986	5.8103	2.11143	8.32786	12.2576	6.2011	6.6948	7.30151	5.25632	8.65305	12.3428	13.1371	9.95228	8.59461	10.3057	16.9599	7.48482	6.49842	12.035	5.90465	13.4103	6.97798	11.5412	5.38414	4.70327	13.0822	9.73912
K01692_490_K_Xenobiotics.biodegradation.and.metabolism_Caprolactam.degradation	569.029	549.684	514.31	546.92	565.36	580.995	545.62	683.465	630.713	559.176	571.38	497.996	716.051	619.157	720.779	693.434	654.615	619.494	625.836	754.805	701.016	421.169	433.149	442.733	679.959	566.692	608.187	592.075	593.105	560.06	614.046	683.249	632.349	521.471	475.874	493.73
K01782_491_K_Xenobiotics.biodegradation.and.metabolism_Caprolactam.degradation	323.285	340.052	315.026	399.829	410.8	421.71	295.266	324.206	394.863	315.554	342.645	310.186	470.552	430.263	488.092	445.677	404.933	367.33	361.276	381.471	356.901	243.259	291.183	290.499	385.601	370.664	379.429	313.479	323.063	286.997	326.69	363.865	308.376	286.44	293.217	302.257
K01825_492_K_Xenobiotics.biodegradation.and.metabolism_Caprolactam.degradation	45.8919	41.4203	35.5532	66.1599	63.8628	42.0622	39.2017	27.6924	31.0871	49.1939	32.5638	50.8338	53.6155	24.1433	35.3357	39.1805	40.4806	32.7063	54.8164	49.3716	50.5671	38.1351	51.753	47.473	35.7325	46.8987	54.4626	16.8979	40.555	20.1545	42.6967	46.2749	47.4201	34.9159	38.9384	39.8455
K03379_493_K_Xenobiotics.biodegradation.and.metabolism_Caprolactam.degradation	268.959	236.466	224.035	218.118	239.411	202.659	204.777	220.527	291.863	199.828	226.423	187.401	308.176	271.124	302.262	332.99	306.187	264.121	241.014	304.945	329.319	229.773	248.115	252.429	257.371	258.888	244.079	161.025	164.894	150.668	250.284	258.247	232.883	177.257	204.156	231.84
K06446_494_K_Xenobiotics.biodegradation.and.metabolism_Caprolactam.degradation	54.4227	32.2226	59.0974	60.5194	52.2195	50.5946	49.1297	56.9208	61.4517	51.2389	51.9627	40.4371	67.3302	57.189	43.3488	70.7587	66.3329	75.3609	69.5234	54.0006	46.7889	25.1288	36.4902	40.7017	64.2123	69.9666	82.5656	39.6142	37.9744	32.3313	62.3764	64.4917	52.3434	54.4984	47.5663	46.9644
K07511_495_K_Xenobiotics.biodegradation.and.metabolism_Caprolactam.degradation	0.233223	0.394933	0	0.641796	0.629008	0.403134	0	0	0	0	0.253168	0	0	0	0	0	0.234334	0.297334	0.236009	0.289609	0	0.482427	0.217301	0	0.797873	1.07285	0.544567	0.229363	0	7.02786	0.204472	0.5569	0	0.335318	0	0.34799
K07514_496_K_Xenobiotics.biodegradation.and.metabolism_Caprolactam.degradation	2.62406	2.32139	1.00879	1.3953	0.835255	2.75473	0.975118	1.80317	1.84543	0.612874	1.53657	0.497663	0.951034	0.678953	2.17599	0.451955	0.115271	0.414736	2.39886	2.09801	1.35398	5.04908	0.881632	2.14473	1.3163	0.784182	1.38287	0.270264	0.637419	1.65712	0.787332	2.07135	2.09993	1.88388	0.920426	1.34252
K07515_497_K_Xenobiotics.biodegradation.and.metabolism_Caprolactam.degradation	0	0	0	0.328118	0.643201	0.479224	0	0	0.177811	0	0	0	0	0.191471	0	0	0	0	0	0	0	0	0	0	0	0.099211	0	0	0	0	0.148994	0	0	1.41677	0.236708	0
K14519_498_K_Xenobiotics.biodegradation.and.metabolism_Caprolactam.degradation	29.1215	21.6069	21.3457	19.8638	31.8391	12.9269	9.98126	16.0966	24.0788	59.1142	35.5687	42.2743	12.4918	22.5822	13.8956	16.5643	19.3106	15.8084	20.9168	20.8282	23.4771	26.5386	27.0051	24.1369	14.917	17.2542	17.1325	19.2093	14.7194	14.7567	42.7136	35.048	38.4269	42.525	31.9359	20.0517
K14731_499_K_Xenobiotics.biodegradation.and.metabolism_Caprolactam.degradation	248.51	243.948	213.6	197.179	235.805	136.809	169.77	200.265	173.894	255.735	225.591	238.499	220.416	84.2122	124.706	257.772	253.582	242.354	271.092	247.092	270.222	210.007	247.657	209.441	177.102	229.453	202.25	107.237	101.633	81.9573	266.543	280.844	286.605	195.3	186.322	255.351
K18199_500_K_Xenobiotics.biodegradation.and.metabolism_Caprolactam.degradation	71.4816	60.7565	54.5422	43.8521	34.2565	36.8533	50.3438	60.7381	58.2761	68.1672	75.2575	70.7175	65.7363	54.5663	42.2744	57.5389	58.8608	47.3622	87.8851	98.8334	93.5181	124.499	140.642	122.766	68.4175	47.2282	45.6969	59.3438	60.7777	60.9402	72.0182	77.6771	79.6506	70.6527	71.2757	101.216
K19961_501_K_Xenobiotics.biodegradation.and.metabolism_Caprolactam.degradation	19.4427	22.5417	43.3699	22.9633	26.9288	28.8784	20.5049	27.9726	52.9985	17.3856	21.6535	19.9411	28.7265	29.2325	41.3746	32.7301	29.6568	30.0865	25.5994	38.6005	32.0595	20.3569	28.8112	19.4344	26.8836	33.8402	36.5364	24.0547	21.7589	18.7057	14.6951	27.5822	19.1114	18.3177	21.8295	13.5302
K05913_502_K_Xenobiotics.biodegradation.and.metabolism_Bisphenol.degradation	14.3189	10.9874	17.604	6.49296	12.2808	8.63083	4.43781	12.7321	6.15838	22.1381	11.0618	13.2051	16.8616	6.24186	6.81529	4.77934	11.9973	8.13381	9.76781	4.92327	8.32841	6.21443	5.37176	9.23612	6.69918	7.39277	7.10577	5.86096	4.03502	5.62699	18.3341	17.6115	32.6303	15.6746	7.9404	13.3262
K14520_503_K_Xenobiotics.biodegradation.and.metabolism_Bisphenol.degradation	36.0087	31.0212	33.4973	32.6831	44.3288	27.7386	25.3866	38.0679	45.7234	18.8546	27.9274	13.9943	55.8957	39.2548	58.5692	63.5164	54.1809	50.4602	47.7856	45.3993	42.3078	19.1692	19.3857	25.8612	43.8999	50.7277	37.6866	21.5885	25.9095	18.365	30.7668	39.1312	35.1908	19.0165	28.5567	26.5838
K00462_504_K_Xenobiotics.biodegradation.and.metabolism_Dioxin.degradation	1.42978	2.29155	2.68781	0.251066	0.535911	0.710456	1.47187	1.22886	0.156593	1.48503	2.37498	1.42478	0	0.377385	0	0	0	0.130623	2.18066	1.75687	1.80049	3.07774	4.08633	2.32513	0	0.27619	0	2.21197	0.760945	0.849619	2.22986	1.99009	2.28855	2.7194	2.00995	0.916779
K00480_505_K_Xenobiotics.biodegradation.and.metabolism_Dioxin.degradation	157.948	146.065	174.557	130.159	159.693	127.541	112.838	176.869	185.692	134.803	132.906	133.887	141.056	149.223	171.941	193.308	190.087	172.139	142.359	156.229	146.312	96.2484	124.198	108.021	185.012	161.208	170.949	120.042	113.88	95.1632	159.845	194.409	164.374	125.404	97.845	128.748
K01617_506_K_Xenobiotics.biodegradation.and.metabolism_Dioxin.degradation	80.3037	69.6848	80.8079	73.3766	76.7141	85.1982	87.3188	93.1848	90.3549	62.1034	72.7473	45.6593	77.3735	49.7218	91.6938	95.1158	96.8145	97.0785	79.452	74.5543	61.3268	61.1865	69.5131	64.9496	81.4287	80.7485	86.406	47.3714	55.1927	66.1632	71.1635	72.9214	64.9112	70.6905	68.1048	66.8772
K01666_507_K_Xenobiotics.biodegradation.and.metabolism_Dioxin.degradation	46.759	50.2387	29.2823	46.5123	41.9846	29.8512	29.0044	32.8406	33.7349	54.9781	59.3419	41.2092	47.0727	40.3473	35.2868	34.7599	34.1075	27.1046	34.2611	50.61	67.2568	38.0847	37.8942	35.7157	30.1487	28.1927	29.2599	16.482	13.2286	15.353	50.5682	53.102	66.2981	31.891	28.3743	43.7199
K01821_508_K_Xenobiotics.biodegradation.and.metabolism_Dioxin.degradation	259.128	256.665	197.287	163.818	213.906	178.096	199.599	173.609	153.35	168.107	194.985	166.34	133.307	93.3047	136.45	173.777	182.258	256.086	278.128	295.66	308.071	305.948	222.194	252.643	199.77	198.029	203.804	123.013	84.4633	106.34	155.271	179.47	202.851	218.556	221.69	186.782
K02554_509_K_Xenobiotics.biodegradation.and.metabolism_Dioxin.degradation	64.5836	46.4728	51.9961	52.8764	49.1743	44.3028	59.3973	62.6441	50.4448	65.109	61.9544	42.7609	55.4839	53.5264	55.6505	65.3916	74.6735	62.0607	55.8473	56.2611	58.6535	52.5239	49.362	43.4549	55.7952	46.0502	59.4198	41.0119	46.2201	45.5008	61.1523	57.1198	62.1101	43.9817	46.6671	40.9479
K04073_510_K_Xenobiotics.biodegradation.and.metabolism_Dioxin.degradation	15.5137	35.1453	14.7758	7.02729	14.9307	8.15652	11.1682	26.0067	11.665	24.2404	18.6668	31.3687	31.0223	16.834	11.3197	21.4232	18.3699	22.2709	54.3305	28.8685	22.6049	19.7332	16.9706	32.76	15.2377	16.4225	12.1158	3.8989	7.85375	13.6138	25.4117	30.2709	40.1728	8.93014	11.4053	8.73086
K08689_511_K_Xenobiotics.biodegradation.and.metabolism_Dioxin.degradation	11.4983	8.60323	12.5765	4.37457	2.55543	4.83257	2.49877	2.83266	5.95292	4.88148	8.84067	9.48824	4.51156	8.70862	3.84097	5.44711	2.5066	1.9176	9.91712	4.35075	3.88565	21.2069	19.8771	14.9966	3.75947	3.99317	2.40842	6.6203	9.96397	7.20773	2.48654	7.86077	4.70215	12.3812	8.17199	10.8207
K10222_512_K_Xenobiotics.biodegradation.and.metabolism_Dioxin.degradation	2.55143	2.80505	0.800602	2.92889	4.20433	2.80184	2.15399	3.30293	5.76353	2.08145	5.02979	2.20956	4.80755	1.88928	0.754251	3.08116	2.17328	3.01789	3.36781	8.1441	7.45005	4.53182	6.36369	4.94992	4.21596	1.30758	2.73538	4.09583	1.22208	3.41768	3.65684	4.36745	4.58159	1.34496	1.52862	2.4708
K15750_513_K_Xenobiotics.biodegradation.and.metabolism_Dioxin.degradation	5.42981	5.80297	5.69169	1.59393	1.00992	2.65809	4.39555	3.23368	15.3713	3.28766	14.3432	7.10224	6.20431	4.58108	1.02598	1.26248	1.86307	2.12009	4.01203	7.2519	6.83261	5.30216	6.74472	8.71541	2.39428	3.46057	1.19531	11.5568	12.7912	12.344	4.22715	7.09237	8.38062	10.7083	9.30711	9.74669
K15751_514_K_Xenobiotics.biodegradation.and.metabolism_Dioxin.degradation	8.27548	9.21778	8.48298	10.3643	5.57597	21.7665	13.9629	7.4946	14.9241	8.75045	7.36623	8.641	15.3589	12.7666	13.3001	2.20122	5.12341	2.49835	7.47607	3.67254	5.28018	5.70282	4.53064	3.2097	8.18405	6.05962	13.0714	13.2836	15.4923	15.3385	7.33395	8.86943	6.78	13.3433	8.96732	7.99977
K15752_515_K_Xenobiotics.biodegradation.and.metabolism_Dioxin.degradation	19.6647	11.8594	14.6092	15.1346	14.0859	13.058	15.1886	8.47736	16.5407	21.2604	17.1452	13.8498	9.31687	21.5871	20.433	14.3013	21.2423	16.9377	16.0492	14.9316	6.31492	8.79947	10.1436	8.98995	12.3552	13.3722	9.04324	6.81447	8.30122	6.47859	14.3306	18.8011	19.6161	18.5662	12.6882	14.4643
K15753_516_K_Xenobiotics.biodegradation.and.metabolism_Dioxin.degradation	0.251499	0.261187	0	0.453358	2.56894	0.789959	0.384799	0.856793	1.90209	0.463938	0	0.354652	0.388872	3.83053	1.32663	1.645	0.568866	1.60813	0.398995	0	0	0.251834	0	0	1.03331	4.19284	0.376284	0.503499	0	0	0	0.237381	0	0	0	0
K15754_517_K_Xenobiotics.biodegradation.and.metabolism_Dioxin.degradation	0.31793	0.34128	0	0	0	0	0	0.869376	0	0.275047	0.644428	0.21912	0	0	0	0	0	0	0	0	0	0	0.83306	0	0	0	0	0	0	0	0	0	0	0	0	0
K15755_518_K_Xenobiotics.biodegradation.and.metabolism_Dioxin.degradation	2.99637	4.18745	1.51698	4.06204	5.7137	4.63244	8.62465	5.59288	1.77988	1.27508	2.20355	0.695467	11.1517	3.93751	10.694	1.98865	1.78125	5.77421	0.792878	4.68637	0.978544	0.952435	0.438437	1.07735	1.72189	3.02348	5.69102	14.0716	8.41971	11.6826	1.26613	0.457444	1.8139	8.80763	1.70438	1.21779
K15756_519_K_Xenobiotics.biodegradation.and.metabolism_Dioxin.degradation	3.26519	2.5798	3.23269	2.92082	3.27958	1.88044	12.4148	2.06626	3.52116	2.06319	4.17646	2.57162	28.6991	2.09982	1.26722	2.47094	2.04085	2.9536	0.839845	3.30968	2.34783	4.15413	2.65019	1.39937	4.55007	2.04978	1.96594	9.73516	7.43832	9.07192	1.17178	3.38739	4.35067	1.75162	3.48196	2.35504
K18087_520_K_Xenobiotics.biodegradation.and.metabolism_Dioxin.degradation	0.774686	0.741334	0.454919	3.93849	2.30153	0	0	0	0	4.86871	0.560511	0.429848	0	0	0	0	0	0	0.459302	0.325811	1.4032	0.850801	0.86748	1.52778	0.987065	0.165729	0	0	0	0	0.844868	0.647582	0.831884	0.268018	0.538397	0.824589
K18088_521_K_Xenobiotics.biodegradation.and.metabolism_Dioxin.degradation	0.554425	0	0.588165	0	1.57447	0	0.371129	0	2.32162	0	0	0	0	0	0	1.55045	1.14646	1.4661	0.316928	0	0.554616	0.290153	0	0	0.273303	0	0	0	0	0	0	0.54354	0.264155	0	0	0
K18364_522_K_Xenobiotics.biodegradation.and.metabolism_Dioxin.degradation	5.13819	3.33714	3.7508	6.0948	3.74647	4.57539	9.96106	6.11822	12.3133	2.46079	2.69449	1.60623	4.75392	2.03682	7.31013	10.7304	7.0946	7.87053	0.641743	1.62993	0.529154	0.537223	1.05351	3.13552	3.50766	3.56364	4.24158	9.98774	11.933	8.19095	1.3012	2.15183	1.17545	5.98623	2.54391	5.41781
K18365_523_K_Xenobiotics.biodegradation.and.metabolism_Dioxin.degradation	0.843384	0.399241	0.519523	2.10798	4.51764	3.55762	3.60257	3.03642	7.22306	2.54951	1.64853	1.16723	7.22198	3.89047	3.53583	1.57532	2.17607	1.31016	0.524924	2.93642	0.27715	0.67782	1.55474	0.857534	1.23711	3.23073	2.60165	1.78877	1.18473	4.16458	0.170331	0.223815	0.863397	3.11415	1.86081	1.39417
K18366_524_K_Xenobiotics.biodegradation.and.metabolism_Dioxin.degradation	3.10108	0.41035	2.1066	3.80457	3.87693	4.02538	2.34445	0.599525	1.77203	1.56572	0.360173	0.690795	4.96615	0.677683	0.695073	0	0.180937	0	0.058073	0.219027	0.754606	0.431617	0.417326	1.02865	0.381407	1.2795	0.615928	0	0	0.314048	0	0.040393	0.291304	1.36868	0.139799	0
K00001_525_K_Xenobiotics.biodegradation.and.metabolism_Naphthalene.degradation	982.036	935.299	886.077	866.942	954.364	847.508	901.042	910.148	924.667	983.83	943.414	931.29	992.014	991.218	981.881	947.519	980.379	832.852	929.604	1087.09	1076.5	800.752	905.483	969.897	845.631	837.369	860.418	763.895	821.098	798.907	922.766	1006.25	880.829	967.616	948.584	958.633
K00121_526_K_Xenobiotics.biodegradation.and.metabolism_Naphthalene.degradation	319.089	313.153	372.521	319.062	331.098	355.584	272.08	326.564	358.951	310.764	274.46	231.288	417.462	358.234	354.902	322.07	348.868	276.497	342.563	370.598	418.048	189.062	193.881	216.193	319.816	366.462	313.178	344.587	402.213	333.851	345.756	366.072	305.681	313.007	265.671	227.031
K00152_527_K_Xenobiotics.biodegradation.and.metabolism_Naphthalene.degradation	1.70193	0.539643	0.106635	1.0923	1.23084	0.875303	2.74089	3.27874	1.93697	4.69862	1.6832	2.09213	2.19653	2.67339	1.17033	0.270964	0.59796	0.599554	0.177935	0.859195	0.997509	0.755461	0.352165	0.737528	1.55365	2.30118	4.23508	0.262732	0.545886	0.441289	2.75809	2.7062	1.60573	0.291338	0.290878	0.369892
K00480_528_K_Xenobiotics.biodegradation.and.metabolism_Naphthalene.degradation	157.948	146.065	174.557	130.159	159.693	127.541	112.838	176.869	185.692	134.803	132.906	133.887	141.056	149.223	171.941	193.308	190.087	172.139	142.359	156.229	146.312	96.2484	124.198	108.021	185.012	161.208	170.949	120.042	113.88	95.1632	159.845	194.409	164.374	125.404	97.845	128.748
K04072_529_K_Xenobiotics.biodegradation.and.metabolism_Naphthalene.degradation	28.6987	26.3164	46.2921	23.5804	39.7865	47.8559	74.8693	71.3239	74.7459	46.7017	29.515	38.1268	60.0026	83.0497	72.3239	29.806	37.8163	25.4808	43.6702	17.5075	16.5982	19.0706	20.4778	26.9746	53.6582	48.2214	48.0303	52.3104	49.5085	52.4236	34.3382	43.6186	43.755	51.0497	55.7817	35.0571
K13953_530_K_Xenobiotics.biodegradation.and.metabolism_Naphthalene.degradation	639.434	621.202	588.56	606.075	465.396	470.935	563.089	508.769	437.264	535.816	632.714	610.367	401.705	310.584	370.811	520.965	511.447	477.331	552.759	723.175	621.203	632.403	695.998	763.851	441.367	463.468	499.853	398.597	376.054	381.483	498.726	522.414	488.981	628.759	601.855	722.558
K13954_531_K_Xenobiotics.biodegradation.and.metabolism_Naphthalene.degradation	99.3793	120.571	112.988	98.0963	112.006	110.466	99.9141	101.358	148.424	88.5023	84.3921	84.4538	172.425	153.8	197.966	105.602	141.423	101.251	83.2909	89.5719	65.5007	63.0609	74.5149	78.7926	138.47	104.314	108.542	101.451	126.84	91.2505	76.5361	73.956	79.3432	108.041	90.3723	79.6819
K14578_532_K_Xenobiotics.biodegradation.and.metabolism_Naphthalene.degradation	18.0521	21.6239	20.6721	19.3919	20.6362	15.5445	21.9755	48.0788	20.9808	19.9336	17.3068	20.8965	7.64811	4.99418	9.1315	12.2668	15.5351	9.91238	31.9003	27.4851	19.3954	20.2086	22.7628	27.1955	12.8116	19.9166	15.1756	17.6536	15.9306	18.6051	20.6869	22.0779	23.8594	29.5974	14.6706	18.6988
K14579_533_K_Xenobiotics.biodegradation.and.metabolism_Naphthalene.degradation	15.3575	10.9769	19.2824	10.221	4.76312	7.56565	11.2396	11.8449	9.61936	14.0869	19.3151	16.7539	3.26747	4.57307	6.87664	4.27501	3.62608	3.19079	12.5838	14.6326	15.804	20.9921	22.1648	22.1854	8.30208	9.86311	10.6793	16.3323	22.7121	26.4167	11.1248	12.8564	10.1252	28.1234	17.6972	20.1928
K14580_534_K_Xenobiotics.biodegradation.and.metabolism_Naphthalene.degradation	0.805873	1.10092	3.06979	0	0	0	2.98939	0	0	0	6.38031	0	0.877854	0	0	0	0	1.29659	0	3.20448	0	0	0.990615	2.00512	0	2.74512	0	2.58258	2.52334	1.78861	0	0	4.95996	3.06865	0	5.76322
K14581_535_K_Xenobiotics.biodegradation.and.metabolism_Naphthalene.degradation	3.48139	1.89658	3.37038	8.50691	5.18553	9.22707	2.10837	3.23399	8.82802	4.99694	13.7887	9.34357	6.15283	13.6166	7.58842	5.97039	7.62994	2.77708	3.79927	8.08573	6.19085	8.12036	3.58487	3.3818	7.16243	8.10327	3.54442	8.4246	2.15242	3.47273	0.947343	1.57155	0.641913	2.38979	3.03618	4.85451
K14583_536_K_Xenobiotics.biodegradation.and.metabolism_Naphthalene.degradation	1.16826	3.92065	1.56307	3.56282	5.63545	1.07028	1.36019	5.83966	4.05093	2.42546	6.6455	3.1975	0.602016	0.427172	1.62042	0	1.1976	0.431621	1.16334	1.07167	1.06627	0.723131	0.640196	0.196411	2.90383	0.557548	1.63047	2.11556	3.74426	2.12693	0.653149	0.786686	0.135876	1.8682	1.37169	4.98961
K14585_537_K_Xenobiotics.biodegradation.and.metabolism_Naphthalene.degradation	2.94236	1.79914	3.029	7.86411	1.27613	8.26669	3.7242	2.89171	11.9947	1.37397	1.70789	3.28578	3.6796	1.37585	5.03055	1.45869	4.63992	1.86569	3.05737	1.47739	3.65746	2.38259	3.0614	3.59513	3.76194	2.29412	2.26689	11.6061	11.4486	13.8212	5.0614	5.08014	1.57832	4.3065	2.93111	2.74727
K18242_538_K_Xenobiotics.biodegradation.and.metabolism_Naphthalene.degradation	17.1261	14.693	16.797	15.3616	17.1439	11.1568	12.791	11.195	18.4236	17.7713	11.7652	17.8509	20.3309	9.12648	14.2469	17.6682	19.1345	10.7426	14.0378	15.428	11.0465	13.7995	9.0366	12.6416	8.51056	12.0339	11.2377	24.2089	16.225	22.9728	14.3505	17.6237	16.1413	22.3811	13.2624	12.611
K18243_539_K_Xenobiotics.biodegradation.and.metabolism_Naphthalene.degradation	17.6305	12.3506	18.257	16.2259	14.2742	14.4844	24.2535	12.7779	12.4046	13.0184	10.4192	19.5939	15.1479	14.1616	10.8487	8.55801	13.0276	13.5106	18.543	18.2071	9.23763	12.006	10.8547	14.4766	8.93167	12.5056	24.9236	17.677	27.7356	26.9749	15.8708	21.0182	11.2438	15.8294	19.2861	16.4461
K00448_540_K_Xenobiotics.biodegradation.and.metabolism_Polycyclic.aromatic.hydrocarbon.degradation	55.3969	33.4883	30.5763	37.3437	46.0929	30.1119	31.7801	45.2779	37.9385	31.4945	40.9239	48.8708	33.1522	28.8445	31.7855	33.664	62.4143	48.9177	40.1787	64.0346	38.9164	33.7274	36.5771	35.4321	39.7833	35.8677	71.1259	31.8307	29.3545	27.6664	35.888	38.0162	57.947	35.953	41.3028	37.8029
K00449_541_K_Xenobiotics.biodegradation.and.metabolism_Polycyclic.aromatic.hydrocarbon.degradation	68.4559	82.5655	60.4612	92.1438	66.4592	88.9724	57.3593	100.109	90.2982	56.8956	55.5046	52.6661	73.5415	63.9825	75.1861	104.224	117.16	89.1562	77.5844	76.0324	61.4806	52.7926	53.4279	53.8335	96.0197	88.1401	71.0771	88.3769	82.5556	99.8157	68.9587	51.3674	72.0639	60.8472	62.9129	66.4112
K00480_542_K_Xenobiotics.biodegradation.and.metabolism_Polycyclic.aromatic.hydrocarbon.degradation	157.948	146.065	174.557	130.159	159.693	127.541	112.838	176.869	185.692	134.803	132.906	133.887	141.056	149.223	171.941	193.308	190.087	172.139	142.359	156.229	146.312	96.2484	124.198	108.021	185.012	161.208	170.949	120.042	113.88	95.1632	159.845	194.409	164.374	125.404	97.845	128.748
K04100_543_K_Xenobiotics.biodegradation.and.metabolism_Polycyclic.aromatic.hydrocarbon.degradation	76.4144	86.3215	80.5533	53.1963	69.701	63.477	53.4857	73.8099	64.3295	90.6141	83.3784	89.9995	59.6849	68.8692	78.6708	67.1433	59.9732	66.731	94.192	69.479	77.2064	57.0101	71.3473	83.1057	58.6993	53.0443	55.3581	50.2656	41.1102	48.668	82.8171	115.431	116.906	114.701	81.9845	76.5978
K04101_544_K_Xenobiotics.biodegradation.and.metabolism_Polycyclic.aromatic.hydrocarbon.degradation	90.8683	66.731	82.1851	57.4404	69.0823	67.8032	51.2478	71.6682	95.86	116.891	93.1685	84.4346	99.4042	79.2072	105.032	77.9412	68.9377	66.7848	88.8743	82.6961	86.5015	79.5077	83.9332	56.682	75.8218	72.5002	79.9089	74.878	66.5804	77.6109	100.974	160.949	106.678	82.944	89.3871	71.1021
K04102_545_K_Xenobiotics.biodegradation.and.metabolism_Polycyclic.aromatic.hydrocarbon.degradation	64.369	58.2581	80.4724	113.174	93.5207	142.374	117.934	102.478	122.496	102.294	88.3197	94.9942	144.109	121.317	138.505	81.5699	102.866	79.2678	113.4	77.5991	80.3293	72.2792	69.6727	61.067	124.088	105.45	107.944	220.609	193.399	251.011	113.472	133.723	106.033	123.24	87.3092	64.1904
K11943_546_K_Xenobiotics.biodegradation.and.metabolism_Polycyclic.aromatic.hydrocarbon.degradation	3.27567	1.91144	2.65434	3.10774	1.51474	1.38369	0.086845	0.090847	0.500282	0.704637	1.06903	1.02552	0.895037	0.866191	0	0	0.995114	0.06474	1.58817	1.0732	0.623706	1.1438	1.60645	0.851325	0.272241	0.45063	0.372736	3.50322	3.8506	3.62557	1.38107	1.70257	1.61862	3.6771	2.18758	1.48673
K11944_547_K_Xenobiotics.biodegradation.and.metabolism_Polycyclic.aromatic.hydrocarbon.degradation	1.76633	2.10855	4.27527	0.117189	0.154963	1.45505	4.08134	0.684492	0.802638	0.973596	7.39448	1.24961	2.33495	0	0	0.664101	0	1.63981	0.675624	3.63177	1.74609	1.61849	2.39697	3.18801	0	4.61635	0.878554	2.90162	5.33202	3.93688	4.35336	3.08731	8.56244	3.35309	1.61852	7.23878
K11945_548_K_Xenobiotics.biodegradation.and.metabolism_Polycyclic.aromatic.hydrocarbon.degradation	1.32898	0.829675	1.23732	0.669193	0.851984	0.786761	0.448946	2.80226	0.605406	1.68229	1.94695	1.34063	7.50673	2.33075	7.92533	4.88397	3.62723	3.34325	0.919358	1.10197	3.32184	1.25167	1.17565	0.978018	4.11873	1.16422	0.996946	0.664138	0.594878	0.211965	3.20112	3.30111	2.51181	1.56225	1.784	1.40342
K11946_549_K_Xenobiotics.biodegradation.and.metabolism_Polycyclic.aromatic.hydrocarbon.degradation	2.71557	2.14194	3.25656	5.28084	2.65293	9.52578	7.07275	4.31307	5.30614	1.01509	1.50745	1.72619	10.1359	5.63123	6.96991	2.43207	3.38007	4.7785	4.65388	4.69673	3.26813	0.647456	2.03822	2.57909	8.36169	3.32041	4.15916	17.19	13.2611	17.7153	3.26627	4.33268	1.0697	3.32914	3.14121	4.84849
K11947_550_K_Xenobiotics.biodegradation.and.metabolism_Polycyclic.aromatic.hydrocarbon.degradation	9.82226	12.2229	6.61204	1.24272	6.06461	2.62191	2.00354	2.75204	7.27748	19.9144	10.4104	10.6058	6.8363	8.45078	7.80109	12.8699	17.3458	5.24609	16.0961	14.0863	21.3477	7.52539	6.99699	5.10134	8.45255	4.06189	3.26655	1.72391	5.18561	3.74707	12.4185	20.9276	14.2263	3.44315	7.36095	16.4263
K11948_551_K_Xenobiotics.biodegradation.and.metabolism_Polycyclic.aromatic.hydrocarbon.degradation	0	1.41317	3.55066	7.69022	4.2627	11.9293	9.05771	2.57174	13.1076	1.30385	2.04812	1.24674	21.2284	6.90056	24.1765	0.555145	2.83211	5.98757	6.32093	0.420379	0.574685	2.12117	1.78014	1.50311	10.0019	4.65456	11.5536	16.4959	19.4771	26.7369	1.63314	0.705709	0.226602	10.9043	4.14372	1.52305
K11949_552_K_Xenobiotics.biodegradation.and.metabolism_Polycyclic.aromatic.hydrocarbon.degradation	2.71557	1.90818	2.92501	3.02551	1.04194	8.12505	5.70332	3.4813	4.33687	1.01509	1.50745	1.92454	6.83323	2.235	5.70683	1.87538	2.78266	2.19041	3.74583	1.24875	3.6321	0.647456	2.03822	2.57909	5.99997	2.49419	3.5179	12.0586	8.82615	12.4626	3.26627	4.54934	1.0697	2.59269	2.35035	4.84849
K14578_553_K_Xenobiotics.biodegradation.and.metabolism_Polycyclic.aromatic.hydrocarbon.degradation	18.0521	21.6239	20.6721	19.3919	20.6362	15.5445	21.9755	48.0788	20.9808	19.9336	17.3068	20.8965	7.64811	4.99418	9.1315	12.2668	15.5351	9.91238	31.9003	27.4851	19.3954	20.2086	22.7628	27.1955	12.8116	19.9166	15.1756	17.6536	15.9306	18.6051	20.6869	22.0779	23.8594	29.5974	14.6706	18.6988
K14579_554_K_Xenobiotics.biodegradation.and.metabolism_Polycyclic.aromatic.hydrocarbon.degradation	15.3575	10.9769	19.2824	10.221	4.76312	7.56565	11.2396	11.8449	9.61936	14.0869	19.3151	16.7539	3.26747	4.57307	6.87664	4.27501	3.62608	3.19079	12.5838	14.6326	15.804	20.9921	22.1648	22.1854	8.30208	9.86311	10.6793	16.3323	22.7121	26.4167	11.1248	12.8564	10.1252	28.1234	17.6972	20.1928
K14580_555_K_Xenobiotics.biodegradation.and.metabolism_Polycyclic.aromatic.hydrocarbon.degradation	0.805873	1.10092	3.06979	0	0	0	2.98939	0	0	0	6.38031	0	0.877854	0	0	0	0	1.29659	0	3.20448	0	0	0.990615	2.00512	0	2.74512	0	2.58258	2.52334	1.78861	0	0	4.95996	3.06865	0	5.76322
K14581_556_K_Xenobiotics.biodegradation.and.metabolism_Polycyclic.aromatic.hydrocarbon.degradation	3.48139	1.89658	3.37038	8.50691	5.18553	9.22707	2.10837	3.23399	8.82802	4.99694	13.7887	9.34357	6.15283	13.6166	7.58842	5.97039	7.62994	2.77708	3.79927	8.08573	6.19085	8.12036	3.58487	3.3818	7.16243	8.10327	3.54442	8.4246	2.15242	3.47273	0.947343	1.57155	0.641913	2.38979	3.03618	4.85451
K18067_557_K_Xenobiotics.biodegradation.and.metabolism_Polycyclic.aromatic.hydrocarbon.degradation	7.70894	7.4836	10.516	11.0273	13.3984	17.4562	15.5289	11.2301	13.5541	10.9212	14.907	11.159	17.9898	9.55423	14.3154	11.752	16.2864	10.0098	8.00254	4.25331	10.3017	7.09025	9.00163	5.38469	23.8522	9.64688	12.5869	21.0022	22.2495	25.6453	10.0745	15.001	12.7093	5.68013	6.02806	4.05751
K18068_558_K_Xenobiotics.biodegradation.and.metabolism_Polycyclic.aromatic.hydrocarbon.degradation	7.74565	10.6389	10.5132	13.591	14.3981	24.1324	15.0004	14.3545	21.4612	10.6112	8.25491	9.79756	13.1356	19.2686	11.7365	12.7737	14.542	14.9274	7.28336	4.92489	11.4945	5.62489	5.67343	8.82454	11.983	13.2963	13.3135	16.8196	14.3909	12.3858	9.92497	22.6598	14.9276	10.7789	10.5913	9.64662
K18069_559_K_Xenobiotics.biodegradation.and.metabolism_Polycyclic.aromatic.hydrocarbon.degradation	3.32555	1.2407	2.81175	2.80084	4.76624	6.18265	1.78283	4.41352	4.35893	0.774829	1.90278	0.580748	3.82174	0.575641	1.95138	4.57418	3.50434	5.79636	4.08174	6.29169	4.63734	3.33542	3.53343	2.6027	2.92765	2.31494	3.21801	2.0631	4.61627	2.11449	1.6358	5.45379	2.11069	1.32532	1.52904	1.74545
K18074_560_K_Xenobiotics.biodegradation.and.metabolism_Polycyclic.aromatic.hydrocarbon.degradation	25.6775	29.8574	29.0969	28.0125	24.216	30.4934	35.5	28.9818	30.4821	16.1517	22.5819	21.0678	20.501	21.4017	26.6142	23.5362	38.3434	18.6408	38.1362	43.0009	41.8827	39.1584	33.9064	27.8347	40.6114	32.1022	34.1001	28.815	28.332	26.126	25.2231	32.6084	35.6932	33.4914	38.0462	31.3136
K18075_561_K_Xenobiotics.biodegradation.and.metabolism_Polycyclic.aromatic.hydrocarbon.degradation	14.8559	12.6647	22.3503	24.0289	16.6805	12.8962	35.9228	33.811	15.072	10.5625	8.99609	22.7133	24.0158	8.96515	12.7459	12.6977	17.4031	14.7105	19.4645	29.2477	27.6704	15.4207	18.5156	15.3336	17.3332	12.0235	20.1486	17.2413	31.2049	27.6045	16.2979	20.2201	11.2309	22.7377	20.1539	16.5805
K18076_562_K_Xenobiotics.biodegradation.and.metabolism_Polycyclic.aromatic.hydrocarbon.degradation	4.75561	6.42806	7.33807	5.63862	7.02202	8.52601	5.41729	7.7472	9.68434	4.33505	2.14594	4.62894	3.97732	4.04729	6.43316	11.6533	9.31793	6.79093	19.8758	12.1151	13.5568	5.4562	3.91958	3.65867	8.76733	8.84099	8.18302	8.60088	10.9605	9.70447	7.97851	5.06234	3.36245	7.32952	7.21231	2.62538
K18077_563_K_Xenobiotics.biodegradation.and.metabolism_Polycyclic.aromatic.hydrocarbon.degradation	7.42297	8.52046	9.00116	11.0797	18.2127	4.02897	12.8683	9.55713	11.2929	9.05154	7.87269	7.14546	5.20078	9.16239	10.5074	12.067	5.65991	8.82437	6.9389	14.6177	13.6747	7.97965	8.1321	10.5948	12.0657	6.78923	5.09125	6.52224	12.6076	6.4752	6.09398	12.4559	6.58388	9.28063	4.16303	7.34448
K18251_564_K_Xenobiotics.biodegradation.and.metabolism_Polycyclic.aromatic.hydrocarbon.degradation	7.93201	4.18719	10.241	6.59941	6.4727	2.67022	4.63887	5.72009	8.21005	4.61652	9.95015	5.0423	2.88041	3.07317	3.4718	4.11885	6.55121	5.86746	20.2045	7.96835	5.95986	4.29407	10.5927	2.60614	6.61415	9.7907	3.84335	4.40998	5.23276	6.03176	9.67741	7.14415	8.147	9.76162	5.14516	2.95973
K18252_565_K_Xenobiotics.biodegradation.and.metabolism_Polycyclic.aromatic.hydrocarbon.degradation	6.53395	20.8613	4.81283	1.46381	2.62365	1.89074	6.67564	3.58893	2.25879	2.95041	9.06834	1.47328	2.33495	0	0	3.31376	2.3652	3.47657	3.05516	6.06956	9.88694	7.37859	2.92449	4.943	0.324398	7.32352	1.95629	2.90162	4.77238	3.28274	3.8484	6.18665	10.9429	4.19235	3.43404	7.80173
K18253_566_K_Xenobiotics.biodegradation.and.metabolism_Polycyclic.aromatic.hydrocarbon.degradation	0	0	0	1.31075	0.863657	0	0	0	0	0	0	0	3.85242	0	4.37522	0	1.8829	3.62158	0	0	0	0	0	0	0	0	0.914681	0	0	0	0	0	0	0	0	0
K18254_567_K_Xenobiotics.biodegradation.and.metabolism_Polycyclic.aromatic.hydrocarbon.degradation	2.42567	3.13058	2.54095	1.03939	3.99155	4.44714	3.40075	1.67472	1.79657	3.54423	3.43809	1.76465	15.3453	10.7817	4.32968	5.8909	1.89786	2.75516	1.83436	3.26512	2.51907	0.548782	1.18816	0.694973	3.36845	4.40499	2.62239	0.610304	0.154446	0.39919	3.19668	3.76363	2.83654	1.09096	0.977312	1.51937
K18256_568_K_Xenobiotics.biodegradation.and.metabolism_Polycyclic.aromatic.hydrocarbon.degradation	2.62077	2.24463	3.1001	2.71928	2.37204	6.88417	4.85267	7.35948	12.5699	2.83862	1.23136	2.06038	8.2412	8.47746	7.46833	4.02291	5.21763	3.36729	3.91258	7.45492	5.35485	1.82701	3.09794	1.96573	8.50985	3.74064	4.81638	15.7329	17.1744	16.5856	3.32392	3.19945	1.84536	1.1217	3.93331	0.27338
K18275_569_K_Xenobiotics.biodegradation.and.metabolism_Polycyclic.aromatic.hydrocarbon.degradation	0	2.63106	0	3.11267	1.92246	0	0	0	0	0.24135	0.570465	0.861614	0	0.786381	0.363054	0.279423	3.04321	0.027511	0.348816	0.095127	0.926589	0	0	0	0	0.077165	0	0	0	0	0.894986	1.72617	1.54921	0	0	0
K19065_570_K_Xenobiotics.biodegradation.and.metabolism_Polycyclic.aromatic.hydrocarbon.degradation	26.9328	16.0322	21.1816	18.0667	11.5198	18.432	20.4589	30.0739	22.1863	13.594	15.4384	8.16811	14.2719	23.6466	25.8102	21.1773	19.6874	15.3273	13.0839	11.903	13.3206	12.477	17.5472	13.1912	21.1994	17.1182	20.8101	14.5144	12.3067	14.7587	20.435	27.6574	12.7838	16.308	18.0175	23.3954
K21104_571_K_Xenobiotics.biodegradation.and.metabolism_Polycyclic.aromatic.hydrocarbon.degradation	7.77823	5.00188	4.28579	3.92734	8.35402	3.82352	3.24405	4.12429	1.94607	17.5429	11.0426	10.3311	4.84081	16.8756	11.8437	6.5219	2.8053	6.29699	6.97795	5.94417	11.2781	9.97842	14.5458	17.0258	4.51808	3.27412	2.47596	14.0486	13.6238	10.8516	13.2099	13.7797	16.22	3.81844	3.41385	7.35538
K21105_572_K_Xenobiotics.biodegradation.and.metabolism_Polycyclic.aromatic.hydrocarbon.degradation	59.43	58.4592	50.3578	54.5898	68.5062	56.1156	58.154	53.6263	55.9213	87.854	76.9272	83.7639	43.3061	41.4584	35.475	60.8942	54.4856	41.7078	69.5477	55.7614	52.4783	80.6627	88.5712	82.8145	42.1422	45.5156	41.6637	49.2873	43.4915	46.9554	72.3548	66.0673	66.778	68.0879	88.6626	84.5381
K16873_573_K_Xenobiotics.biodegradation.and.metabolism_Furfural.degradation	49.6187	50.2615	51.0601	35.9434	45.2903	29.3905	29.4076	45.688	69.3869	48.99	48.5111	41.2172	53.9428	47.4254	51.2962	55.0589	59.0274	48.7305	43.4961	47.5063	46.5792	49.8368	46.4287	48.0951	44.8393	68.4961	50.5494	28.0832	28.1972	29.1896	44.4982	74.0285	50.4635	34.4194	48.0786	55.7741
K16874_574_K_Xenobiotics.biodegradation.and.metabolism_Furfural.degradation	41.1618	34.6945	51.9525	63.3462	56.467	137.543	83.1891	80.6632	121.461	40.5458	37.5381	36.3156	139.214	113.948	112.975	81.8834	88.4237	64.4109	103.884	42.3881	43.731	30.0861	35.8179	32.9434	124.138	75.8055	104.384	184.003	168.639	194.213	39.683	53.5307	38.4464	101.649	58.3657	45.9481
K16875_575_K_Xenobiotics.biodegradation.and.metabolism_Furfural.degradation	0.822111	3.32357	1.62982	1.42925	2.29087	6.05982	6.08956	7.9481	7.39748	0	0.459179	1.00987	7.98398	7.94573	11.1109	6.17119	3.01429	3.6953	2.03073	1.94382	0.710737	0	0.58328	0.35341	2.78811	3.48474	4.44773	3.75834	4.75875	6.22223	0.220235	0.405587	0	1.33542	1.90957	1.01797
K16876_576_K_Xenobiotics.biodegradation.and.metabolism_Furfural.degradation	26.3663	25.8825	36.1881	17.377	21.592	43.257	14.5246	21.7524	27.8309	23.5126	25.6601	20.0875	13.9939	15.7761	16.0278	19.0287	27.1608	11.6057	34.5354	25.6979	20.7916	12.9207	31.8413	23.926	27.8508	23.8967	29.1417	34.9901	19.381	21.4627	27.6114	26.9317	23.6223	30.441	23.2291	17.5709
K16877_577_K_Xenobiotics.biodegradation.and.metabolism_Furfural.degradation	70.9218	64.9192	64.7988	81.1491	82.7277	90.8007	82.3307	106.652	95.1117	57.0696	66.7494	56.7195	73.9452	64.2571	67.2775	77.5208	78.952	56.0596	59.163	75.0587	69.5544	45.0588	46.0735	51.5418	80.6629	89.8018	88.6987	101.875	103.572	109.761	51.3948	63.0741	50.2004	85.608	70.2247	50.0638
K16878_578_K_Xenobiotics.biodegradation.and.metabolism_Furfural.degradation	14.5817	9.19431	11.8264	6.34063	8.02228	8.7065	6.36303	9.84701	14.095	10.913	10.6399	17.6077	3.34006	7.36012	8.79654	13.0807	9.73789	14.4746	14.2108	8.60135	11.1277	8.04304	5.26309	7.55325	8.24459	9.03659	12.8609	7.55584	4.0002	3.71529	7.53949	14.8824	12.2482	8.78002	8.42891	5.2529
K16879_579_K_Xenobiotics.biodegradation.and.metabolism_Furfural.degradation	33.4247	58.1143	44.9444	42.0098	23.259	26.3008	30.8911	38.4711	37.9556	31.3409	23.6283	24.7579	23.2609	19.6953	35.1904	32.1798	42.0225	32.9342	53.7129	35.0959	38.439	37.7029	43.0923	44.556	34.3268	31.8668	49.9534	28.7764	21.8717	32.327	35.1467	38.2407	32.2139	49.712	33.4336	51.5084
K16880_580_K_Xenobiotics.biodegradation.and.metabolism_Furfural.degradation	25.7209	20.2296	31.5071	14.3284	18.2476	21.3741	11.3979	15.4045	29.2987	19.1261	14.8226	18.3275	12.7183	20.8117	22.125	20.9286	18.8664	23.448	15.7314	19.6726	22.0478	16.3912	25.8483	22.3578	21.3824	22.117	22.4312	12.0764	19.4961	12.6631	15.4984	16.8742	17.1206	25.6728	13.7571	13.2505
K01822_581_K_Xenobiotics.biodegradation.and.metabolism_Steroid.degradation	58.1618	61.1463	56.1356	32.2701	44.49	39.8517	53.1131	32.7111	33.5283	59.1015	70.9855	64.95	83.1406	66.6207	46.8502	53.4277	45.2931	51.0847	47.1645	48.2305	56.8708	65.4968	65.1855	62.7208	28.8982	32.2329	33.837	71.2491	45.8063	61.4091	50.8362	65.3691	56.2239	67.7224	84.1519	71.3751
K03333_582_K_Xenobiotics.biodegradation.and.metabolism_Steroid.degradation	71.4997	69.1119	77.4123	42.3651	61.2069	89.8137	52.2387	79.7329	88.8584	54.9602	64.4791	58.3077	208.04	145.173	147.458	66.6098	78.9073	67.3592	50.9505	62.1128	58.4184	43.6295	52.2115	67.7087	86.0155	72.438	69.0764	138.648	157.505	131.565	70.8501	73.6511	90.4917	50.6885	61.4368	62.3168
K05898_583_K_Xenobiotics.biodegradation.and.metabolism_Steroid.degradation	51.8532	50.4669	43.309	33.8961	46.9274	22.3748	30.1254	55.4718	32.1052	51.9553	63.2323	41.1966	44.684	24.4235	31.6213	60.6948	56.9556	41.645	65.746	67.9597	88.5953	34.4037	46.2242	52.4329	35.9584	43.9508	33.0566	12.6733	6.82895	10.2102	61.8231	71.6999	73.2646	77.7393	37.7243	51.0836
K15981_584_K_Xenobiotics.biodegradation.and.metabolism_Steroid.degradation	45.1474	31.346	33.6906	18.3765	38.1662	22.309	27.5212	37.2714	34.481	53.1165	48.7061	47.7461	45.3323	29.4563	40.2731	64.9799	39.2571	44.6628	49.1054	52.9525	49.9621	43.8306	31.599	22.4034	29.8292	25.3939	30.6646	18.005	17.3424	14.8437	71.01	82.4356	53.5613	25.2756	29.3253	29.8831
K15982_585_K_Xenobiotics.biodegradation.and.metabolism_Steroid.degradation	41.8968	27.8155	23.1184	10.4475	13.2509	6.36521	12.6489	21.5795	12.9011	25.5889	35.5298	22.7352	18.2248	16.8182	16.9104	31.3727	28.5828	23.5148	30.7737	66.0268	40.211	16.9845	22.0968	25.3756	8.39821	13.3083	12.4918	4.9825	4.55483	3.43425	35.1886	44.2781	33.4029	16.0922	15.4432	27.8938
K15983_586_K_Xenobiotics.biodegradation.and.metabolism_Steroid.degradation	18.9532	19.8825	18.6601	12.7604	15.5487	17.8981	15.0929	23.7199	15.0964	19.6464	22.6469	18.3658	34.4305	17.6455	13.4462	20.5322	18.0845	23.1569	15.8098	19.4831	24.8422	11.3359	18.2551	14.7037	16.1039	16.6753	16.6549	9.18432	6.9836	6.32381	34.5366	33.6313	29.2001	14.1016	14.1996	8.542
K16045_587_K_Xenobiotics.biodegradation.and.metabolism_Steroid.degradation	3.58947	3.96254	1.39326	9.56642	2.57532	1.81575	0.95581	5.14327	2.39662	2.06404	0.902132	1.39435	6.16084	4.66552	4.96365	8.15942	8.41303	3.58869	4.64808	8.66592	11.3509	1.23542	1.85684	2.34511	3.2167	2.21086	1.84424	0.116248	0.502263	0.059021	2.19081	3.46199	2.06494	0.10598	0.88568	0.845021
K16046_588_K_Xenobiotics.biodegradation.and.metabolism_Steroid.degradation	12.7178	7.40925	5.71215	9.13157	8.66047	14.3088	6.44164	14.8032	14.8505	4.52185	13.8373	5.28676	19.0078	18.4475	15.8018	25.8087	17.8783	8.97596	11.303	25.9393	12.8416	15.1507	4.61849	4.81391	14.0922	8.51129	11.4412	24.4382	26.6102	21.6149	5.81883	12.1527	6.05733	6.55115	6.59813	5.42597
K16047_589_K_Xenobiotics.biodegradation.and.metabolism_Steroid.degradation	105.693	90.357	95.5142	93.1802	92.5203	98.9284	83.9391	105.359	87.9978	117.809	113.367	100.186	105.917	78	83.5906	106.915	113.844	86.9192	113.982	105.059	129.918	94.6603	91.9396	76.9948	98.1288	93.4946	99.6916	100.022	101.241	106.098	156.128	161.556	131.728	102.378	83.7778	77.9543
K16048_590_K_Xenobiotics.biodegradation.and.metabolism_Steroid.degradation	27.5539	23.1726	33.7724	16.9495	32.4329	13.5071	16.2236	20.9895	18.8485	35.0969	31.6128	27.3375	35.4437	36.4436	33.4464	28.6274	31.5502	25.9848	31.2791	28.8564	39.2017	26.0624	23.7676	25.8197	14.8061	25.5973	19.6302	34.864	35.1089	23.3439	45.2197	52.0936	34.7164	23.4625	24.2673	20.0279
K16049_591_K_Xenobiotics.biodegradation.and.metabolism_Steroid.degradation	49.4203	52.6365	76.4996	40.0072	46.3567	36.1722	50.4015	53.0413	58.0195	72.816	56.1366	52.0573	48.0634	40.2847	54.5495	67.0473	61.056	56.6065	66.3113	54.9529	69.075	30.5311	37.6884	41.3118	50.0589	64.658	42.7947	27.2225	24.2525	24.446	59.1376	84.1569	61.8576	54.8871	57.3278	40.0627
K16050_592_K_Xenobiotics.biodegradation.and.metabolism_Steroid.degradation	26.7512	29.0816	14.8953	24.9628	51.476	18.9791	24.7852	24.0149	22.0085	21.4143	26.8933	17.0606	25.8037	35.14	33.613	28.4264	23.1794	24.872	22.4639	40.7913	31.8913	27.3894	20.7741	18.4338	26.5218	21.7125	21.8904	23.4908	14.4734	29.6722	43.3162	43.6419	34.1702	18.9319	15.8215	20.2572
K16051_593_K_Xenobiotics.biodegradation.and.metabolism_Steroid.degradation	23.5916	18.4066	12.0085	18.238	21.7753	7.62066	9.97575	22.4943	30.0632	23.7989	22.7187	18.7399	17.9007	10.3093	14.1671	13.7504	16.6686	17.4682	15.3355	27.6488	24.6103	9.18041	12.257	10.8283	13.0214	19.6467	10.2042	7.51292	6.85584	4.95279	23.5933	24.919	25.4953	17.0173	12.362	12.4098
K18687_594_K_Xenobiotics.biodegradation.and.metabolism_Steroid.degradation	37.5262	25.0471	38.417	21.3526	35.9021	38.273	34.0653	40.9017	32.7245	51.5739	38.4019	34.9078	52.4269	30.5187	31.5085	37.6526	38.6531	31.1303	39.6263	52.2832	48.3223	26.2333	25.8027	27.8203	28.2864	40.2923	27.5144	35.1911	34.7066	29.672	51.5726	59.6191	50.1774	36.0452	23.3521	35.3347
K00001_595_K_Xenobiotics.biodegradation.and.metabolism_Metabolism.of.xenobiotics.by.cytochrome.P450	982.036	935.299	886.077	866.942	954.364	847.508	901.042	910.148	924.667	983.83	943.414	931.29	992.014	991.218	981.881	947.519	980.379	832.852	929.604	1087.09	1076.5	800.752	905.483	969.897	845.631	837.369	860.418	763.895	821.098	798.907	922.766	1006.25	880.829	967.616	948.584	958.633
K00078_596_K_Xenobiotics.biodegradation.and.metabolism_Metabolism.of.xenobiotics.by.cytochrome.P450	0	0	0	0	0	0	0	0	0	0	0	0	0	0	0	0	0.324874	0.162965	0	0	0	0.222452	0	0	0	0	0	0	0	0	0	0	0	0	0	0
K00079_597_K_Xenobiotics.biodegradation.and.metabolism_Metabolism.of.xenobiotics.by.cytochrome.P450	0	0	0	0	0	0	0.280071	0	0	0	0	0	0	0	0	0.3174	0	0.426975	0	0	0	0	0	0	0	0	0	0	0	0	0	0	0	0	0	0
K00081_598_K_Xenobiotics.biodegradation.and.metabolism_Metabolism.of.xenobiotics.by.cytochrome.P450	0	0	0	0	0	0	0	0	0	0	0	0	0.279112	0	0	0	0	0	0.361312	0	0.183328	1.097	0.126937	0	0	0	0	0	0	0.189517	0	0	0	0	0	0
K00121_599_K_Xenobiotics.biodegradation.and.metabolism_Metabolism.of.xenobiotics.by.cytochrome.P450	319.089	313.153	372.521	319.062	331.098	355.584	272.08	326.564	358.951	310.764	274.46	231.288	417.462	358.234	354.902	322.07	348.868	276.497	342.563	370.598	418.048	189.062	193.881	216.193	319.816	366.462	313.178	344.587	402.213	333.851	345.756	366.072	305.681	313.007	265.671	227.031
K00129_600_K_Xenobiotics.biodegradation.and.metabolism_Metabolism.of.xenobiotics.by.cytochrome.P450	26.8443	17.4958	29.3633	19.6439	17.4179	14.6052	11.7743	19.5552	16.5305	16.1477	15.6056	17.3911	32.36	9.78504	17.2676	37.3881	20.6427	20.8477	20.048	25.5067	32.4065	18.2038	17.8715	35.6428	23.8909	15.1118	13.1925	25.3347	25.5069	21.5422	36.5792	35.2164	33.3077	17.8626	13.7417	20.5874
K00699_601_K_Xenobiotics.biodegradation.and.metabolism_Metabolism.of.xenobiotics.by.cytochrome.P450	0.982847	0	2.96449	0	0	0	0	0	0	3.1878	2.43587	1.91311	0	0	0	1.37642	0	0.366471	0.115784	0.228644	1.73569	6.31753	0	0.231177	0	0.932806	0	1.04647	0	0	0.383031	0.348526	0.26648	0	2.42683	0
K00799_602_K_Xenobiotics.biodegradation.and.metabolism_Metabolism.of.xenobiotics.by.cytochrome.P450	1097.73	1036.13	1268.44	1022.69	1045.97	924.845	954.676	952.278	1167.12	898.32	931.142	916.593	1049.77	874.641	1127.75	1440.89	1382.56	1264.49	1331.16	1082.45	1012.56	987.883	1068.16	1069.27	1261.65	1151.45	1177.65	923.459	958.357	944.575	978.199	1052.7	918.244	948.928	949.135	1008.87
K01253_603_K_Xenobiotics.biodegradation.and.metabolism_Metabolism.of.xenobiotics.by.cytochrome.P450	143.844	131.528	169.019	134.405	136.915	137.227	131.892	159.536	162.656	91.1355	102.672	110.375	100.945	101.655	121.229	150.954	166.06	125.635	131.909	116.386	133.397	97.7567	119.735	102.864	139.347	159.069	120.964	99.7945	108.822	115.238	105.634	101.672	123.474	146.994	112.064	136.028
K04097_604_K_Xenobiotics.biodegradation.and.metabolism_Metabolism.of.xenobiotics.by.cytochrome.P450	3.18143	7.38146	4.61582	3.49545	4.29648	3.5258	2.5348	9.77142	4.39088	2.67198	7.28137	3.56996	0	0.272531	1.08599	0.848208	1.69568	1.6156	11.1881	8.39522	4.98262	4.39889	5.82545	12.8002	1.18953	1.3159	0.80851	2.23068	2.52982	4.95626	2.16841	3.72494	3.95122	11.4515	5.1306	6.87097
K07408_605_K_Xenobiotics.biodegradation.and.metabolism_Metabolism.of.xenobiotics.by.cytochrome.P450	12.7643	14.5756	5.41972	3.58194	2.40264	5.97829	6.86187	4.33903	7.68832	1.28552	2.31802	2.20817	8.73824	11.3784	6.95289	4.24118	3.41102	5.12522	6.96887	10.6707	12.5434	5.03789	8.59522	7.91336	6.35186	6.81171	7.45595	6.04145	6.80683	7.79812	2.14904	1.79595	2.50557	6.18404	3.53133	6.15871
K11822_606_K_Xenobiotics.biodegradation.and.metabolism_Metabolism.of.xenobiotics.by.cytochrome.P450	0	0	0	0.336877	1.59057	0	0	0	0	0	0	0.83511	0	0	0	0.140597	0.137441	0	0	0	1.42332	0	0	0	0	0.260575	0.247817	0	0	1.14781	0.893826	0.292131	0.434242	0	0.434468	0.256861
K13951_607_K_Xenobiotics.biodegradation.and.metabolism_Metabolism.of.xenobiotics.by.cytochrome.P450	0	0	0	0	0	0	1.41227	1.04848	0	0.779723	0	0	0	1.0494	1.8839	1.28767	1.06498	1.379	0	0	0	0	0	0	0	1.20022	1.5894	0	0	0	1.27786	0	0.187147	2.05388	1.52731	0
K13953_608_K_Xenobiotics.biodegradation.and.metabolism_Metabolism.of.xenobiotics.by.cytochrome.P450	639.434	621.202	588.56	606.075	465.396	470.935	563.089	508.769	437.264	535.816	632.714	610.367	401.705	310.584	370.811	520.965	511.447	477.331	552.759	723.175	621.203	632.403	695.998	763.851	441.367	463.468	499.853	398.597	376.054	381.483	498.726	522.414	488.981	628.759	601.855	722.558
K13980_609_K_Xenobiotics.biodegradation.and.metabolism_Metabolism.of.xenobiotics.by.cytochrome.P450	0	0	0	0	0	0	0	0	0	0	0	0	0	0	0	0	0	0	0	0	0	0	0	0	0	0	0	0	0	0	0.281743	0.249297	0	0	0	0
K15303_610_K_Xenobiotics.biodegradation.and.metabolism_Metabolism.of.xenobiotics.by.cytochrome.P450	7.6482	4.63865	1.57146	4.83454	3.81352	1.27532	3.48816	1.72106	0.960137	4.06334	2.07965	3.89912	5.56492	20.7964	6.07885	5.11447	4.4104	3.25596	6.7751	17.2704	22.9794	13.541	27.4957	13.814	1.35602	4.15072	9.18925	2.63149	16.5819	14.6824	6.18245	2.16962	7.25538	3.05254	8.71055	4.83435
K17709_611_K_Xenobiotics.biodegradation.and.metabolism_Metabolism.of.xenobiotics.by.cytochrome.P450	0	0	0	0	0	1.44755	0	0	0	0	0	0	0	0	0	0	0	0	0	0	0	0	0	0	0	0	0	0.952635	0	0	0	0	0	0	0	0
K00001_612_K_Xenobiotics.biodegradation.and.metabolism_Drug.metabolism.cytochrome.P450	982.036	935.299	886.077	866.942	954.364	847.508	901.042	910.148	924.667	983.83	943.414	931.29	992.014	991.218	981.881	947.519	980.379	832.852	929.604	1087.09	1076.5	800.752	905.483	969.897	845.631	837.369	860.418	763.895	821.098	798.907	922.766	1006.25	880.829	967.616	948.584	958.633
K00121_613_K_Xenobiotics.biodegradation.and.metabolism_Drug.metabolism.cytochrome.P450	319.089	313.153	372.521	319.062	331.098	355.584	272.08	326.564	358.951	310.764	274.46	231.288	417.462	358.234	354.902	322.07	348.868	276.497	342.563	370.598	418.048	189.062	193.881	216.193	319.816	366.462	313.178	344.587	402.213	333.851	345.756	366.072	305.681	313.007	265.671	227.031
K00129_614_K_Xenobiotics.biodegradation.and.metabolism_Drug.metabolism.cytochrome.P450	26.8443	17.4958	29.3633	19.6439	17.4179	14.6052	11.7743	19.5552	16.5305	16.1477	15.6056	17.3911	32.36	9.78504	17.2676	37.3881	20.6427	20.8477	20.048	25.5067	32.4065	18.2038	17.8715	35.6428	23.8909	15.1118	13.1925	25.3347	25.5069	21.5422	36.5792	35.2164	33.3077	17.8626	13.7417	20.5874
K00157_615_K_Xenobiotics.biodegradation.and.metabolism_Drug.metabolism.cytochrome.P450	14.9778	10.858	15.6916	9.96801	5.60202	12.7644	8.9936	11.9056	12.7713	9.42318	16.9692	12.4969	6.68736	8.05068	9.54566	7.62849	8.02322	9.49532	18.5696	14.7407	15.6052	16.3983	19.3401	11.4871	10.7465	16.2343	16.8392	9.06665	8.92426	8.87526	14.1085	13.7368	8.01532	15.5488	12.8039	12.0654
K00274_616_K_Xenobiotics.biodegradation.and.metabolism_Drug.metabolism.cytochrome.P450	260.953	206.78	269.806	240.712	317.333	195.748	204.019	283.133	270.707	238.522	208.021	210.724	333.925	293.634	312.416	373.531	349.907	296.31	234.928	241.153	261.38	208.364	243.486	269.58	248.88	273.525	286.836	284.52	307.916	281.342	248.559	300.155	288.169	246.214	217.917	207.611
K00485_617_K_Xenobiotics.biodegradation.and.metabolism_Drug.metabolism.cytochrome.P450	1.30738	4.74015	0.186705	4.47084	0	0.422647	0.913797	0.981251	0.808576	0	0	0	1.89741	0.761149	0.372588	0	1.17678	1.17872	0	1.77992	2.81353	0.698907	0.66714	0.485608	1.12834	1.45388	0.443966	0.444314	0.581581	1.12212	0.294886	1.81002	0.155537	5.39371	7.26459	0.985097
K00699_618_K_Xenobiotics.biodegradation.and.metabolism_Drug.metabolism.cytochrome.P450	0.982847	0	2.96449	0	0	0	0	0	0	3.1878	2.43587	1.91311	0	0	0	1.37642	0	0.366471	0.115784	0.228644	1.73569	6.31753	0	0.231177	0	0.932806	0	1.04647	0	0	0.383031	0.348526	0.26648	0	2.42683	0
K00799_619_K_Xenobiotics.biodegradation.and.metabolism_Drug.metabolism.cytochrome.P450	1097.73	1036.13	1268.44	1022.69	1045.97	924.845	954.676	952.278	1167.12	898.32	931.142	916.593	1049.77	874.641	1127.75	1440.89	1382.56	1264.49	1331.16	1082.45	1012.56	987.883	1068.16	1069.27	1261.65	1151.45	1177.65	923.459	958.357	944.575	978.199	1052.7	918.244	948.928	949.135	1008.87
K04097_620_K_Xenobiotics.biodegradation.and.metabolism_Drug.metabolism.cytochrome.P450	3.18143	7.38146	4.61582	3.49545	4.29648	3.5258	2.5348	9.77142	4.39088	2.67198	7.28137	3.56996	0	0.272531	1.08599	0.848208	1.69568	1.6156	11.1881	8.39522	4.98262	4.39889	5.82545	12.8002	1.18953	1.3159	0.80851	2.23068	2.52982	4.95626	2.16841	3.72494	3.95122	11.4515	5.1306	6.87097
K13951_621_K_Xenobiotics.biodegradation.and.metabolism_Drug.metabolism.cytochrome.P450	0	0	0	0	0	0	1.41227	1.04848	0	0.779723	0	0	0	1.0494	1.8839	1.28767	1.06498	1.379	0	0	0	0	0	0	0	1.20022	1.5894	0	0	0	1.27786	0	0.187147	2.05388	1.52731	0
K13953_622_K_Xenobiotics.biodegradation.and.metabolism_Drug.metabolism.cytochrome.P450	639.434	621.202	588.56	606.075	465.396	470.935	563.089	508.769	437.264	535.816	632.714	610.367	401.705	310.584	370.811	520.965	511.447	477.331	552.759	723.175	621.203	632.403	695.998	763.851	441.367	463.468	499.853	398.597	376.054	381.483	498.726	522.414	488.981	628.759	601.855	722.558
K13980_623_K_Xenobiotics.biodegradation.and.metabolism_Drug.metabolism.cytochrome.P450	0	0	0	0	0	0	0	0	0	0	0	0	0	0	0	0	0	0	0	0	0	0	0	0	0	0	0	0	0	0	0.281743	0.249297	0	0	0	0
K17709_624_K_Xenobiotics.biodegradation.and.metabolism_Drug.metabolism.cytochrome.P450	0	0	0	0	0	1.44755	0	0	0	0	0	0	0	0	0	0	0	0	0	0	0	0	0	0	0	0	0	0.952635	0	0	0	0	0	0	0	0
K00088_625_K_Xenobiotics.biodegradation.and.metabolism_Drug.metabolism.other.enzymes	276.634	247.352	347.973	343.195	345.313	403.239	319.698	335.549	354.861	339.421	322.946	306.326	529.552	464.769	478.953	349.683	367.421	328.558	348.192	337.382	409.863	219.718	222.457	273.635	414.35	337.677	328.305	328.007	338.92	324.401	333.376	410.677	321.684	335.731	298.189	270.031
K00106_626_K_Xenobiotics.biodegradation.and.metabolism_Drug.metabolism.other.enzymes	23.0218	24.1398	32.8936	19.3711	15.3969	30.5302	15.4105	17.0609	19.9303	11.9972	23.0004	15.725	25.6386	19.1015	24.6481	12.6414	16.1551	15.6323	27.5581	35.3211	31.0275	26.7172	31.4527	23.1463	16.1561	22.2693	23.4893	13.0253	15.5511	12.1829	25.3027	21.5387	16.1316	27.0785	28.8659	29.3118
K00207_627_K_Xenobiotics.biodegradation.and.metabolism_Drug.metabolism.other.enzymes	53.0191	57.0599	56.5745	87.3441	71.0763	108.246	79.8757	66.2058	100.748	58.7358	58.3635	55.6134	80.3327	100.983	101.246	70.9323	73.8093	50.2514	69.9525	76.8901	72.7239	62.8428	65.7008	58.5057	95.1293	76.832	84.7149	73.9646	78.7856	108.603	55.7133	45.9361	53.4354	57.4796	54.4262	53.8448
K00569_628_K_Xenobiotics.biodegradation.and.metabolism_Drug.metabolism.other.enzymes	19.6878	27.7874	19.9909	31.9128	33.2501	38.3118	28.0593	33.1655	30.7446	42.0957	23.1256	30.3677	30.0677	68.1477	27.6822	36.1531	28.4229	34.1726	23.9	25.3851	36.7042	34.8059	21.2182	16.7054	39.406	28.2915	31.9232	51.9937	52.6291	56.5028	38.1339	36.3618	28.2119	32.8102	19.7236	19.8434
K00622_629_K_Xenobiotics.biodegradation.and.metabolism_Drug.metabolism.other.enzymes	12.1653	20.9663	8.98553	8.48005	8.91591	6.92342	4.48189	7.48231	14.3203	11.3995	15.6654	15.3388	17.8249	24.3212	6.96468	11.448	12.8089	10.3706	9.47561	13.5958	11.0723	13.6853	14.4908	21.5469	6.21109	10.4017	8.00805	4.20554	6.75125	10.6918	20.6706	21.4493	17.4984	10.2855	12.7671	7.8648
K00699_630_K_Xenobiotics.biodegradation.and.metabolism_Drug.metabolism.other.enzymes	0.982847	0	2.96449	0	0	0	0	0	0	3.1878	2.43587	1.91311	0	0	0	1.37642	0	0.366471	0.115784	0.228644	1.73569	6.31753	0	0.231177	0	0.932806	0	1.04647	0	0	0.383031	0.348526	0.26648	0	2.42683	0
K00757_631_K_Xenobiotics.biodegradation.and.metabolism_Drug.metabolism.other.enzymes	32.157	45.333	36.0587	37.0464	28.5876	31.0515	41.164	37.6953	34.9863	29.277	41.6447	35.6509	29.1602	20.3257	30.1091	41.6439	49.0066	42.0393	29.9701	43.6791	35.0344	44.6793	37.7644	32.4757	31.0387	31.1266	34.4828	33.3978	31.6277	41.4307	29.6741	35.6967	35.6167	46.1323	37.6246	27.8698
K00758_632_K_Xenobiotics.biodegradation.and.metabolism_Drug.metabolism.other.enzymes	93.2043	73.7014	76.7333	99.9553	122.407	126.82	72.6434	98.8045	99.5967	113.828	102.57	113.879	119.33	168.072	125.245	100.275	103.831	94.7317	96.4179	94.7735	95.733	82.1714	79.1471	84.3264	133.095	107.798	109.768	124.971	121.407	104.844	122.202	92.9011	107.492	120.102	90.3667	79.4003
K00760_633_K_Xenobiotics.biodegradation.and.metabolism_Drug.metabolism.other.enzymes	123.167	114.024	114.641	196.446	171.038	142.504	190.884	159.91	170.711	164.871	126.204	140.103	189.823	225.638	181.975	128.468	176.24	147.623	127.375	130.155	97.9126	109.472	104.685	125.441	182.023	156.96	167.411	196.999	223.565	179.777	156.201	153.691	143.276	120.401	136.297	121.387
K00799_634_K_Xenobiotics.biodegradation.and.metabolism_Drug.metabolism.other.enzymes	1097.73	1036.13	1268.44	1022.69	1045.97	924.845	954.676	952.278	1167.12	898.32	931.142	916.593	1049.77	874.641	1127.75	1440.89	1382.56	1264.49	1331.16	1082.45	1012.56	987.883	1068.16	1069.27	1261.65	1151.45	1177.65	923.459	958.357	944.575	978.199	1052.7	918.244	948.928	949.135	1008.87
K00857_635_K_Xenobiotics.biodegradation.and.metabolism_Drug.metabolism.other.enzymes	39.0336	40.6093	43.6351	61.1959	42.2242	66.0063	26.2424	49.6608	47.8402	50.6161	51.4933	47.9283	88.0126	86.2036	85.8212	40.1771	39.8907	54.7309	37.2564	37.9985	35.4109	52.7302	30.0828	35.623	48.9535	47.2812	32.5903	50.7419	48.2619	40.1766	39.8264	41.5103	51.8494	26.684	35.9133	43.6307
K00876_636_K_Xenobiotics.biodegradation.and.metabolism_Drug.metabolism.other.enzymes	26.847	35.1759	26.0914	41.3528	30.2138	22.9621	39.6674	38.5157	30.3276	38.4684	24.5983	27.1456	54.2957	47.2856	45.0814	26.8113	22.9259	29.7913	22.6751	18.6034	17.8747	23.9851	26.112	25.2754	31.6794	33.8352	30.3958	43.9244	36.6141	35.7436	29.0246	30.0896	33.6912	24.0003	29.7464	32.067
K00940_637_K_Xenobiotics.biodegradation.and.metabolism_Drug.metabolism.other.enzymes	113.167	99.7703	136.408	107.362	116.496	147.459	112.119	115.348	127.191	165.042	124.303	134.375	125.341	112.338	116.861	136.14	132.418	135.559	140.331	136.122	141.69	89.5472	110.491	126.243	119.721	122.941	127.548	153.976	122.949	151.82	139.836	135.056	109.677	130.481	120.633	107.069
K01044_638_K_Xenobiotics.biodegradation.and.metabolism_Drug.metabolism.other.enzymes	0.703401	1.28798	0.931589	2.14604	0.322136	0.888291	0.272759	0	1.08384	3.76361	1.04073	1.39406	0.269599	0.252488	0	0.816	0	0.860244	0.771345	0.182762	0.720285	0.633255	0.807944	1.01784	0	0.26037	0.236479	0	0	0.30202	1.29694	2.01965	0.851671	0.759917	0.215867	0.938761
K01195_639_K_Xenobiotics.biodegradation.and.metabolism_Drug.metabolism.other.enzymes	53.6282	37.0765	27.7317	45.4837	40.5611	21.2144	18.4329	22.9393	24.8302	33.8387	38.3172	43.502	66.2555	58.1598	45.879	59.3194	39.9313	48.1098	34.9377	47.092	56.7757	56.6069	63.7209	54.9535	28.295	33.2838	27.3725	18.6848	20.4188	13.9132	37.3491	44.7049	41.611	34.0199	45.2463	51.3291
K01431_640_K_Xenobiotics.biodegradation.and.metabolism_Drug.metabolism.other.enzymes	56.5258	45.0726	39.01	60.9604	56.6502	61.3644	45.5612	45.9578	67.1183	63.2529	49.2324	72.3217	64.1532	88.9763	76.3282	32.9691	37.1615	41.6791	64.6095	58.5521	60.4558	40.2443	46.1474	46.9859	55.5601	39.7447	33.8847	55.2139	50.4047	56.949	57.0607	77.539	59.42	51.0057	59.749	50.6351
K01464_641_K_Xenobiotics.biodegradation.and.metabolism_Drug.metabolism.other.enzymes	195.947	200.799	239.359	266.637	260.685	357.037	246.589	256.376	320.495	193.66	222.042	194.475	353.428	355.976	358.482	256.845	273.937	212.541	224.184	232.818	223.518	185.269	190.381	186.586	287.646	266.974	263.656	365.612	416.562	353.818	182.234	213.348	184.895	293.274	257.446	207.793
K01489_642_K_Xenobiotics.biodegradation.and.metabolism_Drug.metabolism.other.enzymes	140.591	135.966	185.923	137.069	163.931	212.581	148.509	155.89	184.242	209.483	151.859	191.34	225.634	191.777	255.007	132.963	161.936	164.956	152.592	194.474	148.212	123.695	120.182	120.529	162.407	178.95	155.427	191.218	162.163	165.434	214.539	199.136	193.496	167.529	150.384	147.239
K01519_643_K_Xenobiotics.biodegradation.and.metabolism_Drug.metabolism.other.enzymes	0	0	0	0	0	0.620147	0.847642	0.207228	0	0	0	0	0	0	0	0	0	0	0	0	0	0	1.24294	0	0	0	0	0	0	0	0.401083	0	0	0	0	0
K01520_644_K_Xenobiotics.biodegradation.and.metabolism_Drug.metabolism.other.enzymes	64.0473	57.796	51.4959	49.6504	61.4457	67.1472	44.9008	52.5386	61.6324	77.1747	56.2571	58.1236	50.7426	55.6014	81.3867	85.5072	68.2455	94.9459	59.3178	88.0514	60.0715	46.5214	62.6581	54.1169	72.9479	59.1341	69.0131	97.0682	86.7105	78.9384	64.916	80.1849	60.4186	67.3586	58.5412	44.8349
K01951_645_K_Xenobiotics.biodegradation.and.metabolism_Drug.metabolism.other.enzymes	297.44	314.404	367.224	343.461	385.748	374.303	342.986	375.583	432.259	410.147	364.269	321.435	436.202	488.163	512.78	404.34	411.103	337.72	363.92	330.754	337.69	230.162	262.186	301.278	405.184	379.442	367.315	345.544	416.163	371.477	365.208	365.369	352.068	320.912	294.397	268.928
K03782_646_K_Xenobiotics.biodegradation.and.metabolism_Drug.metabolism.other.enzymes	232.095	235.025	224.947	302.468	269.473	279.341	249.605	236.676	301.318	260.643	249.901	236.212	291.547	251.017	297.083	273.399	270.07	216.843	276.021	260.11	262.065	241.324	237.633	230.557	262.818	260.421	269.363	188.115	188.174	216.275	239.552	267.458	257.478	244.966	239.567	266.57
K03927_647_K_Xenobiotics.biodegradation.and.metabolism_Drug.metabolism.other.enzymes	0.881438	1.09451	0.897549	2.14604	0.562786	1.48717	0.440453	0.38694	1.77333	4.82241	2.83235	1.87367	0.269599	0.252488	0.421166	1.05851	0.291727	1.15227	1.47297	0.945815	3.09078	1.57091	2.43518	1.59329	0.816644	0.817364	0.467577	0.122279	0.536496	0.30202	3.53141	2.60217	1.73024	3.03328	2.28006	3.20946
K10807_648_K_Xenobiotics.biodegradation.and.metabolism_Drug.metabolism.other.enzymes	1.09179	0.881644	0.670973	0.204123	0.524466	0	0.920291	0.870857	0.407103	2.99225	0.610755	1.70385	0	0	0	0	0	0.025159	1.14927	2.44359	1.05799	1.2281	0.995113	0.809811	0.115318	0.185824	0	0	0	0	0.65641	0.367004	1.57609	0.458713	0	2.64865
K10808_649_K_Xenobiotics.biodegradation.and.metabolism_Drug.metabolism.other.enzymes	0.147543	0	0	0	0.178213	0	0.38807	0.364761	0	0.173816	0.807605	0.075726	0	0	0	0.175815	0	0.046207	0	0.133663	0.292503	0.460908	0.49047	0.451482	0	0.086817	0	0	0	0	0.51839	0.489867	0.109492	0	0	0.074833
K13421_650_K_Xenobiotics.biodegradation.and.metabolism_Drug.metabolism.other.enzymes	41.5708	63.0713	44.3609	33.7457	40.686	54.2282	41.6916	46.4396	52.2057	51.3127	57.93	45.0082	63.7057	49.6991	70.1169	51.9567	65.7357	47.7786	38.509	38.5306	35.6087	31.2252	32.2701	43.9375	60.5267	54.7481	45.9463	83.294	89.585	82.2449	60.5756	71.398	51.9272	39.2996	40.081	38.7891
K13800_651_K_Xenobiotics.biodegradation.and.metabolism_Drug.metabolism.other.enzymes	0	0.286393	0.437638	0	0	0	0	0	0	0	0	0	0	0	0	0	0	0	0	0	0	0	0	0	0	0	0	0	0	0	0	0	0	0	0	0
K00027_652_K_Signal.transduction_Two.component.system	491.39	479.509	449.806	429.111	412.807	398.307	380.904	384.12	435.785	384.674	429.633	374.055	462.106	401.74	487.994	510.413	461.133	368.84	625.53	609.328	618.083	515.831	522.149	503.219	385.913	377.903	419.661	279.215	285.385	264.262	370.078	447.712	396.27	451.467	457.345	472.294
K00066_653_K_Signal.transduction_Two.component.system	131.695	149.377	126.62	217.631	185.204	127.891	154.803	118.966	114.183	206.714	190.641	196.13	122.963	107.017	120.798	101.996	123.677	115.813	184.145	141.963	128.678	161.518	183.033	159.355	115.451	126.565	115.787	112.632	98.5973	97.8801	178.312	158.958	196.437	164.736	158.819	174.67
K00244_654_K_Signal.transduction_Two.component.system	176.494	193.191	186.264	197.35	228.571	320.445	231.601	260.787	269.204	198.98	227.97	184.723	423.819	370.057	418.305	221.329	260.342	189.957	183.445	208.488	205.498	135.026	162.648	173.368	298.511	242.647	269.346	380.804	397.166	406.145	233.906	200.923	218.532	264.076	206.647	169.914
K00245_655_K_Signal.transduction_Two.component.system	102.825	94.4369	92.3571	105.109	103.543	127.2	144.471	110.624	107.758	63.1451	88.8437	95.1094	134.264	184.729	140.152	93.8907	83.3347	102.235	83.1519	106.896	103.382	93.8733	88.2591	89.4755	111.413	105.336	116.749	148.942	140.288	162.693	78.328	61.0763	79.4213	120.607	108.264	91.1596
K00246_656_K_Signal.transduction_Two.component.system	11.4301	19.8602	19.723	10.5812	12.618	31.0656	36.3067	37.5575	25.1169	7.03007	11.8696	11.2487	32.5755	33.7826	64.6662	22.8985	15.6164	20.9252	18.3533	17.3297	15.2203	8.51374	18.025	19.0384	24.877	10.5016	25.6053	53.8451	52.7456	54.649	8.20253	10.1209	16.185	23.2718	31.6474	11.3288
K00247_657_K_Signal.transduction_Two.component.system	34.2766	36.4834	29.5908	51.1381	31.6061	26.8484	28.6097	35.7052	27.3372	40.0267	49.2278	45.7517	33.1625	42.3076	36.7434	32.3747	31.7759	33.6359	41.3326	50.8735	44.4822	47.9005	48.9406	52.1386	26.7647	33.8608	25.5563	40.4932	40.618	54.411	37.9167	52.2355	39.8215	59.9975	51.2764	51.2848
K00370_658_K_Signal.transduction_Two.component.system	14.0953	20.149	45.3927	12.9925	27.3561	135.959	90.8965	124.927	91.6189	58.3188	61.2863	46.0245	33.9093	77.9029	51.2229	10.6799	24.8682	12.857	17.1506	4.72107	10.2379	14.5934	24.1137	44.7327	80.6614	16.952	32.084	105.431	107.483	93.6936	48.9032	66.431	38.3091	134.754	71.4527	36.7878
K00371_659_K_Signal.transduction_Two.component.system	3.99498	14.419	30.459	3.92993	8.19148	46.3949	52.8829	58.8829	28.6407	21.7652	32.2987	15.2894	13.7381	26.1018	25.9609	7.23367	4.15422	6.15856	13.9764	7.80863	2.28537	5.12908	5.10466	15.2546	25.5101	6.2557	12.7826	37.6279	56.2014	49.6374	17.0453	21.7698	18.3895	71.8475	32.9714	17.8696
K00373_660_K_Signal.transduction_Two.component.system	8.4531	4.22137	15.5443	2.2686	4.47371	25.9592	14.2353	18.2698	19.1388	11.3604	17.3283	9.98696	14.9165	17.4733	22.7585	2.73136	1.39432	2.45554	3.45401	1.22941	6.59632	1.82304	4.57819	5.79572	12.5056	9.43756	6.45056	22.3947	35.1962	23.1719	8.73099	11.2135	8.35025	29.7677	6.49934	6.53105
K00374_661_K_Signal.transduction_Two.component.system	2.92968	2.75932	12.3907	1.30554	3.91963	15.424	13.4982	18.9277	24.0828	8.04439	9.77131	13.2807	3.68731	2.42364	10.4599	2.97186	3.21544	3.44035	3.54208	2.11668	2.87367	3.98868	8.34805	12.1291	6.0898	1.5962	4.38325	18.3518	18.7244	15.7401	11.318	11.0613	8.51376	16.4513	12.2035	7.71179
K00404_662_K_Signal.transduction_Two.component.system	57.8707	62.6625	55.7107	54.9793	59.1997	81.3287	65.8035	83.2776	81.1809	21.6574	27.0061	29.6477	56.4204	48.9642	74.9931	56.4614	60.0795	49.4026	63.2337	70.5022	80.4161	47.8575	55.5354	55.3355	80.8144	49.7239	63.8599	69.1766	76.824	88.7947	26.9361	27.6213	21.6118	79.7524	62.5069	52.7059
K00405_663_K_Signal.transduction_Two.component.system	45.4897	50.0076	65.4554	59.6604	64.6141	97.2385	75.0823	101.763	77.9161	15.5258	42.4673	25.3107	101.942	74.6398	106.097	59.6295	67.918	51.1085	64.5278	51.0312	52.716	34.4602	47.5581	49.4924	90.3857	67.7977	67.1582	94.1319	112.86	90.9005	25.7743	27.3904	29.8877	61.4592	48.6046	58.6921
K00406_664_K_Signal.transduction_Two.component.system	172.525	202.748	153.976	214.143	169.334	127.982	154.196	117.694	119.551	187.402	222.869	226.154	122.163	93.1815	115.712	158.665	119.444	148.746	173.072	184.984	183.714	180.112	215.178	240.515	106.025	107.876	128.557	99.8051	115.439	109.055	192.438	154.461	175.329	180.729	219.623	232.387
K00407_665_K_Signal.transduction_Two.component.system	5.59762	19.6962	9.63238	13.5988	9.51057	5.11097	16.1737	13.4387	10.8084	8.81792	0	2.54039	0	11.8937	1.8839	17.7404	8.52483	12.9184	6.02761	15.0072	5.1529	2.30581	8.50977	18.9874	15.2442	13.4425	11.0913	4.92859	12.0554	16.1997	0.924336	0	8.14985	14.9456	20.3532	20.8445
K00410_666_K_Signal.transduction_Two.component.system	120.852	121.622	142.338	145.947	154.65	144.981	128.338	124.422	186.603	158.156	102.332	116.548	147.957	164.215	174.283	176.43	147.982	135.938	126.472	132.377	162.845	80.4958	102.759	102.551	139.402	134.981	112.531	80.7397	98.3654	92.1078	116.912	141.703	96.6649	110.304	130.444	91.539
K00411_667_K_Signal.transduction_Two.component.system	43.5448	48.3338	61.6345	33.5459	51.5353	47.3566	63.1549	50.3751	53.1516	50.7646	45.4279	45.7827	57.6226	33.9354	42.6788	68.5957	41.8245	69.5824	72.0665	44.8352	80.5285	28.6412	47.6392	46.0058	42.687	46.6293	50.0739	33.8325	34.6952	47.3056	59.9996	58.858	50.733	73.3149	48.4011	37.9481
K00412_668_K_Signal.transduction_Two.component.system	360.596	349.16	355.531	389.669	391.922	350.236	306.745	359.67	382.646	457.062	378.108	384.091	394.488	360.936	364.842	410.58	347.165	336.153	358.619	381.256	460.79	332	343.822	352.676	332.468	360.128	318.395	305.036	297.619	303.282	358.021	416.663	345.201	345.346	359.146	387.013
K00413_669_K_Signal.transduction_Two.component.system	75.4542	95.6805	82.549	101.482	100.155	90.8971	87.7036	82.3328	133.182	106.621	66.847	71.5506	92.7096	84.887	105.019	111.808	111.78	91.7367	85.8263	84.5127	127.22	49.8719	53.5766	59.6656	98.0767	96.2016	90.8056	54.6555	66.3771	60.0055	72.6204	89.5851	63.6695	89.6874	81.094	65.0818
K00424_670_K_Signal.transduction_Two.component.system	4.41826	2.67267	0	0.881965	3.88102	0	14.6005	1.63469	0	8.30692	18.7003	0.282737	0	0	10.7884	5.29667	0	11.5572	1.04423	0	0	0	0	17.403	7.66642	0	0.805395	0	0	0	2.99179	0	3.00662	0	0	0
K00425_671_K_Signal.transduction_Two.component.system	300.246	291.387	236.176	268.703	285.419	265.155	239.065	269.645	302.799	285.412	292.825	298.387	326.314	278.79	327.329	368.858	413.407	332.437	362.82	350.662	425.579	338.875	364.208	346.666	320.852	291.974	283.438	259.952	263.031	282.996	290.052	311.081	261.265	278.422	226.606	291.096
K00426_672_K_Signal.transduction_Two.component.system	216.855	234.385	196.895	195.74	207.517	171.635	214.173	203.968	189.203	223.807	258.269	193.402	184.262	170.537	179.864	275.039	291.285	256.739	210.3	298.547	307.906	241.799	274.951	251.636	203.012	233.251	216.222	143.616	146.626	147.659	212.372	219.319	185.866	197.298	191.031	234.913
K00494_673_K_Signal.transduction_Two.component.system	0.416064	0.663526	0.969753	0.226294	0.585974	0.299441	0.708011	0	1.5256	0.754001	1.19034	1.07431	1.86768	0	0.276805	1.05606	0.815289	1.06055	0.646695	0.23238	0	1.02951	0.447916	0.724225	0	0.786739	1.53573	0.671734	1.57323	1.33711	1.06873	0.986817	1.0909	0.931019	0.205527	0
K00575_674_K_Signal.transduction_Two.component.system	246.519	244.571	220.985	353.261	307.952	256.763	248.255	236.592	255.198	277.318	239.283	247.455	244.103	206.3	250.966	325.344	278.643	257.728	197.834	254.76	314.587	219.654	232.126	221.02	227.081	249.657	251.985	165.108	169.419	163.431	293.719	272.386	240.376	185.439	199.065	224.094
K00626_675_K_Signal.transduction_Two.component.system	1042.25	1013.25	1124.66	1094.91	1186.21	1177.83	980.668	1141.56	1258.78	1052.47	1058.56	974.138	1490.99	1459.8	1451.48	1418.43	1357.46	1183.12	1122.89	1375.3	1353.97	725.216	814.326	863.528	1259.56	1165.59	1059.14	1097.23	1174.5	1042	1108.61	1200.09	1140.2	1164.28	951.393	909.445
K00689_676_K_Signal.transduction_Two.component.system	5.4786	2.52148	1.94329	2.97534	5.88782	1.45033	2.41968	3.88457	2.96994	14.2286	8.54347	12.7199	0.282433	0	0.715313	1.30875	4.25755	2.00454	1.24667	0.534528	1.27796	6.20509	4.07281	8.59262	3.01958	3.14722	2.26338	0.968925	1.93049	2.42745	4.73205	4.56513	5.80745	8.99119	12.3583	4.30755
K00692_677_K_Signal.transduction_Two.component.system	2.76192	1.47598	0.445594	0.751654	1.23829	0.566111	1.36294	1.50328	1.15055	4.48728	0.82691	3.80747	1.06596	2.36475	1.96066	6.123	1.78534	3.18504	1.7544	1.49627	1.50057	2.35473	2.02112	1.25265	2.03129	0.821849	5.8323	0.529879	0.606803	1.06458	3.03883	5.10114	3.78774	1.377	0.873463	0.885049
K00990_678_K_Signal.transduction_Two.component.system	257.84	256.027	242.147	304.932	278.447	291.151	248.896	240.478	320.441	300.92	256.76	266.298	307.845	300.905	362.986	330.081	315.736	223.265	284.08	320.615	346.941	208.803	250.176	235.701	284.885	275.017	267.252	250.662	240.375	251.977	250.328	273.549	266.604	256.198	253.896	243.588
K01034_679_K_Signal.transduction_Two.component.system	18.6608	21.415	20.4218	35.9035	21.5835	41.4997	66.5386	55.8966	34.6251	4.69496	10.293	3.29816	14.9637	39.0769	31.9575	25.5021	16.9781	19.9759	18.7465	12.431	17.1286	7.59703	10.4189	7.93418	71.7532	43.0083	66.5394	20.669	24.3265	24.4201	15.1817	10.7045	9.94917	9.59777	9.87916	11.0819
K01035_680_K_Signal.transduction_Two.component.system	62.8863	61.6848	53.2089	92.3689	54.2824	31.6088	36.4774	51.185	43.3209	43.7509	57.8985	41.4692	32.0811	29.2901	35.0246	42.9068	39.8852	38.3363	37.9108	85.8675	52.9568	38.7357	51.3916	57.6564	49.2676	38.6049	38.0323	21.9862	19.498	24.3222	46.5705	37.8509	36.5554	43.0122	57.9994	62.675
K01051_681_K_Signal.transduction_Two.component.system	17.7676	16.0143	13.0434	8.50854	13.0216	22.0296	9.13891	17.6713	18.5319	33.9514	21.5688	26.4255	19.742	23.4888	20.9753	18.5628	20.9232	24.7955	17.2545	17.9782	16.0949	19.7964	22.1902	17.0808	19.0147	15.3569	12.9959	14.9004	11.3244	17.1268	32.8692	31.6037	29.9398	9.15516	18.6039	14.8628
K01077_682_K_Signal.transduction_Two.component.system	87.2876	81.2805	81.3628	174.757	167.549	287.941	132.177	120.704	192.83	103.101	113.952	108.672	316.902	283.817	300.393	116.26	141.82	121.334	121.673	115.27	104.993	92.1366	108.309	116.253	197.051	167.882	172.765	341.677	362.955	363.947	83.4036	78.8523	102.769	132.566	128.463	138.612
K01113_683_K_Signal.transduction_Two.component.system	76.9851	81.4854	117.48	152.199	215.153	286.185	112.969	154.256	232.468	45.6838	49.6431	50.047	328.162	285.945	309.546	193.895	207.852	142.488	123.491	99.1824	107.846	55.2665	75.0511	77.4187	280.59	193.559	200.735	365.9	364.255	384.44	64.7043	61.5179	53.6286	138.069	105.818	80.184
K01179_684_K_Signal.transduction_Two.component.system	405.704	354.874	311.031	412.279	497.853	373.682	333.874	407.104	394.494	577.307	514.79	524.341	448.053	453.722	452.532	427.062	433.983	348.891	376.471	402.251	444.65	509.47	511.247	467.652	356.992	377.696	364.132	397.335	383.251	357.39	554.718	543.581	526.346	476.385	475.491	464.371
K01425_685_K_Signal.transduction_Two.component.system	98.6996	84.8598	92.1142	67.2957	86.5969	84.5675	43.7768	85.2338	96.4848	68.6106	87.6052	63.6335	132.139	136.997	123.307	116.771	116.957	84.5252	80.4473	74.7383	80.0488	78.5587	98.375	116.782	90.6962	83.6326	97.5881	65.1637	84.0446	78.6337	85.221	85.8627	77.7746	76.9686	88.8178	75.4527
K01467_686_K_Signal.transduction_Two.component.system	12.5244	12.5449	20.4105	20.8783	15.2972	17.0828	14.4689	22.67	26.0382	26.7069	16.5495	16.879	25.0876	18.9937	13.3948	32.8024	27.6258	20.806	20.3826	15.0123	17.0341	17.9311	14.6535	14.3531	22.9105	30.827	22.6061	13.0684	18.4564	14.1706	20.0407	22.3254	19.1196	33.1896	21.6671	21.0928
K01546_687_K_Signal.transduction_Two.component.system	397.751	391.226	363.409	393.475	324.104	276.946	262.117	284.147	296.766	389.413	355.614	359.843	202.043	120.86	184.176	322.535	332.386	264.05	290.316	366.484	367.554	368.885	363.791	305.662	273.616	336.981	263.206	247.599	297.55	260.257	286.615	304.523	286.803	257.994	232.997	280.601
K01547_688_K_Signal.transduction_Two.component.system	476.905	448.922	432.826	459.759	410.534	407.682	326.912	379.735	332.781	500.51	429.356	413.288	263.435	174.649	265.774	412.727	420.916	338.271	401.572	401.596	512.624	363.923	424.563	362.755	328.792	397.061	333.533	301.264	357.062	301.584	411.092	426.535	398.519	292.637	298.424	322.967
K01548_689_K_Signal.transduction_Two.component.system	179.865	159.141	106.477	177.6	131.014	76.5115	84.6814	101.507	88.3249	162.617	140.099	140.741	73.4972	24.1588	62.0234	112.881	107.115	105.074	112.57	163.943	127.816	139.374	162.339	129.737	113.9	88.6861	87.6688	90.5257	106.856	103.693	134.329	117.285	141.145	56.316	87.3086	91.3761
K01643_690_K_Signal.transduction_Two.component.system	8.97436	8.53215	3.65025	7.06314	17.2786	16.3421	7.5511	6.62276	2.09959	2.22973	2.91822	17.2286	1.97229	0	1.32653	2.8483	3.62339	2.86648	1.98407	2.13433	2.63456	1.85769	1.91683	4.49677	4.83023	2.3043	4.67915	0.273753	0.895203	0.831234	6.15587	3.28392	4.28448	11.2859	13.8205	6.11163
K01644_691_K_Signal.transduction_Two.component.system	198.92	168.324	257.908	185.384	222.567	236.171	205.387	238.849	245.815	192.926	183.826	185.372	322.97	331.444	330.944	273.268	281.45	239.903	250.341	200.467	235.758	152.19	162.864	180.421	251.305	250.304	230.486	261.386	273.529	249.009	200.777	214.694	200.815	213.519	175.93	148.702
K01646_692_K_Signal.transduction_Two.component.system	2.19777	2.09515	6.92134	8.14126	17.1973	1.42271	3.86124	2.67553	2.91764	2.14824	5.63542	4.60877	0.249739	1.56696	0.317634	1.97575	2.41272	1.61761	4.33118	0	1.30052	0.303354	0.915377	0.93836	2.58169	1.90643	2.59824	0.974716	0.781281	0.676747	1.8085	4.8464	2.57468	9.3399	6.72931	5.2496
K01791_693_K_Signal.transduction_Two.component.system	79.8347	87.3198	79.0074	103.015	124.355	121.489	104.932	109.987	100.216	136.978	100.834	136.423	124.927	111.81	101.199	68.8031	98.2983	79.2224	102.309	87.3581	96.8721	96.5279	127.079	117.455	111.59	102.452	94.5826	172.7	162.685	160.237	127.115	101.888	104.554	100.374	93.8867	125.571
K01910_694_K_Signal.transduction_Two.component.system	0	0	0	0	0.247965	0	0.707466	0.227771	0	0	0	0	0.726665	0.268243	0.326372	0	0	0	0	3.2231	3.28112	0.462906	0	0	0	0.068989	0	0	0	0	0	0.257185	0	0	0	0
K01915_695_K_Signal.transduction_Two.component.system	683.366	666.042	830.942	787.919	928.824	1002.5	765.069	856.114	1050.38	833.702	720.315	714.768	1308.37	1340.88	1258.94	947.992	999.366	814.866	832.322	789.764	936.564	536.672	579.849	602.285	1045.6	960.858	905.11	1055.69	1116.68	1063.29	786.813	935.358	777.354	789.225	758.983	641.531
K01991_696_K_Signal.transduction_Two.component.system	314.43	291.439	239.696	381.674	303.24	201.615	215.886	194.031	216.185	470.494	427.109	458.489	193.575	177.838	204.727	295.672	242.689	260.293	318.897	330.135	340.216	362.618	394.154	402.83	205.095	211.167	214.598	163.246	145.481	136.726	384.403	357.115	369.293	257.483	331.896	346.765
K02040_697_K_Signal.transduction_Two.component.system	370.706	326.038	286.017	324.775	353.433	328.451	229.371	252.026	257.114	450.021	431.871	442.555	289.134	268.74	316.111	309.333	308.025	261.104	339.288	405.975	428.773	512.166	539.664	487.791	286.935	293.364	276.954	258.83	279.256	290.67	410.99	432.64	386.845	323.249	322.866	381.101
K02106_698_K_Signal.transduction_Two.component.system	34.2299	35.0791	26.8724	45.1378	29.1685	34.0734	21.6757	17.3798	36.9036	21.403	38.8982	28.0858	31.9867	46.1074	50.486	39.9387	21.9635	27.796	31.9717	36.6832	48.767	33.768	36.6976	35.6564	38.2664	28.8791	27.1169	27.064	18.0797	25.3587	21.3666	29.2947	25.2937	25.5343	33.9069	30.7271
K02259_699_K_Signal.transduction_Two.component.system	172.123	162.593	183.785	231.027	205.342	218.315	172.908	197.071	216.036	216.468	197.447	185.76	233.337	152.803	204.754	243.872	231.406	195.466	168.89	175.034	184.828	126.337	133.294	158.996	197.191	197.423	206.178	182.93	172.053	168.375	188.275	203.772	181.255	144.959	160.643	153.142
K02313_700_K_Signal.transduction_Two.component.system	289.82	275.724	288.308	316.583	321.084	340.604	268.954	270.496	342.171	322.68	326.789	307.767	367.93	339.536	395.175	371.833	368.763	310.391	303.413	326.923	308.532	289.781	273.373	251.994	295.792	319.167	302.053	284.895	302.072	303.252	322.08	326.841	297.746	282.684	276.863	280.605
K02398_701_K_Signal.transduction_Two.component.system	5.07206	1.31474	2.08543	2.13585	0.401619	1.2003	1.13745	1.0296	0.412585	0	3.3509	0.252133	2.61893	1.3557	0.513164	7.37159	1.82672	7.10194	5.11257	0.921321	1.26511	0.222452	0.72056	2.05445	0.990114	1.30405	1.33664	0	0	0	1.29463	1.96568	0.73882	0.316311	0.79742	0.620069
K02402_702_K_Signal.transduction_Two.component.system	2.92641	3.15893	2.10544	0.750926	3.80128	2.67217	0.514052	2.21783	4.54812	2.67546	5.75253	1.13285	6.3982	4.76632	1.74447	3.99124	2.76242	2.12626	6.76518	5.84761	7.45589	1.76695	13.5502	2.7095	3.91992	1.97255	1.40223	1.33939	2.18396	3.21532	2.06434	1.16509	0.530303	4.77343	2.75272	1.12629
K02403_703_K_Signal.transduction_Two.component.system	1.96528	2.77773	1.62902	0.307372	0.763468	0	0.45474	0.186986	1.64726	1.31899	3.31698	1.16399	2.13116	2.17782	4.96935	3.679	2.509	3.4943	3.39679	9.91513	4.81264	7.30793	2.58588	2.26939	0.588102	1.97256	1.22978	1.48623	0.424573	1.08058	0.22186	0.560373	0.204702	3.40053	7.35382	9.62051
K02405_704_K_Signal.transduction_Two.component.system	283.278	305.266	286.408	298.468	256.884	396.618	341.354	270.215	351.076	223.135	324.643	287.115	409.23	523.874	486.166	289.685	345.14	306.689	308.08	248.744	230.624	375.105	458.963	503.177	383.87	300.063	323.138	507.3	480.751	471.634	252.616	226.253	250.61	386.96	397.205	436.94
K02406_705_K_Signal.transduction_Two.component.system	50.4816	29.0025	68.5965	71.4499	57.8646	57.782	33.706	40.7231	76.2916	94.5545	79.7632	83.3669	87.5228	70.1248	104.634	77.6334	80.6154	73.9572	49.5312	47.7153	57.9653	38.9371	46.9707	34.1528	89.5168	70.6067	63.2104	43.5316	39.8132	31.6282	68.1741	85.8348	66.034	16.2202	34.5173	28.5495
K02472_706_K_Signal.transduction_Two.component.system	50.0504	54.789	52.1445	49.6947	54.359	62.3736	60.5585	65.343	58.2533	78.232	52.5271	69.2203	94.9227	70.4208	62.7789	39.6395	63.4195	52.8743	52.8356	52.8992	62.2693	38.9414	42.4548	36.7585	62.2546	62.2508	62.3703	70.5616	62.3748	68.0756	76.8329	102.261	76.5135	65.7702	50.8206	43.7796
K02488_707_K_Signal.transduction_Two.component.system	95.7245	88.103	94.3932	136.682	136.611	133.013	89.0977	87.2789	132.966	120.185	109.905	107.789	129.586	127.554	165.182	133.531	114.454	114.187	95.5962	104	107.064	77.8317	79.271	85.9571	120.318	128.222	104.084	85.6125	91.0405	102.875	103.115	113.869	100.297	96.4728	89.2878	76.7133
K02489_708_K_Signal.transduction_Two.component.system	0	0	0	0.621826	0.553721	0	0.412773	0	0	0	0	0	0	0	0	0.365818	0	0.831941	0	0	0.762888	0	0	0	0	0	0	0.241092	0.705992	0.270897	0	0.962491	1.5354	0	0	0
K02490_709_K_Signal.transduction_Two.component.system	12.3765	11.8034	11.2967	11.9924	10.4076	16.8684	12.3034	7.10807	15.7032	7.90156	8.05138	9.45809	12.9122	18.1716	17.2211	12.9996	10.5632	11.8466	7.0534	9.01321	9.28636	11.1799	7.37524	7.99287	12.0905	7.65563	12.6435	29.3083	28.6346	27.786	7.19721	4.91201	5.33059	6.57126	9.37722	4.26905
K02491_710_K_Signal.transduction_Two.component.system	33.7464	28.2215	25.9124	31.7551	25.759	10.8992	17.2361	10.3427	15.9659	39.913	34.6818	36.6336	7.37615	4.52111	9.02332	21.8151	21.8079	17.4735	32.7676	22.4348	26.5049	49.5504	48.2212	38.7678	12.5021	10.8523	10.0956	14.7135	11.3685	7.86985	35.771	31.2922	32.7277	20.6768	31.5876	34.3659
K02556_711_K_Signal.transduction_Two.component.system	93.6966	84.5887	98.3399	92.5169	78.4275	61.9136	53.2622	43.4475	84.1869	122.686	94.6196	89.6715	100.271	100.975	117.218	146.567	94.9183	104.779	107.837	76.6261	103.937	64.2455	80.275	64.8249	64.8612	66.3291	52.5149	24.0446	27.7737	27.2027	109.582	109.978	84.8456	49.8473	65.0517	86.4252
K02584_712_K_Signal.transduction_Two.component.system	708.83	683.681	393.751	944.066	581.592	520.508	454.099	266.163	406.381	379.101	643.42	573.374	421.096	391.135	445.652	362.618	302.955	252.536	608.765	732.612	718.122	655.005	762.776	800.881	390.544	390.991	387.947	455.071	422.621	484.421	366.391	312.718	387.61	424.731	486.352	691.597
K02650_713_K_Signal.transduction_Two.component.system	39.5121	53.8083	68.2001	125.572	108.731	119.224	104.651	80.4961	82.1782	47.6641	47.0258	49.467	79.558	79.9752	77.698	77.9715	74.5541	108.455	80.6743	46.9177	24.1935	43.5166	43.9905	37.7239	126.938	85.0852	111.206	62.8049	99.0784	84.0886	35.1261	42.0238	38.9428	83.2254	57.5585	51.393
K02657_714_K_Signal.transduction_Two.component.system	15.8113	14.5254	13.8537	20.8212	23.2068	20.5515	25.3026	16.8212	18.7542	8.03304	7.61317	7.39917	17.035	11.1587	15.8688	27.024	27.3401	21.7063	11.2263	17.9284	14.3658	12.1227	8.39146	6.19555	29.8352	28.3377	24.5553	9.00655	14.265	6.7122	5.19536	7.10043	7.38496	15.2418	7.63719	17.1089
K02658_715_K_Signal.transduction_Two.component.system	6.81486	11.3393	5.99932	15.5888	12.0301	9.00235	12.4444	4.78669	11.7972	14.9621	11.6765	13.7439	7.32372	9.90878	11.2052	7.14855	6.2515	7.41504	9.51993	6.85304	7.84499	7.88968	9.48397	6.23641	17.7725	10.1212	12.5291	14.8505	15.5335	16.3876	6.60867	12.5901	10.7736	4.54994	2.80564	10.763
K02659_716_K_Signal.transduction_Two.component.system	19.3548	24.0526	26.4518	21.3108	22.2754	29.7812	9.1256	10.5001	14.2579	26.3675	24.1174	27.6233	13.0302	15.6685	21.0427	20.6393	16.1694	16.7813	22.3702	21.3563	21.5697	16.3639	16.7748	23.3001	29.1073	19.8255	14.1897	19.0124	15.1643	23.2152	24.4882	30.3753	20.4856	23.325	29.9771	20.1682
K02660_717_K_Signal.transduction_Two.component.system	437.714	428.797	489.434	335.61	308.966	379.43	411.704	452.983	452.362	209.134	301.612	230.178	347.138	370.68	369.5	303.767	343.022	260.775	386.462	336.173	312.747	316.694	364.934	419.304	402.322	339.726	360.661	605.581	579.252	618.788	256.295	265.393	267.418	590.868	512.867	427.036
K02661_718_K_Signal.transduction_Two.component.system	0	0.416754	1.32309	0.936274	0.935623	0	0	0	0.395991	0.454922	0	0	0	0	0	0.285869	0.274895	0.233905	0	0	0	0	0	0	0.357821	0	0.442074	0	0	0	1.58059	0	0.67874	0.728656	0.240019	0.214312
K02667_719_K_Signal.transduction_Two.component.system	72.9997	67.7058	48.2618	118.323	90.6294	102.967	70.9686	45.5121	79.5551	76.154	74.3365	83.4532	93.318	107.138	112.813	55.6913	50.2712	45.755	68.5546	76.1594	60.6589	44.6173	52.4601	57.7175	86.6304	62.3251	70.3997	86.4159	83.4514	97.7428	64.1085	58.3075	52.3577	93.3302	85.5706	77.4191
K02668_720_K_Signal.transduction_Two.component.system	130.793	145.092	122.555	196.413	185.132	223.627	129.887	104.501	186.314	144.701	144.43	147.497	187.656	185.597	223.751	143.644	142.974	118.028	156.394	142.286	142.017	110.641	113.251	118.936	163.65	143.222	161.867	154.439	174.588	162.311	128.25	121.952	125.845	171.231	145.146	117.597
K03092_721_K_Signal.transduction_Two.component.system	186.94	193.995	242.828	283.847	238.073	262.119	198.517	157.214	266.194	208.393	231.976	234.924	269.507	332.097	266.723	257.836	212.189	204.362	217.67	227.466	237.654	202.54	201.978	187.796	250.895	235.215	204.221	187.258	173.847	194.744	174.219	209.507	187.531	240.148	258.734	199.311
K03367_722_K_Signal.transduction_Two.component.system	4.29574	2.37034	2.28001	22.0099	5.27868	10.1465	26.0245	15.9897	11.5521	3.65993	3.80261	4.05181	2.27956	0.530771	1.26364	9.72785	10.5225	5.37286	3.6694	2.90202	2.15192	1.3861	2.00187	2.13522	12.2784	13.1943	17.7206	2.68019	2.37239	4.31856	4.51231	3.29852	2.43443	5.52661	8.55414	6.09157
K03400_723_K_Signal.transduction_Two.component.system	18.0535	15.0492	6.21113	15.4587	13.9376	7.11649	5.63811	39.0571	6.06963	13.2496	12.5299	8.95908	14.4168	6.90519	8.4419	17.902	13.5582	12.9711	10.2763	24.1609	53.2989	13.3358	29.2749	12.3498	8.35153	5.80331	8.8755	8.77054	12.09	11.5678	12.1547	12.8764	16.2057	10.9745	6.53371	7.45533
K03406_724_K_Signal.transduction_Two.component.system	775.544	717.65	738.171	852.876	835.221	767.539	690.931	744.313	855.372	645.181	679.025	601.311	957.523	753.755	878.006	1030.67	943.607	775.226	778.101	809.101	885.087	660.864	719.713	658.586	859.481	722.691	778.928	667.755	661.114	688.04	663.426	707.498	670.321	692.197	743.676	689.527
K03407_725_K_Signal.transduction_Two.component.system	463.232	445.687	473.37	664.91	635.547	550.059	390.638	408.557	526.095	600.415	564.767	481.38	717.884	724.045	778.246	622.794	550.478	473.485	469.631	627.334	664.132	388.008	436.133	396.107	581.887	516.435	495.094	406.465	366.042	407.796	530.1	536.18	495.511	481.513	489.118	466.428
K03408_726_K_Signal.transduction_Two.component.system	123.505	128.218	165.91	164.951	161.133	126.153	87.2003	90.0243	107.98	160.383	167.737	153.95	89.7297	101.608	143.031	162.184	121.521	154.034	118.681	141.527	138.709	105.492	119.512	116.45	114.339	124.206	98.4306	79.059	61.7669	78.5346	163.355	149.369	144.882	117.547	128.01	104.924
K03412_727_K_Signal.transduction_Two.component.system	380.144	370.037	334.916	448.291	386.901	310.404	285.764	268.634	274.443	642.811	579.997	581.346	362.003	426.776	329.125	388.901	335.396	301.313	424.634	414.481	439.501	458.398	487.407	461.199	267.671	315.833	297.907	304.598	312.572	301.734	517.47	530.209	501.45	385.9	375.404	459.373
K03413_728_K_Signal.transduction_Two.component.system	504.256	496.076	535.485	548.614	551.798	505.959	476.822	412.463	472.092	736.906	657.509	703.046	558.63	556.984	557.238	587.559	510.743	533.895	536.982	526.121	518.396	565.125	598.1	540.369	453.099	500.199	464.559	487.36	504.467	478.888	632.223	658.374	604.496	481.254	509.118	573.558
K03415_729_K_Signal.transduction_Two.component.system	44.3614	37.2602	39.0659	60.074	56.607	35.2019	41.9904	27.6832	35.6664	39.3212	45.0075	45.5823	41.4078	31.0513	52.5442	60.1207	41.0845	68.1797	47.0694	48.7593	50.1138	30.7225	35.8388	26.9267	51.2401	46.9568	38.1446	27.0419	19.2734	26.9279	45.7859	53.305	57.4439	29.5174	37.0137	28.9121
K03532_730_K_Signal.transduction_Two.component.system	6.56698	5.53441	10.6651	3.44596	8.50912	20.0317	16.8544	15.5592	15.4081	3.41488	6.14138	4.53479	9.63854	42.8943	18.0133	7.22827	6.51163	10.3814	13.5359	4.34785	5.12066	7.85522	11.7966	15.0831	13.4163	6.7172	10.4743	18.7102	27.8205	18.5672	7.37769	10.2944	8.88038	9.11191	9.60212	3.20244
K03533_731_K_Signal.transduction_Two.component.system	0.217427	0.222094	0.679567	0	0	0	0.369093	0	0	0	0	0	0	0	0	0.396012	0	0.445041	0	0	0	0	0	0	0	0	0.308266	0	0	0	0	0	0	0	0	0
K03563_732_K_Signal.transduction_Two.component.system	22.2008	29.1907	34.0538	67.0744	23.0049	23.3705	21.268	21.2145	22.966	43.6639	48.3684	36.1112	48.0901	36.4114	21.3703	46.2511	32.852	46.8236	45.6752	52.1814	54.3063	48.4183	59.0318	65.1615	15.875	26.7232	20.6774	25.5874	28.7972	24.4532	54.088	43.1962	38.724	28.7383	27.842	37.0532
K03620_733_K_Signal.transduction_Two.component.system	16.3127	13.5904	17.5193	8.75882	20.1989	8.60831	18.54	24.2551	18.2562	10.5543	7.23841	8.53819	9.14657	9.41929	16.8717	18.5252	14.7804	12.1553	22.9066	14.5567	12.7111	7.03447	11.6133	19.2649	13.8931	6.13283	13.3341	36.0047	12.7498	10.4157	6.62523	13.0209	10.5984	33.1607	14.7686	11.3691
K03739_734_K_Signal.transduction_Two.component.system	3.48675	1.75421	3.55657	12.9576	5.4306	6.26737	12.4104	10.6124	9.37043	3.00134	2.35499	3.26224	1.34691	0.641521	2.49504	8.91887	9.55812	6.84222	7.06833	1.43707	2.13994	3.25048	2.61891	2.89052	7.26944	10.8297	11.5088	4.96995	4.18438	6.83994	2.81731	3.38108	2.41161	5.45279	4.51264	5.37369
K03740_735_K_Signal.transduction_Two.component.system	0.217893	1.46232	2.19954	19.5204	10.8159	19.2861	20.0134	22.3415	25.0646	0.606979	1.89504	1.33375	2.03001	0.143704	0.131605	10.1898	15.7823	8.54136	5.1189	0.085739	0.319987	0.526885	0.664094	1.24271	13.7804	22.1755	23.2743	5.16026	1.5603	2.10209	1.06283	0.352956	0.98292	9.34374	4.75586	3.46739
K03776_736_K_Signal.transduction_Two.component.system	10.4358	13.7648	14.1489	16.3542	10.4309	12.1285	11.2879	18.6501	13.8338	17.4873	18.2055	11.2882	19.791	12.5012	15.7094	26.5458	15.7617	20.0227	15.5762	16.259	21.679	17.4268	22.3249	20.9578	13.275	13.0592	12.5289	5.80106	6.0501	6.56037	10.6245	13.8471	16.5821	15.9689	21.3151	18.8856
K04751_737_K_Signal.transduction_Two.component.system	146.428	182.459	228.676	221.752	199.787	248.108	220.057	162.013	259.947	176.56	164.865	186.411	316.956	252.584	245.682	259.602	228.028	265.356	258.996	188.282	193.328	200.517	186.657	161.067	212.693	187.513	193.694	211.484	177.767	187.505	152.655	201.87	188.614	208.246	172.809	186.258
K04771_738_K_Signal.transduction_Two.component.system	753.826	760.549	800.087	1017.93	909.008	1001.27	828.75	766.684	931.294	809.856	769.531	791.842	998.341	909.844	992.83	887.13	885.257	716.498	869.142	849.737	840.359	745.142	817.538	780.884	888.975	819.983	870.312	931.869	933.353	914.93	772.08	794.9	740.03	906.359	901.403	789.143
K05338_739_K_Signal.transduction_Two.component.system	4.11889	10.6565	3.62563	6.37957	6.08258	10.3456	3.04065	3.59996	6.09727	1.78957	3.08737	3.69729	0.370653	0.314088	1.10188	11.8393	12.6637	17.1078	4.64274	8.68435	6.81727	6.33262	6.17446	3.62144	3.74066	5.4181	5.84038	0.51633	0	0	2.58718	1.83963	3.72624	1.59584	7.12683	4.83796
K05339_740_K_Signal.transduction_Two.component.system	0	0	0	0	0	0	0	0	0	0	0	0	0	0	0	0	0	0	0	0	0	0.35513	0	0	0	0	0	0	0	0	0	0.284405	0	0	0	0
K05597_741_K_Signal.transduction_Two.component.system	22.878	29.9869	24.1475	20.9914	21.3576	34.5085	14.8206	18.7139	40.1897	10.1015	23.8354	13.4574	33.0802	41.5924	37.4971	22.4802	16.7387	17.9626	29.1595	14.8784	10.1531	32.5376	29.288	35.1845	26.9854	27.4055	47.6115	29.7942	49.3883	46.9875	13.7648	10.4664	14.1507	36.2719	28.754	24.3005
K05874_742_K_Signal.transduction_Two.component.system	57.4217	66.3508	40.2824	81.6843	56.2402	33.7203	31.8721	18.9485	21.2055	58.8972	61.8294	59.1352	20.7209	22.3642	23.517	39.237	22.9314	24.596	52.8986	65.3402	53.515	35.7725	46.4074	44.5852	21.1725	31.3682	26.1114	10.103	9.53607	9.14447	53.3348	49.6826	50.8551	40.757	53.1971	45.7483
K05875_743_K_Signal.transduction_Two.component.system	32.3327	29.6713	58.5561	36.642	45.6535	27.2969	14.9609	24.0395	39.6258	21.9051	23.3631	16.6364	44.6948	26.6246	49.8622	55.4129	40.0646	44.5021	36.7505	46.1324	54.359	27.5829	31.72	25.4134	39.6184	29.4897	32.6213	13.77	14.558	17.6905	22.4371	21.256	13.3834	21.609	37.106	21.1666
K05876_744_K_Signal.transduction_Two.component.system	2.09236	1.68389	1.07798	0.374634	1.64877	0.897195	0.172001	0.132896	0.58602	1.17113	1.94001	1.84469	1.79718	2.0267	1.2675	2.44232	0.488403	0.77137	2.46278	2.39627	3.85758	1.84911	2.97808	2.2009	0.894362	0.926297	0.462981	0.906024	0.904122	0.837182	0.579873	0.726412	0.896755	1.79972	7.36557	0.151714
K05877_745_K_Signal.transduction_Two.component.system	1.58749	1.1901	0.931318	0.374634	2.48136	0	0.172001	0	0.307626	0.88034	1.10926	1.36887	0.79515	0	0.211199	1.90231	0.184264	1.00281	1.39736	1.49236	2.60135	1.84911	2.71375	1.4511	0.145233	0.761703	2.51936	0.906024	0.543527	0.169187	0.579873	1.36992	0.729668	1.26068	6.33476	0
K05964_746_K_Signal.transduction_Two.component.system	10.9755	7.9642	5.11535	3.99265	4.92984	14.0601	6.34402	4.7339	19.0899	4.66766	6.04473	9.88809	19.1727	17.1036	14.5211	8.28747	7.58466	6.60752	6.08016	12.7142	9.96113	3.98252	5.03189	8.9598	13.443	7.607	11.6349	17.5037	19.3219	19.6461	7.27054	8.53082	6.93542	9.75366	6.22503	2.32619
K05966_747_K_Signal.transduction_Two.component.system	19.8217	15.1453	9.37439	9.52765	7.38204	14.9861	8.9696	7.85853	20.8377	7.3247	8.83591	13.1206	24.5885	15.822	16.8141	16.4814	13.2192	13.695	17.04	23.2523	17.8935	15.7437	15.7512	14.042	16.5267	19.878	14.9715	16.5788	18.8974	19.6461	8.88743	10.4069	8.47368	9.81887	7.7359	3.97005
K06046_748_K_Signal.transduction_Two.component.system	0.573823	2.12284	0.927868	0.530666	0.230863	0.387146	0.758705	0.284451	1.11106	1.38176	0.839672	1.70761	0.348859	1.31188	0	0.324326	0.93457	0.178655	0.819751	0.907193	0.177193	1.6888	2.14819	1.19703	0	0.457073	0.534616	1.53369	2.77814	2.83187	3.85652	3.05826	1.78161	0	1.43164	0.611918
K06281_749_K_Signal.transduction_Two.component.system	97.7706	71.5647	90.5161	76.4926	118.285	94.4912	90.9606	98.9398	99.0748	122.304	84.8612	87.6049	149.194	115.357	110.18	109.504	119.354	96.1072	105.256	135.264	133.352	83.8452	113.43	88.5761	91.1557	97.781	74.4191	66.0609	55.6411	48.4971	112.311	130.623	106.005	92.6387	114.24	105.194
K06282_750_K_Signal.transduction_Two.component.system	72.977	60.5578	67.4444	63.891	81.1537	51.2464	41.6366	81.5479	65.0198	71.4306	51.3023	81.0692	111.908	114.22	64.8701	87.6135	88.8708	60.149	71.0121	73.2968	87.0476	72.4855	68.5101	62.5238	59.6303	64.5463	57.0448	37.4158	24.2477	30.6662	65.1116	78.8446	75.9666	75.8465	78.1572	74.2815
K06375_751_K_Signal.transduction_Two.component.system	0.637878	0.197466	0.539568	1.57774	0.728733	1.0697	1.21156	0.448954	1.1066	1.75716	0.984277	0.285927	1.623	1.88913	1.0187	0.139236	0	0.10045	0.953109	0.347412	0	1.8873	2.24103	1.76175	1.44915	0.542371	1.0914	1.29296	2.42949	0.918977	0.697219	1.15526	1.12036	2.80279	3.08031	0.858364
K06596_752_K_Signal.transduction_Two.component.system	218.261	244.281	241.707	248.133	284.902	187.427	150.904	150.528	202.156	232.922	273.934	228.394	191.322	228.142	236.176	228.775	188.915	159.863	201.002	296.684	285.388	164.814	197.92	176.487	212.043	166.201	164.573	130.676	114.86	118.178	228.063	230.9	227.759	224.417	210.548	209.491
K06597_753_K_Signal.transduction_Two.component.system	4.47322	3.9851	2.38929	3.07673	1.67171	11.4945	5.16404	2.35971	2.9446	7.58476	7.35393	7.96534	3.41086	4.99713	4.10023	5.82627	1.42833	2.496	1.45847	1.38033	2.48654	2.2938	3.60627	3.9672	1.6751	2.23045	2.27126	4.36974	6.01747	3.70161	4.38972	5.35966	4.56135	3.61497	4.9177	3.80565
K06598_754_K_Signal.transduction_Two.component.system	9.68342	16.9643	14.0136	7.39095	13.6595	7.88313	1.73646	2.76098	6.27337	9.53382	8.24802	9.7769	6.10175	6.32572	10.3703	3.85885	13.5828	4.39719	7.53004	14.5544	12.3593	3.38186	7.20568	10.7351	3.22683	6.00289	3.92809	2.64524	3.1174	4.05898	10.4641	11.7189	6.55419	7.53637	7.46944	5.46149
K07165_755_K_Signal.transduction_Two.component.system	78.7396	72.5854	68.0568	84.0673	84.2282	29.8604	21.2319	29.596	35.9611	96.5608	112.248	91.2315	17.8201	29.4888	31.4418	81.577	54.1463	57.1725	57.3981	82.1425	98.7148	81.0458	95.2795	86.627	44.67	45.6655	36.9517	19.4879	15.5366	17.4388	110.585	100.394	88.2365	52.4548	61.7784	78.564
K07260_756_K_Signal.transduction_Two.component.system	114.487	99.1198	103.031	110.116	134.625	120.337	97.2632	112.909	158.359	128.791	124.159	106.348	136.214	142.362	176.225	161.861	161.16	117.227	138.611	138.556	168.797	105.094	103.274	113.354	127.143	127.98	142.413	114.325	113.071	105.325	115.344	143.99	117.238	95.4308	111.294	109.355
K07636_757_K_Signal.transduction_Two.component.system	223.92	225.498	216.953	296.435	281.148	269.606	222.501	226.954	243.289	255.345	252.609	256.229	257.991	251.735	291.511	245.309	233.086	215.23	210.093	218.072	253.634	193.007	220.309	206.933	262.681	232.019	220.933	281.118	319.667	280.043	251.549	215.027	247.506	272.766	242.731	239.435
K07637_758_K_Signal.transduction_Two.component.system	45.1512	38.1318	41.177	14.6013	37.4944	23.379	25.5951	58.5133	25.2824	119.008	78.4374	78.711	41.7829	34.2895	41.7897	36.39	32.4075	28.003	53.7166	53.9543	81.2641	52.8544	41.0021	42.0667	25.1343	36.4315	27.6256	36.4087	38.0464	27.628	91.7998	102.656	93.2549	40.3952	41.9701	49.3699
K07638_759_K_Signal.transduction_Two.component.system	42.8789	38.0622	36.7042	48.6927	47.2247	96.8485	71.0454	60.6244	75.3176	26.2956	25.4392	29.9604	74.1741	87.4596	96.0528	54.1244	41.3121	50.0669	43.1049	33.0632	40.96	54.0703	42.9845	45.4948	81.7373	41.3765	61.1782	180.775	166.092	187.018	34.852	31.2638	27.4243	88.4343	55.0909	29.7438
K07639_760_K_Signal.transduction_Two.component.system	11.6979	11.6059	7.50514	11.2179	10.7432	11.1653	10.187	7.54137	11.1217	13.4355	8.03911	12.8347	8.2922	8.48594	14.1216	22.4534	15.4314	13.3488	14.1205	11.1716	16.1391	23.5677	23.0626	22.427	8.73791	8.04063	8.21184	17.6841	13.3948	12.027	14.7218	10.0163	11.3321	10.3114	15.513	13.7569
K07640_761_K_Signal.transduction_Two.component.system	24.4418	23.555	14.6932	21.1776	18.1848	10.1244	10.9327	9.7917	12.7537	40.6902	24.4934	34.8114	3.7354	7.79849	5.7665	18.5528	14.0472	12.7434	21.4103	15.1641	24.1173	37.4159	39.6495	43.869	9.70644	10.3668	9.98916	12.7326	10.4821	9.84495	39.6156	32.6877	38.4618	16.4942	22.3505	23.9259
K07641_762_K_Signal.transduction_Two.component.system	10.9309	9.4449	9.53157	10.905	11.7899	12.3664	8.49367	7.02843	9.54107	17.9152	15.7725	18.5849	12.8939	11.9486	11.2228	5.93933	7.64948	3.25446	15.4421	15.1425	11.4348	9.37146	10.6456	18.1239	12.0561	8.18108	7.83204	24.8072	27.797	33.681	14.7213	20.4792	10.5016	13.848	13.8995	15.7815
K07642_763_K_Signal.transduction_Two.component.system	32.4813	38.4552	51.9357	45.6095	50.5475	88.5141	85.2114	77.8019	73.1649	32.7155	31.7679	31.504	74.161	72.3754	78.7572	39.3597	40.9318	39.6832	42.7025	48.0352	38.2927	26.0835	32.2217	27.1635	86.3884	47.8844	67.7868	207.534	188.885	204.137	41.141	47.6893	44.1401	96.8435	57.591	30.3927
K07643_764_K_Signal.transduction_Two.component.system	50.0597	43.7577	39.6275	18.8938	33.7512	15.9795	26.3242	58.1459	23.7431	133.426	77.8619	86.5033	23.9521	21.2981	15.5105	36.4981	34.3085	29.6828	51.7391	57.095	87.3111	51.6155	43.7245	40.0795	24.442	37.3517	32.0241	34.8327	35.0492	26.0644	102.091	113.163	103.955	40.8478	40.3067	44.8207
K07644_765_K_Signal.transduction_Two.component.system	30.3705	39.2664	19.462	36.1484	28.1932	31.4294	20.7021	9.58692	20.4829	30.8014	31.8419	33.1445	22.7692	25.7349	23.9351	19.1952	21.0166	13.7407	28.9211	38.886	36.7645	36.9362	42.669	33.0736	21.7424	14.3231	21.4224	29.8769	25.6131	26.7004	25.5789	21.2277	26.4197	33.0387	33.6528	35.6829
K07645_766_K_Signal.transduction_Two.component.system	64.1596	57.6879	48.5519	32.7183	50.5526	27.0959	38.5587	67.2561	37.5839	148.89	93.6932	103.862	39.1166	29.2179	28.7468	52.6213	45.1204	41.534	72.6058	80.4617	112.217	62.5416	68.889	53.8132	38.1176	51.2897	42.8751	48.6868	46.758	35.4892	115.114	130.596	114.267	55.2836	53.2435	61.6992
K07646_767_K_Signal.transduction_Two.component.system	3.66352	7.46938	3.91401	6.78526	5.94501	14.1048	23.9863	6.03112	4.36891	3.35401	5.99771	4.59038	3.45321	2.05225	9.43854	7.51365	7.54712	4.52243	3.54131	3.94954	5.95882	4.89572	5.71456	3.83902	8.1946	9.52448	9.13665	9.99809	4.65678	3.46035	2.39387	3.28178	2.82938	6.78467	4.05319	2.42183
K07647_768_K_Signal.transduction_Two.component.system	61.3091	63.1891	74.1203	85.0211	80.0656	103.092	89.1178	92.5996	109.59	40.1535	38.8727	39.8138	71.6347	62.1584	63.5696	72.065	84.5551	48.3428	78.6508	46.9676	47.0444	42.8873	46.422	55.7015	91.3189	68.0405	94.8035	137.41	118.519	134.984	60.7477	49.9932	46.5846	186.38	118.279	73.7717
K07648_769_K_Signal.transduction_Two.component.system	4.78344	2.65755	1.79863	7.1339	6.62136	1.76195	4.82355	3.21601	2.59677	4.09953	4.78485	4.8269	3.03194	2.27269	2.77575	4.94221	4.0585	2.89048	2.4823	10.8173	5.9681	6.084	8.11877	4.88691	2.88959	3.72606	3.54911	3.06022	6.79973	4.58497	7.18982	4.33971	3.1189	2.96798	7.69414	4.9348
K07649_770_K_Signal.transduction_Two.component.system	66.3659	63.0587	55.5472	28.792	44.5145	30.4485	42.4496	77.6206	39.0219	149.531	101.631	105.125	44.4036	41.7306	36.4039	48.6256	49.7319	40.5687	68.0678	73.5984	105.629	67.653	71.9564	57.282	41.0134	46.0554	43.3794	50.7533	52.9589	38.827	119.496	132.73	117.147	69.9857	62.3126	61.8017
K07650_771_K_Signal.transduction_Two.component.system	5.98479	7.44826	9.15882	10.6669	11.1173	8.77927	5.66198	6.63821	9.39339	8.27817	6.59509	15.7418	2.61651	6.94644	5.29918	6.24713	8.57374	5.60734	13.466	8.77889	4.04428	12.9946	14.2811	20.988	7.64137	6.71215	5.89444	12.7201	10.9095	13.0128	12.1402	9.10478	10.3699	7.29268	12.7128	10.4693
K07651_772_K_Signal.transduction_Two.component.system	24.7017	28.6134	23.2814	33.8404	33.3556	19.4725	28.7117	13	12.7767	30.6824	30.3217	27.7682	17.6553	15.839	19.6434	17.5925	20.9105	16.5662	21.4617	20.912	27.3446	29.1522	29.6908	30.165	11.568	20.887	18.2843	20.8459	16.0498	16.0915	36.2275	21.4588	35.208	27.6672	29.4848	28.1318
K07652_773_K_Signal.transduction_Two.component.system	13.7647	17.0468	8.83747	12.901	16.3225	15.9639	6.99934	12.0563	22.7284	7.92593	12.1642	9.58786	20.6549	24.5121	15.3096	12.6615	11.7623	12.6974	20.8805	26.6424	21.9996	9.35756	12.0464	11.2716	22.9104	17.9212	11.6168	25.2316	20.1475	22.03	10.6432	11.0545	13.0107	10.4907	4.96359	7.65245
K07653_774_K_Signal.transduction_Two.component.system	268.742	244.899	297.904	199.289	275.319	251.906	244.61	381.032	313.828	301.706	250.046	232.599	293.017	222.297	243.464	283.152	286.451	214.803	341.204	286.529	311.796	216.566	225.162	226.167	317.024	293.035	301.773	307.578	305.158	280.108	311.315	334.628	293.229	424.249	330.817	274.473
K07654_775_K_Signal.transduction_Two.component.system	47.4596	45.4099	52.643	34.1731	49.1363	42.6445	42.281	82.1906	49.2319	60.6011	51.7898	47.9427	83.2158	65.79	68.9741	50.835	63.6144	43.1139	45.2015	40.8051	48.7083	32.1223	29.1272	30.0702	51.2617	56.0488	49.5432	71.1882	74.6842	75.1275	68.7013	78.8405	77.0878	53.5151	46.253	47.2347
K07655_776_K_Signal.transduction_Two.component.system	0.589192	0.150811	0	0	0	0	0	0	0	0.225174	0.687963	0.296689	0.79083	0	0.292469	0	0	0	0.078003	0.073628	7.74476	0.778633	0.467153	0	0	0.058855	0	0	0	0	4.37247	0	0	0	0	0
K07658_777_K_Signal.transduction_Two.component.system	0	0	0	0	0	0	0.304558	0	0	0	0	0	0	0.520395	0	0	0	0	0	0	0	0	0	0	0.418158	0.281474	0	0	0	0.938413	0.254288	0.788914	0.104145	0	0	0
K07662_778_K_Signal.transduction_Two.component.system	0.645898	0	0.177037	0.144073	0.838671	2.79874	0.250056	0.308461	0.816092	0	0.727939	0.215341	0.489217	2.1889	2.38456	0	0	0	1.11241	0.620586	0	0.35513	0.162631	1.25939	1.49377	0.307919	0.660759	2.50003	0.174975	0.24615	0.412584	0.908811	0.075613	0.083319	0.349041	0.451724
K07666_779_K_Signal.transduction_Two.component.system	0.711338	0.697258	0.663925	0.772071	0.460135	0.225857	0.385699	0.146453	1.1443	0	0	0	0	0.265506	0	0.303989	0.324874	0.27927	0.180898	0	0.188372	0.501807	0.871729	0.369214	0.218301	0.473421	0.620492	0	0	0	0.114636	0.17746	0.421271	0.954514	0.606405	0.379112
K07667_780_K_Signal.transduction_Two.component.system	0.645898	0	0.177037	0.144073	2.26865	2.79874	0.250056	0.659568	0.816092	0	0.727939	0.215341	0.657497	4.89946	2.56999	0.41907	0.499895	0.498706	1.11241	0.620586	0	0.35513	0.162631	1.25939	1.75474	0.475922	0.978379	2.50003	0.174975	0.24615	0.488726	0.908811	0.075613	0.083319	0.349041	0.451724
K07668_781_K_Signal.transduction_Two.component.system	0.298238	0.567459	0	0.712288	0.737376	3.37446	1.33088	0.474089	0.549023	3.93363	1.9793	1.86867	5.02637	3.70015	2.48447	0.376986	0.961211	0.512581	0.579738	0	0	1.16743	0.145414	0.93021	0.960005	0.462356	1.01408	15.6663	10.9302	18.9758	4.22838	2.65648	3.24747	0.884913	1.55444	2.67589
K07669_782_K_Signal.transduction_Two.component.system	0.848497	1.20041	0	0.712288	0.737376	3.9148	1.51008	0.848062	0.549023	7.80609	3.8428	7.58333	5.02637	3.70015	2.48447	0.376986	0.961211	0.512581	1.18436	0.620605	0.253589	3.72782	0.733688	2.35049	0.960005	0.462356	1.01408	16.3843	13.5873	20.5549	6.48051	6.20668	4.6003	0.884913	4.35788	4.31578
K07673_783_K_Signal.transduction_Two.component.system	33.2649	33.2887	28.7669	20.0747	32.1782	28.0017	33.8801	41.9138	26.2482	47.3428	43.012	42.396	28.3797	29.4268	39.9852	22.9018	27.0314	18.1236	30.1839	34.1156	41.2956	31.1028	33.2196	28.7677	24.4919	24.2878	22.3803	26.4495	26.4773	30.1558	45.0273	48.5483	49.1171	34.2253	31.9236	25.8917
K07674_784_K_Signal.transduction_Two.component.system	1.58975	2.22138	1.24302	2.06174	0	0.93589	0.20327	0	0.217015	1.80967	2.06019	1.25439	0.402048	0	0	1.36871	0.627496	0.840208	1.72409	2.32453	2.91771	1.99535	1.77029	2.64108	0.788111	0.208313	0	0.445197	0.688078	0.348026	2.9591	5.5917	2.18365	0.628476	0.682926	0.75358
K07675_785_K_Signal.transduction_Two.component.system	260.312	236.86	236.286	279.916	279.949	203.012	208.344	190.609	225.758	177.703	209.109	198.385	189.019	157.061	170.77	216.246	216.988	157.433	208.876	222.022	219.703	219.112	259.322	271.682	196.458	188.633	225.734	130.962	138.859	128.67	206.868	201.334	208.316	224.709	256.305	268.346
K07676_786_K_Signal.transduction_Two.component.system	3.4083	5.38574	3.55864	8.25931	5.85877	12.1148	4.72503	3.59954	4.80209	5.98153	4.0636	5.36985	7.07622	7.49179	8.20144	4.16719	4.5011	2.71461	6.40756	5.99418	4.0008	3.89269	3.21299	4.89146	7.87056	5.39859	7.52393	11.2415	14.2414	17.8446	4.43909	2.66164	3.80993	9.5077	7.01079	7.58069
K07677_787_K_Signal.transduction_Two.component.system	7.22904	9.40894	5.65127	8.75327	5.64144	8.12738	5.58703	2.26152	7.24911	2.71245	8.6761	4.14142	5.17253	5.82662	5.11911	16.2885	6.56776	9.49244	6.01801	5.01475	3.82072	4.29602	3.65049	4.55924	4.98749	7.52542	8.223	4.87023	4.18257	4.74113	5.67225	5.05309	4.69592	4.6941	6.67331	3.84778
K07678_788_K_Signal.transduction_Two.component.system	138.672	138.242	150.037	120.05	109.751	180.204	151.362	150.034	157.523	70.5856	77.2591	75.0074	154.056	152.707	167.121	87.698	103.42	72.7978	79.5716	44.87	54.2519	72.9864	90.2184	101.236	146.041	109.306	138.694	273.426	253.797	288.245	77.1955	69.1797	79.0416	171.814	121.89	103.254
K07679_789_K_Signal.transduction_Two.component.system	12.5463	13.8008	12.9422	17.7796	13.2685	23.2868	10.2167	10.3111	16.0648	12.7574	10.4461	9.4767	25.3326	19.029	22.9316	12.5202	14.1217	10.8153	9.92064	8.49881	9.35178	6.25136	9.15768	6.70679	16.1526	16.9203	17.0704	14.4207	20.8521	18.475	8.43127	9.02086	8.99622	7.6299	5.10758	3.81807
K07680_790_K_Signal.transduction_Two.component.system	61.5905	57.4773	33.2041	38.9758	20.8108	6.6906	8.94086	9.42922	5.71995	24.7499	70.5822	51.4573	11.0075	11.0637	8.91385	14.714	13.3807	11.0587	40.9923	35.1805	36.5775	65.8395	85.3004	95.1528	4.81259	10.8672	8.73434	15.4584	13.0505	17.7772	22.233	19.3225	25.6399	38.4056	55.5791	73.4662
K07681_791_K_Signal.transduction_Two.component.system	4.57009	0.850602	0.897728	1.22023	3.51959	1.87162	1.71566	2.9455	2.80822	0.681657	1.45323	0.769819	3.47629	4.66919	8.9675	0.485456	0.835357	0.762762	0.20873	0.63403	2.4595	1.66583	1.07766	1.42342	1.23808	1.72877	2.30089	2.98182	3.20581	3.84643	0.348908	0.683318	0.292615	0.293215	0.420534	0.895472
K07682_792_K_Signal.transduction_Two.component.system	30.4212	25.2978	32.2434	10.3582	17.7411	34.5787	29.2856	35.5	38.1685	14.837	21.72	19.1679	41.6331	34.8407	31.287	25.0123	34.3578	21.2385	24.7348	29.5209	14.0981	44.3228	39.2486	44.3404	25.9519	31.8769	29.9524	41.3481	39.1519	33.9271	23.9337	21.2021	18.8036	42.7352	51.1144	42.8909
K07683_793_K_Signal.transduction_Two.component.system	372.675	349.74	300.025	343.537	305.988	245.696	222.237	202.769	263.811	190.937	325.143	249.767	240.924	234.987	265.442	253.817	228.834	166.445	282.062	234.208	271.78	286.403	326.542	405.717	230.539	247.918	261.539	166.279	171.351	168.573	261.683	258.91	250.029	279.7	401.188	348.083
K07684_794_K_Signal.transduction_Two.component.system	132.877	126.39	144.791	104.528	135.168	117.825	123.645	162.174	124.27	142.467	175.365	161.214	200.188	194.037	200.448	107.397	137.747	162.62	156.847	117.346	133.215	102.347	107.181	124.103	190.434	140.003	149.012	200.027	193.528	184.272	182.764	203.885	161.327	146.747	127.045	122.475
K07685_795_K_Signal.transduction_Two.component.system	22.9038	18.8979	29.1069	36.2914	35.0716	19.0608	23.3668	9.94672	12.1759	27.3177	26.049	31.0274	8.35499	11.8112	6.40985	12.9211	19.7234	13.7199	23.6978	26.2362	27.1287	22.4396	24.5909	41.1003	14.2058	20.587	7.58889	6.98873	6.54287	3.2338	29.6385	25.0268	34.2495	43.0497	49.2719	30.3277
K07686_796_K_Signal.transduction_Two.component.system	5.59348	4.32552	3.88273	1.84458	0.911936	0.645376	2.08844	1.91588	7.48603	0.814389	0.862976	2.52283	0	1.67052	0.81557	1.03906	1.72542	1.28539	5.82568	1.19441	0.296146	3.09363	2.20151	2.19435	2.19298	2.20299	4.71884	3.17828	7.35827	9.13435	2.05372	2.30011	1.87823	3.0054	1.69767	1.03133
K07687_797_K_Signal.transduction_Two.component.system	27.5159	19.8875	19.8719	73.0122	22.4583	18.7781	8.89581	11.1613	22.1578	25.1501	20.7462	20.2401	18.6918	20.6552	22.6368	25.2793	23.98	23.5617	32.5177	24.37	30.3627	26.6795	17.8017	20.3607	29.4529	25.8802	13.7277	12.1639	13.9749	26.62	26.5035	23.9377	15.5472	16.9581	14.1701	24.5759
K07688_798_K_Signal.transduction_Two.component.system	14.6677	10.9431	8.92724	50.0452	9.07286	5.61151	7.03383	7.3398	11.4675	9.6049	6.71418	11.2073	12.8387	14.2519	10.6035	11.4597	10.2429	9.33953	10.3156	6.53918	5.92281	7.44769	4.91055	4.3937	24.346	9.07626	7.94815	5.42113	10.0689	16.9769	11.3881	9.79386	5.13859	1.56827	1.59043	5.00339
K07689_799_K_Signal.transduction_Two.component.system	20.5229	35.9574	18.6427	46.6853	47.6827	62.6799	46.2547	24.2178	53.3851	28.4091	34.8193	32.4405	60.0909	77.0041	89.5123	36.4822	37.2426	34.5901	34.4284	33.2601	29.4082	31.3971	28.7816	27.7311	40.0863	36.7427	41.9895	47.3484	50.6649	47.0441	40.565	28.7665	28.3875	40.9414	36.6266	39.5685
K07690_800_K_Signal.transduction_Two.component.system	7.57932	4.68845	4.59338	51.0137	4.68653	3.36195	4.73053	1.41176	6.10674	7.79892	5.5116	6.78134	2.49352	4.82687	3.46662	7.46638	7.7566	8.28096	6.15765	8.13134	21.1332	15.3139	6.27163	6.3869	17.6995	10.0103	2.44115	1.44802	5.54089	1.85878	11.2438	6.62503	7.70071	9.91077	8.71332	8.11001
K07691_801_K_Signal.transduction_Two.component.system	0	0	0	0.635217	0	0	0.294362	0	1.0293	0.449191	1.61617	0.36728	1.53314	0	1.43091	0	1.45156	0.48823	0.214139	0	0	5.44187	0.153542	0	1.60507	0.897174	0.512617	0	0	0	0.943797	1.99189	0.509273	0	0	0
K07692_802_K_Signal.transduction_Two.component.system	10.0888	8.28256	12.4424	8.25911	4.24878	10.2835	22.0568	10.7354	19.1833	7.18218	13.0649	9.55571	4.76769	8.90363	6.03314	2.98578	5.18008	6.39293	12.0433	9.88282	11.3743	7.97354	7.40071	5.10976	12.49	8.09413	6.93856	8.9539	10.0992	8.19131	6.98907	8.94415	8.66874	27.7269	10.6235	18.2394
K07693_803_K_Signal.transduction_Two.component.system	29.8942	28.5657	29.3369	11.9919	32.559	17.1785	24.0447	30.6183	11.2866	63.9553	43.5562	48.4314	23.1621	23.2224	24.1741	16.5055	21.7877	19.1005	55.4369	20.181	29.8015	23.6914	28.6214	37.4043	14.902	20.2097	15.4347	52.26	36.4233	46.7031	50.6382	62.848	62.7585	35.9721	36.4536	36.8051
K07694_804_K_Signal.transduction_Two.component.system	0.667348	1.38358	0.812049	0.566949	4.9011	0	2.87161	0	2.31021	0.18191	0	1.29384	3.68686	5.70882	0	4.76862	0	5.97332	0.348816	0.772059	10.4816	0.21821	0.327271	2.97828	0	2.74512	0.299183	1.94609	1.36455	1.57389	0	1.04988	0.348481	2.92931	1.80577	1.71579
K07695_805_K_Signal.transduction_Two.component.system	4.99964	6.3284	3.09461	3.25497	6.5426	4.31188	6.50693	14.7786	13.0624	7.18395	5.64976	1.65214	12.4051	14.5244	11.4284	6.69766	10.9415	11.3533	4.36533	10.1429	8.26276	2.69265	5.29048	3.39264	13.5896	6.88802	7.57407	18.6331	19.8174	7.38438	4.85707	4.276	5.69155	1.8985	1.12047	6.35198
K07696_806_K_Signal.transduction_Two.component.system	8.7416	9.09303	11.1082	30.8298	16.0713	19.6852	12.3489	6.14735	8.75525	4.21013	12.062	11.2887	11.3946	18.4523	16.3514	14.2946	14.5514	10.962	16.7073	20.0265	11.6393	10.9333	19.1819	17.2717	12.3035	4.98002	12.6381	6.98492	6.64023	11.9323	9.62348	6.8004	9.1325	9.55588	9.66605	17.3642
K07697_807_K_Signal.transduction_Two.component.system	22.4427	19.961	16.9455	13.8931	9.45955	8.783	7.8505	5.73353	4.51938	21.9666	23.3183	20.893	3.96377	3.34459	5.21225	6.335	7.44303	5.66074	25.2552	11.6885	11.1565	30.8632	29.907	28.1684	6.542	3.72452	3.80805	5.99243	2.29052	2.58001	18.4437	16.2321	16.8308	14.29	25.5349	20.4507
K07698_808_K_Signal.transduction_Two.component.system	21.3548	19.4972	16.0358	10.9258	7.00363	2.9144	5.52045	2.56112	2.72427	21.9666	23.8373	21.3741	1.58573	0.563072	0	6.12707	5.34991	5.38748	24.5371	11.5054	11.5611	31.1488	30.9132	29.4783	2.74075	2.7855	2.43398	3.06723	1.09551	1.02092	18.6493	16.4438	17.504	11.6661	24.0327	20.1904
K07699_809_K_Signal.transduction_Two.component.system	0	0.164606	0	0	0	0	0	0	0	0	0	0.287597	0	0	0	0	0	0	0.506506	0	0.532701	1.62193	0.553418	0.849523	0	0	0.42363	0	0	0	0.17676	0	0	1.27943	0	0
K07700_810_K_Signal.transduction_Two.component.system	0	0.197466	0.539568	0	0.507762	1.2238	0.228507	0.113241	1.1066	0.140747	0	0.169123	0.835901	0.680612	1.24079	0.139236	0	0.10045	0.717366	0.205754	0	0.914687	1.64871	0.348238	1.44915	0.733512	7.26872	0.4769	0.960954	1.39005	0.142898	0.328619	0.212681	0.25432	0.908483	0.666828
K07701_811_K_Signal.transduction_Two.component.system	0	0.197466	0.539568	0	1.01533	1.0697	0.228507	0.113241	1.1066	0.144181	0.163804	0.280257	0.634827	0.680612	1.0187	0.139236	0	0.10045	0.717366	0.205754	0	0.914687	1.64871	0.348238	1.44915	0.542371	6.81107	0.4769	0.449119	0.628096	0.142898	0.328619	0.212681	0.25432	0.908483	0.666828
K07702_812_K_Signal.transduction_Two.component.system	0.551496	0.681142	0.767367	0.658448	0.892384	0	0.152964	0.255585	0	0.647859	0.845557	0.765595	0.551485	0.563072	0	0.188493	0.386662	0.398818	0.592705	0.931197	0.390978	0.210191	0	0.83593	0.381442	0.943258	1.89519	0.507406	0.808468	0.374534	0.530592	1.10961	0.337018	1.22154	0.549163	0.619685
K07703_813_K_Signal.transduction_Two.component.system	0.551496	0.681142	1.26923	0.658448	0.892384	0	0.152964	0.255585	0	0.647859	0.845557	0.765595	0.551485	0.563072	0	0.188493	0.386662	0.398818	0.592705	0.931197	0.390978	0.210191	0	0.83593	0.381442	0.943258	1.89519	0.876382	0.808468	0.788379	0.530592	1.71968	0.337018	1.22154	0.549163	1.28493
K07704_814_K_Signal.transduction_Two.component.system	20.2986	16.4658	14.7782	24.9233	21.2288	12.6972	13.8679	15.1859	12.2487	23.5708	20.6788	18.2497	21.6918	16.5474	21.9523	21.9674	24.6026	16.2379	20.1985	28.6925	32.1842	31.647	33.0317	25.546	14.7124	12.8164	14.8674	18.3703	17.9379	10.4762	18.9967	17.5356	21.8979	13.5491	13.2457	23.117
K07705_815_K_Signal.transduction_Two.component.system	135.845	111.754	145.497	150.119	141.234	112.575	101.294	90.7644	135.477	119.964	143.298	127.571	100.872	122.554	166.883	164.972	142.95	149.962	133.214	110.041	146.824	140.961	166.89	152.197	94.35	108.421	95.464	59.4014	72.4131	67.5452	137.614	122.247	120.026	115.028	175.086	137.203
K07706_816_K_Signal.transduction_Two.component.system	0.220013	0.253744	0	0.289094	0.271236	0.154102	0	0	0	0.929397	0.087603	0.782296	0.201074	0	0.22209	0.291665	0	0	0	0	0	0	0	0	0	0.427852	0.678684	0	0.609449	0	0.260637	0.298113	0.381415	0.761813	0.628656	0
K07708_817_K_Signal.transduction_Two.component.system	103.708	106.626	113.59	130.131	112.973	160.486	89.3548	93.3926	157.35	118.208	107.762	105.507	118.208	168.461	190.779	117.109	123.013	92.0657	109.213	127.177	126.575	87.8618	101.356	87.5879	141.114	117.294	118.756	101.594	113.209	109.921	99.1884	104.042	94.6209	100.587	94.3074	92.9829
K07709_818_K_Signal.transduction_Two.component.system	199.902	182.829	139.628	285.477	218.007	169.191	129.097	75.9568	125.834	265.818	273.506	274.774	138.453	167.15	160.889	119.39	91.3232	84.9596	149.615	183.245	174.795	213.579	226.459	226.493	116.214	111.806	112.213	173.611	180.073	185.179	216.616	190.205	196.906	171.838	207.244	226.708
K07710_819_K_Signal.transduction_Two.component.system	99.7315	92.4274	109.911	113.369	93.0989	124.748	84.9228	81.2661	129.099	105.197	94.6298	85.9918	99.6816	125.774	169.262	102.946	102.521	88.2244	104.406	87.5165	92.789	85.723	94.5306	89.7391	126.508	103.29	100.769	99.5714	108.421	101.904	102.622	97.9246	91.3682	91.8087	89.3086	83.6652
K07711_820_K_Signal.transduction_Two.component.system	55.9672	45.4598	46.6394	71.8055	70.7078	76.5344	64.3903	52.5983	97.9919	36.4169	38.5523	47.1652	81.4656	73.5093	75.3786	90.2723	77.9349	70.0918	56.8652	51.0891	68.7411	61.4248	61.4285	57.4361	73.0291	54.4966	77.5779	54.3363	38.4405	51.6044	39.5553	36.5722	37.774	51.8991	38.2631	50.5957
K07712_821_K_Signal.transduction_Two.component.system	175.319	197.534	190.629	246.015	185.534	271.014	190.86	154.615	315.709	183.451	187.94	166.811	283.574	296.771	337.152	239.938	192.01	214.436	189.161	248.9	258.031	170.881	180.278	171.131	230.369	189.664	207.523	202.35	227.7	244.436	144.981	150.539	159.634	223.012	238.743	191.879
K07713_822_K_Signal.transduction_Two.component.system	291.719	328.429	297.911	471.575	389.919	485.705	306.948	203.015	305.733	353.174	377.952	361.655	324.247	358.591	357.463	235.483	214.822	200.234	284.999	337.275	314.792	261.057	307.662	330.666	288.857	265.897	254.043	347.411	320.186	404.331	335.286	272.087	315.716	365.69	340.84	379.65
K07714_823_K_Signal.transduction_Two.component.system	188.302	191.533	190.781	303.007	279.127	365.699	275.7	195.337	274.815	171.134	197.169	177.893	312.135	338.621	314.194	172.017	171.472	152.443	202.189	211.478	195.249	165.925	183.014	181.896	274.477	216.556	217.722	329.832	295.405	346.414	155.445	148.003	159.234	282.212	241.417	246.069
K07715_824_K_Signal.transduction_Two.component.system	25.3488	26.4943	29.6878	34.8033	38.2167	56.5715	32.19	26.8511	56.4041	35.8811	25.987	21.8307	51.7081	73.7759	54.3563	30.1179	27.5054	19.4368	32.7174	32.1486	30.8398	16.711	22.3078	36.0619	43.6246	26.6351	43.9117	75.8907	55.7861	99.4579	24.7818	28.3328	22.7575	51.2735	29.9641	40.2855
K07716_825_K_Signal.transduction_Two.component.system	78.7942	69.1177	62.1765	74.933	76.5679	89.751	62.9245	59.3718	86.4828	78.3473	88.9616	100.812	107.023	156.33	100.881	85.7297	85.7246	59.8477	86.3401	84.7749	91.4259	64.5864	79.2654	65.7185	87.8707	86.3365	89.3596	64.225	67.8238	66.4103	91.1323	81.8939	83.6076	56.6646	70.5974	62.9679
K07717_826_K_Signal.transduction_Two.component.system	18.7519	15.9902	24.2465	21.1487	21.0431	31.7211	23.8935	19.9902	23.9635	19.2515	17.6433	21.5277	35.2375	36.8587	39.7241	20.3043	18.8221	13.5157	29.8532	29.8515	27.9044	26.8991	23.8873	27.3667	31.7091	28.0814	26.1929	19.3698	22.0339	19.3198	21.9424	25.6914	27.7988	26.7868	26.4889	22.0229
K07718_827_K_Signal.transduction_Two.component.system	17.806	19.5484	12.7134	21.1929	12.1387	10.5762	5.8128	4.51308	13.1315	9.86718	24.0447	15.9132	15.1664	21.7923	12.5703	7.83192	11.8168	9.03726	24.1272	14.1361	12.3938	10.3586	13.193	28.0831	10.1085	9.01465	10.163	15.9639	15.6312	19.1523	9.04906	11.2822	15.13	15.4966	18.8836	15.5831
K07719_828_K_Signal.transduction_Two.component.system	0.133747	0.15348	0.476407	0.81826	2.22818	2.15551	2.65806	0.923543	2.08095	0.992299	0.334154	0.925771	3.58138	1.77936	3.58948	6.06959	7.78161	5.77032	0.506253	2.43771	1.94404	1.22279	1.02994	0.722544	2.20619	1.38952	1.40159	3.36361	4.06793	3.19362	0.580277	0.363102	0.357172	2.41423	0.518669	0.178708
K07720_829_K_Signal.transduction_Two.component.system	31.0913	34.7799	28.7567	37.4293	30.2659	50.2029	62.614	51.5516	68.8455	29.6785	33.649	23.2066	44.276	39.3091	37.0334	45.5349	54.7505	44.548	33.6451	22.5473	21.5114	37.9222	41.1177	48.568	56.6138	40.4045	50.3484	43.7119	45.963	48.6865	33.361	29.2181	20.4351	41.203	30.3342	32.1955
K07768_830_K_Signal.transduction_Two.component.system	78.313	64.4026	80.6542	75.8946	86.2802	93.6113	63.9537	110.265	72.2006	119.385	92.9901	99.1099	90.5021	103.151	105.935	70.5178	88.8231	75.7154	68.9206	103.159	112.089	49.867	54.2751	59.7037	83.2633	92.1544	76.7958	122.316	154.239	131.144	110.602	116.835	117.939	115.415	84.6374	76.9276
K07769_831_K_Signal.transduction_Two.component.system	24.7791	26.3681	18.7957	32.3937	31.148	10.8585	18.3274	14.4174	10.8058	29.9068	30.8105	25.3359	13.9416	7.14574	9.80553	17.6298	20.2576	15.8218	19.5684	18.6708	24.4033	24.7925	27.774	28.3497	7.70711	18.5789	15.7052	6.87696	6.43126	7.94342	33.1778	20.9899	33.2488	18.6753	26.0494	31.9302
K07777_832_K_Signal.transduction_Two.component.system	7.45422	10.0615	16.6186	14.5745	19.9611	37.8567	28.5451	25.1798	21.3646	6.83758	7.33575	9.47923	30.0444	45.5044	34.0253	8.76089	11.9419	14.6077	19.0443	10.449	8.56976	14.6996	8.15811	6.15404	19.0124	10.0466	18.7827	36.6035	34.8887	34.8819	3.93256	3.66493	3.98334	28.5326	10.771	3.96215
K07778_833_K_Signal.transduction_Two.component.system	55.5739	51.081	52.0213	28.6164	45.2875	17.6574	43.7847	61.9575	32.0345	111.005	70.877	85.874	21.202	28.9422	26.4567	40.3584	41.8062	35.2298	47.6713	44.0933	71.7694	54.4418	54.5854	48.5652	31.9459	36.9714	34.0887	64.0041	56.416	55.7228	98.658	113.186	100.15	61.9162	46.1619	53.2473
K07781_834_K_Signal.transduction_Two.component.system	0.373827	0.303335	0.077592	0.272868	0	0.340286	0	0.128021	0	0	0.071266	0.046426	0	0	0	0	0.078104	0	0.078444	0	0	0.346046	0.485517	0.071176	0.336979	0.144673	0	0	0	0	0	0.108033	0.121031	0	0	0.165267
K07782_835_K_Signal.transduction_Two.component.system	40.5477	32.9335	37.7912	26.1942	37.6819	24.8856	37.1328	67.3591	28.2204	58.5661	42.1202	49.9329	25.7187	23.728	23.5355	35.5908	37.4597	44.5606	28.0864	18.5607	38.184	20.9797	21.9394	30.0625	33.0988	37.418	34.1906	28.6426	31.7189	36.6321	50.2398	63.5821	53.8231	33.24	27.8526	36.237
K07783_836_K_Signal.transduction_Two.component.system	17.6308	21.1191	16.2285	20.7193	18.3216	9.48053	8.467	6.62466	3.1762	24.2873	23.646	24.9316	5.69625	2.47601	3.54596	16.8189	12.1398	11.9674	25.434	22.108	21.2008	27.6853	37.0338	43.2705	23.8193	9.17077	8.20989	2.25456	2.18088	2.94073	18.3033	24.1392	16.8148	15.6917	21.8184	35.5131
K07785_837_K_Signal.transduction_Two.component.system	0	0	0	0	0	0	0	0.377678	0.648498	0	0	0	0.300303	0.206853	0.247628	0.572987	0.784188	0.184395	0	0	0	0	0	0	0	0.536584	0.444903	1.12302	0.221998	0.476341	0	0	0	0	0	0
K07786_838_K_Signal.transduction_Two.component.system	208.518	182.933	129.834	163.137	98.6697	106.555	67.0699	70.8525	57.4063	172.448	214.815	191.071	101.529	31.3341	62.621	195.436	108.225	116.12	193.353	234.197	274.591	228.47	239.718	241.356	55.9584	80.6565	78.2312	16.367	15.8237	15.5029	141.404	155.389	136.096	125.38	150.821	222.614
K07787_839_K_Signal.transduction_Two.component.system	358.545	419.38	325.031	428.163	351.078	394.259	346.144	237.46	326.136	214.059	360.198	302.272	341.146	320.733	338.035	295.818	285.205	201.303	403.205	492.46	488.142	455.171	488.809	453.257	346.117	318.472	303.546	386.341	394.043	418.655	261.528	228.159	300.186	480.361	442.395	435.858
K07788_840_K_Signal.transduction_Two.component.system	641.1	603.095	594.37	863.234	672.002	650.612	542.272	478.396	606.787	707.531	654.268	730.877	505.156	334.013	512.812	816.025	730.713	531.587	668.855	648.945	726.231	600.891	671.333	640.509	653.496	620.316	659.902	304.464	304.826	302.757	595.089	643.396	588.783	632.271	642.746	641.276
K07789_841_K_Signal.transduction_Two.component.system	659.987	625.249	571.592	752.743	577.218	550.589	465.874	432.245	524.07	744.054	696.897	728.456	476	299.375	451.786	781.749	659.085	487.365	635.159	628.94	741.671	615.781	655.374	622.554	558.721	568.233	547.567	257.313	238.738	245.988	619.527	646.508	598.234	546.121	629.2	627.676
K07790_842_K_Signal.transduction_Two.component.system	0.217427	0.430627	0.45042	5.84237	4.16712	5.95607	7.25051	7.34274	6.60747	0.304031	0.414751	0.340233	8.06929	5.20064	6.5867	4.20307	5.03046	2.75428	1.29197	0.250201	0.117116	2.90989	0.442713	0.3901	6.65206	5.74805	6.76609	4.80671	5.91299	6.06733	0.388922	0.471459	0.324971	2.34599	2.66837	2.33895
K07792_843_K_Signal.transduction_Two.component.system	9.61722	12.077	12.38	10.6803	11.7397	36.6286	15.797	12.5691	22.8638	7.6378	17.2575	1.13043	42.2884	36.9843	38.5574	13.0506	12.8915	11.336	25.6903	4.89439	4.62951	9.90547	8.5321	7.95485	16.926	9.53635	17.4146	39.9266	38.0492	55.0327	1.98878	4.31986	3.14728	14.6763	17.1723	3.95151
K07793_844_K_Signal.transduction_Two.component.system	62.1958	60.1898	131.075	190.828	234.664	517.09	217.971	263.659	526.459	23.7818	56.7893	15.0884	662.834	719.758	747.111	302.139	346.314	232.42	202.018	130.277	91.77	33.7373	34.6208	39.7147	507.582	311.361	382.731	616.281	589.762	622.104	45.5921	57.9448	45.8433	247.301	154.612	61.1224
K07794_845_K_Signal.transduction_Two.component.system	6.26211	7.24231	14.379	15.8622	18.4221	35.0115	17.8557	19.1073	33.5063	1.09234	2.28871	0.683806	108.812	65.4814	69.9018	23.0181	31.2711	23.3566	27.6668	5.82584	4.50007	1.00924	2.87392	2.01899	47.5693	27.4972	28.5223	66.4579	53.7424	57.3509	1.16392	1.9866	6.49264	14.1244	13.9268	2.49104
K07795_846_K_Signal.transduction_Two.component.system	1.77945	3.1547	9.24011	22.0667	34.7502	89.4838	29.2702	33.1092	94.4546	1.70832	3.39745	1.67474	186.374	195.923	188.07	29.3365	44.4895	32.8999	20.4836	1.91447	1.78661	0.573313	1.9731	3.2572	100.014	45.0623	76.6221	157.677	173.582	165.783	6.67463	8.13823	4.4124	34.411	16.0663	3.04656
K07796_847_K_Signal.transduction_Two.component.system	0.610898	0.233755	0	0	0.219349	0.422647	0	0.284111	0	0	0	0	0	0	0	0	0	0	0	0.909231	0.326569	0	0	0.287069	0.418158	0.281474	0	0	0	0	0	0	0.515826	0	0.75432	0.680264
K07797_848_K_Signal.transduction_Two.component.system	0	0	0	0	0	0	0	0	0	0	0	0	0	0	0	0	0	0	0	0	0	0	0	1.41855	0	0	0	0	0	0	0	0	0	2.22289	0	0
K07798_849_K_Signal.transduction_Two.component.system	92.7643	101.208	99.7394	132.804	82.2045	74.6508	75.3252	54.9657	61.0437	59.0693	96.9381	86.6357	67.9519	49.8169	57.7437	80.6809	56.4766	57.4564	105.69	154.256	123.671	125.528	145.173	127.246	73.5788	74.0911	70.5887	63.5971	64.2577	60.8362	79.7013	67.9971	83.9376	125.829	112.501	107.743
K07799_850_K_Signal.transduction_Two.component.system	252.891	232.115	222.413	285.047	241.027	232.121	190.195	192.1	231.522	260.352	259.71	265.143	197.313	146.333	206.858	287.118	257.506	212.566	242.904	257.403	290.436	263.461	293.473	250.496	210.522	238.22	233.311	134.993	118.538	131.287	231.185	242.908	211.004	212.323	228.897	241.203
K07803_851_K_Signal.transduction_Two.component.system	15.1938	13.7936	19.3038	10.8288	15.259	17.8052	15.4688	19.2829	18.9245	8.12496	6.78323	6.45523	9.00254	4.1174	8.44588	23.389	19.7226	24.0606	8.9834	14.8666	13.7586	9.32605	10.1818	10.4087	19.1429	14.8533	15.2495	6.80387	8.31158	8.26623	11.9633	10.0841	11.0141	10.7304	10.8638	9.54889
K07804_852_K_Signal.transduction_Two.component.system	4.87261	1.18139	1.15077	1.48027	1.69995	1.92831	0.407102	1.03022	0.930066	5.66887	2.08959	1.95117	3.25311	1.51345	7.97003	11.427	4.0911	6.97679	0.448402	0.836359	0.512051	2.23668	0.680966	1.59111	0.803828	2.84789	0.438337	2.6692	3.53052	3.23444	3.53308	9.22063	2.15082	0	0.243424	0
K07806_853_K_Signal.transduction_Two.component.system	25.1642	29.0748	32.6068	33.247	37.1007	35.0498	30.6841	31.8003	29.4694	26.7948	33.5724	31.9039	17.0075	21.4712	26.0796	33.4984	35.4039	30.6726	50.2273	30.9414	26.4972	34.5864	44.5362	32.5775	38.4548	29.9029	44.6936	41.0227	46.7831	31.3605	26.0269	32.9476	37.2229	41.6363	46.9847	39.7758
K07810_854_K_Signal.transduction_Two.component.system	11.6508	10.5379	16.7612	7.37575	10.4613	10.8709	8.42096	10.686	10.7518	9.52886	10.7283	9.49834	3.14274	8.1179	7.81185	8.85789	17.8249	6.85481	14.6816	9.69597	15.1762	15.5987	18.8855	14.6106	5.01415	9.44318	9.94661	23.5361	17.7578	23.2904	14.654	9.04562	13.5576	12.3992	20.6958	15.8401
K07811_855_K_Signal.transduction_Two.component.system	0.693694	0.42404	0.309071	0.100268	0.238774	1.47892	3.4086	1.74652	1.93175	0.16891	3.44797	1.86616	0.688139	1.91203	1.83296	1.15902	0	1.95495	1.10289	0	0	0	0.165075	0.190676	0.447199	0.804239	1.02946	2.0232	2.3283	3.19327	0.790102	1.8547	3.01429	0.40461	0	0
K08082_856_K_Signal.transduction_Two.component.system	44.6522	42.5355	44.1069	60.2684	40.6785	28.0797	22.1232	21.8703	28.0012	46.1408	52.1588	47.0962	28.8908	35.5476	43.7327	42.3783	50.563	28.463	46.8176	50.0431	45.7026	63.6968	69.431	76.7213	30.578	28.378	29.3165	22.599	17.5232	25.2882	49.1621	45.4582	44.6772	51.0302	50.4842	67.5451
K08083_857_K_Signal.transduction_Two.component.system	11.8228	15.876	29.1973	23.7912	26.3627	32.1178	32.5282	24.2166	39.2634	29.9163	23.4871	19.2164	18.7117	30.8687	35.321	42.0768	26.0889	38.6463	15.7227	17.7548	19.0117	10.8981	14.042	14.9411	24.2471	33.1287	25.1805	17.4858	14.7409	10.4143	18.4622	23.3179	21.1337	30.7832	26.3056	22.0565
K08348_858_K_Signal.transduction_Two.component.system	136.312	174.368	157.672	209.489	143.646	103.554	126.361	72.0969	81.9763	68.359	145.445	110.542	94.7597	96.7767	97.3747	110.428	83.9193	87.4212	187.446	151.916	139.454	112.856	144.892	151.623	70.1549	113.777	91.7709	135.771	140.125	131.206	75.1682	68.4508	80.8043	185.306	142.021	151.977
K08349_859_K_Signal.transduction_Two.component.system	41.6385	50.5995	29.2049	65.1298	31.6356	29.7697	17.1659	10.2679	14.8094	13.3449	34.6941	36.6223	9.23339	13.0335	9.92141	11.6115	10.9539	12.9095	30.8534	55.6091	49.1793	32.7711	31.1993	49.0723	10.2508	15.5815	8.3967	11.7756	11.8325	18.437	30.3995	18.6452	20.535	40.0556	44.5716	48.1043
K08350_860_K_Signal.transduction_Two.component.system	26.8464	26.2179	24.442	32.3417	23.2197	6.11422	11.4632	3.62776	2.0843	15.0266	29.1121	28.0339	4.33677	5.45036	3.1581	7.12951	3.14595	6.02946	14.7118	24.8358	18.1375	23.5042	23.4693	35.033	1.93135	7.32937	9.10229	5.17412	2.59086	0.900567	10.0976	14.182	19.4392	16.204	23.7832	24.3583
K08357_861_K_Signal.transduction_Two.component.system	0.372013	0.058922	0.271255	0.328118	0	0	0	0.277254	0	0	0.239187	0.368551	0.272697	0.511242	0.302748	0.332051	0.635311	0.15553	0	0	0	0	0	0	0	0.822207	0.723336	0	0	0	0.508576	1.60701	0	0	0	0
K08358_862_K_Signal.transduction_Two.component.system	2.06416	5.95076	5.34485	0	0.445537	0.123569	4.44422	6.07841	3.46458	1.46773	2.9869	1.81636	0	0.423993	0	1.02934	0.280286	1.26276	0.358125	0.717004	0	4.13405	3.31025	3.84758	0.450714	0.281422	2.25231	2.74607	2.67685	3.81293	1.74455	2.70706	2.48981	3.5671	3.02589	4.51429
K08359_863_K_Signal.transduction_Two.component.system	12.9884	12.5677	9.44447	18.181	12.8862	33.7044	26.2648	19.5733	36.8447	28.9419	22.0367	26.7482	33.2291	26.7135	24.3208	13.3831	18.1901	11.7468	17.9001	17.143	18.6583	9.7175	9.31671	9.55885	31.5993	22.1332	25.4377	39.9728	31.9645	32.2109	21.7153	26.7702	27.0481	16.0309	12.671	12.8259
K08372_864_K_Signal.transduction_Two.component.system	159.527	151.21	164.31	142.525	202.336	135.178	154.065	201.154	145.763	239.735	188.749	199.42	218.547	179.411	175.092	177.958	202.794	157.55	125.627	171.321	169.973	108.882	110.613	119.734	162.991	163.571	179.752	163.537	198.142	175.528	226.889	229.119	215.067	158.051	165.189	168.223
K08475_865_K_Signal.transduction_Two.component.system	14.5492	15.4371	17.1475	41.5809	34.025	40.3161	32.6393	35.1592	50.0005	4.86868	5.24976	3.75562	34.7244	26.5337	35.1427	49.3437	44.6023	31.4	17.1294	19.797	19.6484	8.32557	12.192	12.2777	41.8518	25.4778	40.2479	25.8856	23.7724	26.2722	7.12619	8.28892	8.32245	21.6949	17.7845	15.416
K08476_866_K_Signal.transduction_Two.component.system	1.08779	0.607131	0.531287	0	0.118305	0.222973	0	0.165439	0.549023	0	0	0	0	0	0	0	0	0	0.17386	0.519081	0	0	0	0	0	0	0	0.1632	0.196018	0.182923	0	0.252951	0.155203	0.398949	0.793594	0
K08477_867_K_Signal.transduction_Two.component.system	19.8807	18.3927	16.3535	9.10889	9.85954	7.74831	8.14272	3.50959	6.68727	4.3431	3.58707	2.7809	3.36731	5.28407	4.47025	2.54315	4.54532	1.97696	16.316	11.6622	16.3034	8.25588	13.5098	16.1136	5.59088	3.36442	2.62051	0.974662	1.23156	1.11919	4.66152	7.67367	7.54452	9.33375	13.2716	11.9996
K08478_868_K_Signal.transduction_Two.component.system	0.199416	0.847779	0.862243	6.65666	3.05222	19.1533	7.12729	4.57872	8.19015	0	0	0	6.90903	9.18504	8.7684	0.850501	2.07002	1.04862	5.43407	0.197466	0	0	0	0.041396	9.46964	2.41601	5.55513	16.7192	15.4054	18.7528	0.093134	0	0.047584	8.705	2.94051	0.047927
K08641_869_K_Signal.transduction_Two.component.system	93.7032	114.935	92.4143	130.445	136.827	100.497	92.8351	103.349	132.254	134.245	110.067	111.346	123.978	87.0371	105.08	137.196	159.483	122.914	121.419	124.361	147.424	130.935	149.77	150.053	124.755	125.378	109.209	112.558	98.745	106.669	136.361	120.086	130.002	117.665	103.149	127.442
K08738_870_K_Signal.transduction_Two.component.system	391.188	430.993	478.169	396.285	382.465	514.343	370.625	377.967	443.935	258.677	390.089	368.888	430.625	410.702	513.974	388.292	396.297	390.47	434.748	419.348	393.028	416.954	432.147	451.902	428.871	350.268	374.35	400.546	406.462	430.621	308.657	307.125	358.021	554.323	550.025	566.798
K08926_871_K_Signal.transduction_Two.component.system	1.13292	0	3.06979	0	1.34587	0	6.88515	1.84983	3.07821	0	2.1885	0	0	0	2.46557	0	0	0	0	0	2.48794	0	1.78175	0	5.43181	1.97494	0	0	0	0	1.99437	2.91181	0	0	0	2.88161
K08927_872_K_Signal.transduction_Two.component.system	0.805873	6.33779	4.81619	0	0	0	1.32697	0	1.50654	0	0	0	2.94815	0	0	0	0	0.836736	0	4.49453	0	0	0	0	2.8728	0	0.985646	0	0	0	8.92446	0	0	5.34677	0	0
K08928_873_K_Signal.transduction_Two.component.system	0.789868	0.512122	4.32454	3.4446	1.2508	0.340286	2.01593	3.21657	0.976217	0.262817	0.19891	0	1.47461	0.660079	0.534387	0.894075	0.21021	0.146758	1.51756	6.28829	1.64973	0	0.08416	0.813473	2.89984	3.08663	0.322994	0.20598	0	0.35665	0.597587	1.06659	1.61334	1.04109	3.72284	1.32445
K08929_874_K_Signal.transduction_Two.component.system	0.637721	0.26541	1.56767	0.198564	0.438697	0.340286	2.01593	1.88542	0.976217	0	0	0	0	0.296032	0	0.220232	0.21021	0.075871	1.4073	1.41688	1.15825	0	0	0	2.62654	0.769436	0	0.20598	0	0.35665	0.15802	0.144268	0.81101	0.632046	1.12505	0
K08930_875_K_Signal.transduction_Two.component.system	1.99894	2.38237	2.29955	0.532643	0.329224	0.689637	1.46086	1.14106	0.508482	1.31685	3.80965	1.53101	0.343805	4.6342	0	1.27231	1.30818	2.37741	3.57788	6.75172	3.90683	0.225494	2.03274	0.814606	0.4998	1.05934	0.804414	0	0	0.373543	4.09728	1.95096	2.29044	0.520189	0.087779	1.27481
K09474_876_K_Signal.transduction_Two.component.system	38.6881	49.4381	61.9633	55.7364	58.1969	51.0424	59.5498	71.854	53.4816	42.5085	54.6726	46.155	62.2146	67.1727	56.0332	98.3244	65.9362	62.7451	41.6648	36.193	35.5473	56.0037	62.0613	70.3061	57.3076	63.1916	55.7097	73.3397	91.6762	58.8872	28.4488	34.1118	38.4462	39.3559	45.1016	65.0564
K09475_877_K_Signal.transduction_Two.component.system	0	0	0	0	0	0	0	0	0	0	0	0	0	0	0	0	0	0	0	0	0	0	0	0	0	0	1.33136	0	0	0	0	0	0	0	0	0
K09476_878_K_Signal.transduction_Two.component.system	0	0	0	0.578189	1.03371	4.03448	0.90025	1.14569	2.63061	0	0	0	1.81182	1.15794	1.65492	0.10476	1.56176	0.400473	0	0	0	0	0	0	6.36792	1.62664	1.85719	0.905864	1.22463	1.25155	0	0	0	0	0	0
K09477_879_K_Signal.transduction_Two.component.system	15.9338	18.8342	11.0487	28.9357	22.7984	21.6185	27.2075	20.6063	26.3706	5.55977	57.5097	17.9001	18.2968	20.1643	29.0773	21.5606	19.2954	14.757	15.0554	28.6641	36.9374	34.1225	26.7896	25.4342	26.976	18.4535	23.6609	36.8692	40.764	34.3287	4.008	7.63143	5.46558	16.534	12.1408	23.2289
K09696_880_K_Signal.transduction_Two.component.system	43.322	62.2059	35.2358	81.8027	55.6937	31.6293	27.4938	30.1706	24.9995	62.1982	70.9812	61.8027	63.2565	40.2653	43.5228	56.4742	40.5801	34.3096	44.7384	70.5653	64.1491	48.5972	44.0124	65.5949	31.0536	32.9554	37.2369	38.6206	61.2158	37.9354	57.3509	55.7181	48.8578	38.2732	49.0618	57.3234
K09697_881_K_Signal.transduction_Two.component.system	140.605	127.247	140.097	155.294	106.122	115.108	102.38	112.506	107.688	120.552	210.254	149.447	104.653	120.573	119.394	101.149	108.8	96.4846	148.379	148.086	150.386	102.332	118.668	110.27	98.6362	104.185	93.6572	104.696	132.648	109.331	122.474	125.25	120.365	144.707	130.888	138.945
K10001_882_K_Signal.transduction_Two.component.system	87.7042	84.427	115.577	130.726	118.096	173.356	114.274	127.549	160.05	25.381	41.676	32.0592	109.762	104.78	128.436	169.11	140.102	127.014	132.531	96.7492	123.212	81.9812	102.137	75.213	166.594	128.572	122.878	164.466	133.399	155.218	43.9867	57.4232	45.4081	146.134	96.0569	93.6075
K10002_883_K_Signal.transduction_Two.component.system	17.7146	42.385	48.5867	29.0337	36.5296	45.1588	19.3066	41.085	40.8422	5.42209	10.7794	7.45128	40.1772	28.0098	67.7382	47.8294	32.9045	48.0453	37.4035	35.0946	39.7597	15.6686	22.4062	12.6554	43.0193	33.1008	39.2876	27.5627	34.7029	35.9221	21.5127	16.4602	16.5036	35.6809	24.45	20.3411
K10003_884_K_Signal.transduction_Two.component.system	25.6699	16.7166	30.3458	20.295	25.9538	31.7977	23.3511	25.5892	53.1178	6.66215	10.9697	11.0229	27.123	21.594	49.0299	47.3573	32.8251	46.4459	26.3755	23.3546	37.0763	11.244	15.0977	13.464	26.7062	49.2303	26.763	26.2063	28.1965	28.014	16.0468	14.7686	11.7574	30.8424	22.6078	11.3365
K10004_885_K_Signal.transduction_Two.component.system	25.9016	46.7019	39.3283	27.8901	41.6284	49.0507	23.2673	29.5327	60.6012	8.58801	8.72906	7.05244	48.193	50.6712	50.707	60.8278	35.524	58.2947	40.3373	58.6469	29.1875	17.6015	22.077	21.9387	29.3948	38.2772	61.0951	28.3775	22.9231	31.0439	25.0727	15.4974	9.62207	37.9398	28.0558	21.9772
K10125_886_K_Signal.transduction_Two.component.system	26.9622	23.9622	28.6113	55.6765	51.5499	73.9335	45.7653	48.2002	75.2187	18.1299	15.5581	13.4787	56.672	45.8107	55.7549	71.7904	59.0277	46.7503	26.9773	31.5023	31.7719	22.0963	20.7636	18.8079	69.6051	37.3424	57.1996	44.1427	39.5154	48.2793	19.0093	26.6871	17.1541	32.2527	28.4962	20.8947
K10126_887_K_Signal.transduction_Two.component.system	10.2562	12.3935	11.7038	10.3701	12.5517	34.8459	11.2191	12.4425	21.8281	7.4093	5.93461	9.8349	20.8051	13.3658	22.5234	12.9731	17.0678	13.3597	8.12915	11.8721	12.807	6.975	9.45866	5.81154	25.1093	12.5078	16.7577	24.2019	24.4783	20.2405	5.50133	4.43012	4.17593	10.0738	9.93898	3.30821
K10255_888_K_Signal.transduction_Two.component.system	69.2871	67.1817	79.2166	74.0924	56.7494	47.2954	56.4832	66.002	68.6834	59.9287	65.3494	54.975	47.1163	44.4898	61.0416	61.9834	66.1267	42.5522	80.8758	81.2993	100.869	67.6212	83.948	75.7218	60.3124	61.0635	60.2493	42.5846	46.2619	48.3113	69.8554	70.1296	63.0461	41.5087	49.0649	50.8595
K10681_889_K_Signal.transduction_Two.component.system	0	0.189079	0	0	0	0	0.751548	0	0.373458	0.112587	0.46601	0.167012	0	0	0	0.673843	1.35419	0.85235	0.820377	0.277287	0	0	0	0	0	0.298773	0.770555	0.566325	1.05392	1.5619	2.54299	0	0	0.322403	0	0.282686
K10715_890_K_Signal.transduction_Two.component.system	7.17644	7.8558	7.35239	9.38762	15.0911	15.1198	5.53318	5.50047	10.5138	11.3302	6.88219	9.49738	11.191	14.6015	15.3042	5.57846	7.66803	5.2111	7.54934	6.94247	7.14927	6.44864	5.92313	7.13744	10.6708	8.15242	9.17075	14.294	17.3549	18.8482	5.90348	6.40546	6.19531	6.28723	6.42646	6.17761
K10850_891_K_Signal.transduction_Two.component.system	6.86081	2.63732	10.8082	2.33832	3.36334	12.1118	23.4489	10.8051	8.64353	5.25425	14.5136	4.39187	3.81465	6.88945	3.84472	1.21062	2.87212	2.28853	7.69997	7.75791	9.76474	7.23794	9.28592	12.9867	7.03144	5.03942	5.03883	8.56721	17.7151	15.5456	5.74043	6.07027	9.97902	13.4949	22.5667	16.4588
K10851_892_K_Signal.transduction_Two.component.system	83.0779	72.0751	101.584	92.6247	92.4334	99.7434	67.9428	90.8643	122.821	75.5073	79.5953	69.0742	126.744	94.2106	131.364	139.439	124.017	82.7006	87.2078	93.1931	97.7466	53.9999	56.4214	65.2012	104.352	109.958	123.885	70.549	63.6996	53.805	89.5994	92.8152	80.9752	64.3699	78.0861	65.507
K10909_893_K_Signal.transduction_Two.component.system	6.66241	7.82904	4.91829	13.9146	18.2306	13.175	11.5279	11.4206	8.3003	5.49904	4.21872	6.15068	10.7476	8.70571	10.1247	15.0357	10.2353	11.6443	7.0916	5.85879	5.12218	6.32343	6.3043	6.49194	7.7887	12.9786	5.68812	8.30743	7.50775	14.2238	6.71524	5.1632	7.43672	12.1033	8.19879	4.72975
K10910_894_K_Signal.transduction_Two.component.system	10.5443	9.48686	6.09777	14.3324	12.4899	4.42099	13.1736	14.31	6.6393	6.3013	13.1163	8.15243	21.195	5.22543	7.16523	32.3868	28.5439	29.535	12.2791	12.8628	15.7119	17.8204	20.6534	6.20343	15.2795	23.6164	11.1973	4.85968	2.07768	3.83135	5.77524	7.97103	9.11363	8.06118	8.89476	15.2752
K10911_895_K_Signal.transduction_Two.component.system	0	0.30135	0	0.351863	3.08436	0	0	0	0	0.17388	0.397821	0	0	0	0	0.223656	4.54854	0.257444	0	0	0	0	0.43452	0.796939	0.439312	0.595103	0	0	0	0	0	0.297172	0	0	0	0
K10912_896_K_Signal.transduction_Two.component.system	4.7532	3.35637	2.0514	5.91184	3.67277	3.45509	3.91038	3.67608	3.50035	1.77442	8.40514	1.87576	1.11024	1.45213	1.8095	0.439423	3.23582	0.507617	2.56338	2.9095	3.76724	6.79489	2.33026	1.45818	1.94345	2.9178	3.1593	1.22587	2.74151	0.933867	2.84385	2.14451	2.35194	2.31681	1.96849	1.10082
K10913_897_K_Signal.transduction_Two.component.system	2.83184	4.60583	1.5234	1.71212	1.84797	1.71703	3.46114	3.08514	2.41979	4.94214	4.97188	3.57819	0.487555	0.295149	1.11488	3.27864	1.19979	1.85137	1.40944	5.8557	3.81106	2.30272	2.11586	4.50162	2.09499	2.26909	3.61235	5.65627	6.60049	4.34016	2.78388	5.21862	3.83499	0.624435	3.39377	1.53789
K10914_898_K_Signal.transduction_Two.component.system	798.527	745.976	892.023	968.464	987.664	929.524	992.963	921.205	1006.03	537.399	604.555	552.755	797.957	757.396	776.486	966.305	929.57	864.454	719.457	611.762	692.742	600.343	625.163	666.279	869.348	908.048	883.988	630.236	622.916	639.589	657.814	633.384	678.753	703.538	745.445	629.271
K10916_899_K_Signal.transduction_Two.component.system	5.21223	2.51058	6.5362	2.861	2.36377	6.07022	2.12326	3.26896	2.88958	3.79959	3.46487	2.95622	4.18512	3.40371	5.69794	5.52342	6.03457	6.75628	2.9643	1.32611	0.499205	0.862693	1.11108	3.08509	8.59542	2.28198	1.7591	3.95661	5.79667	5.89896	3.567	5.05033	2.18519	1.96168	2.53323	2.66502
K10941_900_K_Signal.transduction_Two.component.system	57.7737	49.0166	68.6276	67.1337	57.58	115.34	42.5708	40.41	98.7478	46.3289	44.6851	50.8705	98.5624	106.11	102.941	50.2972	53.4723	33.2332	61.3473	49.82	44.6808	39.5357	32.5217	39.5143	69.6128	49.8126	58.0547	82.1162	75.4388	89.1869	60.5621	49.303	59.7855	63.9699	67.6283	33.7686
K10942_901_K_Signal.transduction_Two.component.system	23.3097	22.6314	20.5382	41.5754	35.8039	54.1423	32.8308	30.0726	29.5186	32.4062	18.2476	27.6915	44.2711	42.9565	43.4253	29.4296	24.9477	19.1546	21.7221	13.6114	16.407	18.8703	17.5471	22.8986	36.3795	17.2451	30.8436	46.941	36.7926	44.0212	20.096	19.0497	17.2446	35.6827	24.4395	21.6941
K10943_902_K_Signal.transduction_Two.component.system	86.0789	74.892	81.675	72.8834	80.7116	70.8051	47.0435	57.8422	70.8539	65.5651	60.55	53.7871	73.0151	69.2012	84.9822	100.286	89.0961	83.109	74.3087	74.943	78.8039	54.7466	61.3491	74.8532	83.8122	70.5415	57.7106	49.429	53.0407	46.3694	71.2857	75.4581	64.3149	55.0931	63.3753	84.1044
K11103_903_K_Signal.transduction_Two.component.system	155.465	168.005	169.446	230.275	208.754	160.373	170.156	167.042	205.29	60.2054	104.211	72.3409	188.856	159.512	178.293	265.395	282.071	205.209	160.243	167.479	200.053	130.908	147.775	129.214	203.696	210.568	198.831	87.7674	75.0095	95.0067	78.0918	91.8299	85.3747	167.258	186.821	173.335
K11230_904_K_Signal.transduction_Two.component.system	0	0	0	0	0	0	0	0	0	0	0	0	0	0	0	0	0	0	0	0.342952	0.727943	1.54329	0.252202	0	0	0	0	0	0	0	0	0	0	0	0	0
K11231_905_K_Signal.transduction_Two.component.system	2.4745	0.24209	1.02161	0.149661	0.260981	0	0	0.243272	0	0.506316	1.45686	0.067912	0.185368	0.432904	0.719425	1.3882	0.260206	0.821791	0.815187	0.796687	1.82648	0.83155	0.80183	0.69499	0	0.887291	0.127024	0.717819	1.10559	0.341222	1.0974	1.30993	0.47695	0.485233	0.452603	0.290056
K11232_906_K_Signal.transduction_Two.component.system	0	0	0	0	0	0	0	0	0	0	0	0	0	0	0	0	0	0	0	0	0.97327	0	0	0	0	0	0	0	0	0	0	0	0	0	0	0
K11326_907_K_Signal.transduction_Two.component.system	71.302	82.136	108.516	94.9801	122.74	116.234	78.9536	115.361	78.9331	100.296	83.1491	73.9985	173.286	178.755	166.525	56.2126	84.1423	58.2274	110.518	103.536	119.271	109.186	108.444	129.073	122.544	95.462	100.226	200.241	235.645	237.976	116.409	95.7733	102.19	142.327	100.428	85.6728
K11328_908_K_Signal.transduction_Two.component.system	1.75244	5.49341	3.31511	0	0	0.25561	0	0	0	0	0	0	0	0	0	0.461421	0.629548	0.732632	0	0	0	2.57587	0	0	0	0	0.46198	0	0	0	0	0	0	0	0	0
K11331_909_K_Signal.transduction_Two.component.system	0	0.807784	0	0	0	0	0	0	0	0	0	0	0	0	0	0	0	0	0	0	0	0	0	0	0	0	0	0	0	0	0	0	0	0	0	0
K11354_910_K_Signal.transduction_Two.component.system	2.10516	4.74182	1.26196	5.52483	6.62099	5.32807	5.16512	1.83015	4.69181	5.00833	5.9209	5.54341	4.06048	6.91058	4.28991	6.20234	4.46274	7.58845	1.30206	5.02994	1.55447	1.0523	3.74373	0.97828	2.19278	3.17319	3.07321	2.90738	3.1022	4.62032	4.51602	1.20952	8.77147	4.80139	2.60936	0.643079
K11355_911_K_Signal.transduction_Two.component.system	3.84231	8.43313	5.80814	15.311	15.4669	7.73398	11.8934	7.96054	12.4699	11.536	10.5352	10.5192	11.8275	20.7536	8.53759	19.5977	14.0804	16.1954	6.37334	20.8063	4.44023	8.93926	2.79776	3.13115	8.60033	6.78116	20.5961	8.6049	8.15518	13.4569	11.1584	10.0334	13.6436	9.59236	4.02963	2.14843
K11356_912_K_Signal.transduction_Two.component.system	0.674269	0.822065	0.997249	2.14356	1.97309	4.11822	2.64412	1.19456	1.73788	0.242855	0.105499	0.562073	2.55241	6.14013	2.50788	1.7891	1.12981	0.883695	1.63458	0.469988	0.711659	2.15666	0.638415	1.03015	2.26362	0.596017	1.13737	3.70991	7.97545	5.56009	0.325803	0.827063	0.986927	0.657467	0	0.576305
K11383_913_K_Signal.transduction_Two.component.system	49.4118	47.5055	41.4006	48.2224	60.1988	49.8854	50.6032	73.6526	45.5397	72.5474	59.781	60.7701	77.772	66.8209	69.3273	77.1098	83.7384	67.1705	51.5275	55.2784	71.693	57.0888	59.6965	49.4305	57.9385	67.4869	57.647	71.7485	97.1795	78.8582	67.1387	77.7121	88.9377	54.6835	44.4221	45.2345
K11384_914_K_Signal.transduction_Two.component.system	26.7654	22.8244	36.1307	25.2362	14.173	22.2998	14.2342	17.5175	11.6837	18.218	33.1013	18.1585	11.2672	7.13357	12.1317	14.2471	15.5436	16.0458	19.9781	24.3596	25.6771	41.982	34.1949	18.4657	12.1071	7.60359	9.55387	11.5929	27.3076	21.5458	15.9014	10.3777	12.3085	18.118	17.9995	24.3155
K11443_915_K_Signal.transduction_Two.component.system	43.1776	52.012	67.0769	99.4564	87.1542	138.761	115.065	78.5786	145.248	20.746	35.7357	30.9311	122.983	131.102	168.414	89.6906	104.972	88.3692	51.5268	47.7116	52.466	56.7361	48.338	44.9106	134.285	99.189	118.636	55.7367	45.9294	92.7999	34.1954	38.6729	28.7291	48.7637	34.1134	42.8078
K11444_916_K_Signal.transduction_Two.component.system	8.70617	8.73308	6.47654	26.2972	18.3262	17.7475	13.9288	9.80052	16.8168	3.91693	3.75465	4.84013	17.6461	21.4747	21.6072	41.9186	29.4267	33.9054	4.04452	19.7705	12.1968	12.2417	10.2114	7.10008	22.1423	14.8301	17.2184	10.1455	12.4607	11.4711	5.56537	5.31916	4.77633	3.63374	5.63727	5.17774
K11520_917_K_Signal.transduction_Two.component.system	1.9776	5.76961	0.491867	0.419171	0	0.25561	0	0.324202	0.521959	1.2555	1.76483	2.7605	0	0	0.656573	0.614738	0.402654	2.51073	1.15008	0	1.71604	3.51715	2.44792	2.0148	0	0.34712	0.779895	0	0	0	0.336183	1.48078	1.60934	0	1.32086	0.939651
K11522_918_K_Signal.transduction_Two.component.system	0.582036	1.07763	0.217887	0.462271	0.124506	1.36565	0.44622	0	1.08727	1.3329	1.04387	0.953274	2.22999	3.14826	1.66733	2.8131	0.861156	1.37198	0.7458	1.5934	0.894361	0.813552	0.286055	0.563742	1.32481	0.721948	1.68128	2.56689	2.20083	0.924797	0.738443	0.563639	0.792126	0.647896	0	0.34621
K11524_919_K_Signal.transduction_Two.component.system	0	0	0.164277	1.41079	0.319153	6.55918	1.80503	0.340124	1.4716	0	0	0.69174	2.59337	3.13475	2.62888	0.560599	0.840836	1.26495	0.724142	0.111389	0.388625	0	0	0	2.89493	0.813871	2.02118	7.26065	7.52781	11.8371	0.082788	0.693698	1.74156	1.72284	1.92743	0
K11525_920_K_Signal.transduction_Two.component.system	82.6993	58.6066	58.1308	73.3607	57.4205	54.4118	48.1683	44.8683	66.4195	51.4832	82.4197	70.6959	70.6185	148.27	70.7782	69.5979	91.4061	60.4777	70.0398	77.2612	80.4817	67.8812	88.8322	72.1231	59.3336	62.9269	55.2134	50.5593	50.9885	47.406	61.1217	60.6068	70.2745	60.376	59.155	67.923
K11526_921_K_Signal.transduction_Two.component.system	67.9732	74.3574	100.729	74.7705	96.5434	76.0858	47.8683	56.2362	96.7801	89.0906	73.3407	72.8464	89.4412	104.342	98.6343	93.5668	74.7952	59.4498	76.5438	80.6353	83.1708	39.8487	49.6137	61.3103	88.3165	68.3545	71.6308	63.9679	60.0774	67.3104	78.0518	72.8226	62.7441	79.449	78.16	65.7372
K11601_922_K_Signal.transduction_Two.component.system	0	0	0	0	0.313369	4.02023	0.333741	0.209759	1.32657	0	0	0	6.78693	5.61693	5.96739	0.669807	0.348644	0.640482	0	0	0	0	0	0.187932	0.324383	0	0.497196	4.68072	4.47142	6.03012	0	0	0	0	0.111799	0
K11602_923_K_Signal.transduction_Two.component.system	0	0.128863	0	0	0	2.05999	0	0.158587	3.30389	0	0	0	10.8835	13.2544	10.9167	5.9182	2.54297	6.94101	0	0.102617	3.06214	0	0	2.57188	0.831506	0.457261	1.76557	5.09822	5.1561	5.53679	0	0	0	0.199474	0	0.176618
K11603_924_K_Signal.transduction_Two.component.system	0	1.53652	0	0	1.24161	3.09982	0.333014	1.38033	2.97248	3.49641	0.581847	1.85704	10.4705	12.9105	11.9849	1.04395	1.7752	1.0191	0.335199	5.25451	0.733781	0	0	0.555725	13.7036	0.414231	1.44891	9.3759	10.4559	10.533	1.4548	6.56071	4.56679	0	0	0
K11614_925_K_Signal.transduction_Two.component.system	0	0.197466	0.539568	0	0.507762	1.2238	0.228507	0.113241	1.1066	0.46376	0	0.063466	1.46034	0.680612	1.37798	0.139236	0	0.10045	0.860677	0.205754	0	1.03091	1.64871	0.474433	1.5427	0.733512	5.90609	1.22652	1.34266	2.09214	0.349447	0.162356	0.212681	0.25432	0.908483	0.666828
K11615_926_K_Signal.transduction_Two.component.system	3.90433	5.88773	3.36446	7.24585	7.69089	8.16772	5.73022	5.4388	4.93997	5.44523	8.53148	16.9318	18.2257	6.09214	13.1712	7.91932	9.75195	13.1674	8.26323	29.1843	10.8436	6.14412	9.94382	6.51787	3.86335	4.69033	6.47488	5.84621	4.9898	4.51093	8.18833	10.4446	6.82841	11.9014	14.324	4.27356
K11616_927_K_Signal.transduction_Two.component.system	1.17877	0.233755	0	0.372872	0.584926	0.185147	0.359018	0.56661	0.332098	0	0	0	0	0	0.164223	0.150922	0	0.068949	0.091974	0	0.166073	0.14224	0	0.305525	0	0.231488	1.24254	0	0	0	0	0.530455	0	0	0	0.178714
K11617_928_K_Signal.transduction_Two.component.system	38.2033	29.228	30.4018	26.154	41.7355	50.1728	27.1115	45.469	29.337	66.6073	55.3842	71.4388	49.5062	47.2787	47.7884	29.5001	21.5911	21.0262	27.4229	25.5706	36.4577	58.631	57.8903	48.664	30.3856	25.252	32.7491	56.7522	58.62	66.4468	54.2286	41.2733	50.5027	51.0932	43.4139	40.28
K11618_929_K_Signal.transduction_Two.component.system	7.65911	15.1922	15.4856	2.0274	14.5953	8.30742	14.692	3.37647	6.2765	3.40254	15.9971	9.32112	15.5272	11.5657	10.6487	6.49622	4.16686	10.4966	2.66543	14.1402	27.955	15.1784	14.4436	8.61569	7.06716	11.9889	4.89423	3.3154	6.36036	2.95249	6.25763	4.3459	12.4721	7.28707	8.92901	11.4841
K11620_930_K_Signal.transduction_Two.component.system	0	0	0	0.283475	0	0	0.24697	0	0.388185	0	0	0	0	0	0	0	0	0	0	0	0	0	0	0	0	0	0	0	0	0	0	0	0	0	0	0
K11621_931_K_Signal.transduction_Two.component.system	2.08882	1.1232	0.308919	1.67205	0.248977	0	0.295934	0	0	0.306378	1.98969	0.430233	0	0	0	0.097649	0	0	0.419993	2.38571	1.89439	0.369793	6.03254	0.959405	0	0.567515	0.070545	0	0	0	0.652792	0.882234	2.20412	2.34898	2.91602	1.95602
K11622_932_K_Signal.transduction_Two.component.system	0.476878	0.233755	1.47778	0	0	0.284792	0	0	0	0.802918	0.278904	0.601231	0	0	0.401536	0.356749	0.78704	0.179752	0.648683	0	0.333423	0.257502	0.231001	0.263871	0	0	0	0.683051	0.89461	1.46534	0.295214	0.602624	0.629014	0	0	0
K11623_933_K_Signal.transduction_Two.component.system	34.3351	36.1117	33.3489	45.7759	42.1596	19.5445	25.9022	10.3578	8.36175	34.4166	39.1796	42.4425	8.56425	10.2985	3.04295	19.8937	19.0999	15.7981	29.1549	32.933	34.4288	31.6944	42.9442	34.7677	12.8497	19.8174	16.0983	11.408	3.65777	4.4624	40.5377	26.5739	37.8722	34.8817	38.3747	48.8388
K11624_934_K_Signal.transduction_Two.component.system	2.86308	1.43902	0.80439	1.02622	0.376746	0	0.621709	0.876337	1.32439	1.77506	6.06536	1.58579	1.53314	0.814457	1.89773	0	2.92315	0.543325	1.11758	2.68767	9.26665	11.8811	7.21336	1.30688	2.05879	2.86013	0.845239	2.29687	1.91067	3.22776	1.94788	1.7731	3.16292	0	0.148584	0
K11625_935_K_Signal.transduction_Two.component.system	8.44423	6.08219	5.23371	4.68364	5.88384	1.3615	3.64839	10.2201	5.13619	4.88257	7.71044	2.80378	6.18966	4.68885	5.52485	6.35669	7.65824	5.4877	5.60912	6.74211	10.0931	2.63848	2.14743	2.03751	8.43564	6.89686	7.04653	9.81472	11.7208	8.98661	5.57031	5.97421	6.00088	4.99552	1.05067	3.02085
K11626_936_K_Signal.transduction_Two.component.system	0	0	0	0	0	0	0	0	0	0	0	0	0	0	0	0	0	0	0	0	0	0	0	0	0	0	0	0	0	0	0.762864	0	0	0	0	0
K11635_937_K_Signal.transduction_Two.component.system	0.070132	0	0.158562	0	0	0	0	1.15594	0	0.463599	0.784924	1.96405	0	0	0	0.571739	0.153699	0.233905	0	0.863281	0.9114	0.436592	0.597549	0.330677	0.191768	0	0	4.19719	0	0	0.767065	0	0.079468	0.184118	0.366433	0.865155
K11636_938_K_Signal.transduction_Two.component.system	0.47483	0.321446	0.464972	1.65787	1.38226	2.18007	0.081431	0	0.431975	0.952768	2.39149	0.914283	0.786482	0.904807	0.503172	1.40964	4.56801	0.724398	0.741626	1.08199	1.62471	1.2909	2.01888	1.24881	0.367462	0.385464	0.656339	0.186926	0.698288	0.650535	1.4519	1.04871	1.28226	0.270341	1.17368	0.320651
K11637_939_K_Signal.transduction_Two.component.system	0	0.197466	0.539568	0	0.425365	1.0697	0.228507	0.113241	1.1066	0	0	0.063466	0.634827	0.680612	1.0187	0.139236	0	0.10045	0.717366	0.205754	0	0.914687	1.64871	0.348238	1.44915	0.542371	0.939706	0.4769	0.449119	0.628096	0.142898	0.066719	0.212681	0.25432	0.908483	0.666828
K11638_940_K_Signal.transduction_Two.component.system	0.551496	0.681142	0.767367	0.658448	0.892384	0	0.152964	0.255585	0	0.647859	0.845557	0.765595	0.551485	0.563072	0	0.188493	0.386662	0.398818	0.592705	0.931197	0.390978	0.210191	0	0.83593	0.381442	0.943258	1.21221	0.507406	0.808468	0.374534	1.01554	1.10961	0.337018	1.22154	0.549163	0.619685
K11639_941_K_Signal.transduction_Two.component.system	0	0	0	0	0	0	0	0	0.899801	0	0	0	0	0	0.513164	0	0	0	0	0	0	0	0	0	0.365351	0.306299	1.41268	0.726479	0.628993	0.633062	0	0	0	0	0	0
K11640_942_K_Signal.transduction_Two.component.system	0	0	0	0	0.082397	0.154102	0	0	0	0	0	0	0.201074	0	0.22209	0	0	0	0	0	0	0	0	0	0	0.191141	0.457647	0	0	0	0	0	0	0	0	0
K11641_943_K_Signal.transduction_Two.component.system	1.38813	0.233755	0.35755	0	1.9631	1.10098	0.679823	1.78719	1.33499	0.532083	0.731689	0.46657	0.39535	0.451899	1.16974	2.49602	5.95092	1.77743	0.76512	0	0	0	0	0.654992	2.6166	3.692	1.04143	0.30308	0.368528	0.341222	2.04095	0.511969	0.409844	0	0	0
K11688_944_K_Signal.transduction_Two.component.system	109.584	112.856	161.638	131.795	154.749	199.087	148.151	169.279	260.415	62.1317	66.496	58.3083	209.233	193.525	235.9	191.881	189.91	153.703	128.303	121.451	128.644	64.5024	78.0966	77.4114	239.595	181.375	181.064	200.375	232.566	208.188	79.4896	111.841	71.5487	165.516	136.462	90.8366
K11689_945_K_Signal.transduction_Two.component.system	176.177	217.152	270.616	187.933	255.803	282.589	207.168	267.695	367.907	68.7867	81.7871	72.6874	318.236	270.002	301.052	320.28	359.187	290.214	247.281	238.204	220.665	110.992	145.399	135.676	290.223	276.124	287.657	222.681	213.986	226.247	107.691	140.635	97.1443	204.102	192.991	149.057
K11690_946_K_Signal.transduction_Two.component.system	86.3914	95.5117	116.939	92.2545	119.13	97.4225	77.9802	92.1096	140.777	41.6847	54.8733	44.3443	91.9854	80.4371	107.307	147.435	163.835	124.041	95.2891	119.487	115.369	64.3866	62.7136	70.238	129.019	113.179	113.944	69.6312	90.625	81.1135	59.0388	84.6598	60.993	101.737	94.0198	72.4491
K11691_947_K_Signal.transduction_Two.component.system	0	0.197466	0.539568	0	0.425365	1.0697	0.228507	0.113241	1.1066	1.01172	0.087603	0.40682	0.634827	0.680612	1.0187	0.139236	0	0.10045	0.717366	0.205754	0	0.914687	1.64871	0.348238	1.44915	0.542371	0.939706	0.4769	0.449119	0.628096	0.142898	0.132993	0.510997	0.25432	0.908483	0.666828
K11692_948_K_Signal.transduction_Two.component.system	1.11475	0.681142	0.767367	1.66341	0.892384	0	0.399934	0.255585	0	0.647859	0.845557	0.765595	0.551485	0.563072	0	2.004	2.17038	1.44778	0.592705	0.931197	0.390978	1.76362	0	0.83593	0.381442	1.38002	1.63584	0.876382	0.808468	0.788379	0.731134	1.29757	0.337018	1.22154	0.549163	0.619685
K11711_949_K_Signal.transduction_Two.component.system	30.9298	30.4597	16.3708	31.0499	18.6529	46.8805	26.6828	20.7537	28.7915	18.5455	23.3468	25.3284	37.0164	38.2389	48.7346	19.1587	17.1648	14.2076	22.8055	16.2524	12.9259	29.2712	23.1785	14.029	27.5506	23.268	30.1629	32.7507	34.6952	37.9021	20.2108	17.2649	11.1973	20.4807	20.9107	13.7284
K11712_950_K_Signal.transduction_Two.component.system	1.82677	2.74645	2.90733	1.66341	1.26364	0	0.672693	0.255585	1.89436	1.27843	0.845557	1.60006	1.06704	1.34655	0.901076	3.25426	1.34751	2.34266	1.27363	2.11234	0.746807	1.76362	1.45621	1.41633	0.381442	2.18895	2.86147	1.50968	0.808468	1.50168	1.51078	3.01203	1.56467	2.25487	1.55984	0.967675
K12294_951_K_Signal.transduction_Two.component.system	0	0	0	0	0.082397	0.154102	0	0	0	0	0	0	0.201074	0	0.22209	0	0	0	0	0	0	0	0	0	0	0.191141	0.457647	0	0	0	0	0	0	0	0	0
K12296_952_K_Signal.transduction_Two.component.system	6.18169	3.06839	9.89211	9.14003	16.3982	16.8826	14.3233	15.5236	20.4388	11.5253	7.93871	11.1035	49.2552	48.9552	23.5981	15.3608	27.2821	17.4589	7.16579	7.40034	8.73424	4.49492	5.60577	4.05552	26.3385	17.3266	23.7955	37.7157	36.1118	34.0351	13.4432	17.4134	9.18198	10.9805	7.05796	10.7604
K12340_953_K_Signal.transduction_Two.component.system	318.503	297.647	261.417	381.669	313.464	250.881	205.303	161.481	238.057	359.659	387.542	381.25	222.644	193.31	270.653	272.604	257.32	196.955	283.31	266.237	298.111	370.406	396.796	370.94	234.266	228.326	230.9	179.768	177.031	179.686	332.128	308.311	354.462	259.278	307.551	380.352
K12530_954_K_Signal.transduction_Two.component.system	0	0	0	0	0.200809	0	0	0	0	0	0	0.081871	0.39535	1.12047	0	0.310549	0	0	0.244327	0	0.681132	0	0	0	0.57371	0.254021	0.350513	0.222157	0.536421	0.249473	0.368704	0.513865	0.35446	0	0	0
K12531_955_K_Signal.transduction_Two.component.system	86.2564	88.9253	97.3528	84.8998	92.7466	103.635	76.2399	83.0447	111.037	78.79	82.4284	69.9655	111.78	104.278	119.48	133.426	128.617	97.9226	93.0212	90.5938	100.999	75.212	80.1131	73.2	107.39	97.3883	89.3251	67.6499	65.9037	62.5109	101.532	109.12	83.5024	79.4737	86.3176	58.4358
K12532_956_K_Signal.transduction_Two.component.system	43.5669	31.7988	38.2204	38.8077	34.8031	31.8951	45.5667	62.6174	51.0498	25.6922	29.4253	22.62	11.4703	13.0859	17.4916	50.4262	64.6337	49.0769	51.1326	24.8621	30.2781	24.8167	42.925	32.0827	35.4336	44.5204	34.9429	22.2459	14.8971	18.3469	26.0879	32.9458	24.1779	63.7078	37.8556	33.2861
K13040_957_K_Signal.transduction_Two.component.system	13.4575	13.845	19.3303	36.313	28.8514	29.8513	32.4498	25.985	27.1455	11.1214	7.98798	10.8583	28.7534	31.6361	32.2745	29.194	25.7616	23.9382	21.7984	22.6085	14.6724	17.2969	8.25249	15.7832	20.3972	26.1353	27.6273	37.615	34.2529	44.6199	7.91359	13.8858	14.1475	25.665	22.7535	16.2896
K13041_958_K_Signal.transduction_Two.component.system	2.02763	3.35881	2.64983	4.8005	2.30378	3.14773	3.86143	5.74857	4.65009	1.92544	1.0041	2.78645	6.92577	8.12237	12.5422	6.76419	4.12003	8.89664	2.49198	4.57861	2.37182	6.5388	4.35091	1.21895	7.04676	8.36195	7.03181	4.45183	8.03423	8.42069	5.04822	3.74709	1.04	4.36746	3.47994	6.24637
K13061_959_K_Signal.transduction_Two.component.system	0.604489	0.215897	0.070402	0.291021	0.154001	1.07845	1.07212	1.78438	0.553843	0.559956	0.226669	1.57514	0.350671	0.668314	0.574526	1.2021	0	1.74295	0.311974	0.362005	0.471948	1.86278	1.38083	1.09421	0.382422	0.22332	0.765113	0	0	0	0.186225	1.11019	0.472953	1.02748	0	0
K13486_960_K_Signal.transduction_Two.component.system	6.7739	3.8713	5.66493	20.9535	21.6379	20.4897	11.2364	6.698	9.76657	15.7243	4.41017	14.1952	11.8472	13.8972	17.5591	39.6787	25.781	23.9505	4.0686	10.943	8.30288	5.85636	7.04675	5.80023	19.7948	14.9696	17.156	5.3007	8.73082	13.2307	8.04994	10.4942	8.80386	10.5999	4.27097	4.61861
K13487_961_K_Signal.transduction_Two.component.system	47.6667	55.7209	36.8077	79.7671	55.9269	35.3648	31.7291	19.1905	24.3696	43.9801	56.5689	52.3333	19.2085	20.5666	27.501	45.1805	28.0046	26.593	41.9084	61.2152	47.4606	28.8677	40.697	38.2641	22.8043	28.403	25.8406	7.21347	11.9171	9.33142	47.5132	36.6418	41.0848	34.1958	40.2924	43.6537
K13488_962_K_Signal.transduction_Two.component.system	6.01359	15.803	10.2518	5.31606	11.1972	7.31849	1.22129	2.04139	3.2777	8.49417	6.46903	9.94962	2.76913	2.50816	6.26968	3.21791	11.8229	4.29121	5.17633	12.6677	10.1103	3.20822	6.16259	8.61307	1.09131	4.23079	8.93891	1.4733	1.88578	3.23654	7.54429	10.053	5.09127	5.20626	5.49497	4.93063
K13489_963_K_Signal.transduction_Two.component.system	2.96757	5.12683	7.35794	10.5719	10.9168	9.96562	2.06955	1.23047	1.42327	3.61582	12.3665	5.90403	3.32891	3.8811	7.46347	16.9349	12.6285	10.9039	4.25597	5.37953	5.55445	7.3559	5.63662	5.04525	12.5248	2.29903	3.31166	5.76335	6.57316	9.70204	4.48537	1.96035	8.2477	10.8222	10.4193	6.13875
K13490_964_K_Signal.transduction_Two.component.system	74.5646	86.5091	112.565	121.137	143.428	119.569	83.0523	96.0732	144.676	81.8549	71.0963	66.7037	145.55	136.807	165.263	185.172	164.586	143.01	90.2671	120.026	115.632	58.8189	74.0607	55.7377	152.124	123.398	138.548	71.5011	67.0177	69.2421	80.2897	83.22	63.8869	69.3831	86.5532	65.5437
K13491_965_K_Signal.transduction_Two.component.system	7.4927	9.32029	6.87007	13.7658	16.135	34.788	7.70956	7.08278	12.1511	16.6195	11.626	16.8785	16.8666	21.3202	16.5724	20.8153	14.2314	15	6.4499	12.5657	14.3073	13.9267	12.6891	11.7626	6.60833	12.3525	11.9303	9.50516	10.8951	23.4045	10.6399	13.4353	13.0836	9.0934	7.71673	11.8878
K13532_966_K_Signal.transduction_Two.component.system	21.2876	19.4972	16.0358	11.458	8.95874	2.40336	5.38292	2.02629	2.99985	21.9666	23.742	20.8703	0.482761	0	0	6.64715	5.1397	5.95224	24.3318	11.7827	11.4439	31.0624	30.3251	28.1377	2.99171	2.6523	1.62732	1.99133	1.15736	1.39131	18.4223	16.2321	16.8308	11.542	24.0327	20.3625
K13533_967_K_Signal.transduction_Two.component.system	33.3236	26.3327	23.7458	27.2182	21.2257	8.34845	13.1615	6.1884	14.2883	39.7625	33.5738	35.5049	3.7495	1.52939	3.70696	20.0922	17.1202	16.8962	33.0614	21.1927	23.7547	48.0841	47.0376	36.2588	6.67197	9.21058	7.42764	11.1584	9.21093	6.47673	34.5659	30.2786	31.6354	20.2771	28.8451	31.8139
K13587_968_K_Signal.transduction_Two.component.system	104.883	86.4959	128.881	103.535	110.615	125.97	92.8281	113.859	162.541	110.712	102.981	105.164	136.933	119.027	156.695	147.367	132.646	109.221	109.929	99.1197	130.545	90.2043	101.536	107.23	125.271	120.314	133.135	73.0648	60.1777	61.4045	114.886	112.873	98.7292	75.6546	100.646	118.283
K13588_969_K_Signal.transduction_Two.component.system	30.2344	25.7308	29.2285	27.5781	33.0252	24.5292	21.1188	29.2198	26.1531	20.9966	17.3568	15.4317	22.1728	26.7133	22.724	34.2249	23.9797	28.5939	37.7315	22.5342	42.9868	18.822	17.5589	26.2763	27.2572	46.7564	54.2369	15.4752	20.4653	17.6913	31.0425	33.0551	17.0644	21.4839	12.4142	20.3017
K13589_970_K_Signal.transduction_Two.component.system	27.0467	17.5741	19.2083	42.7193	33.7503	28.2086	44.0224	25.4771	35.2229	20.0114	18.915	21.0259	37.3748	30.5673	58.6025	34.364	47.1767	37.0594	22.6964	28.737	22.0709	29.4126	31.8317	28.2457	43.119	37.1193	36.7942	20.0882	25.4811	27.1214	14.4236	23.832	21.0776	16.0419	19.5712	29.4176
K13598_971_K_Signal.transduction_Two.component.system	135.537	123.075	127.693	210.606	149.472	163.213	131.914	110.931	156.451	159.963	144.536	157.398	159.347	150.851	161.89	144.926	131.363	98.2084	136.677	130.01	142.813	130.528	138.872	136.411	161.761	146.611	130.648	133.209	121.256	129.255	137.919	155.888	130.024	120.418	131.279	154.515
K13599_972_K_Signal.transduction_Two.component.system	159.638	150.486	160.091	241.632	182.404	256.618	143.249	131.68	230.989	167.345	181.126	187.422	251.121	216.722	226.97	197.829	200.616	163.693	160.081	153.268	181.697	132.391	163.648	172.693	201.564	173.709	170.447	149.131	152.348	176.097	164.805	154.902	165.055	174.77	147.486	150.61
K13815_973_K_Signal.transduction_Two.component.system	2.64064	3.10349	10.377	8.66133	6.34115	10.5755	6.70233	5.95441	16.6776	2.707	2.74247	1.8915	6.75544	13.7208	9.56407	5.72114	8.94223	4.06231	6.96358	1.66894	6.59502	0.838772	2.60102	2.60705	15.2185	7.44001	7.05793	8.77539	10.8965	14.4285	3.29301	5.43585	2.29426	6.51107	2.42469	5.69382
K13816_974_K_Signal.transduction_Two.component.system	3.81763	1.72672	4.02752	5.34923	6.25463	6.40267	1.78675	4.67485	9.23776	4.96024	5.8864	8.27981	2.16296	6.35992	2.96011	7.01883	4.11255	7.28009	10.5242	2.38328	3.37019	1.6084	1.25213	1.59946	6.37824	4.38433	4.79431	7.02442	6.62311	6.79669	8.82948	2.41264	3.1731	1.33718	3.19389	1.71724
K13924_975_K_Signal.transduction_Two.component.system	500.347	468.93	454.057	585.973	558.143	613.458	522.257	470.823	576.642	704.953	678.1	678.071	620.808	618.503	667.363	540.949	582.949	425.85	565.886	490.805	553.712	698.909	745.655	700.384	547.979	522.304	523.696	680.901	668.144	682.764	666.718	663.218	621.179	517.885	578.134	653.38
K13927_976_K_Signal.transduction_Two.component.system	19.8217	15.1453	9.37439	9.52765	7.38204	14.9861	8.9696	7.85853	20.8377	7.3247	8.83591	13.1206	24.5885	15.822	16.8141	16.4814	13.2192	13.695	17.04	23.6177	18.5987	15.7437	15.7512	14.042	16.5267	19.878	16.6607	16.5788	18.8974	19.6461	8.88743	10.7629	8.47368	9.81887	7.7359	3.97005
K13991_977_K_Signal.transduction_Two.component.system	20.4849	10.7732	16.1263	10.7996	23.2691	14.6702	33.3108	56.3563	17.3517	21.3245	17.1959	10.3779	47.5062	70.9049	31.2269	14.0838	25.5425	36.522	32.3596	14.5912	10.8225	6.56931	7.49132	3.58201	29.8487	37.2171	35.1578	5.80871	11.9824	9.00861	37.0023	41.5518	32.8734	7.55049	10.5877	15.3156
K14188_978_K_Signal.transduction_Two.component.system	5.07099	4.40047	4.47828	13.0275	10.5476	9.58054	25.171	16.2126	19.0822	5.67847	9.83314	9.93195	2.2498	0	1.0189	8.7503	13.6502	15.1678	11.6243	2.52632	1.94727	4.13389	4.2529	18.733	10.4256	12.9741	10.5015	3.22891	0.684851	3.21018	5.11106	2.05901	6.16073	7.88366	3.91745	4.2325
K14205_979_K_Signal.transduction_Two.component.system	103.636	102.424	92.7545	98.9965	100.11	80.8688	66.0835	80.8473	107.515	89.1993	76.7565	66.5059	99.3242	82.4332	110.574	126.49	107.434	88.6049	106.482	133.304	142.565	78.2669	101.434	91.7996	108.17	107.647	113.206	85.542	88.4159	80.9138	90.5168	117.882	90.0776	77.6721	76.8585	95.0337
K14978_980_K_Signal.transduction_Two.component.system	6.34093	4.58277	2.62205	12.3243	8.74957	7.41313	5.83849	5.29535	8.77939	11.4763	11.1598	10.0655	8.85304	12.921	17.1726	6.11265	4.25267	3.70661	5.75391	8.557	9.93644	4.71867	11.4222	6.68023	9.19203	5.86401	9.333	12.2704	14.3124	15.1935	10.9106	7.72801	9.26357	12.5508	6.66807	3.88116
K14979_981_K_Signal.transduction_Two.component.system	9.48949	21.4135	9.00904	15.8717	19.2531	1.93553	8.11643	2.1355	1.97993	5.38498	7.76379	4.50294	3.12457	4.85452	4.40402	5.01064	4.33261	3.37321	13.0982	15.7989	13.9798	7.94417	8.32842	12.4065	5.54767	3.54812	2.62383	1.61436	0.753389	1.81267	6.23811	6.9771	5.292	13.5357	7.68315	11.5916
K14980_982_K_Signal.transduction_Two.component.system	25.6195	16.9426	16.6108	17.6696	11.8355	13.0217	13.9242	13.6628	13.0703	24.9272	35.9426	30.7392	13.4711	11.0289	15.4967	20.494	10.7851	13.2764	17.6599	26.5164	29.7278	24.4349	22.6472	21.7783	8.38361	12.5864	10.7762	8.96014	12.8519	13.8668	24.485	22.823	26.96	20.2136	15.815	24.7839
K14982_983_K_Signal.transduction_Two.component.system	0	0	4.34501	0	0	0	0	0	0	0	0	0.354652	0	0	0	0	0	0	0	0	0	0	0.400007	0.258646	0	0	2.7135	0	0	0	0	0	0	0	0.339822	0
K14986_984_K_Signal.transduction_Two.component.system	84.7685	87.4858	89.0343	128.607	114.977	99.7924	107	94.1773	104.537	78.935	69.3374	82.7172	100.099	99.7452	107.667	123.365	109.675	83.2867	83.2878	74.605	63.2314	89.9009	87.1142	77.0449	89.5002	86.3409	94.7573	106.273	99.6003	137.867	79.7531	73.6711	57.2769	99.1534	86.8596	89.5085
K14987_985_K_Signal.transduction_Two.component.system	924.876	878.238	606.506	865.641	653.034	686.488	655.246	571.469	719.866	405.486	608.472	561.653	673.383	447.288	609.304	784.872	740.867	796.253	815.308	849.684	823.916	943.362	967.266	915.519	683.738	607.881	699.123	397.466	368.206	427.614	429.258	429.968	408.645	538.498	542.57	925.36
K14988_986_K_Signal.transduction_Two.component.system	18.5736	16.8634	19.8422	17.0479	30.2676	9.35605	10.0823	17.1985	22.6916	16.3576	12.4338	13.7299	14.1134	9.41081	12.9279	48.2396	26.5033	26.8531	12.9378	14.7554	34.0802	7.38864	10.2791	14.7361	20.3317	8.88066	21.8202	3.60137	5.08732	6.04623	16.4056	23.6083	16.2501	5.77763	5.68042	14.672
K14989_987_K_Signal.transduction_Two.component.system	0	0	0	0.635217	0	0	0.17043	0	1.0293	0.449191	1.61617	0.36728	1.53314	0	1.43091	0	1.2995	0.395297	0.214139	0	0	5.44187	0.153542	0	1.60507	0.657705	0.284277	0	0	0	0.943797	1.53879	0.509273	0	0	0
K15011_988_K_Signal.transduction_Two.component.system	39.4338	26.7756	49.2305	37.0963	37.9664	44.1939	30.8853	31.6514	50.5355	36.5082	33.6958	37.0588	44.0694	53.3435	47.5143	42.8961	41.5337	33.1366	44.639	44.4497	48.7237	39.7121	46.4725	37.8463	49.927	44.0684	40.31	31.4736	33.2089	29.872	33.5538	36.7508	41.5929	45.8943	38.9294	33.553
K15012_989_K_Signal.transduction_Two.component.system	39.4641	35.1699	37.8602	45.4131	27.5973	33.7762	37.3378	34.448	72.6358	36.8079	26.2526	22.3026	33.7519	39.1843	64.0392	53.9468	38.6472	47.3358	48.7251	71.3245	35.579	31.1584	31.2351	35.063	49.8017	39.4035	31.8021	26.3701	17.6148	29.4337	36.1683	34.8345	25.6749	41.0145	36.4499	45.0057
K15739_990_K_Signal.transduction_Two.component.system	3.20538	6.63248	7.06307	15.559	17.5926	14.7233	21.0188	18.2061	19.0444	14.7051	11.984	12.2465	13.4589	5.07333	11.9836	17.146	25.6345	25.7536	18.0276	11.5038	46.2641	16.5255	18.1424	10.7898	10.1752	18.5889	13.6581	12.9286	9.24036	8.08083	7.97561	5.32366	7.79044	7.79159	6.41597	20.8034
K15850_991_K_Signal.transduction_Two.component.system	0	0	0	0	0	0	0	0	0	0	0.378515	0	0	0	0	0	0	0	0	0	0	0.1355	0	0.29187	0	0	0	0	0	0	0.315839	0.277113	0	0	0	0.170617
K15853_992_K_Signal.transduction_Two.component.system	22.6256	27.5713	23.2679	41.205	26.6533	20.6033	17.139	10.4634	14.9658	24.0724	39.8424	28.6139	14.837	19.8189	19.9488	9.05684	10.5556	11.6005	21.32	27.9049	20.0809	19.3525	20.9444	30.6262	13.4087	13.8732	11.3625	18.8073	18.5913	16.2713	25.5342	20.2965	22.7305	24.5168	32.3744	27.4126
K15854_993_K_Signal.transduction_Two.component.system	0	0	0.179359	0	0	0.299441	0	0	0.65936	0.754001	0.82254	0.570045	0.764713	0	0.276805	0	0	0	0.646695	0.23238	0	1.02951	0.447916	0.724225	0	0	0.181522	0.453012	1.08705	0.845934	1.06873	0.717224	0.76333	0	0.205527	0
K15861_994_K_Signal.transduction_Two.component.system	46.6844	35.5347	40.4302	24.7449	38.6335	27.3356	27.8924	45.6038	28.9964	20.2393	22.6542	16.4909	49.0299	21.1669	27.8261	42.1888	56.2744	38.601	26.3825	25.7301	31.7788	23.4056	39.372	35.8762	24.6434	25.3265	35.0682	23.6164	15.1119	19.9562	28.363	28.587	29.6116	45.392	49.5216	33.8009
K15862_995_K_Signal.transduction_Two.component.system	52.1559	52.8329	67.6623	48.5271	51.6341	60.9506	73.5617	113.266	81.8032	11.369	22.4102	16.7888	79.2425	57.5954	76.9575	51.4889	60.2543	55.7922	69.3987	40.0985	41.6897	43.2172	50.2931	51.6462	86.9934	48.9397	48.712	67.2995	98.0619	56.9765	22.8019	26.9327	23.7932	83.544	78.7755	68.9624
K16692_996_K_Signal.transduction_Two.component.system	30.7444	34.7518	25.6724	61.8413	60.4688	60.4628	61.7059	62.2801	67.2642	35.7391	36.0893	33.2007	52.8932	47.4885	39.8469	66.624	57.2685	49.5116	41.1787	47.3273	51.4126	49.3925	42.5801	35.2679	60.8024	43.5503	67.1055	63.6853	66.0569	53.184	37.1844	41.085	29.1608	39.0029	26.3701	34.0064
K16712_997_K_Signal.transduction_Two.component.system	2.8768	2.12956	2.55101	3.9588	4.55089	1.15541	2.28037	3.25227	1.52202	1.42803	2.06294	1.75803	2.74466	1.79117	1.09316	1.0941	1.38882	0.773535	3.52714	1.48492	0.926692	3.09421	5.78726	5.83568	2.0186	1.95447	1.18274	0.844943	1.36713	1.5197	0.574464	1.00414	1.85444	1.91155	4.08193	6.33579
K17060_998_K_Signal.transduction_Two.component.system	0.936727	0.480334	0.109733	0.519483	2.20541	4.77943	1.59094	2.63028	5.61577	0	0.170842	0.170116	7.07461	2.5519	6.26681	3.88933	2.62655	2.60637	1.88737	0.527212	0	0.383782	0	0	6.20487	2.05007	2.99815	3.01394	1.74399	2.31096	0.417116	0.203357	0.545257	1.04046	0.403779	0
K17061_999_K_Signal.transduction_Two.component.system	1.93233	2.7919	0.729949	3.0327	3.2514	5.12194	1.72845	2.90558	4.18676	1.90272	0.408188	0.330452	4.42641	5.02517	3.59619	3.79112	3.35501	2.50161	0.66858	1.74137	0.966759	0	0	0	4.43773	2.49899	2.37001	3.11917	2.71184	1.23783	0.19676	0	0.281325	2.49662	1.37063	0.312339
K18072_1000_K_Signal.transduction_Two.component.system	6.97616	4.15891	3.15202	3.52034	4.15289	4.74835	4.08941	2.62392	2.82771	6.55856	3.10329	4.36889	4.01654	4.06967	6.66469	17.7948	10.6579	8.67679	5.08124	4.73947	13.1868	12.3748	10.7133	5.01052	2.55964	2.51336	2.9612	8.28361	5.58945	3.17047	6.32714	4.23578	3.94794	4.97269	6.07059	5.22653
K18093_1001_K_Signal.transduction_Two.component.system	0.532286	1.78667	2.61157	3.11347	4.05116	8.02204	3.99747	3.69532	4.41406	1.02362	1.86289	0.585745	8.03889	13.3233	10.9163	1.29164	1.60464	0.86787	2.57952	1.31574	0.914754	0.304444	1.64429	1.13331	4.577	2.3926	7.86468	5.54452	6.29876	4.7126	2.97996	2.19898	2.32129	4.90993	3.29826	1.7279
K18094_1002_K_Signal.transduction_Two.component.system	7.6584	5.06175	6.64725	2.79942	4.58525	1.75501	1.34781	1.81566	2.90637	8.28747	8.55085	8.41318	2.66165	3.29989	6.40052	5.82635	3.62502	5.709	5.36762	3.74151	3.95496	2.87041	4.44372	6.40947	5.55214	4.41028	1.21322	0.749024	1.89274	1.50017	8.42074	4.09561	4.35936	6.36996	4.7715	7.34122
K18095_1003_K_Signal.transduction_Two.component.system	0	0	0	0	0	0.310074	0	0	0	0.394158	0	0	0	0	0	0	0	0	0	0	0	0	0	0.227157	0	0	0	0	0	0	0	0	0	0	0	0
K18322_1004_K_Signal.transduction_Two.component.system	1.05041	0.341215	1.34615	0.341356	0.788449	0.628773	0.273852	0	0	0.693083	0.381677	0.822087	0	0.30937	0.262734	1.04798	0.557371	0.526737	0.810649	1.60858	1.29337	0.566242	1.21464	1.12127	0.207844	0	0	0	0	0	0.750649	1.48417	1.0374	0.349043	0.745254	0.309666
K18323_1005_K_Signal.transduction_Two.component.system	0.157113	0	0	0.459722	0	0	0	0	0	0	0	0	0	0	0	0	0	0	0	0	0	0	0	0	0	0	0	0	0	0	0	0	0	0	0	0
K18324_1006_K_Signal.transduction_Two.component.system	10.6502	10.3559	8.03208	22.3658	19.132	27.6723	13.2903	10.0056	22.1134	12.1031	10.2175	7.18305	28.2026	19.6488	34.1999	31.7242	33.1615	22.8052	14.5105	15.5396	12.6625	8.75089	14.7835	6.90612	24.6589	23.4184	25.5384	10.3654	14.1303	11.6476	7.06819	7.8977	6.41682	6.84407	13.2768	8.85131
K18326_1007_K_Signal.transduction_Two.component.system	50.5745	34.1452	28.1088	45.682	34.3672	22.4409	16.7184	11.9151	22.7428	39.5329	44.4957	44.2682	13.2707	11.3059	17.0347	37.4169	27.7966	23.8123	39.7853	35.0538	40.4497	47.9529	56.7716	58.0893	22.1175	24.2231	21.1866	6.87498	5.24175	6.96121	35.3264	37.9589	33.2707	10.03	23.2869	44.8932
K18345_1008_K_Signal.transduction_Two.component.system	1.12997	2.41567	1.71273	3.20197	1.97999	0.662542	1.00676	0.861834	1.30833	1.82995	1.17912	1.89906	3.04061	1.57867	2.37067	0.3029	0.760698	0.248248	1.14121	1.44903	3.02477	1.25747	1.55421	1.04231	1.12784	1.49832	1.45291	3.40843	2.91924	3.99431	1.47443	0.907822	1.23454	2.09979	0.716497	0.698497
K18346_1009_K_Signal.transduction_Two.component.system	0.15459	0.11401	0.174774	0.472667	0.837	1.22468	0.974421	0.308248	1.47867	2.92126	0.857269	0.308834	1.54323	0.600697	0.993119	0.579273	0.492037	0.242082	0.148487	0.362005	0.762888	0	0.284883	0.605292	0.829606	0.584216	1.23349	0	0	0	2.12637	1.07467	0.251959	0.266044	0	0.617728
K18347_1010_K_Signal.transduction_Two.component.system	0.631394	0.380299	0.27787	0.383299	0.977332	0.327521	0.188483	0.323031	0.827212	9.22216	4.59009	8.15921	1.63589	0	2.17916	1.05834	0.2806	4.14206	2.24685	8.31261	13.5322	6.93989	4.89039	1.21407	0.674242	0.655593	0.736718	0	0.259888	0	2.41966	1.92008	4.5957	0.255408	0.171718	1.4983
K18348_1011_K_Signal.transduction_Two.component.system	0.831253	0.884123	1.90561	8.35495	7.22392	5.19579	3.96516	1.85736	3.63228	0.666533	0.896575	0.166727	7.87455	7.28083	7.21961	3.7097	6.03116	3.74241	12.7735	0.487956	1.39426	0.473255	0.471884	0.47851	8.04027	10.9113	4.13564	8.61213	4.32914	12.2654	0.997291	0.42198	0.637453	1.97666	0.780493	0.236236
K18350_1012_K_Signal.transduction_Two.component.system	0	0.189079	0	0	0	0	0	0	0.373458	0	0	0	0	0	0	0	0	0.109098	0	0.277287	0	0	0	0	0	0	0.207487	0.376896	0.82588	0.711905	0.946762	0	0	0.322403	0	0.282686
K18351_1013_K_Signal.transduction_Two.component.system	119.488	97.334	115.528	96.2641	132.691	107.029	70.437	92.4505	128.318	120.041	103.506	93.783	156.105	125.398	129.026	129.324	126.133	107.609	162.767	142.79	151.667	94.071	125.204	96.0889	146.237	145.279	119.668	124.03	129.85	102.163	106.513	118.301	86.4892	102.203	95.3775	91.1769
K18353_1014_K_Signal.transduction_Two.component.system	0.936142	1.04979	0.563812	0.563744	1.28703	0.731532	0.458324	0.186433	1.41813	1.56831	1.01611	0.347716	4.8289	0.936057	6.40136	2.0875	3.20068	1.48356	1.47111	3.82541	1.48454	2.0291	1.80451	1.83025	1.20423	2.80238	0.48792	4.58559	11.2098	10.325	1.8308	1.82437	0.765944	4.03101	1.48234	1.34018
K18354_1015_K_Signal.transduction_Two.component.system	4.84678	5.99937	3.99231	1.20941	1.02785	4.04887	10.3516	9.8229	2.66717	4.47327	6.43236	9.67242	9.17345	13.3281	10.2061	5.78807	2.43493	7.84078	4.29283	8.36176	11.5165	8.0572	5.15928	5.03482	6.3324	5.77304	6.40996	5.37797	5.98453	4.81047	3.89773	3.45019	5.84542	3.82502	4.80548	3.75589
K18444_1016_K_Signal.transduction_Two.component.system	1.34416	2.09961	0	2.8506	3.68735	1.39692	1.50237	0.59444	1.02442	2.01039	2.14874	1.29337	4.00042	6.06501	2.45744	7.72521	2.21853	3.98529	2.00855	1.69207	2.19821	0.949846	0.694987	1.21795	2.48177	2.29107	2.02625	3.10875	0.956905	3.64681	0.179807	0.503866	0.539507	0.494196	1.27653	1.28984
K18856_1017_K_Signal.transduction_Two.component.system	2.2884	1.54818	2.86438	14.6847	10.2365	12.4871	20.7845	14.1124	16.5687	1.26646	0.997051	0.333556	10.1135	3.60766	9.42242	14.1401	23.0299	19.3701	4.22454	1.3603	3.32295	2.30533	4.10668	3.61958	9.44608	14.5246	12.8413	5.69412	6.19697	5.12946	1.02154	0.307086	0.796897	7.29034	5.70874	12.3131
K18866_1018_K_Signal.transduction_Two.component.system	4.95899	0.642801	0	0.195897	0.375438	0	0.489498	1.20536	1.17263	0.638059	5.314	3.07106	0	0	1.67029	0.356749	0.340343	0.359505	0.10139	0	0.591878	0.795244	0.899527	1.95663	0.232953	0.70073	0.391416	0.425027	0.412228	2.09304	0.917551	0.498669	0.872513	0.855853	3.67348	2.88652
K18940_1019_K_Signal.transduction_Two.component.system	0.121442	0	0	0	0.615334	2.12811	0.751548	0	0	0	0	0	0	0	0	0.673843	0	0.532709	1.27311	0	0	0.282978	1.00881	0	2.91265	3.7203	0	0	0	0	0.26075	0	0.137589	0	0	0
K19609_1020_K_Signal.transduction_Two.component.system	16.4094	14.0874	7.38755	11.7106	10.8573	5.76947	5.65647	4.95947	5.05399	29.806	16.9915	20.9035	1.11889	4.46274	1.46635	9.57783	7.43786	5.81613	10.1434	7.86404	14.3766	21.9085	19.2281	23.1153	4.824	5.43616	4.98346	3.92648	3.87081	2.97777	24.6004	20.2331	21.1244	10.0091	10.7765	14.9906
K19611_1021_K_Signal.transduction_Two.component.system	0	0	0	0	0	0	0	0	0	0	0	0	0	0	0	0	0	0	0	0	0	0	0	0	0	0	5.36004	0	0	0	0	0.530172	0	0	0	0
K19615_1022_K_Signal.transduction_Two.component.system	2.7654	1.42959	0.247536	1.04914	1.94938	0.228816	1.02046	1.57973	1.40286	4.32994	4.48253	3.01455	0.439434	1.50429	0.53773	2.48284	1.90849	1.84715	0.510171	1.88223	2.32193	5.32036	3.20502	3.22896	1.02533	1.20754	2.58974	3.16947	4.89256	2.67705	3.32168	2.65971	2.98501	0.685382	1.01562	2.05267
K19616_1023_K_Signal.transduction_Two.component.system	6.28758	5.50076	5.04385	15.2167	12.763	14.8363	5.80978	5.24919	10.4839	10.9403	8.56639	13.1884	17.6449	12.4333	13.9914	15.2062	10.4688	13.5283	7.76357	5.70773	9.67275	12.9843	8.49032	9.81742	11.62	8.27796	9.00871	19.2675	10.7611	14.6154	11.0937	14.0994	13.9594	4.1261	6.29345	4.98062
K19617_1024_K_Signal.transduction_Two.component.system	1.58758	1.50334	1.7896	0.692604	0.897329	3.25722	0.628785	0.489183	1.06816	0.297963	0.441722	0.637391	5.40334	3.87725	3.36349	0.532225	0.744841	0.383656	0.451032	0.938087	1.23644	2.21166	1.69864	1.77102	1.64764	0.721896	2.12459	3.70678	2.5091	4.82682	0.665944	0.364055	0.500771	2.30688	2.15134	1.49692
K19620_1025_K_Signal.transduction_Two.component.system	7.40415	5.80145	6.04132	5.85213	5.83876	9.88216	9.76895	11.5538	5.92652	9.74696	7.8636	7.9353	11.3088	5.12531	12.4883	12.5385	19.8028	11.8476	14.0508	7.88788	8.68103	25.9823	20.7112	16.0846	9.24803	5.70036	9.5605	13.964	11.4058	14.1568	9.91694	9.37637	8.05713	6.5777	14.1406	10.6809
K19621_1026_K_Signal.transduction_Two.component.system	6.78221	2.10022	5.65663	9.66817	4.10053	10.7082	5.82923	3.25889	2.56337	4.9209	3.48404	2.34727	5.54381	2.77643	3.86159	2.22933	2.50934	1.64788	6.57767	1.35883	2.6592	6.91709	9.3333	5.26777	4.66459	3.5454	3.31844	15.9485	16.5584	19.2122	3.29317	2.56435	4.25876	8.41006	6.83369	8.34949
K19622_1027_K_Signal.transduction_Two.component.system	21.4687	20.4706	18.4874	34.3847	21.56	38.7524	16.2246	22.9025	21.3886	23.8079	34.8003	32.9845	27.2378	36.6956	35.7941	23.9939	20.9166	19.8471	16.1379	24.0541	19.9548	16.1129	20.5943	15.7665	25.4883	18.2066	17.1264	22.9145	23.3351	18.3259	33.9821	33.2098	28.6274	35.057	26.8328	14.4571
K19641_1028_K_Signal.transduction_Two.component.system	74.5328	77.0391	72.963	115.633	85.6094	83.672	66.7536	38.3673	72.6406	69.4628	86.6159	69.7316	63.7239	88.4388	74.533	57.1697	49.5009	51.2461	66.9586	85.6851	62.7725	58.1386	71.0657	68.9694	69.7493	63.9803	55.6066	51.7934	51.728	56.1109	68.505	60.988	68.4841	70.7128	69.3878	85.673
K19661_1029_K_Signal.transduction_Two.component.system	5.55557	6.28197	8.50362	12.1333	9.03308	11.1997	5.56269	2.95128	8.29241	5.43935	5.47862	4.49831	12.0823	11.8262	6.94624	3.77931	13.2354	5.21351	6.18107	5.71237	2.73283	3.27045	3.43838	3.43774	9.38407	5.28674	4.495	5.82063	6.30304	8.40017	7.9378	3.58397	5.8434	6.11756	10.9822	2.98627
K19666_1030_K_Signal.transduction_Two.component.system	19.5813	20.0881	21.3213	7.55998	21.5614	8.34883	22.4907	50.7388	14.8028	39.9016	27.1808	30.5174	5.33218	6.37318	3.36537	18.8513	20.0497	24.7437	14.8238	5.82531	11.1038	6.04073	8.41751	13.4751	15.0763	24.0134	18.8691	7.69524	9.79603	8.66578	34.6357	42.7194	41.0746	17.972	18.7676	24.9037
K19668_1031_K_Signal.transduction_Two.component.system	7.64582	9.59033	7.74233	9.13742	14.2476	10.1353	9.28441	27.8366	18.428	21.4582	13.9062	18.7056	16.5911	14.4742	18.0755	21.6567	18.5009	20.1515	9.16555	17.1982	16.5243	16.7942	14.304	13.5096	27.3747	16.2422	13.3883	17.2846	16.2084	15.667	19.3772	22.2794	16.0699	11.6209	17.3156	12.1665
K19690_1032_K_Signal.transduction_Two.component.system	0.487767	0.24209	1.02161	0.149661	0.304904	0	0.050398	0.297085	0.182508	0.506316	1.45686	0.067912	0.185368	0.432904	0.719425	1.45501	0.852995	0.860696	0.815187	1.33411	2.13598	1.52591	1.2199	0.69499	0.32364	0.936898	0.222845	0.111659	0	0	1.0974	1.30993	0.47695	0.485233	0.452603	0.290056
K19691_1033_K_Signal.transduction_Two.component.system	2.74901	0.772837	0.664681	3.18881	1.44076	2.16528	0.977956	0.109987	0.464958	0.441771	0.322214	1.36994	3.85242	0	0	2.07308	1.79661	1.15236	1.05088	2.75059	3.08262	1.79323	0.711067	0.152762	0.655527	1.29688	1.57065	0	0	0	2.82938	0.805437	1.63404	0	0.479765	1.06202
K19692_1034_K_Signal.transduction_Two.component.system	0.487767	0.24209	1.02161	1.22206	0.454273	0	0	0.243272	0	0.506316	1.45686	1.14403	0.185368	0.432904	0.719425	1.3882	0.708729	0.821791	0.815187	0.796687	1.82648	1.39951	1.14756	0.69499	0	1.14766	0.127024	0.111659	0	0	1.0974	1.30993	0.47695	0.485233	0.452603	0.290056
K20263_1035_K_Signal.transduction_Two.component.system	18.1631	16.6273	19.8422	15.9315	30.1083	9.35605	10.0823	17.0998	22.6916	16.7214	12.4338	13.8689	14.1134	9.06725	12.9279	48.1181	26.3842	26.7854	12.9671	14.6401	33.8124	7.38864	10.3929	14.7361	20.3317	8.88066	21.7319	7.41473	8.06977	7.80307	16.4056	23.9195	16.4311	6.12667	6.02024	15.5889
K20264_1036_K_Signal.transduction_Two.component.system	3.71056	3.05288	3.56924	1.68851	0.101824	0	0	0	0	0.503252	0.498335	2.23351	0	1.67052	0	0.230833	0.386333	0.235441	4.59376	0	0	1.67504	0.596306	1.28699	0.389974	0	0.484234	0.909241	0.368528	0.579293	0.889064	0.819131	1.26612	0.322403	1.53653	0.403967
K20483_1037_K_Signal.transduction_Two.component.system	8.11513	6.83749	7.62763	10.1972	6.347	5.00722	9.87167	7.15663	7.69382	14.5804	6.38391	11.0961	8.84379	7.46954	5.41266	8.77976	10.5176	9.08305	6.05501	22.6285	12.0368	5.20634	6.54903	4.94893	4.6257	11.1103	7.43846	15.6995	17.9034	13.922	12.0056	7.54123	12.6211	5.08661	10.314	11.0783
K20484_1038_K_Signal.transduction_Two.component.system	16.9043	10.1236	12.8045	12.6704	19.4111	29.5842	24.3121	27.3597	24.6249	9.39525	7.06838	13.1273	29.4319	20.3113	19.5821	15.0046	21.1936	18.2022	13.1443	11.2057	9.90548	25.2557	10.0324	9.3923	26.5595	24.6293	23.2007	39.3711	42.5568	38.7396	9.52366	11.9261	10.9279	13.8595	17.4236	21.9823
K20485_1039_K_Signal.transduction_Two.component.system	0.563776	0.250981	0.127516	0.283475	0.445489	0	0	0	0	2.10143	0.304796	0.883017	0	0	0	0	0	0	0.262228	0.124119	0	0.418171	0.294618	0.46034	0	0	0	0.812098	0.244701	0.455696	1.96522	1.02163	1.56351	0	0	0.960926
K20486_1040_K_Signal.transduction_Two.component.system	18.7512	21.3074	6.51437	40.8685	35.4225	16.7654	14.6106	13.931	12.3201	29.4273	50.2737	40.8448	32.7506	31.1119	24.5935	12.4882	14.9605	13.7679	33.0999	50.2896	34.0093	24.5391	34.498	28.2168	17.8288	12.9695	14.6668	40.7462	44.9401	39.1161	21.8232	14.5268	24.3117	39.0157	44.6713	50.7331
K20487_1041_K_Signal.transduction_Two.component.system	25.8999	29.5365	33.156	19.521	40.1414	30.0225	52.2948	65.7766	30.6455	55.9734	34.0431	36.5555	42.7527	48.5272	38.2423	31.6721	57.9901	43.1536	28.8342	38.5781	28.0123	17.2607	12.1014	20.9294	33.2607	35.0672	38.5538	49.705	54.673	30.921	55.9034	62.2894	45.1607	34.9202	28.2843	32.6209
K20490_1042_K_Signal.transduction_Two.component.system	0	0	0	0	0	0	0	0	0	1.80309	0	0	0	0	0	0	0	0	0	0	0	0	0	0	0	0	0	0	0	0	0	0	0	0	0	0
K20491_1043_K_Signal.transduction_Two.component.system	0	0	5.31118	0	0	0	0	4.57153	0	0	0	0	0	0	0	0	0	0	0	0	0	0	0	0	0	0	0	0	0.424573	0.392115	0	0	4.85008	0	0	0
K20552_1044_K_Signal.transduction_Two.component.system	1.44513	5.51151	1.16593	2.76437	0	1.04341	0.111977	0	0	1.09112	0.765242	2.94573	0	0	0	1.30056	0	2.2805	9.89017	20.5991	7.5062	0.305653	4.34234	6.6377	2.04509	0	0	2.48421	1.23111	0.458388	1.69445	2.54912	1.38238	0	0.79742	1.21046
K20973_1045_K_Signal.transduction_Two.component.system	21.2772	18.4131	24.6359	25.3757	29.0091	33.571	22.2562	24.0282	32.0099	16.3766	17.595	16.1431	26.0729	24.3179	32.4144	36.2186	43.826	31.2618	22.1575	24.2499	17.5621	12.4924	15.5985	15.4014	28.4458	28.4941	30.0986	29.0295	30.1725	24.3773	16.314	20.9305	19.6508	20.3841	18.0201	16.3982
K20974_1046_K_Signal.transduction_Two.component.system	43.5094	47.9729	41.0511	75.4666	61.6032	60.7953	37.8787	27.5273	53.7642	46.6446	42.1709	47.3733	61.734	58.7229	92.7216	60.1411	59.0686	40.1422	37.9287	36.762	41.3504	36.6914	42.1194	30.4904	52.6652	42.2463	51.4925	50.4816	59.721	62.7038	45.0295	39.1951	42.8076	33.924	22.0292	34.8461
K20975_1047_K_Signal.transduction_Two.component.system	17.3456	20.2401	13.5296	32.2853	25.6892	22.8109	27.025	22.89	24.2193	12.2424	21.8673	15.8191	22.267	26.7959	28.8611	24.3602	21.0611	17.3236	18.2238	16.2184	17.2011	22.7784	21.0501	25.2431	25.8523	23.4893	29.3144	22.3538	22.3766	25.4924	18.4166	13.445	12.38	24.4434	16.7889	19.1714
K20976_1048_K_Signal.transduction_Two.component.system	13.4128	10.3796	9.69193	15.3055	19.1021	20.7141	9.32888	5.79546	10.5932	14.2182	7.75922	12.3998	15.2584	16.7559	15.925	22.4814	12.5251	15.1917	8.06359	5.92482	8.38605	13.9994	11.1748	8.67341	14.4349	9.33877	13.0334	7.69293	12.5012	14.0285	7.6825	6.49157	6.90504	9.23488	9.27603	8.62768
K20977_1049_K_Signal.transduction_Two.component.system	29.0686	24.9026	31.7466	46.1114	50.177	64.5832	52.9921	45.7366	43.5774	52.7656	30.4514	42.3541	50.1623	56.5719	52.1338	49.484	46.319	46.8588	25.6422	20.7489	21.1999	26.2336	34.9388	30.0643	57.5228	49.5964	45.6436	80.6854	90.1527	83.3219	38.3615	33.5007	36.3698	42.2804	32.4346	29.7282
K20978_1050_K_Signal.transduction_Two.component.system	10.9325	6.19701	5.72788	5.43681	6.36596	4.7084	8.85475	4.73156	5.55925	9.81277	13.7104	7.32692	3.76558	5.07921	5.06488	6.57521	7.15436	7.58375	7.53514	1.41148	3.81292	10.9196	19.5063	27.2485	6.83006	6.04273	6.34556	7.78934	6.65067	7.07203	9.3168	9.90308	9.40409	8.46176	12.1577	11.2541
K00721_1051_K_Glycan.biosynthesis.and.metabolism_N.Glycan.biosynthesis	321.549	350.928	357.438	475.046	461.537	429.247	417.98	399.833	441.203	405.586	341.991	383.304	430.769	360.383	439.493	427.92	461.594	435.666	343.848	347.293	382.999	359.587	393.991	375.351	470.225	445.817	409.906	449.442	465.438	458.531	385.337	435.813	425.555	420.514	383.551	414.479
K03842_1052_K_Glycan.biosynthesis.and.metabolism_N.Glycan.biosynthesis	0.623769	0.637756	0.676219	3.25075	4.37331	10.1189	2.02188	4.72491	11.2787	0.198485	0.659292	0.378732	3.44988	10.5513	13.6644	5.03424	6.78376	3.18617	3.54254	1.08746	0.453398	0.511939	1.12787	0.611641	15.8815	5.8043	9.18985	4.30238	4.50179	4.00407	0.212812	0.652596	0.113301	1.404	0.471197	0.890808
K03842_1053_K_Glycan.biosynthesis.and.metabolism_Various.types.of.N.glycan.biosynthesis	0.623769	0.637756	0.676219	3.25075	4.37331	10.1189	2.02188	4.72491	11.2787	0.198485	0.659292	0.378732	3.44988	10.5513	13.6644	5.03424	6.78376	3.18617	3.54254	1.08746	0.453398	0.511939	1.12787	0.611641	15.8815	5.8043	9.18985	4.30238	4.50179	4.00407	0.212812	0.652596	0.113301	1.404	0.471197	0.890808
K05531_1054_K_Glycan.biosynthesis.and.metabolism_Various.types.of.N.glycan.biosynthesis	0.054927	0	0	0	0	0.312149	0.128495	0.131691	0.794558	2.60824	0.161765	0	0.702018	0.380091	0.46323	0	0.240894	0	0	0	1.61967	1.40759	0	0	0.593341	0.06092	0.58715	0.421761	0.201256	0.377267	0	1.37399	0	0	0	0
K14459_1055_K_Glycan.biosynthesis.and.metabolism_Various.types.of.N.glycan.biosynthesis	1.22174	0.861982	1.63462	1.65209	2.77605	2.89235	5.18908	3.15699	4.17671	6.2802	3.04194	4.41371	3.88418	3.60062	3.47657	2.16994	2.05359	2.61564	0.725191	1.23595	1.45846	1.53535	1.93397	2.48403	3.87915	2.60373	3.32509	3.43401	7.79357	5.78962	2.47922	1.51908	3.40439	5.29919	9.00583	1.83478
K01132_1056_K_Glycan.biosynthesis.and.metabolism_Glycosaminoglycan.degradation	22.9295	24.795	31.323	35.4791	29.1885	46.7049	48.1602	35.9586	45.5231	10.2047	19.1571	11.5541	38.0082	28.3064	49.4027	31.1597	34.3228	24.5723	32.4151	23.2644	28.3317	42.0019	38.8204	35.0729	49.16	34.4625	39.5559	49.8915	45.7976	53.6204	24.7268	18.442	24.5121	27.0626	32.2147	40.146
K01135_1057_K_Glycan.biosynthesis.and.metabolism_Glycosaminoglycan.degradation	2.65886	3.00159	6.02412	4.19216	8.95443	26.665	21.871	16.8509	26.2808	4.80718	2.65638	4.76814	19.3258	24.192	25.7276	8.15518	10.5105	7.3875	2.82501	1.29787	1.93622	2.33164	3.57495	2.54131	30.267	12.3327	21.5683	15.1741	9.0008	12.8429	3.70196	3.55491	1.49435	9.5353	17.1705	6.353
K01137_1058_K_Glycan.biosynthesis.and.metabolism_Glycosaminoglycan.degradation	8.56591	6.16941	11.3853	9.63379	17.3582	25.422	18.6969	25.0694	19.8714	23.5272	13.1745	20.1055	27.4304	29.1543	23.8375	18.5329	23.7371	16.7665	14.3653	8.38902	4.33925	14.0499	14.3119	10.4309	21.3356	22.273	23.7676	40.4433	37.3866	47.9695	22.3737	17.0937	18.4052	15.9787	13.3932	9.72875
K01127_1059_K_Glycan.biosynthesis.and.metabolism_Glycosylphosphatidylinositol.anchor.biosynthesis	1.44651	1.58738	1.14831	1.88594	2.49324	2.00159	1.06951	0.883155	2.24075	3.20202	2.57507	1.99605	1.94564	2.51905	1.30169	2.27815	2.45131	0.964604	4.87392	0.462715	1.39133	1.16695	1.76092	1.75415	2.47553	3.88953	2.21413	1.80083	4.99459	5.93903	0.973137	1.51888	1.57531	1.29946	3.32421	5.60824
K14459_1060_K_Glycan.biosynthesis.and.metabolism_Other.glycan.degradation	1.22174	0.861982	1.63462	1.65209	2.77605	2.89235	5.18908	3.15699	4.17671	6.2802	3.04194	4.41371	3.88418	3.60062	3.47657	2.16994	2.05359	2.61564	0.725191	1.23595	1.45846	1.53535	1.93397	2.48403	3.87915	2.60373	3.32509	3.43401	7.79357	5.78962	2.47922	1.51908	3.40439	5.29919	9.00583	1.83478
K00713_1061_K_Glycan.biosynthesis.and.metabolism_Lipopolysaccharide.biosynthesis	144.148	141.934	162.994	167.765	193.047	182.068	208.71	218.178	187.443	175.421	140.397	156.988	193.793	192.571	200.929	209.027	234.448	196.221	211.07	147.958	156.669	170.134	193.605	165.267	179.248	246.819	220.255	213.214	241.072	197.971	210.874	186.988	199.711	153.619	161.078	173.707
K02560_1062_K_Glycan.biosynthesis.and.metabolism_Lipopolysaccharide.biosynthesis	4.11875	6.36583	7.78245	4.20907	7.21758	6.05498	5.09882	5.22547	13.3646	5.93344	4.28645	2.0029	10.6256	10.8053	12.7733	17.3379	7.35598	11.2789	7.49865	4.44744	4.37396	2.80743	4.58898	3.94467	7.79834	10.0656	9.76859	9.88003	14.5648	16.836	1.48594	3.50658	2.79874	5.10058	5.98654	9.787
K02843_1063_K_Glycan.biosynthesis.and.metabolism_Lipopolysaccharide.biosynthesis	182.554	177.272	195.061	287.231	218.443	248.488	261.569	213.111	250.771	206.548	214.362	211.625	167.28	194.111	209.405	223.033	225.62	189.904	213.97	171.25	161.74	192.042	198.784	194.038	252.41	239.403	243.656	208.421	202.703	196.343	185.656	171.076	185.13	180.167	192.821	200.849
K02848_1064_K_Glycan.biosynthesis.and.metabolism_Lipopolysaccharide.biosynthesis	16.7632	17.363	20.7004	13.0039	21.4029	26.6706	26.7744	42.6451	25.4532	32.6515	23.305	20.8314	44.1287	36.8959	23.3405	24.0203	40.0824	23.5298	16.8242	17.0459	31.2605	13.4253	9.93671	12.0166	29.4201	21.9844	28.7395	37.6036	41.0031	44.771	33.2629	47.4185	35.6192	34.846	26.4717	20.2067
K03280_1065_K_Glycan.biosynthesis.and.metabolism_Lipopolysaccharide.biosynthesis	0.878255	2.41296	0.43074	2.44479	0.265472	1.75049	2.16006	0.938317	1.91389	1.09697	0.972772	1.50897	4.90762	9.76715	6.12188	0.47639	1.33043	0.527495	0.562357	0.985137	1.73505	0.371964	0.95272	0.496675	2.01014	0.469476	1.63051	6.55194	5.40567	6.92164	0.254288	0.586547	0.584792	1.71151	0	1.23849
K11211_1066_K_Glycan.biosynthesis.and.metabolism_Lipopolysaccharide.biosynthesis	35.0904	28.8832	52.9573	19.8113	58.9404	32.9189	80.5509	141.426	58.7312	43.3813	38.4862	31.895	49.7795	71.4169	46.3863	23.8778	44.2818	31.6167	30.1687	16.6402	16.3807	14.9537	15.1192	20.9653	72.5952	46.2193	56.8128	59.1703	65.2342	51.7861	42.9804	51.0114	46.8892	79.1535	42.4175	29.001
K12973_1067_K_Glycan.biosynthesis.and.metabolism_Lipopolysaccharide.biosynthesis	0.097964	0.283861	0.474396	0	0.788982	0	1.45805	1.1118	2.96491	0	0	0	0.257881	0	0	2.06395	0.808026	2.74723	0	0	0	0	0	0.426118	1.27187	1.42382	1.18798	1.72209	1.55879	1.72108	1.85022	0.121348	1.09783	0.328734	0	0
K19803_1068_K_Glycan.biosynthesis.and.metabolism_Lipopolysaccharide.biosynthesis	0.571117	0.112568	0.517706	1.12883	0.755957	2.46794	4.51281	3.86063	5.3222	0.389136	0	0.679378	1.3236	0.592498	2.08143	2.41019	3.11632	1.33784	0.610575	0	0	0.587402	0.725707	0	2.14471	3.25436	2.81016	0.546338	0.891708	0.787719	0.616405	0.311139	0.432795	0.505456	0.321456	0
K21345_1069_K_Glycan.biosynthesis.and.metabolism_Lipopolysaccharide.biosynthesis	7.35706	9.92169	8.01957	19.8035	12.6744	8.14369	9.61341	6.77223	9.04444	8.36889	5.61419	7.17697	2.17575	11.225	20.0108	7.23846	9.02747	10.5866	6.75336	8.93036	8.22701	5.31192	6.52215	2.83707	10.3153	5.35468	13.2289	18.4971	12.1399	35.4393	5.59845	4.16479	3.80155	7.67194	4.16296	6.5684
K00971_1070_K_Glycan.biosynthesis.and.metabolism_O.Antigen.nucleotide.sugar.biosynthesis	188.663	195.54	199.664	263.844	211.363	235.523	197.095	182.504	222.518	206.119	213.347	217.453	225.737	232.017	203.711	228.088	207.466	179.764	170.044	208.163	175.58	201.453	218.514	220.33	202.572	238.75	218.222	180.082	259.825	230.991	190.873	179.122	222.354	171.92	199.622	216.504
K01654_1071_K_Glycan.biosynthesis.and.metabolism_O.Antigen.nucleotide.sugar.biosynthesis	25.1722	28.5372	22.6984	38.3272	57.6776	65.4167	46.2937	33.5668	62.9229	36.0068	20.3739	39.2513	73.7674	85.618	83.0645	37.7406	41.4735	31.6117	19.8723	33.3196	26.0743	28.1532	21.6843	24.8668	61.6715	41.4397	42.9951	69.0844	67.0953	67.0511	48.5276	40.0375	35.0009	19.5682	29.0139	33.1783
K01710_1072_K_Glycan.biosynthesis.and.metabolism_O.Antigen.nucleotide.sugar.biosynthesis	359.431	291.033	310.329	411.597	459.692	542.133	406.232	424.611	483.067	410.029	357.933	372.536	581.991	549.662	587.815	415.772	472.102	413.112	324.724	315.835	371.171	317.066	373.773	348.314	517.988	444.136	469.967	716.887	705.819	697.103	392.009	361.853	348.586	329.76	345.791	358.838
K01711_1073_K_Glycan.biosynthesis.and.metabolism_O.Antigen.nucleotide.sugar.biosynthesis	119.807	110.185	126.846	164.343	141.718	185.034	154.71	168.638	166.245	138.547	115.79	132.73	145.182	150.562	159.543	173.043	161.968	169.431	127.992	133.434	129.781	105.211	139.716	110.789	166.787	150.605	163.179	201.965	193.699	169.347	167.04	158.345	161.458	133.733	118.091	109.1
K01784_1074_K_Glycan.biosynthesis.and.metabolism_O.Antigen.nucleotide.sugar.biosynthesis	775.716	781.675	747.218	948.172	937.76	837.08	763.321	822.958	836.068	920.448	864.492	863.672	915.308	923.058	922.257	879.474	879.212	834.614	791.59	820.154	802.878	766.408	796.342	791.726	844.94	808.756	893.404	1018.31	1028.17	1037.71	907.611	882.393	902.757	886.925	798.99	814.152
K01790_1075_K_Glycan.biosynthesis.and.metabolism_O.Antigen.nucleotide.sugar.biosynthesis	97.7584	85.9025	107.129	137.848	135.871	115.988	100.576	113.626	122.143	133.305	134.779	149.977	108.348	168.768	136.02	115.504	143.594	125.341	92.7998	129.05	98.5832	112.317	125.986	113.643	141.117	115.75	121.782	160.127	171.795	140.596	134.346	118.531	98.25	62.3562	78.5626	89.9405
K02377_1076_K_Glycan.biosynthesis.and.metabolism_O.Antigen.nucleotide.sugar.biosynthesis	75.6289	82.263	65.58	108.827	124.313	105.05	83.741	76.9857	116.265	93.6334	71.1154	83.7217	97.2308	63.337	86.0846	86.1831	94.0953	89.6113	63.0275	90.6467	88.4055	78.1913	82.8948	70.9981	111.1	87.7443	100.555	126.634	120.016	125.524	82.6547	78.1891	75.2084	77.6687	88.0345	72.0193
K02805_1077_K_Glycan.biosynthesis.and.metabolism_O.Antigen.nucleotide.sugar.biosynthesis	5.4641	4.6037	19.6295	17.8681	19.1894	24.3659	14.9659	10.5665	13.0986	7.79273	6.36248	12.5007	14.5274	16.3518	12.2381	15.9819	15.5761	16.8662	20.7531	5.95134	17.2099	8.30219	9.16484	12.5331	10.3089	16.8948	16.4524	18.39	24.7436	20.8752	10.3755	6.32801	7.37312	9.08003	12.6086	6.32891
K04042_1078_K_Glycan.biosynthesis.and.metabolism_O.Antigen.nucleotide.sugar.biosynthesis	185.021	155.791	167.418	225.486	217.829	204.715	186.061	160.629	163.019	227.286	180.682	187.934	210.536	213.533	220.297	214.533	196.868	167.337	126.039	151.707	143.981	111.742	155.207	156.973	204.999	188.227	184.535	231.846	244.324	194.671	171.588	192.098	175.381	160.104	138.209	151.055
K08068_1079_K_Glycan.biosynthesis.and.metabolism_O.Antigen.nucleotide.sugar.biosynthesis	4.40754	14.4552	6.77406	5.49118	7.77661	6.14747	12.7049	4.38207	6.79509	4.57221	3.42166	5.95766	11.0592	4.55504	15.7221	4.80603	6.57997	8.14827	3.39004	13.3789	2.21349	3.87184	4.73953	3.29774	5.99997	10.4023	5.25817	9.16713	8.01152	9.18266	6.92834	3.89231	3.76252	1.58079	3.97671	5.37209
K13010_1080_K_Glycan.biosynthesis.and.metabolism_O.Antigen.nucleotide.sugar.biosynthesis	65.2126	61.9565	76.8295	114.989	123.059	138.283	138.673	123.79	126.052	98.2526	90.4298	97.6271	167.533	133.649	164.808	81.4828	114.844	91.5521	63.644	67.9483	79.0776	83.9182	92.9625	84.0727	134.475	131.812	154.329	182.436	185.292	198.899	103.276	77.6814	87.2076	76.5228	72.7975	84.7309
K13016_1081_K_Glycan.biosynthesis.and.metabolism_O.Antigen.nucleotide.sugar.biosynthesis	0.63584	0.328841	0	6.23962	1.16985	16.2477	1.21068	2.67221	1.5878	0.121876	1.55158	0.871333	2.5618	4.34695	1.05459	1.09277	1.6082	0.46273	0.357232	0.362005	0	0.420179	1.14049	0.773737	2.00938	0.342599	0.221037	2.4089	0.989658	1.98764	0.971527	0.521761	1.01997	10.9641	11.115	0
K13018_1082_K_Glycan.biosynthesis.and.metabolism_O.Antigen.nucleotide.sugar.biosynthesis	24.4183	31.8558	21.5971	35.5622	38.6686	43.7856	31.4478	35.8573	47.8855	28.9088	30.7076	41.6995	67.6668	41.6223	49.8201	51.2581	31.2639	28.0883	28.2233	26.4666	21.9719	29.142	23.6156	18.8799	45.8325	32.6346	34.867	43.2922	49.6598	55.072	23.2427	30.1376	25.0645	30.3112	32.4228	27.7377
K13019_1083_K_Glycan.biosynthesis.and.metabolism_O.Antigen.nucleotide.sugar.biosynthesis	11.433	15.1416	14.266	27.7385	21.5557	17.7914	24.94	32.2261	23.2052	18.1631	9.4462	19.6745	46.1976	25.3435	18.828	11.9867	24.2947	12.9691	13.7187	18.8204	9.3262	18.2261	27.0115	12.4254	31.239	17.9557	18.2626	40.9494	33.3573	40.6763	17.9921	15.444	13.8253	9.12749	18.1113	17.8951
K15856_1084_K_Glycan.biosynthesis.and.metabolism_O.Antigen.nucleotide.sugar.biosynthesis	12.5254	25.8139	15.1155	33.5349	12.6609	28.6851	16.78	21.1458	25.7149	23.5869	13.1157	16.5988	40.0613	47.2369	33.332	16.3137	16.5937	19.5625	24.7428	7.27218	8.76126	11.4538	15.3329	19.1252	21.6658	16.1564	24.5523	29.4163	25.6154	28.2285	30.6271	17.1226	26.7277	20.5883	16.4325	15.48
K15894_1085_K_Glycan.biosynthesis.and.metabolism_O.Antigen.nucleotide.sugar.biosynthesis	117.676	105.291	115.466	152.152	189.584	162.524	122.482	147.751	151.32	139.787	125.521	129.805	168.047	139.033	170.631	170.009	153.725	136.824	122.181	93.4935	106.945	100.158	120.1	112.481	177.081	171.793	165.331	179.86	173.418	169.969	145.607	137.862	130.452	113.622	141.522	121.382
K15895_1086_K_Glycan.biosynthesis.and.metabolism_O.Antigen.nucleotide.sugar.biosynthesis	4.64205	6.46977	4.08508	11.2455	9.03547	8.86261	12.4685	3.96432	6.28408	4.5507	2.28155	6.08432	10.7026	6.06637	10.9481	5.30402	5.26967	4.69496	1.53224	2.9101	0.424895	1.19759	2.33477	2.26496	5.9478	9.31994	3.01891	5.35483	6.0146	6.65092	12.4986	6.80762	5.16795	5.22926	3.16995	4.46868
K15912_1087_K_Glycan.biosynthesis.and.metabolism_O.Antigen.nucleotide.sugar.biosynthesis	31.368	28.2952	27.8476	39.5271	54.9168	65.759	42.6063	55.6772	49.4127	44.7878	36.4137	38.0002	93.9107	70.7604	71.1788	38.8613	46.7694	37.2263	33.0905	15.8793	22.2372	28.3611	36.8161	29.5059	64.5063	56.3539	73.8515	105.12	107.726	96.4838	49.8879	48.593	44.8977	30.5971	52.2704	44.3455
K16011_1088_K_Glycan.biosynthesis.and.metabolism_O.Antigen.nucleotide.sugar.biosynthesis	180.274	184.354	191.086	257.884	192.919	204.859	184.855	157.995	211.875	206.594	214.164	226.854	219.328	218.407	193.055	236.465	207.204	183.915	169.625	192.788	186.162	177.32	203.776	207.329	202.107	236.244	216.551	168.587	238.584	209.131	192.815	172.55	219.081	165.214	197.478	203.35
K17716_1089_K_Glycan.biosynthesis.and.metabolism_O.Antigen.nucleotide.sugar.biosynthesis	3.45766	3.13768	9.67657	6.99188	8.36971	7.66831	5.37019	7.58191	11.3739	6.23402	5.10578	6.9825	9.34936	7.01429	10.3183	8.24885	9.0003	5.73459	5.48723	4.0687	2.78249	5.7996	6.34837	5.207	9.16961	7.46821	9.50193	9.99332	8.73971	5.21203	4.01837	5.19808	2.92507	5.99416	8.48704	3.19418
K19180_1090_K_Glycan.biosynthesis.and.metabolism_O.Antigen.nucleotide.sugar.biosynthesis	1.27683	3.66383	4.71988	8.87839	12.7917	6.48239	6.3926	8.89834	15.156	7.96026	4.94988	3.25787	9.38709	6.23354	6.97811	10.0497	9.7616	8.39413	4.80452	2.53753	5.13655	2.77522	5.89346	0.916574	9.31752	9.94376	6.91571	18.6134	19.367	23.7335	5.78766	6.62374	8.41802	4.48273	5.15586	9.31365
K00075_1091_K_Glycan.biosynthesis.and.metabolism_Peptidoglycan.biosynthesis	184.408	164.054	164.74	212.002	196.853	234.754	221.156	185.488	214.917	242.544	183.501	197.52	248.254	180.218	227.101	210.375	211.957	192.734	179.497	154.916	173.395	132.426	138.683	151.811	216.533	217.796	191.404	196.092	199.184	176.757	202.946	198.312	190.487	186.154	151.583	172.462
K00790_1092_K_Glycan.biosynthesis.and.metabolism_Peptidoglycan.biosynthesis	241.09	226.42	286.724	243.989	265.772	287.787	269.644	235.973	273.529	270.044	263.738	208.683	407.279	318.882	383.281	316.022	285.428	255.566	219.443	235.028	270.295	181.707	192.788	196.731	304.525	306.842	268.871	247.742	257.72	260.446	270.065	291.567	256.893	255.751	210.703	220.108
K00887_1093_K_Glycan.biosynthesis.and.metabolism_Peptidoglycan.biosynthesis	5.16378	12.5397	2.98475	11.3309	14.7878	10.5968	10.2814	11.6323	10.5513	15.8015	18.7561	11.2658	15.2317	14.9062	8.8171	18.6245	11.8342	15.5773	10.5343	7.66054	7.51866	7.38728	6.52008	9.52281	14.035	14.229	13.2299	26.9626	26.2261	25.0971	13.7902	11.5997	6.40682	10.2764	8.55163	13.5556
K01000_1094_K_Glycan.biosynthesis.and.metabolism_Peptidoglycan.biosynthesis	175.641	194.57	237.54	248.761	222.349	270.544	216.524	210.239	249.287	194.4	208.685	183.491	314.975	313.378	278.005	259.277	231.654	229.252	225.486	187.394	221.129	154.883	169.461	153.455	265.355	229.815	240.061	227.86	256.615	222.797	238.463	231.438	229.821	175.739	175.065	162.184
K01921_1095_K_Glycan.biosynthesis.and.metabolism_Peptidoglycan.biosynthesis	522.004	503.008	590.943	722.676	734.567	824.009	658.498	619.914	700.462	714.767	618.991	640.91	734.468	773.075	732.147	728.705	679.613	658.185	595.911	553.313	621.812	476.849	492.64	534.449	715.697	689.04	680.797	665.088	658.348	657.216	616.778	659.95	656.729	570.772	596.414	591.607
K01924_1096_K_Glycan.biosynthesis.and.metabolism_Peptidoglycan.biosynthesis	286.432	323.518	346.332	390.84	390.723	391.791	332.043	335.558	414.967	369.666	352.641	345.195	411.324	428.461	420.432	419.424	443.201	365.326	324.655	346.504	326.402	246.606	279.632	263.431	388.619	376.298	384.287	360.91	362.349	358.984	347.462	371.681	369.122	335.362	315.982	333.65
K01925_1097_K_Glycan.biosynthesis.and.metabolism_Peptidoglycan.biosynthesis	139.811	142.566	223.058	223.301	237.962	235.223	195.608	207.097	218.88	214.732	200.606	172.43	295.102	217.664	286.454	234.158	245.907	197.42	187.889	188.022	179.024	114.886	122.506	140.655	225.498	240.827	243.145	252.807	262.221	247.391	223.963	228.263	221.72	161.583	135.347	149.297
K01928_1098_K_Glycan.biosynthesis.and.metabolism_Peptidoglycan.biosynthesis	303.157	320.634	303.296	408.48	416.611	412.136	305.063	320.795	384.103	410.775	363.235	335.879	495.745	464.796	494.706	400.211	388.647	350.34	347.496	355.334	341.73	243.016	247.157	281.072	404.993	380.575	378.575	400.612	396.28	380.488	385.794	381.681	381.642	334.911	285.125	304.589
K03693_1099_K_Glycan.biosynthesis.and.metabolism_Peptidoglycan.biosynthesis	8.60948	10.18	16.6368	61.2683	51.1936	50.9773	72.2112	52.5861	55.2744	2.32725	4.48167	2.61991	55.7843	35.3603	58.4785	48.4379	70.384	44.485	29.0485	15.9241	13.3704	18.2298	21.3188	15.9154	62.7152	66.8846	72.4242	35.7392	24.2522	28.5044	7.93988	4.59575	5.16689	26.5862	26.1932	24.2856
K04478_1100_K_Glycan.biosynthesis.and.metabolism_Peptidoglycan.biosynthesis	8.98696	10.9283	17.2864	63.3698	51.1126	56.3503	73.2707	55.7928	57.0656	2.07015	4.18176	3.17708	57.1074	36.3946	57.6456	49.2598	70.8404	45.2696	29.5747	16.1231	13.7192	18.3536	21.6253	15.9154	64.6674	68.1606	74.9852	38.1961	27.5223	30.0078	8.83829	5.28191	5.6778	27.2157	26.4291	24.4944
K05362_1101_K_Glycan.biosynthesis.and.metabolism_Peptidoglycan.biosynthesis	8.88531	13.1843	5.55931	15.0413	11.5054	39.7293	21.617	15.318	29.3193	5.56038	3.35599	5.27387	24.6428	37.9386	33.2763	7.41474	11.1864	6.76031	5.94383	11.6858	3.02892	2.38501	4.68536	5.63858	24.1886	14.4346	16.652	36.2037	30.855	25.3809	11.0527	4.65683	5.4942	10.5062	10.462	4.38698
K05364_1102_K_Glycan.biosynthesis.and.metabolism_Peptidoglycan.biosynthesis	60.9503	56.416	70.9856	44.0057	107.771	106.578	77.7046	156.865	128.485	119.393	86.7269	70.7418	221.794	203.032	160.197	108.958	140.718	105.975	72.3365	71.5933	74.8745	60.1453	62.1113	59.7523	139.431	112.686	117.788	196.907	211.913	167.18	107.651	129.727	93.5995	69.6108	57.0401	75.0133
K05365_1103_K_Glycan.biosynthesis.and.metabolism_Peptidoglycan.biosynthesis	366.63	357.653	388.988	490.346	524.714	561.701	460.265	439.541	507.982	460.828	423.005	399.32	676.236	617.303	662.526	489.339	524.135	365.077	416.16	434.44	438.839	334.665	368.347	347.615	550.512	515.96	544.505	555.841	561.813	524.215	468.912	486.664	428.801	409.449	374.852	369.419
K05366_1104_K_Glycan.biosynthesis.and.metabolism_Peptidoglycan.biosynthesis	528.599	478.717	576.822	674.351	712.349	797.191	599.578	651.589	787.647	578.544	544.909	476.315	932.479	825.424	916.479	711.208	743.36	517.547	621.355	539.521	566.318	428.631	479.568	499.89	782.369	735.704	778.584	742.647	697.614	691.839	584.759	647.792	546.48	586.295	561.415	502.762
K05367_1105_K_Glycan.biosynthesis.and.metabolism_Peptidoglycan.biosynthesis	83.6813	83.8807	107.083	183.146	159.096	188.096	213.887	177.04	221.017	62.3556	69.9106	56.8744	175.253	144.533	194.683	207.2	240.032	172.246	108.498	106.303	107.631	83.927	90.8269	74.3876	237.476	215.704	222.236	124.09	110.615	112.9	74.2361	71.4899	56.834	111.107	101.604	93.3294
K05515_1106_K_Glycan.biosynthesis.and.metabolism_Peptidoglycan.biosynthesis	157.777	161.162	158.75	251.516	229.092	233.387	203.915	198.688	216.084	221.443	204.856	198.733	215.456	231.912	230.326	201.394	210.345	158.677	171.041	186.092	208.983	154.059	166.143	181.247	237.082	225.679	198.625	225.892	237.019	220.386	220.384	210.655	197.853	172.813	191.168	188.771
K08384_1107_K_Glycan.biosynthesis.and.metabolism_Peptidoglycan.biosynthesis	181.501	184.084	203.915	273.499	247.366	241.646	198.129	197.33	230.115	221.529	206.473	196.568	262.539	230.327	260.917	258.768	234.18	189.551	227.954	230.193	199.797	145.152	171.523	170.975	241.936	239.653	227.097	220.22	248.249	211.956	225.685	221.674	226.187	195.38	204.511	205.982
K12551_1108_K_Glycan.biosynthesis.and.metabolism_Peptidoglycan.biosynthesis	8.60948	10.18	16.6368	61.2683	50.2221	50.9773	72.0435	52.1996	55.2744	2.07015	4.18176	2.61991	53.1785	33.2614	55.8941	48.4379	70.384	44.485	29.0485	15.9241	13.3704	18.2298	21.3188	15.9154	61.8546	66.6986	72.0737	33.0892	23.0072	25.1036	7.93988	4.59575	5.16689	26.5862	26.1932	24.2856
K12555_1109_K_Glycan.biosynthesis.and.metabolism_Peptidoglycan.biosynthesis	17.4053	16.7753	26.7879	67.1305	62.7406	54.9593	78.6907	65.9958	64.4563	15.1517	13.7371	10.1957	61.1847	40.6443	61.9146	53.512	76.902	49.8104	37.8036	21.6783	22.2725	21.4317	23.7612	20.6717	72.3937	74.4001	82.9447	41.5372	30.351	35.4615	22.5211	23.1195	22.2754	39.063	33.8377	34.0797
K15792_1110_K_Glycan.biosynthesis.and.metabolism_Peptidoglycan.biosynthesis	124.966	139.82	116.237	198.681	175.506	188.938	169.997	156.898	158.534	188.22	146.412	152.388	197.651	201.008	198.387	157.182	158.977	148.313	133.617	168.488	140.37	93.0462	99.9862	114.658	179.423	170.848	163.357	192.186	200.172	206.97	162.934	161.389	162.795	166.135	130.035	145.368
K18770_1111_K_Glycan.biosynthesis.and.metabolism_Peptidoglycan.biosynthesis	8.60948	10.18	16.6368	61.2683	50.1192	50.9773	71.0401	51.9427	55.2744	2.07015	4.18176	2.61991	53.7055	34.2333	56.6502	48.4379	70.0766	44.485	29.0485	15.9241	13.3704	18.2298	21.3188	15.9154	61.6628	66.8915	72.3213	33.36	24.1157	25.2745	7.93988	4.59575	5.16689	26.5862	26.1932	24.2856
K19302_1112_K_Glycan.biosynthesis.and.metabolism_Peptidoglycan.biosynthesis	385.16	411.035	476.473	399.674	568.362	428.661	564.637	735.874	524.696	442.275	425.485	387.372	482.986	451.477	418.865	516.609	565.831	483.399	395.417	338.013	369.284	313.036	334.767	401.276	553.903	557.017	566.795	504.98	533.734	472.686	469.771	516.041	496.203	471.852	416.691	426.624
K21464_1113_K_Glycan.biosynthesis.and.metabolism_Peptidoglycan.biosynthesis	25.6336	27.8402	35.9969	92.582	95.3699	106.767	116.65	95.204	95.0739	24.4956	25.1592	20.518	114.483	100.528	116.836	68.9489	101.771	64.61	50.091	33.2513	31.7381	26.2608	31.2521	26.7936	117.591	100.996	117.804	103.602	90.337	98.8408	33.2327	36.553	32.0854	60.8375	48.646	40.8436
K03739_1114_K_Glycan.biosynthesis.and.metabolism_Teichoic.acid.biosynthesis	3.48675	1.75421	3.55657	12.9576	5.4306	6.26737	12.4104	10.6124	9.37043	3.00134	2.35499	3.26224	1.34691	0.641521	2.49504	8.91887	9.55812	6.84222	7.06833	1.43707	2.13994	3.25048	2.61891	2.89052	7.26944	10.8297	11.5088	4.96995	4.18438	6.83994	2.81731	3.38108	2.41161	5.45279	4.51264	5.37369
K03740_1115_K_Glycan.biosynthesis.and.metabolism_Teichoic.acid.biosynthesis	0.217893	1.46232	2.19954	19.5204	10.8159	19.2861	20.0134	22.3415	25.0646	0.606979	1.89504	1.33375	2.03001	0.143704	0.131605	10.1898	15.7823	8.54136	5.1189	0.085739	0.319987	0.526885	0.664094	1.24271	13.7804	22.1755	23.2743	5.16026	1.5603	2.10209	1.06283	0.352956	0.98292	9.34374	4.75586	3.46739
K09809_1116_K_Glycan.biosynthesis.and.metabolism_Teichoic.acid.biosynthesis	23.8809	16.926	25.8776	30.9223	47.3828	41.2118	40.933	73.6705	32.1074	21.6098	22.3534	19.9332	46.2459	49.7876	43.0491	39.6481	46.6249	47.1154	28.8036	22.4864	31.0082	22.2387	22.7782	24.653	54.3275	44.1768	32.8339	34.9751	29.3635	30.2021	24.19	31.8809	22.4523	31.802	19.2266	22.8944
K19002_1117_K_Glycan.biosynthesis.and.metabolism_Teichoic.acid.biosynthesis	2.68752	4.43267	5.45982	8.89363	9.30169	22.3184	12.8066	8.25943	8.1094	11.2993	10.246	6.1426	18.5298	17.9752	15.0049	2.9397	5.86068	3.76642	6.90363	3.87262	4.80585	6.48272	5.4135	5.82988	10.9276	3.96309	9.7924	15.0215	14.5385	17.7826	7.89392	5.87109	6.02299	16.5173	5.6941	2.9251
K19005_1118_K_Glycan.biosynthesis.and.metabolism_Teichoic.acid.biosynthesis	0	0	0.775959	1.96343	4.24945	4.65243	2.25911	2.27239	3.98005	0.390716	0.108585	0.381524	1.89482	1.28156	1.57426	3.79649	3.72573	2.40787	0.679512	0.283314	0	0	0	0	2.62497	3.12419	2.10706	2.96299	2.60301	3.01979	0.122709	0.113059	0.517715	1.00933	0.944379	0
K19302_1119_K_Glycan.biosynthesis.and.metabolism_Teichoic.acid.biosynthesis	385.16	411.035	476.473	399.674	568.362	428.661	564.637	735.874	524.696	442.275	425.485	387.372	482.986	451.477	418.865	516.609	565.831	483.399	395.417	338.013	369.284	313.036	334.767	401.276	553.903	557.017	566.795	504.98	533.734	472.686	469.771	516.041	496.203	471.852	416.691	426.624
K21285_1120_K_Glycan.biosynthesis.and.metabolism_Teichoic.acid.biosynthesis	0.830651	0.153269	0.885467	3.86204	6.50927	9.95013	5.9097	5.3772	6.19403	1.13588	0.566601	0.69281	8.21011	7.80039	5.02503	4.25299	4.528	5.45765	1.50532	1.76185	0.609417	0	0.217301	0	10.9705	3.57338	12.9776	0	0.733424	0.855736	0.886793	1.25894	1.39447	0	1.45586	1.26053
K08256_1121_K_Glycan.biosynthesis.and.metabolism_Lipoarabinomannan.biosynthesis	33.8532	30.4119	50.7793	38.0211	81.4458	72.1351	61.9135	97.1987	68.8124	52.3824	47.2839	44.8595	144.356	126.868	130.161	73.9343	94.3694	70.3135	44.7264	41.8897	55.7533	20.8346	21.5631	31.4449	96.3612	85.6636	89.6873	157.299	205.497	124.634	74.0136	83.1597	86.1722	44.3706	35.4202	30.4546
K13687_1122_K_Glycan.biosynthesis.and.metabolism_Lipoarabinomannan.biosynthesis	9.90533	9.41708	8.22383	14.9745	17.5936	8.81422	14.2779	13.1908	8.16626	13.8742	11.2202	12.6268	22.6975	20.9587	13.3263	13.2067	20.2293	10.1341	8.03764	17.2982	20.4317	6.93403	6.15668	4.69142	16.0982	12.8517	13.4533	36.3514	43.0224	33.4492	13.7618	15.9324	12.1189	8.21875	6.44119	7.97432
K13687_1123_K_Glycan.biosynthesis.and.metabolism_Arabinogalactan.biosynthesis.Mycobacterium	9.90533	9.41708	8.22383	14.9745	17.5936	8.81422	14.2779	13.1908	8.16626	13.8742	11.2202	12.6268	22.6975	20.9587	13.3263	13.2067	20.2293	10.1341	8.03764	17.2982	20.4317	6.93403	6.15668	4.69142	16.0982	12.8517	13.4533	36.3514	43.0224	33.4492	13.7618	15.9324	12.1189	8.21875	6.44119	7.97432
K16870_1124_K_Glycan.biosynthesis.and.metabolism_Arabinogalactan.biosynthesis.Mycobacterium	3.32165	2.61114	1.65046	4.36021	5.46122	2.75046	5.77258	5.1917	5.35094	3.32804	1.33643	1.68522	7.41586	6.85773	3.67681	10.0422	6.43986	8.79735	2.53951	5.13597	5.48099	0.527289	0.757771	1.58528	5.7992	4.61093	4.55816	3.86585	2.69021	3.06759	3.3987	3.2233	2.99174	0.958577	1.20119	2.73254
K00640_1125_K_Glycan.biosynthesis.and.metabolism_Exopolysaccharide.biosynthesis	92.6742	102.241	133.284	115.555	121.811	121.07	109.244	100.208	132.405	97.0989	102.309	94.6746	115.432	126.02	109.364	178.616	132.374	122.02	109.307	98.6216	100.443	88.8421	77.674	93.1923	118.169	115.783	115.046	100.235	89.9729	107.193	104.626	87.1115	82.8422	85.5161	78.2803	82.0976
K03606_1126_K_Glycan.biosynthesis.and.metabolism_Exopolysaccharide.biosynthesis	113.671	112.648	93.5613	105.249	125.978	143.464	102.398	107.337	158.818	114.722	96.8626	110.501	164.279	165.936	191.787	174.602	137.476	133.636	114.608	113.401	122.197	89.1993	102.313	76.8674	144.681	138.382	125.954	120.518	130.84	139.163	142.82	113.615	94.7519	97.9571	84.9852	85.3456
K03819_1127_K_Glycan.biosynthesis.and.metabolism_Exopolysaccharide.biosynthesis	0	0	0	0.13963	0.842016	2.15169	0.368851	0.8136	0.189811	0.583844	0	0.772596	2.27639	0	1.18637	0.49045	0.46109	0.490673	0	0.500102	0.207257	0	0	0	0	0.106297	1.42831	2.00088	2.20049	1.13865	0.484553	1.5393	0.811493	1.00243	0	0
K11936_1128_K_Glycan.biosynthesis.and.metabolism_Exopolysaccharide.biosynthesis	9.65985	7.56181	10.9437	19.0077	16.8783	12.2319	18.5779	26.3925	16.4809	15.9972	15.3409	20.5302	23.535	15.1199	24.6365	20.3186	18.8458	15.9008	10.3569	9.85758	9.71599	15.1926	21.2104	20.9794	19.6946	18.0896	18.1903	21.6751	17.7221	22.9375	9.52848	13.0661	11.9639	11.7555	23.5941	20.2586
K13659_1129_K_Glycan.biosynthesis.and.metabolism_Exopolysaccharide.biosynthesis	2.19951	1.19097	4.86034	4.62235	6.09175	9.71022	5.0956	6.26934	13.4003	4.5828	0.376267	2.33726	11.0204	7.49202	9.78368	3.62837	5.23643	4.09136	2.58091	1.61619	1.12867	0.236232	0.213088	0.182675	9.84487	4.23862	4.50873	12.5435	14.6754	14.4324	0.920772	0.884233	3.25932	2.16353	0	2.04538
K16703_1130_K_Glycan.biosynthesis.and.metabolism_Exopolysaccharide.biosynthesis	29.0425	24.9778	19.2451	58.3676	41.7103	47.635	53.3425	54.7977	57.3369	33.6089	33.7683	26.3992	51.4842	39.5445	59.0421	42.1601	56.9427	38.9809	28.0217	27.3966	21.5759	51.2743	60.3729	60.7881	55.9215	55.0601	61.783	47.5549	55.6243	50.2008	31.852	29.9866	30.5279	52.9069	58.8158	45.7013
K16710_1131_K_Glycan.biosynthesis.and.metabolism_Exopolysaccharide.biosynthesis	2.95983	3.09404	2.47642	7.21679	3.5375	6.58465	1.52328	4.03439	13.8128	2.4125	2.56428	3.17402	9.44302	16.5579	16.8764	6.28892	6.84093	3.45717	3.1936	5.14118	7.5064	3.83652	5.58993	4.65151	7.20978	2.90203	4.66571	6.47754	9.52998	6.346	5.46497	2.51636	5.14187	2.7966	2.48028	3.40612
K19294_1132_K_Glycan.biosynthesis.and.metabolism_Exopolysaccharide.biosynthesis	71.8865	66.6101	74.7911	117.546	113.823	87.6336	92.7435	80.3129	112.315	75.661	86.9007	79.8468	98.274	84.7942	92.9947	143.646	142.814	110.863	66.2892	68.634	81.2559	81.6948	84.488	82.7079	107.55	123.182	134.232	93.6271	85.1445	92.4211	62.7363	77.5824	72.6653	70.7005	74.6413	85.4465
K19295_1133_K_Glycan.biosynthesis.and.metabolism_Exopolysaccharide.biosynthesis	1.04866	1.18091	1.73502	5.13584	3.44399	6.71198	6.01329	7.58082	7.83924	1.54042	0.855892	2.52808	9.24891	7.12363	8.95662	9.24131	14.2183	7.82256	1.59763	0.498276	2.66579	2.8495	1.52283	1.70128	10.7532	8.69911	11.1131	7.67228	7.41758	6.77043	0.909516	0.68351	0.23564	2.03913	1.55119	1.21846
K20997_1134_K_Glycan.biosynthesis.and.metabolism_Exopolysaccharide.biosynthesis	48.0566	44.3807	31.757	46.0008	58.4664	51.6057	46.6406	40.9814	61.2428	48.4222	39.4334	44.0527	66.188	71.7045	92.4152	88.0712	71.4794	63.7238	53.733	49.9232	58.8295	31.4832	37.1002	29.0355	63.2641	55.7215	50.2607	51.0315	55.132	62.4667	56.6472	44.2374	39.1547	32.9024	35.7708	37.2665
K00737_1135_K_Glycan.biosynthesis.and.metabolism_N.Glycan.biosynthesis	0.912976	2.8423	0.719572	1.16826	2.47325	1.81011	3.66392	5.35776	4.78948	8.75946	4.59137	5.30945	0.439243	3.79932	5.09155	1.32993	1.52677	1.15588	1.61868	1.99895	1.3301	5.10065	5.39718	1.95931	2.50962	2.78821	1.8026	6.9434	5.9828	8.79633	4.17522	2.72046	3.61044	1.42172	0.38623	1.84806
K01001_1136_K_Glycan.biosynthesis.and.metabolism_N.Glycan.biosynthesis	0.109061	0.513308	0.437638	0	0	2.68085	0.498493	0.051635	0	3.28977	3.46111	4.5813	0	1.66177	0	0.141985	0.640692	0.123451	0.100654	0.740632	0	1.40006	0.198767	0.297516	0	0	0.207487	10.2691	4.55499	13.348	1.35216	1.81693	1.11251	0.70636	0.915215	0.35186
K01230_1137_K_Glycan.biosynthesis.and.metabolism_N.Glycan.biosynthesis	5.80598	4.14286	12.7211	11.6246	9.24525	9.51528	10.0402	10.0042	5.01072	30.1884	14.5454	14.0479	4.82231	4.18108	2.77024	11.9234	7.26269	11.3983	6.27961	11.5841	5.50824	9.06356	5.83119	6.34235	6.20541	14.5866	7.18134	2.52447	4.93266	2.16092	5.85402	11.8837	8.96099	6.77541	9.25752	8.34556
K07151_1138_K_Glycan.biosynthesis.and.metabolism_N.Glycan.biosynthesis	2.93713	5.77809	5.29403	7.00861	6.46235	17.1795	4.51576	5.61553	6.27164	19.7015	14.2017	22.0681	13.1771	22.2032	12.3564	3.12927	4.3122	4.39997	5.97631	3.57054	5.07946	8.14628	7.18325	5.62877	8.33569	6.38335	5.92583	25.6395	24.7878	34.9832	12.5095	10.2677	12.7887	8.84224	9.41253	13.4179
K01230_1139_K_Glycan.biosynthesis.and.metabolism_Various.types.of.N.glycan.biosynthesis	5.80598	4.14286	12.7211	11.6246	9.24525	9.51528	10.0402	10.0042	5.01072	30.1884	14.5454	14.0479	4.82231	4.18108	2.77024	11.9234	7.26269	11.3983	6.27961	11.5841	5.50824	9.06356	5.83119	6.34235	6.20541	14.5866	7.18134	2.52447	4.93266	2.16092	5.85402	11.8837	8.96099	6.77541	9.25752	8.34556
K05535_1140_K_Glycan.biosynthesis.and.metabolism_Various.types.of.N.glycan.biosynthesis	0.561423	3.2368	2.2878	0.814246	1.08233	0.21742	0.244958	0	0.210068	0	0.069364	0.104339	0.46428	0	0	1.17473	1.03429	0.33882	0.454028	0.894215	1.54164	0.584717	6.32738	6.41873	0.542932	4.3438	0.828746	0	0	0	0.697445	1.05629	1.19756	0	0.503126	0
K07151_1141_K_Glycan.biosynthesis.and.metabolism_Various.types.of.N.glycan.biosynthesis	2.93713	5.77809	5.29403	7.00861	6.46235	17.1795	4.51576	5.61553	6.27164	19.7015	14.2017	22.0681	13.1771	22.2032	12.3564	3.12927	4.3122	4.39997	5.97631	3.57054	5.07946	8.14628	7.18325	5.62877	8.33569	6.38335	5.92583	25.6395	24.7878	34.9832	12.5095	10.2677	12.7887	8.84224	9.41253	13.4179
K12373_1142_K_Glycan.biosynthesis.and.metabolism_Various.types.of.N.glycan.biosynthesis	150.809	151.299	150.056	215.121	204.811	121.513	131.093	149.873	102.422	250.854	233.253	226.17	121.305	105.364	157.872	191.908	199.513	154.182	188.084	191.33	202.01	234.136	236.295	225.423	129.666	158.96	143.952	149.879	150.96	146.108	237.801	217.753	218.161	225.055	261.087	247.991
K00728_1143_K_Glycan.biosynthesis.and.metabolism_Mannose.type.O.glycan.biosynthesis	57.3468	58.164	44.8356	39.8694	69.5086	39.0953	44.5901	66.1075	48.8119	110.258	74.6602	82.9383	57.1956	59.4913	67.3373	62.6784	69.2625	55.8595	57.1427	66.6631	75.9171	54.7233	56.6889	42.5165	61.867	59.3686	57.8503	31.5196	38.9637	34.9156	95.9993	96.0202	81.9985	65.4791	62.2078	56.9128
K19872_1144_K_Glycan.biosynthesis.and.metabolism_Mannose.type.O.glycan.biosynthesis	1.54511	1.12252	1.39239	0.952913	0.33478	0.354086	0.105566	0.042946	0.292259	0.043293	0.144199	0.031191	0	0.782734	0.568545	1.78738	1.27718	1.07075	0.678958	0.35541	0.113759	0.214678	0.707876	0.670629	0.234239	0.281474	0.521542	1.06072	0.723532	0.819346	0.644112	0.386548	0.447334	0.324755	1.21806	0.72543
K00728_1145_K_Glycan.biosynthesis.and.metabolism_Other.types.of.O.glycan.biosynthesis	57.3468	58.164	44.8356	39.8694	69.5086	39.0953	44.5901	66.1075	48.8119	110.258	74.6602	82.9383	57.1956	59.4913	67.3373	62.6784	69.2625	55.8595	57.1427	66.6631	75.9171	54.7233	56.6889	42.5165	61.867	59.3686	57.8503	31.5196	38.9637	34.9156	95.9993	96.0202	81.9985	65.4791	62.2078	56.9128
K00771_1146_K_Glycan.biosynthesis.and.metabolism_Glycosaminoglycan.biosynthesis.chondroitin.sulfate.dermatan.sulfate	1.39157	1.58648	3.9967	2.07534	1.22498	0	0.830861	0.495146	1.51438	2.21094	2.41262	2.09899	1.6783	0.888097	1.04261	3.27707	4.21436	4.96355	0.866408	2.51217	3.37711	2.3128	3.98265	1.08169	0.428473	1.16489	0.844816	0	0.713993	0	4.98464	4.0757	3.55659	0.542946	1.61297	3.83015
K13500_1147_K_Glycan.biosynthesis.and.metabolism_Glycosaminoglycan.biosynthesis.chondroitin.sulfate.dermatan.sulfate	2.02559	5.83559	3.23085	4.41703	2.94636	4.57184	4.57187	1.36672	4.8126	18.7132	8.55704	11.0338	2.15697	4.43212	2.54021	3.44154	3.0525	2.55604	1.69144	5.03826	4.96169	5.62505	5.70285	5.99944	2.74532	2.9861	1.98175	9.28666	8.24645	5.80394	14.4379	10.3536	7.95153	2.25545	4.37673	4.44782
K00771_1148_K_Glycan.biosynthesis.and.metabolism_Glycosaminoglycan.biosynthesis.heparan.sulfate.heparin	1.39157	1.58648	3.9967	2.07534	1.22498	0	0.830861	0.495146	1.51438	2.21094	2.41262	2.09899	1.6783	0.888097	1.04261	3.27707	4.21436	4.96355	0.866408	2.51217	3.37711	2.3128	3.98265	1.08169	0.428473	1.16489	0.844816	0	0.713993	0	4.98464	4.0757	3.55659	0.542946	1.61297	3.83015
K01136_1149_K_Glycan.biosynthesis.and.metabolism_Glycosaminoglycan.degradation	0.726144	0.616199	0.908458	2.60642	0.635345	2.46075	0.408822	1.40728	1.51177	4.17007	1.38984	1.97565	5.71874	5.9473	11.5916	2.07412	2.37117	0.844341	0.965291	4.06703	1.96428	3.97792	4.00542	4.35361	0.914297	1.67034	2.39196	11.3051	12.6087	15.1903	2.71122	3.46417	3.08559	1.89722	1.59819	0.771906
K01195_1150_K_Glycan.biosynthesis.and.metabolism_Glycosaminoglycan.degradation	53.6282	37.0765	27.7317	45.4837	40.5611	21.2144	18.4329	22.9393	24.8302	33.8387	38.3172	43.502	66.2555	58.1598	45.879	59.3194	39.9313	48.1098	34.9377	47.092	56.7757	56.6069	63.7209	54.9535	28.295	33.2838	27.3725	18.6848	20.4188	13.9132	37.3491	44.7049	41.611	34.0199	45.2463	51.3291
K01197_1151_K_Glycan.biosynthesis.and.metabolism_Glycosaminoglycan.degradation	35.0505	37.4744	35.4221	44.4652	48.7015	25.8748	35.984	31.2238	22.6384	40.6366	42.5223	44.9143	21.8816	14.0612	25.5098	22.6636	19.2039	20.3264	34.4395	28.0803	39.8328	31.7895	40.6823	34.6153	21.7297	22.7155	27.0129	93.724	56.8047	55.3989	48.4073	44.1112	50.6891	32.5453	40.5238	36.6404
K01205_1152_K_Glycan.biosynthesis.and.metabolism_Glycosaminoglycan.degradation	9.06729	7.61261	9.35335	11.0768	10.9549	9.28516	3.27199	4.88375	7.08932	13.8364	17.7167	16.8304	4.04363	2.40363	3.66635	15.4926	7.02842	12.6861	14.8113	8.10773	5.0577	15.7825	16.2561	20.1409	2.51708	4.81743	7.49264	15.3714	17.0796	13.3603	16.6273	17.0846	14.8434	11.8044	12.5972	19.1749
K01207_1153_K_Glycan.biosynthesis.and.metabolism_Glycosaminoglycan.degradation	243.293	213.711	232.502	317.074	306.467	273.497	251.96	247.252	271.08	303.729	275.486	254.736	297.889	245.169	289.254	243.806	284.777	248.805	232.645	244.887	245.67	173.257	218.5	251.585	265.735	246.728	261.043	232.053	225.081	205.601	287.007	291.207	289.493	254.372	292.144	235.891
K07964_1154_K_Glycan.biosynthesis.and.metabolism_Glycosaminoglycan.degradation	8.59322	15.225	11.2209	12.1522	16.3716	17.9899	19.5791	14.4015	14.5128	7.3441	9.25491	6.4271	19.5488	10.4422	11.1324	26.8496	17.7383	24.506	7.46176	6.8438	9.11687	9.59371	10.3849	9.02274	15.3182	14.0255	18.1916	0.900582	2.42541	1.68082	13.7583	8.25673	8.59394	13.7013	5.50703	17.4843
K12373_1155_K_Glycan.biosynthesis.and.metabolism_Glycosaminoglycan.degradation	150.809	151.299	150.056	215.121	204.811	121.513	131.093	149.873	102.422	250.854	233.253	226.17	121.305	105.364	157.872	191.908	199.513	154.182	188.084	191.33	202.01	234.136	236.295	225.423	129.666	158.96	143.952	149.879	150.96	146.108	237.801	217.753	218.161	225.055	261.087	247.991
K00743_1156_K_Glycan.biosynthesis.and.metabolism_Glycosphingolipid.biosynthesis.lacto.and.neolacto.series	6.19426	2.79039	3.54525	2.47353	5.4329	5.42842	2.10513	4.54657	8.44462	5.47822	1.45426	2.76865	7.08828	6.24417	5.04894	5.00701	3.86824	3.964	2.45797	2.30332	4.10636	2.86823	6.13392	1.52716	9.63989	2.3044	6.74829	1.76472	5.7022	2.92219	5.20535	2.92252	5.57521	2.42822	1.48345	2.17765
K07406_1157_K_Glycan.biosynthesis.and.metabolism_Glycosphingolipid.biosynthesis.globo.and.isoglobo.series	28.3028	25.9869	34.958	26.3161	45.2692	40.5879	39.2165	50.373	55.2399	37.7304	24.421	29.2415	30.5624	30.7663	24.9389	44.5898	64.0413	45.4238	31.802	33.4484	34.9851	31.577	34.398	26.933	44.9519	48.8767	51.3566	25.1109	20.5745	20.0807	41.2204	48.8393	40.1142	43.96	27.4488	25.6974
K07407_1158_K_Glycan.biosynthesis.and.metabolism_Glycosphingolipid.biosynthesis.globo.and.isoglobo.series	284.041	214.915	216.606	230.053	242.496	105.763	128.587	120.364	104.992	394.954	325.331	351.57	95.609	99.2847	98.1179	224.649	183.039	150.273	230.665	191.188	211.01	292.916	313.565	289.892	108.005	117.46	115.146	77.9508	84.6083	66.8551	362.086	330.232	350.402	240.7	275.198	351.221
K12373_1159_K_Glycan.biosynthesis.and.metabolism_Glycosphingolipid.biosynthesis.globo.and.isoglobo.series	150.809	151.299	150.056	215.121	204.811	121.513	131.093	149.873	102.422	250.854	233.253	226.17	121.305	105.364	157.872	191.908	199.513	154.182	188.084	191.33	202.01	234.136	236.295	225.423	129.666	158.96	143.952	149.879	150.96	146.108	237.801	217.753	218.161	225.055	261.087	247.991
K12373_1160_K_Glycan.biosynthesis.and.metabolism_Glycosphingolipid.biosynthesis.ganglio.series	150.809	151.299	150.056	215.121	204.811	121.513	131.093	149.873	102.422	250.854	233.253	226.17	121.305	105.364	157.872	191.908	199.513	154.182	188.084	191.33	202.01	234.136	236.295	225.423	129.666	158.96	143.952	149.879	150.96	146.108	237.801	217.753	218.161	225.055	261.087	247.991
K01186_1161_K_Glycan.biosynthesis.and.metabolism_Other.glycan.degradation	107.529	111.118	112.26	149.434	185.287	92.4596	157.547	159.593	90.5386	123.723	142.022	139.368	59.303	55.1191	99.4189	109.114	131.302	109.426	115.475	116.481	103.977	150.981	163.871	176.722	98.7247	108.806	124.197	112.899	119.397	111.356	159.609	125.51	145.047	215.297	179.11	171.307
K01190_1162_K_Glycan.biosynthesis.and.metabolism_Other.glycan.degradation	167.986	136.158	135.591	148.368	187.329	98.5408	91.4461	111.168	92.8938	336.118	239.31	271.137	129.545	125.887	112.758	180.962	150.872	128.029	151.318	159.075	213.165	245.886	255.243	232.308	101.986	114.966	102.018	101.004	98.0421	95.8434	287.578	292.636	276.586	152.327	171.589	186.56
K01191_1163_K_Glycan.biosynthesis.and.metabolism_Other.glycan.degradation	149.457	116.539	106.922	106.691	139.4	60.1032	84.4425	99.2266	60.2259	274.45	201.976	223.034	70.2518	63.1271	67.933	118.466	109.511	98.4768	134.373	151.264	165.405	147.377	158.094	140.39	65.0289	103.114	65.7342	72.2007	85.6738	76.8422	213.278	215.47	227.761	139.505	136.293	167.899
K01192_1164_K_Glycan.biosynthesis.and.metabolism_Other.glycan.degradation	33.145	20.1339	19.3628	27.5245	26.081	26.9545	22.9633	18.6156	22.4164	39.1014	31.2198	40.5043	38.4996	30.2456	51.1743	34.0627	25.0975	24.5119	24.8002	25.7157	23.2243	35.8666	37.6971	32.0242	26.0304	24.3339	24.0668	29.1029	26.9391	33.1203	40.4574	29.388	31.448	11.883	24.7026	30.0804
K01201_1165_K_Glycan.biosynthesis.and.metabolism_Other.glycan.degradation	300.332	284.145	225.863	293.321	260.038	168.077	153.826	141.825	150.621	169.554	281.503	219.728	146.698	98.1572	118.024	192.206	167.707	160.947	297.291	274.786	280.668	338.219	376.378	382.054	136.034	168.516	145.146	111.588	115.44	102.076	221.391	188.441	225.022	245.239	334.548	394.12
K01206_1166_K_Glycan.biosynthesis.and.metabolism_Other.glycan.degradation	200.485	165.908	136.687	253.128	214.11	157.299	124.544	93.5109	145.239	295.416	289.841	275.668	131.583	132.31	167.659	190.421	183.461	139.514	194.425	172.121	176.938	283.774	263.016	239.051	169.843	153.298	127.631	104.897	99.8432	127.081	263.564	230.752	234.751	179.131	264.886	278.362
K01227_1167_K_Glycan.biosynthesis.and.metabolism_Other.glycan.degradation	46.9883	40.3481	38.7865	41.9432	58.666	45.8826	28.7521	42.1467	70.425	35.8275	47.4434	30.0897	40.4666	34.5747	71.316	80.4432	63.0426	57.3719	48.3543	67.437	64.2614	37.1251	37.1917	48.5522	52.3027	49.6687	49.5915	40.7313	33.2282	33.4443	42.152	50.8142	54.9805	35.0484	37.398	44.3858
K01444_1168_K_Glycan.biosynthesis.and.metabolism_Other.glycan.degradation	47.2863	54.2122	61.5179	73.2974	55.5263	48.0297	39.8159	33.6568	37.8741	60.7562	67.2088	66.2773	38.3181	38.6587	37.9419	35.5213	30.4691	34.5544	41.6881	51.936	34.3896	48.4136	41.1902	63.3665	35.5745	36.7542	42.0459	25.7131	24.7273	26.3723	55.8578	50.7215	47.6046	58.6951	67.2598	68.1763
K12111_1169_K_Glycan.biosynthesis.and.metabolism_Other.glycan.degradation	7.45866	5.94553	4.36768	5.88061	15.5356	6.9627	4.5858	13.9751	8.93474	15.4595	9.92438	10.2937	17.8774	27.0588	16.3727	11.3889	10.2957	10.0568	3.52768	6.65192	9.21539	4.76682	1.88654	2.85555	15.354	9.75552	8.1624	9.14657	7.45533	8.90261	12.7622	12.6896	9.82079	5.12037	5.89296	4.27489
K12373_1170_K_Glycan.biosynthesis.and.metabolism_Other.glycan.degradation	150.809	151.299	150.056	215.121	204.811	121.513	131.093	149.873	102.422	250.854	233.253	226.17	121.305	105.364	157.872	191.908	199.513	154.182	188.084	191.33	202.01	234.136	236.295	225.423	129.666	158.96	143.952	149.879	150.96	146.108	237.801	217.753	218.161	225.055	261.087	247.991
K13714_1171_K_Glycan.biosynthesis.and.metabolism_Other.glycan.degradation	0.469735	0.142888	0	0.201305	0.131393	0	0	0	0	0.473109	1.24844	0.670516	0	1.3861	0	0	0	0	0.221338	0.120671	0.698928	2.95985	0.162112	0.971908	0	0	0	1.11663	0.677438	0.314048	1.69005	0.906411	1.08674	0	0.111075	0.098267
K15923_1172_K_Glycan.biosynthesis.and.metabolism_Other.glycan.degradation	41.5248	28.2128	25.1301	28.6384	34.0811	40.685	21.8669	29.8081	34.9729	52.0206	46.5895	48.8073	55.4565	37.5621	36.2242	57.8496	37.1188	34.8729	42.8126	42.4327	51.9444	76.3255	63.8589	56.2736	24.1165	25.1043	16.5713	40.0954	33.4832	40.6466	43.0853	44.5445	43.4145	26.2715	38.745	41.2758
K17108_1173_K_Glycan.biosynthesis.and.metabolism_Other.glycan.degradation	26.2672	33.2428	14.2608	52.507	27.1363	18.2167	17.1099	11.1432	5.04484	33.2225	37.6467	28.1185	4.22794	5.99493	4.47703	18.647	11.0099	11.2857	24.3511	40.7104	51.4753	26.855	28.1427	24.3766	6.89461	14.2852	12.564	1.70886	4.74017	1.57607	31.7903	24.7729	25.5253	9.49831	17.7071	37.1496
K00677_1174_K_Glycan.biosynthesis.and.metabolism_Lipopolysaccharide.biosynthesis	109.019	108.523	77.4308	122.947	95.2193	89.438	88.2959	89.3474	104.596	90.7097	99.0445	98.1272	74.7739	78.0474	87.9522	110.402	102.704	103.924	85.1824	90.0911	76.038	77.8957	93.4773	84.0453	100.28	90.5984	97.927	73.6617	75.6133	85.7388	98.6742	95.3833	86.1639	83.27	89.4152	85.2263
K00748_1175_K_Glycan.biosynthesis.and.metabolism_Lipopolysaccharide.biosynthesis	150.069	164.057	138.808	194.823	164.101	179.654	141.506	136.371	154.229	178.147	187.536	187.876	175.687	148.748	168.459	174.048	140.073	142.829	144.921	148.464	141.652	125.302	145.794	152.961	159.659	161.897	156.572	124.025	129.911	127.427	174.879	143.899	160.737	133.382	171.842	141.156
K00912_1176_K_Glycan.biosynthesis.and.metabolism_Lipopolysaccharide.biosynthesis	174.656	203.469	247.43	172.136	168.746	178.212	180.443	150.807	202.662	189.66	186.666	185.421	167.915	135.971	150.943	133.578	170.974	202.067	202.402	179.704	160.298	161.307	133.503	176.089	186.007	179.677	185.916	133.451	129.468	143.986	187.902	216.896	208.154	159.594	130.067	191.819
K01627_1177_K_Glycan.biosynthesis.and.metabolism_Lipopolysaccharide.biosynthesis	104.533	114.399	132.302	137.696	127.043	143.355	137.923	101.677	109.494	130.082	126.198	113.857	132.625	120.665	117.356	123.923	120.293	116.625	102.296	115.966	103.3	107.179	117.919	129.854	145.495	108.788	126.127	103.569	108.362	122.094	153.066	109.828	127.336	131.788	109.2	116.621
K02517_1178_K_Glycan.biosynthesis.and.metabolism_Lipopolysaccharide.biosynthesis	149.362	126.521	134.735	176.263	164.835	137.276	179.681	172.355	140.937	158.698	150.656	165.476	130.8	124.876	129.547	186.478	178.653	165.689	126.612	135.021	143.566	112.416	118.051	117.43	137.976	148.951	181.745	118.281	117.012	112.594	163.688	145.556	127.17	140.743	147.073	141.166
K02527_1179_K_Glycan.biosynthesis.and.metabolism_Lipopolysaccharide.biosynthesis	227.078	222.77	230.855	302.423	263.819	275.756	213.892	190.777	231.49	254.319	266.634	247.965	186.646	200.316	199.8	269.718	275.535	236.019	238.48	226.617	212.985	172.652	206.824	210.704	266.258	251.126	238.725	184.408	181.272	168.199	217.582	213.141	246.423	221.258	212.893	210.539
K02535_1180_K_Glycan.biosynthesis.and.metabolism_Lipopolysaccharide.biosynthesis	124.418	110.107	125.293	154.353	132.046	150.532	120.33	101.498	129.347	111.872	113.497	119.264	129.02	132.448	129.055	144.113	119.29	130.685	107.352	96.4814	105.054	92.5434	99.214	99.7061	139.507	125.381	133.55	93.2614	94.2965	98.529	108.049	110.082	103.595	114.874	133.259	114.539
K02536_1181_K_Glycan.biosynthesis.and.metabolism_Lipopolysaccharide.biosynthesis	121.735	122.632	112.985	138.892	118.388	123.441	102.46	92.8073	104.158	156.048	144.156	123.787	82.6963	69.1377	87.6297	121.086	111.052	100.452	107.707	104.893	115.996	109.048	112.91	127.482	121.564	113.403	96.159	69.057	71.2645	68.8298	124.404	119.526	115.398	126.378	125.945	100.856
K02841_1182_K_Glycan.biosynthesis.and.metabolism_Lipopolysaccharide.biosynthesis	119.184	107.509	112.01	159.421	126.604	137.183	118.583	93.6958	127.59	131.894	139.55	139.085	99.9126	116.1	114.712	98.7942	116.789	90.3	119.08	123.7	92.2869	101.507	110.768	125.966	129.243	102.054	116.837	116.682	99.6774	91.486	116.824	104.223	114.657	107.92	104.391	123.893
K02847_1183_K_Glycan.biosynthesis.and.metabolism_Lipopolysaccharide.biosynthesis	51.6613	56.4915	77.7792	80.4948	75.9199	76.798	63.6317	70.4509	80.5013	70.0246	68.7252	72.1182	55.549	50.777	55.0499	55.383	73.8639	55.7144	62.7178	57.9077	56.0756	56.013	70.095	65.4345	74.4927	64.446	73.1548	50.0366	51.2227	51.08	71.8232	63.9369	58.2345	56.5789	66.1838	69.1928
K02849_1184_K_Glycan.biosynthesis.and.metabolism_Lipopolysaccharide.biosynthesis	108.483	100.56	137.951	150.455	130.228	151.787	153.171	121.665	155.397	144.076	145.548	152.105	99.7382	106.763	123.107	110.913	104.995	99.0982	114.696	119.652	102.789	129.662	127.577	135.239	139.7	143.788	139.041	97.4715	101.986	99.0655	135.234	120.679	110.542	102.362	109.041	136.052
K03269_1185_K_Glycan.biosynthesis.and.metabolism_Lipopolysaccharide.biosynthesis	27.0273	35.5112	33.4646	29.6472	32.3022	26.2018	21.3631	16.5017	33.1439	32.6556	38.8452	41.5095	36.2803	32.9126	32.7956	50.1537	36.1236	39.4679	31.0131	43.4677	33.9635	38.0996	32.1833	37.1836	30.2544	28.7445	28.2992	26.8127	21.2074	25.9964	42.7255	36.6794	38.9927	33.3863	26.8259	36.7416
K03270_1186_K_Glycan.biosynthesis.and.metabolism_Lipopolysaccharide.biosynthesis	49.6919	41.2106	35.6655	60.7543	55.4186	31.675	44.635	32.8198	21.4731	68.334	78.5985	76.3262	27.2093	73.2702	37.7357	53.077	40.3999	50.1011	64.1011	52.9279	44.578	44.5535	50.5772	59.3895	25.9791	35.0716	37.3432	36.4183	31.8946	41.5785	51.6181	45.611	43.1373	44.271	42.0149	74.8292
K03271_1187_K_Glycan.biosynthesis.and.metabolism_Lipopolysaccharide.biosynthesis	141.498	157.162	145.104	177.267	171.515	131.748	169.845	164.484	157.266	161.555	166.601	179.13	120.664	138.119	115.004	165.286	147.264	158.837	136.337	163.938	171.887	158.764	150.311	143.774	167.538	157.902	147.954	129.313	143.313	128.75	162.563	165.024	160.069	142.31	133.794	151.692
K03272_1188_K_Glycan.biosynthesis.and.metabolism_Lipopolysaccharide.biosynthesis	210.664	255.788	268.314	326.338	260.022	267.26	231.713	181.124	252.366	245.21	263.319	257.648	199.258	275.357	242.433	196.038	226.682	196.235	192.864	241.158	227.281	184.149	225.501	206.368	226.793	230.527	227.027	193.788	200.691	240.426	194.028	200.759	201.965	238.468	215.359	237.324
[truncated: 1,917 more rows]

## Sheet: Supplementary Fig.14b
	BD1203	BD1512	BD1623	BTM1323	BTM1515	BTM2317	CB0122	CB2009	CB2424	DHS0808	DHS0824	DHS0911	DL0810	DL0906	DL1904	GH1	GH2	GH4	GT0206	GT0910	GT2515	HS1433	HS1531	HS2325	LS11	LS15	LS9	NG14	NG7	NG8	TT0302	TT1201	TT1419	XS0601	XS0809	XS2022
[truncated: 3,105 more rows]

[truncated: 1 more sheets: Sheet2]
