# Supplementary material for: Bacterial genome size and gene functional diversity negatively correlate with taxonomic diversity along a pH gradient
Source: Nat Commun. 2023 Nov 17;14:7437. doi: 10.1038/s41467-023-43297-w (PMC10656551; doi:10.1038/s41467-023-43297-w)
Supplement: Supplementary file 7 — Source Data [file 41467_2023_43297_MOESM7_ESM.zip › Source Data/Supplementary Fig.17.xlsx]

## Sheet: Supplementary Fig.17
	Aminoacyl.tRNA.biosynthesis_K00604	Aminoacyl.tRNA.biosynthesis_K01042	Aminoacyl.tRNA.biosynthesis_K01866	Aminoacyl.tRNA.biosynthesis_K01867	Aminoacyl.tRNA.biosynthesis_K01868	Aminoacyl.tRNA.biosynthesis_K01869	Aminoacyl.tRNA.biosynthesis_K01870	Aminoacyl.tRNA.biosynthesis_K01872	Aminoacyl.tRNA.biosynthesis_K01873	Aminoacyl.tRNA.biosynthesis_K01874	Aminoacyl.tRNA.biosynthesis_K01875	Aminoacyl.tRNA.biosynthesis_K01876	Aminoacyl.tRNA.biosynthesis_K01878	Aminoacyl.tRNA.biosynthesis_K01879	Aminoacyl.tRNA.biosynthesis_K01880	Aminoacyl.tRNA.biosynthesis_K01881	Aminoacyl.tRNA.biosynthesis_K01883	Aminoacyl.tRNA.biosynthesis_K01884	Aminoacyl.tRNA.biosynthesis_K01885	Aminoacyl.tRNA.biosynthesis_K01886	Aminoacyl.tRNA.biosynthesis_K01887	Aminoacyl.tRNA.biosynthesis_K01889	Aminoacyl.tRNA.biosynthesis_K01890	Aminoacyl.tRNA.biosynthesis_K01892	Aminoacyl.tRNA.biosynthesis_K01893	Aminoacyl.tRNA.biosynthesis_K02433	Aminoacyl.tRNA.biosynthesis_K02434	Aminoacyl.tRNA.biosynthesis_K02435	Ribosome_K02863	Ribosome_K02864	Ribosome_K02865	Ribosome_K02866	Ribosome_K02867	Ribosome_K02868	Ribosome_K02869	Ribosome_K02870	Ribosome_K02871	Ribosome_K02872	Ribosome_K02873	Ribosome_K02874	Ribosome_K02875	Ribosome_K02876	Ribosome_K02877	Ribosome_K02878	Ribosome_K02879	Ribosome_K02880	Ribosome_K02881	Ribosome_K02882	Ribosome_K02883
BD1203	215.925	176.25	171.334	185.552	285.795	323.589	349.824	391.879	332.227	253.195	163.445	387.914	140.996	151.774	47.3044	229.896	320.205	17.3467	279.782	109.207	218.64	217.955	327.289	189.305	112.117	882.178	204.86	81.4133	193.652	117.354	0	1.14017	158.522	2.20877	0.251499	0	138.078	0	0	151.944	0	120.91	0.191483	108.873	120.161	0	129.308	0	0.157113
BD1512	227.263	177.704	156.509	191.129	257.264	315.176	350.255	367.053	306.094	273.25	175.089	387.852	93.5131	143.806	70.7301	280.135	325.604	21.565	229.114	98.8217	208.519	207.104	342.673	183.637	136.008	892.603	184.603	108.074	166.77	115.618	0	2.72605	131.944	0	2.80145	0	151.332	0	0	151.826	1.93675	115.277	0.722712	113.69	109.005	0	122.07	0	0
BD1623	183.524	178.227	165.751	184.883	311.684	357.045	363.801	447.154	314.84	305.672	158.021	496.442	115.088	136.121	88.0618	249.528	357.101	31.3762	253.052	122.919	197.309	188.208	348.688	189.04	127.632	927.982	251.596	72.2248	207.939	134.11	0	1.1847	218.85	0	0.35755	0	176.995	0	0	185.086	1.72897	143.279	3.467	188.844	139.76	0	108.088	0	0
BTM1323	194.32	264.866	201.526	212.5	369.803	416.212	486.983	450.707	386.26	353.182	213.309	546.709	109.431	218.358	102.344	288.104	333.998	60.0103	263.91	136.639	274.749	206.48	484.483	258.983	169.124	1156.33	237.961	86.9966	175.677	137.082	0.109285	0.216945	155.483	0	0	0.14814	157.848	0	0	198.335	0.174769	125.467	0.33567	198.228	135.05	0.266502	138.371	0.31551	0.226294
BTM1515	267.645	231.984	189.016	240.276	370.363	421.816	441.964	473.499	414.305	365.689	212.529	538.536	102.479	182.273	111.827	334.436	446.995	34.2756	307.961	140.464	279.374	206.287	441.172	252.707	131.586	1098.15	280.069	114.75	205.601	164.361	0	0	187.888	0	0	0	143.007	0	0	188.54	0	151.461	0.080993	172.666	143.794	0	155.663	0	0
BTM2317	239.593	180.222	180.39	252.346	387.26	419.399	505.773	468.912	392.908	374.946	222.342	534.063	117.829	150.449	132.117	329.583	340.118	48.2647	347.636	175.839	253.645	272.899	481.844	273.045	129.447	1234.02	261.747	100.877	200.302	145.235	0	1.17998	238.044	0	0	0	167.345	0	0	208.937	0	104.328	2.49744	182.003	181.313	0	167.544	0	0.642982
CB0122	194.771	172.997	159.726	203.224	312.486	366.785	406.285	395.752	324.381	372.662	170.654	420.153	80.0469	108.976	119.077	261.782	340.805	70.1861	230.426	164.792	205.859	214.289	389.728	230.648	134.378	960.421	215.364	88.5753	189.789	157.679	0	0	178.777	0	0	0	157.539	0	0	227.013	0	98.7538	0.15999	161.814	132.58	0	147.102	0	3.23029
CB2009	206.963	156.362	154.179	217.11	308.12	383.861	406.826	395.807	349.788	359.254	180.988	442.789	81.8179	106.232	128.361	249.713	379.951	59.9631	269.146	131.412	231.071	193.354	373.675	220.864	105.993	965.065	260.951	87.0409	165.462	134.761	0	0	149.633	0	0	0	156.471	0	0	163.215	0	93.8919	0.122938	147.498	128.342	0	143.827	0	0
CB2424	230.363	155.323	192.568	258.946	412.123	465.807	484.54	476.359	411.193	393.171	205.818	594.425	187.82	147.702	137.129	288.124	367.204	60.7693	271.118	191.184	241.363	212.194	407.443	279.561	120.706	1133.27	273.264	103.191	214.826	151.109	0	0.441668	286.658	0.390932	0	0.805872	198.68	0	0	231.583	0.238006	123.327	0.921757	211.841	161	0	150.836	0	0
DHS0808	278.3	185.678	203.67	245.947	368.331	449.496	461.728	527.886	441.454	385.511	224.983	519.278	133.173	168.509	116.651	304.745	471.863	5.04565	338.367	114.283	281.67	225.855	406.8	258.953	120.441	873.181	258.861	93.1464	214.033	167.895	0.086916	11.4532	205.719	0.34101	6.18512	0.234095	152.872	0.190661	0.578625	234.065	0.137472	152.785	6.9202	173.705	117.634	0.211096	196.168	0.497773	5.13371
DHS0824	237.545	224.443	191.693	215.135	305.49	389.538	413.544	445.662	377.101	297.42	207.927	523.758	104.917	179.04	99.1009	283.87	388.444	11.8683	285.978	103.512	287.182	235.297	375.471	219.336	135.033	918.577	246.617	88.2094	197.501	151.47	0.292376	4.5036	169.647	0.128238	4.23743	0	127.526	0.214197	0	173.262	1.0597	117.969	3.26591	161.067	112.573	0.118854	111.198	0.14074	1.16813
DHS0911	246.782	187.269	173.131	227.056	311.812	374.552	416.23	461.581	348.104	335.154	216.822	474.937	116.236	186.379	99.2069	276.71	391.214	10.3856	301.858	103.066	217.83	193.095	389.743	214.339	110.941	885.078	238.752	97.6834	161.093	135.957	0	8.35812	170.044	0	3.52421	0	150.662	0	0	210.24	0	141.65	4.21823	168.647	116.353	0	113.455	0	4.0351
DL0810	208.297	162.003	206.005	234.107	448.739	539.059	560.754	566.868	471.944	455.19	224.768	551.241	110.593	150.613	201.94	376.243	503.995	20.9038	349.912	160.176	283.666	304.799	485.819	344.414	118.993	1137.58	303.104	103.584	321.352	219.017	0	0	266.506	0	0	0	211.318	0	0	228.19	0	176.895	0.247139	276.475	219.375	0	197.483	0	0
DL0906	196.537	176.076	211.142	258.265	568.123	471.837	553.537	546.559	447.218	464.865	207.29	540.024	164.459	156.38	162.252	336.452	445.032	13.4631	360.954	157.954	297.56	343.393	508.391	342.441	121.048	1088.54	298.71	96.8583	354.699	193.21	0	0.575522	301.93	0	0.507571	0	225.013	0	0	439.633	0	168.132	1.99873	253.103	227.847	0	189.235	0	0.384428
DL1904	249.272	177.741	224.199	254.076	426.2	504.62	587.454	532.933	492.264	399.65	227.001	608.823	164.366	201.218	195.723	322.906	419.306	20.7604	391.607	187.96	311.023	263.034	399.218	315.356	122.976	1280.71	348.246	80.0108	258.661	177.402	0	0.338433	338.432	0	0	0	188.913	0	0	274.304	0	241.898	0.503172	216.544	171.631	0	175.663	0	0
GH1	237.025	150.58	194.818	228.14	414.776	381.35	456.373	432.158	367.119	326.77	195.427	518.133	126.237	171.478	111.276	267.028	387.792	59.9355	318.695	172.073	260.855	232.168	388.423	258.878	117.624	1156.33	242.658	101.77	219.589	160.992	0	0	224.073	0	0	0	171.769	0	0	193.047	0	139.255	0	197.123	155.032	0	137.629	0	0
GH2	235.638	166.28	190.239	219.183	353.417	437.486	469.74	430.857	369.314	344.306	196.272	469.677	120.764	144.856	127.717	300.589	446.568	64.1142	324.914	135.616	254.496	240.962	377.726	259.703	103.27	1161.35	221.934	123.696	227.809	162.012	0	0.340343	216.208	0	0	0	143.066	0	0.101372	197.78	0	155.266	0.121133	156.933	158.212	0	131.834	0.414327	0
GH4	221.016	124.97	177.641	214.082	313.684	334.414	368.5	358.612	287.397	288.467	194.481	409.927	108.045	125.847	119.282	237.004	368.413	58.0994	293.124	124.519	212.15	208.135	360.355	230.79	95.5418	937.1	216.793	155.504	202.937	158.341	0	0.029251	261.598	0.04168	0	0.130064	188.622	0.033145	0	211.077	0.054254	139.771	0.179752	217.967	186.268	0.075576	184.087	0	0
GT0206	192.987	187.491	194.791	202.549	304.49	383.17	386.363	377.885	330.819	301.56	177.712	488.883	137.981	131.374	98.9253	252.481	325.053	41.3037	292.803	131.157	232.862	228.453	363.112	220.177	119.546	970.692	236.362	84.0432	200.244	137.904	0	0.12868	215.321	0	0	0	129.764	0	0	201.361	0	116.899	2.73408	212.567	156.526	0	126.934	0	0
GT0910	192.564	172.148	170.261	196.371	303.299	352.295	383.559	398.846	348.365	295.637	207.721	475.508	137.825	163.905	78.6714	261.866	381.534	30.7978	223.798	135.852	248.318	231.825	405.308	186.414	109.776	909.954	225.554	98.3834	194.832	153.933	0.923556	2.24796	174.173	1.09748	0.78982	1.55824	187.651	1.24658	1.26434	190.614	1.85745	137.69	2.86751	206.03	102.524	1.13876	121.49	1.97004	2.24702
GT2515	244.411	182.764	197.345	219.582	337.331	360.545	436.375	411.313	367.648	306.791	185.287	531.254	118.785	154.03	103.918	313.767	336.524	33.5932	316.081	103.865	231.323	268.442	359.63	224.615	116.711	961.913	276.899	97.8323	208.734	140.932	0	0.918182	213.031	7.00323	0.363971	0	142.654	0	0	210.941	0.355829	112.987	0	186.597	119.444	0	133.795	0	0.253589
HS1433	194.148	180.487	141.676	163.513	236.156	291.293	332.592	311.509	259.549	259.067	130.242	414.657	101.612	142.709	88.1399	208.968	266.469	40.7178	202.999	100.676	172.595	161.02	304.74	168.718	104.97	806.119	229.991	83.7296	118.192	122.051	0	1.76518	168.112	0	1.21176	0	130.901	0	0	139.596	0	92.0148	0.251696	127.076	88.1457	0	95.6396	0	0.901679
HS1531	197.238	219.267	141.732	159.015	260.962	319.944	369.026	377.363	265.256	289.12	147.422	387.797	90.3277	149.578	57.734	226.721	287.16	34.5156	230.87	111.774	200.995	154.124	347.265	166.077	117.932	870.695	190.193	76.0224	131.635	116.827	0	0.284883	157.313	0	0	0	125.112	0	0	126.659	0	113.718	0	151.322	98.6994	0	97.9083	0	0
HS2325	191.999	200.547	137.892	180.096	254.29	316.005	315.323	342.562	298.64	272.655	146.939	415.826	101.166	148.976	72.6278	222.335	311.75	18.0235	260.189	123.588	206.146	177.343	310.217	170.512	108.392	861.888	193.832	80.0011	166.22	114.19	0.097108	0.096391	155.21	0	0	0.262536	114.806	0	0.092304	125.036	0	106.725	0.43173	120.529	100.299	0.1182	116.284	0	0.773548
LS11	190.942	153.117	200.29	230.193	388.664	452.547	512.1	427.915	399.912	378.536	220.197	597.852	119.29	171.959	147.892	301.678	379.848	65.0213	350.184	178.438	246.838	246.379	406.454	238.787	112.697	1159.73	335.157	89.4959	239.742	144.628	0	0	252.238	0	0.408322	0	194.781	0	0	248.679	0	129.791	0	193.767	167.743	0	206.034	0	1.78108
LS15	187.555	157.815	177.526	252.781	385.767	403.77	447.881	420.814	367.668	357.201	203.616	525.934	127.92	144.285	130.788	267.225	389.988	58.9464	302.109	165.62	259.615	223.726	390.795	272.653	109.433	1092.32	251.846	118.752	217.169	172.091	0	1.09309	243.965	0	0	0	186.974	0	0	232.451	0	129.058	0	230.353	213.352	0	171.03	0	0
LS9	256.103	177.176	196.315	202.658	351.767	395.542	443.287	417.016	354.448	328.712	201.006	460.176	101.734	131.621	125.162	248.575	362.698	57.3589	313.236	141.339	251.468	249.492	382.98	256.583	129.476	1123.32	237.725	94.0415	192.56	121.298	0	0.078146	255.327	0	0.254242	0	153.489	0	0	211.265	0	116.691	0.274888	196.554	162.935	0.096763	168.76	0.115469	0
NG14	234.466	192.588	195.166	232.837	350.618	451.604	498.754	452.752	386.993	376.587	214.263	510.121	110.555	124.133	147.027	291.555	393.172	30.1285	288.646	159.949	258.306	227.693	406.018	280.118	117.279	1205.78	266.376	117.283	214.208	118.532	0	3.99456	188.709	0.137765	2.53446	0	156.418	0	0	210.823	0	121.521	3.81512	180.237	163.26	0	123.582	0	7.10576
NG7	238.26	183.597	198.756	242.378	348.916	467.706	469.068	503.846	402.612	432.962	192.478	494.029	112.334	128.571	142.98	366.788	399.378	23.2979	315.503	136.288	239.181	251.301	439.954	294.781	117.334	1193.59	262.449	107.697	223.136	136.29	0.125512	2.47996	187.439	0.165103	4.28151	0.510401	164.47	0	0.238513	217.63	0	137.025	2.63747	195.857	169.275	0.153035	139.782	0	9.22719
NG8	230.017	189.521	194.495	201.822	356.096	422.476	461.072	471.852	394.105	420.466	198.319	476.067	106.674	121.883	133.082	304.335	379.067	24.4161	306.825	171.412	249.004	238.871	407.455	264.719	135.807	1139.35	246.416	147.447	190.236	139.658	0	5.37621	259.531	0	4.09285	0	174.262	1.0947	0	228.742	0	144.939	5.01186	173.086	116.463	0	141.84	0.911393	9.22134
TT0302	249.064	166.94	196.323	206.254	341.692	386.507	458.743	466.916	401.684	329.13	204.205	506.344	116.797	177.849	98.3363	277.639	423.723	12.4692	332.396	114.303	277.848	230.572	394.839	247.143	109.491	846.927	254.472	92.818	180.121	158.188	0	2.90664	171.58	0	0.788585	0.107532	136.819	0.086926	0.075046	186.428	0.236972	126.741	2.0636	136.674	124.318	0	163.529	0	1.21107
TT1201	258.438	187.145	212.718	217.235	364.687	389.101	449.38	469.758	417.5	356.868	211.752	523.038	110.562	159.521	105.736	299.635	431.901	11.2532	301.455	136.179	273.818	226.739	387.146	220.948	92.2956	934.662	273.402	101.214	200.917	153.972	0	1.23714	185.124	0	1.50798	0	160.08	0	0	171.267	0.21204	144.108	0.706637	167.982	132.664	0	129.694	0	0.816385
TT1419	217.793	179.621	180.248	237.113	302.605	371.386	411.339	458.175	386.81	359.16	193.273	528.822	100.468	155.395	88.7865	312.589	418.876	10.4421	310.287	139.739	246.377	239.221	400.221	228.305	107.87	856.013	277.475	91.1877	179.887	124.635	0	3.99517	206.623	0	2.10933	0	150.644	0.091458	0.157786	175.381	0.386164	126.9	2.31623	127.346	127.798	0.203372	151.436	0.120829	4.55401
XS0601	191.38	227.663	147.242	194.251	300.756	390.469	397.594	415.306	406.217	274.479	202.95	478.747	115.802	111.423	118.279	266.921	371.016	32.2683	247.401	141.993	221.181	246.481	361.637	200.558	143.143	1038	233.443	94.9859	200.691	119.241	0	3.36551	236.517	0.335071	1.13486	0.518163	133.292	0.139596	0.241008	221.632	3.93583	125.522	1.51468	141.249	116.619	0.155117	112.514	0.184118	1.03367
XS0809	185.5	229.967	173.996	202.943	301.01	351.919	376.529	414.897	358.272	291.938	193.157	464.951	114.383	140.161	90.299	256.145	328.818	28.6758	221.476	161.465	225.165	186.517	349.391	179.42	121.711	997.456	215.565	116.394	156.354	126.027	0	1.76372	217.992	0	0.37716	0	143.858	0	0	155.267	0	121.17	0.72455	215.115	106.593	0	138.656	0	0
XS2022	200.035	204.231	150.948	215.874	282.307	374.706	352.465	348.998	317.648	271.862	169.516	454.824	109.137	167.453	66.2615	247.78	326.262	25.2342	239.337	129.189	196.985	194.817	351.484	202.557	130.146	982.213	236.827	100.889	162.631	124.61	0	1.24887	175.293	0.297436	1.03041	0.153258	152.535	0.248389	0.214747	143.377	0.180859	131.386	0.957237	159.494	106.088	0.137832	150.021	0	0.472333
[truncated: 135 more columns]
