# Supplementary material for: Bacterial genome size and gene functional diversity negatively correlate with taxonomic diversity along a pH gradient
Source: Nat Commun. 2023 Nov 17;14:7437. doi: 10.1038/s41467-023-43297-w (PMC10656551; doi:10.1038/s41467-023-43297-w)
Supplement: Supplementary file 7 — Source Data [file 41467_2023_43297_MOESM7_ESM.zip › Source Data/Supplementary Fig.18.xlsx]

## Sheet: Fig.5a
	BD1203	BD1512	BD1623	BTM1323	BTM1515	BTM2317	CB0122	CB2009	CB2424	DHS0808	DHS0824	DHS0911	DL0810	DL0906	DL1904	GH1	GH2	GH4	GT0206	GT0910	GT2515	HS1433	HS1531	HS2325	LS11	LS15	LS9	NG14	NG7	NG8	TT0302	TT1201	TT1419	XS0601	XS0809	XS2022
K03738_3041_C.N.P.S.Fe.Cycle_Iron.cycle_Ferric.reduction.K03738.aor	31.6916	51.4925	41.6001	61.1165	53.6839	143.279	92.6575	77.3786	76.1918	56.4488	36.2019	39.0538	105.083	110.592	113.459	21.5047	36.1324	25.3506	59.4798	31.5178	34.5733	23.4608	31.9179	32.8222	96.69	47.3614	72.7367	177.025	185.051	181.58	40.4967	55.9118	44.5817	87.6948	57.7887	39.6479
K04755_3042_C.N.P.S.Fe.Cycle_Iron.cycle_Ferric.reduction.K04755.fdx	261.528	244.902	304.396	318.074	309.1	325.908	313.64	273.055	358.277	202.181	234.162	204.736	295.929	274.83	263.475	317.685	296.871	272.389	273.842	253.131	240.674	197.654	221.652	216.726	307.855	300.309	304.318	219.618	217.095	205.311	183.579	229.579	204.445	278.09	251.002	225.515
K05337_3043_C.N.P.S.Fe.Cycle_Iron.cycle_Ferric.reduction.K05337.fer	174.335	174.027	199.98	128.576	186.569	128.946	194.091	207.823	190.729	233.126	217.489	226.144	180.079	150.887	159.104	240.104	232.312	343.676	260.354	348.521	291.448	212.211	193.033	144.063	117.986	249.383	169.092	123.05	141.098	170.142	230.701	262.142	257.798	186.797	144.387	189.915
K05524_3044_C.N.P.S.Fe.Cycle_Iron.cycle_Ferric.reduction.K05524.fdxA	201.804	209.56	233.492	174.439	171.849	277.237	216.268	234.163	214.911	166.54	210.359	151.164	197.493	209.683	214.131	196.987	208.817	248.396	207.554	208.589	170.51	140.067	155.817	182.118	233.233	234.921	178.971	216.866	188.99	207.86	178.197	205.562	170.645	268.916	230.418	185.07
K03711_3045_C.N.P.S.Fe.Cycle_Iron.cycle_Ferric.transport.K03711.fur	178.582	162.659	178.662	173.489	202.926	175.624	178.218	198.043	201.302	240.779	210.573	180.058	221.76	198.619	240.063	226.816	211.226	243.562	208.094	182.28	201.724	174.72	180.686	192.582	202.069	191.727	202.24	172.386	169.995	164.03	227.741	221.007	218.32	172.225	188.59	165.335
K04758_3046_C.N.P.S.Fe.Cycle_Iron.cycle_Ferric.transport.K04758.feoA	27.4723	23.3456	41.6756	32.0654	36.652	18.7722	32.8356	30.0159	24.7943	13.2903	23.2976	21.8474	37.0381	24.8623	22.1447	37.7461	39.779	42.9958	29.0525	28.8847	25.9669	26.1527	35.699	22.9632	23.827	25.1955	60.7545	36.0295	40.4774	31.0668	20.3075	27.0424	16.8556	14.5959	20.0035	24.9867
K04759_3047_C.N.P.S.Fe.Cycle_Iron.cycle_Ferric.transport.K04759.feoB	63.7904	49.0098	80.6964	50.5618	55.3713	45.8326	45.6796	40.2377	41.7717	68.8539	58.8668	53.4614	63.9518	37.7706	66.1219	88.4822	67.7909	49.6618	59.4092	87.8642	85.4575	60.8807	54.7025	90.2868	47.1864	48.5592	47.0449	30.0419	23.2425	34.5876	61.4385	68.5252	56.6788	51.368	71.2908	58.5217
K09825_3048_C.N.P.S.Fe.Cycle_Iron.cycle_Ferric.transport.K09825.perR	76.5516	68.4571	59.92	74.3737	75.5038	68.5967	68.8694	52.7645	61.5714	86.0204	72.2079	77.177	57.6871	49.7129	62.3259	72.9473	74.4982	77.0238	68.429	52.5169	60.3926	54.0032	63.6997	75.109	67.0781	54.1177	66.1074	57.8706	50.0681	55.4231	81.8994	73.0934	69.7594	61.9643	68.7196	62.6594
K09826_3049_C.N.P.S.Fe.Cycle_Iron.cycle_Ferric.transport.K09826.irr	35.8685	28.6649	34.2903	24.8254	32.7643	28.1681	23.2947	27.967	38.0144	50.5009	28.6144	31.7153	31.9571	28.5128	35.5369	33.3063	39.7806	43.6942	36.8044	28.7226	35.5445	28.4323	28.6918	36.6898	42.8454	29.8922	37.5159	27.2095	22.8979	27.9846	54.9813	49.4429	36.5964	27.2261	35.9918	31.7253
K13283_3050_C.N.P.S.Fe.Cycle_Iron.cycle_Ferric.transport.K13283.fieF	12.2858	8.05368	9.60859	16.782	7.27154	5.16484	11.6212	6.2165	7.55016	10.1474	15.2121	19.2172	1.28821	6.52425	5.28859	8.01694	5.21969	6.22682	6.43218	7.55141	8.33198	9.82605	12.6159	11.5935	7.28985	9.08257	12.8506	2.06849	3.56405	3.57892	12.3235	13.8277	11.5617	7.11624	5.9123	7.34539
K22297_3051_C.N.P.S.Fe.Cycle_Iron.cycle_Ferric.transport.K22297.furA	27.6461	23.1865	29.0831	27.5746	33.619	19.0999	32.6318	52.6502	34.303	42.4885	49.4644	40.1363	25.7681	34.0832	21.93	31.2764	37.4406	34.3873	21.9174	20.8669	33.516	24.4287	35.9027	27.1638	14.5745	34.6036	25.7065	19.2636	15.153	13.0387	38.4895	42.6438	43.8563	26.4742	29.0506	25.0384
K21567_3052_C.N.P.S.Fe.Cycle_Iron.cycle_Ferrous.oxidation.K21567.fnr	148.191	146.61	144.601	204.086	199.731	123.336	77.4847	98.9491	119.281	127.384	178.32	139.253	148.717	129.049	174.787	140.849	137.875	132.031	185.567	179.197	182.708	129.859	161.799	145.753	134.23	111.517	114.099	89.3353	100.63	93.5009	147.477	142.068	135.825	137.762	165.069	147.534
K22362_3053_C.N.P.S.Fe.Cycle_Iron.cycle_Ferrous.oxidation.K22362.amoF	2.10852	3.98781	2.07114	6.86677	6.19976	11.2975	2.86137	3.10188	9.70473	2.21418	1.57727	0.977865	4.25697	7.66117	6.46091	3.08175	4.02992	3.41511	6.95304	1.96092	1.36566	1.21408	1.65411	3.56365	7.348	5.55304	5.17468	11.7519	13.0965	7.28954	1.81835	1.61372	2.49843	9.20548	5.46049	2.14297
K17218_3089_C.N.P.S.Fe.Cycle_Sulfur.cycle_Sulfide.oxidation.K17218.sqr	61.7251	72.0992	89.3203	56.2007	86.2851	106.219	107.523	137.248	138.246	60.5407	55.0089	46.465	106.525	119.043	100.655	66.0954	88.0964	55.4459	61.725	69.9219	75.142	49.649	48.3167	44.2168	106.283	104.001	103.732	136.154	151.49	129.843	67.8217	75.4494	60.3565	110.302	64.6982	53.8493
K00380_3090_C.N.P.S.Fe.Cycle_Sulfur.cycle_Sulfide.reduction.K00380.cysJ	79.8042	56.9007	71.9909	97.8268	98.8901	84.8353	78.2893	87.3414	106.715	69.6404	69.708	61.8413	100.038	74.6057	92.1415	112.013	115.053	100.184	92.1438	84.981	86.2449	90.7484	78.4876	68.4651	102.479	93.1301	99.9797	74.8449	81.0944	77.0453	78.0177	72.4444	75.5526	59.652	67.1091	58.3308
K00381_3091_C.N.P.S.Fe.Cycle_Sulfur.cycle_Sulfide.reduction.K00381.cysI	155.084	144.167	167.283	164.279	147.733	191.706	158.978	145.216	213.588	165.013	154.429	151.448	263.344	268.237	300.662	234.461	199.532	161.79	169.407	178.969	192.466	158.617	153.416	140.463	227.838	181.885	170.606	191.265	205.449	220.46	164.655	162.57	153.102	157.235	156.138	137.269
K00392_3092_C.N.P.S.Fe.Cycle_Sulfur.cycle_Sulfide.reduction.K00392.sir	218.374	204.168	214.123	227.714	209.673	251.257	203.856	191.853	244.74	264.154	237.505	238.81	327.212	327.98	358.539	271.319	257.248	196.762	212.37	243.597	267.303	215.648	202.705	204.898	273.009	218.002	214.639	234.961	242.503	251.078	242.91	252.792	235.972	221.257	218.34	184.521
K00456_3093_C.N.P.S.Fe.Cycle_Sulfur.cycle_Sulfur.mineralization.K00456.CDO1	20.6315	16.1516	15.1861	37.6895	22.0827	15.9065	15.6782	8.8953	10.3508	16.0788	31.3652	27.6988	12.6047	5.88906	7.34978	11.1272	9.79701	12.9237	21.1	23.7078	20.5861	28.8705	24.9312	33.3468	10.0809	12.0724	9.57755	20.9615	3.90313	4.23081	18.3784	15.9721	17.8406	24.2	29.9364	39.5456
K01011_3094_C.N.P.S.Fe.Cycle_Sulfur.cycle_Sulfur.mineralization.K01011.TST	246.846	256.613	256.188	237.223	269.765	274.763	273.901	308.273	271.742	286.822	245.521	254.451	337.628	324.69	289.521	259.17	282.969	269.783	288.885	272.998	270.288	194.083	191.002	206.439	249.657	291.698	285.532	286.662	294.009	276.743	327.053	306.642	292.07	308.99	235.069	236.693
K17226_3095_C.N.P.S.Fe.Cycle_Sulfur.cycle_Sulfur.oxidation.K17226.soxY	99.0481	83.5868	107.287	111.972	89.3066	130.061	93.4715	111.208	150.235	30.4178	40.1044	34.0705	181.908	95.07	157.382	113.633	133.856	134.089	83.7168	103.829	88.7762	53.1275	54.2121	77.44	130.207	94.1976	137.378	89.62	87.147	129.65	37.1843	55.3023	47.2101	106.22	58.3754	71.3149
K17227_3096_C.N.P.S.Fe.Cycle_Sulfur.cycle_Sulfur.oxidation.K17227.soxZ	63.7271	55.5317	72.6018	77.8635	59.8138	99.758	75.1544	72.1553	102.146	15.1419	19.4802	16.2874	152.521	64.1209	102.622	69.0302	75.3945	91.6343	56.0891	61.6601	57.3929	35.1211	35.39	41.0475	95.2651	67.5005	107.743	72.5399	69.7774	108.83	21.5142	28.296	29.8395	83.6246	45.5737	54.7968
pH	3.94	4.14	4.31	4.76	4.43	5.25	5.39	5.45	5.21	3.68088	3.8372	3.7208	7.22	6.6	6.64	4.79	4.85	5.02	4.90033	4.6777	4.26022	3.98	4.09	3.92	5.31	5.71	6.15	6.65	6.86	6.49	3.85	3.74	3.73	4.68	4.32	4.32
