# Supplementary material for: Bacterial genome size and gene functional diversity negatively correlate with taxonomic diversity along a pH gradient
Source: Nat Commun. 2023 Nov 17;14:7437. doi: 10.1038/s41467-023-43297-w (PMC10656551; doi:10.1038/s41467-023-43297-w)
Supplement: Supplementary file 7 — Source Data [file 41467_2023_43297_MOESM7_ESM.zip › Source Data/Supplementary Fig.2.xlsx]

## Sheet: Supplementary Fig.2
sample_name	Average Genome Size (Mbp)	Protein_count	pH	site.latitude
BD1203	5.234	4843.07	3.94	BDGS
BD1512	5.24507	4823.58	4.14	BDGS
BD1623	5.27559	4864.17	4.31	BDGS
BTM1323	5.2184	4810.69	4.76	BTM
BTM1515	4.9753	4662.63	4.43	BTM
BTM2317	5.0186	4649.41	5.25	BTM
CB0122	4.99088	4637.94	5.39	CBS
CB2009	4.84058	4536.04	5.45	CBS
CB2424	5.07368	4673.5	5.21	CBS
DHS0808	4.9184	4515.19	3.68088	DHS
DHS0824	5.15419	4729.64	3.8372	DHS
DHS0911	5.06477	4647.59	3.7208	DHS
DL0810	5.14325	4749.07	7.22	DLS
DL0906	4.99982	4624.04	6.6	DLS
DL1904	5.1995	4807.29	6.64	DLS
GH1	5.26679	4838.3	4.79	GH
GH2	5.15337	4774.93	4.85	GH
GH4	5.24354	4838.19	5.02	GH
GT0206	5.24005	4845.12	4.90033	GTS
GT0910	5.45443	5014.85	4.6777	GTS
GT2515	5.55154	5097.46	4.26022	GTS
HS1433	5.19425	4773.82	3.98	HSD
HS1531	5.14023	4724.46	4.09	HSD
HS2325	5.23431	4793.92	3.92	HSD
LS11	4.85228	4497.14	5.31	LS
LS15	5.05272	4680.86	5.71	LS
LS9	4.9399	4578.9	6.15	LS
NG14	4.92544	4572.49	6.65	NG
NG7	5.1737	4794.61	6.86	NG
NG8	4.91299	4547.29	6.49	NG
TT0302	5.22914	4834.52	3.85	TTS
TT1201	5.34853	4930.82	3.74	TTS
TT1419	5.29308	4896.13	3.73	TTS
XS0601	5.11354	4686.66	4.68	XSBN
XS0809	5.17242	4743.59	4.32	XSBN
XS2022	5.26526	4843.45	4.32	XSBN
