# Supplementary material for: Bacterial genome size and gene functional diversity negatively correlate with taxonomic diversity along a pH gradient
Source: Nat Commun. 2023 Nov 17;14:7437. doi: 10.1038/s41467-023-43297-w (PMC10656551; doi:10.1038/s41467-023-43297-w)
Supplement: Supplementary file 7 — Source Data [file 41467_2023_43297_MOESM7_ESM.zip › Source Data/Supplementary Fig.3.xlsx]

## Sheet: Supplementary Fig.3
pH	site.latitude	Rhodoplanes	DA101	Bradyrhizobium	Candidatus_Solibacter	Candidatus_Xiphinematobacter	Candidatus_Koribacter	Burkholderia	Mycobacterium	Salinispora	Methylosinus
3.94	BDGS	0.0481468	0.0416014	0.0296751	0.0280288	0.0135325	0.00706742	0.0101996	0.0123278	0.00313215	0.0104004
4.14	BDGS	0.0649319	0.0163434	0.0193551	0.0189937	0.0167048	0.0128499	0.010039	0.00409589	0.00313215	0.00156608
4.31	BDGS	0.0748504	0.0149781	0.0205999	0.0226479	0.00626431	0.0139341	0.011083	0.00289122	0.00465807	0.00357387
4.76	BTM	0.0284705	0.0914749	0.0318436	0.0235715	0.0158615	0.00449745	0.013412	0.00425652	0.000120467	0.00602337
4.43	BTM	0.0550135	0.0897081	0.0319239	0.0158615	0.00489901	0.0051801	0.00489901	0.00509979	0	0.0127294
5.25	BTM	0.0411597	0.0693491	0.0115247	0.0150183	0.00815163	0.00618399	0.0041762	0.00582259	0.00120467	0.0121271
5.39	CBS	0.0515199	0.103923	0.0274666	0.0143758	0.00526041	0.00401558	0.00212826	0.00670602	0.000281091	0.00795085
5.45	CBS	0.064691	0.17536	0.0190339	0.01289	0.0065454	0.00638477	0.00277075	0.00730836	0	0.0116452
5.21	CBS	0.0607557	0.0385897	0.0248966	0.00670602	0.00224873	0.00132514	0.0024495	0.0116452	0.00144561	0.00485885
3.68088	DHS	0.0600731	0.00586275	0.00875397	0.0170261	0.00397542	0.0127294	0.00558166	0.00365418	0.00574228	0.000321246
3.8372	DHS	0.0448139	0.00160623	0.0101594	0.0292334	0.0136128	0.0180701	0.0101594	0.00293137	0.0124081	0.000441714
3.7208	DHS	0.0489499	0.00148576	0.00855319	0.0202385	0.0155001	0.016504	0.00558166	0.0024495	0.00550135	0.000160623
7.22	DLS	0.0391921	0.0617195	0.0259005	0.00449745	0.00140545	0.00116452	0.00277075	0.0173473	0	0.00164639
6.6	DLS	0.0342127	0.0226479	0.0137734	0.0055415	0.00341324	0.00148576	0.00441714	0.00686664	0.00076296	0.000642493
6.64	DLS	0.0475846	0.0415613	0.0303578	0.0041762	0.00140545	0.000963739	0.00248966	0.0136128	8.03116e-05	0.00196763
4.79	GH	0.0326868	0.0655744	0.0513994	0.0220857	0.0129703	0.00742882	0.0189134	0.0214432	0.000722804	0.00341324
4.85	GH	0.0432076	0.101875	0.0487491	0.0194756	0.00915552	0.00646508	0.0152994	0.0177087	0.000441714	0.00429667
5.02	GH	0.0384693	0.0611974	0.0452556	0.0205196	0.00943661	0.00766976	0.0174678	0.0153797	0.00076296	0.00333293
4.90033	GTS	0.0714773	0.0525238	0.0238124	0.029394	0.0247761	0.0116853	0.0113641	0.00831225	0.00606353	0.00325262
4.6777	GTS	0.044332	0.0181103	0.0233305	0.0203188	0.0327671	0.00963739	0.00955708	0.016745	0.00333293	0.00116452
4.26022	GTS	0.0560575	0.00943661	0.0259406	0.0267036	0.0227282	0.0082721	0.0143356	0.0164639	0.00758945	0.00120467
3.98	HSD	0.0357387	0.00329278	0.0163033	0.0305586	0.0532466	0.0330884	0.00851303	0.00329278	0.00987833	0.000200779
4.09	HSD	0.0424045	0.00317231	0.015219	0.0284303	0.0491507	0.0232101	0.0086335	0.00445729	0.00959724	8.03116e-05
3.92	HSD	0.0479862	0.00779023	0.0204393	0.0434887	0.0242943	0.0434486	0.0086335	0.00477854	0.00875397	0.000281091
5.31	LS	0.0476649	0.104164	0.0237321	0.00995864	0.00349355	0.00325262	0.00425652	0.00831225	0.000361402	0.00638477
5.71	LS	0.049753	0.102197	0.0310806	0.0173473	0.00674618	0.00522025	0.00787054	0.00823194	0.000883428	0.00361402
6.15	LS	0.0487491	0.12617	0.0308798	0.0116853	0.00538088	0.00413605	0.00947677	0.00815163	0.000803116	0.00626431
6.65	NG	0.0530458	0.0458178	0.00746898	0.00915552	0.00301169	0.00473838	0.00256997	0.00421636	0.00184717	0.000160623
6.86	NG	0.0615187	0.00959724	0.0115649	0.0185921	0.00947677	0.00750914	0.00758945	0.00550135	0.00847287	0.0013653
6.49	NG	0.0498735	0.0471429	0.00895474	0.00951693	0.00265028	0.00389511	0.00204795	0.00273059	0.0017267	0.000120467
3.85	TTS	0.0571417	0.00248966	0.0136128	0.0295547	0.00734851	0.0192346	0.00947677	0.00987833	0.00630446	0.000120467
3.74	TTS	0.0909931	0.00413605	0.0194354	0.0237321	0.0104004	0.0182307	0.00851303	0.00983817	0.01032	0.00160623
3.73	TTS	0.0651729	0.00289122	0.0149781	0.0259005	0.00807132	0.0173473	0.00742882	0.00678633	0.00473838	0.000562181
4.68	XSBN	0.0335703	0.0593904	0.0119263	0.0334498	0.00594306	0.0246958	0.00622415	0.00216841	0.00144561	0.00156608
4.32	XSBN	0.03867	0.0335301	0.0119664	0.0464603	0.00578244	0.0297153	0.00779023	0.00152592	0.00317231	0.00104405
4.32	XSBN	0.0454965	0.0297956	0.019074	0.0567	0.0150986	0.0266635	0.0150584	0.00445729	0.00550135	0.00076296
