# Supplementary material for: Bacterial genome size and gene functional diversity negatively correlate with taxonomic diversity along a pH gradient
Source: Nat Commun. 2023 Nov 17;14:7437. doi: 10.1038/s41467-023-43297-w (PMC10656551; doi:10.1038/s41467-023-43297-w)
Supplement: Supplementary file 7 — Source Data [file 41467_2023_43297_MOESM7_ESM.zip › Source Data/Supplementary Fig.4.xlsx]

## Sheet: Supplementary Fig.4
Sample_name	pH	AGS_otu	AGS2_mgm		AGS_otu: average genome size based on Genome Taxonomy Database
S165	7.177	5.63069	1.7225		AGS_otu: average genome size based on metagenome
S238	6.01	5.39257	2.98809
S032	5.942	5.39547	3.86193
S190	5.202	5.15001	1.84239
S249	5.401	5.60253	4.2052
S181	5.204	5.7053	2.38219
S148	5.49	5.61823	5.58226
S187	7.314	5.00312	2.1306
S052	7.88	5.26002	2.00061
G2677	5.349	5.56557	3.95756
G2660	6.29	5.21433	2.88985
S162	5.98	5.36567	2.43025
S072	5.286	5.00637	4.17006
S203	5.36	6.07992	3.49004
S137	5.39	5.6423	3.96454
G3318	6.593	4.62665	2.89589
G2640	5.699	5.72555	2.66849
S261	6.528	5.45527	3.30078
G2761a	5.366	5.92333	6.16292
AV112	4.917	5.55444	2.71689
S094	4.732	5.71116	3.78844
AV114	4.931	5.70499	2.79352
S236	4.799	5.27897	2.31806
G2839	5.265	5.45547	2.14265
AV127	5.788	5.53194	3.21627
S269	6.889	5.31953	1.37621
S103	6.123	4.93356	3.07312
G2831	7.377	4.92256	2.78615
S081	5.932	5.35771	3.4351
G2971	7.377	5.23604	3.09938
G2907	6.425	5.16605	3.24008
S193	5.202	5.24651	2.72764
S120	5.14	5.53606	7.12066
S029	6.266	5.09619	2.61265
S186	5.524	6.09245	6.16765
G2840	4.801	5.57931	2.79005
S204	5.357	5.66118	2.8991
S160	4.995	5.53924	4.84296
G3060	5.411	5.24044	2.59109
S020	6.535	5.37072	3.24281
G2830	6.852	4.95745	2.32132
G2620	6.546	5.12626	3.55723
G3429	7.253	4.86834	3.51868
S231	5.252	5.68213	4.78072
S174	5.876	5.16086	1.81094
S247	5.379	5.50337	1.81626
S197	5.299	5.30158	2.45309
S243	5.944	5.58462	3.74667
S139	5.677	5.33544	2.86679
S223	7.006	5.5281	2.35823
S097	5.34	5.8066	3.35073
G2538	6.418	5.84239	2.60006
AV103	4.917	5.45051	3.00219
S258	6.486	5.20959	2.51867
S268	7.172	5.3212	2.09432
G3051	6.142	5.30506	3.02076
S143	5.923	5.25124	2.85618
S131	6.971	5.42212	4.30181
G2754	6.113	5.53073	0.189562
S041	6.742	5.61989	2.57945
S092	4.732	5.66541	2.54411
S169	5.234	5.60381	2.69031
G2733	5.519	5.6396	4.2696
S196	5.34	5.82232	2.84052
AV117	5.276	5.82245	5.68
G2679	5.349	5.74927	5.35123
S089	6.672	5.68871	3.6247
G2649	6.319	5.72172	0.787367
S098	5.197	5.32225	6.92142
G3057	5.411	5.21085	2.82972
G2836	5.787	5.55735	1.95548
G2648	5.183	5.92247	2.01031
S194	6.319	5.28826	2.1778
S214	7.096	5.36388	2.6594
G2747	6.444	5.38117	4.22899
G2643	5.521	6.01156	3.07475
G2658	6.29	5.39051	4.25539
G2736	5.349	5.93283	4.01074
S058	5.801	5.5057	3.16464
S108	6.856	5.27001	3.96451
S199	5.272	5.39211	1.99678
S030	6.611	5.06919	2.55766
G2657	6.29	5.23035	7.06714
S063	5.933	5.55439	4.17873
S211	5.955	5.22013	1.90775
G3059	5.415	5.2232	2.24511
G2659	6.29	4.90834	3.57345
S062	5.89	5.4223	2.5399
S005	5.025	5.22945	3.04221
S140	7.203	5.67355	2.78283
S234	4.798	5.54236	3.26487
S188	6.856	5.01206	1.99016
S006	5.062	5.14884	3.79357
AV104	4.917	5.74862	4.96886
G2653	6.29	5.37159	2.78281
S149	5.379	5.58637	2.28017
G2838	6.218	5.36657	3.21536
S177	5.876	5.41152	2.9587
S252	5.752	5.34704	3.44881
G2755	6.113	4.90837	2.3941
S096	5.865	5.43986	3.64793
S010	6.033	5.63418	2.81438
S044	6.219	4.83623	2.57248
S121	5.432	6.18671	4.55449
G2742	5.349	5.70728	4.49474
S150	6.664	5.24301	1.8245
G2760	5.366	5.56632	7.05122
S159	4.995	5.85648	3.39065
G2755X	7.253	5.88766	2.9721
G2969	5.487	5.62754	2.31861
S212	5.955	5.25923	2.0406
S107	6.856	5.52188	4.06951
G2788	6.593	5.26307	2.95914
G2700	5.519	5.81107	5.90047
G2661	5.586	5.23681	4.16038
S168	5.355	6.07631	3.95727
S251	5.752	5.69556	3.08379
G2757X	6.593	5.14104	2.35213
G3055	5.564	5.2659	4.19428
S260	5.796	5.39833	2.5103
S027	6.662	5.13441	2.82292
S073	6.408	5.99218	4.95428
G2829	6.852	4.98642	2.59142
S037	6.024	5.35161	2.98581
AV125	6.01	5.41021	3.53188
G2655	6.29	5.27425	6.09628
S068	6.131	5.78946	4.23676
G2847	6.852	5.21154	3.57232
S208	7.253	5.12409	1.6179
G2751	6.73	5.65384	3.5131
S111	7.314	5.09284	2.10212
G2819	6.593	4.94772	2.96173
AV110	4.917	5.69357	2.66263
S262	5.845	5.95418	4.25162
