# Supplementary material for: Bacterial genome size and gene functional diversity negatively correlate with taxonomic diversity along a pH gradient
Source: Nat Commun. 2023 Nov 17;14:7437. doi: 10.1038/s41467-023-43297-w (PMC10656551; doi:10.1038/s41467-023-43297-w)
Supplement: Supplementary file 7 — Source Data [file 41467_2023_43297_MOESM7_ESM.zip › Source Data/Supplementary Fig.5.xlsx]

## Sheet: Supplementary Fig.5
sample_name	site.latitude	AGS_mgm	GC_mgm	AGS_otu	GC_otu		AGS_mgm: average genome size based on metagenome
BD1203	BDGS	5.88045	61.15	5.234	0.616453		GC_mgm: GC content based on metagenome
BD1512	BDGS	5.66755	60.89	5.24507	0.607632		AGS_otu: average genome size based on Genome Taxonomy Database
BD1623	BDGS	4.39413	61.96	5.27559	0.60584		GC_otu: GC content based on Genome Taxonomy Database
BTM1323	BTM	4.02129	60.55	5.2184	0.601029
BTM1515	BTM	4.69098	62.47	4.9753	0.604406
BTM2317	BTM	2.92144	62.32	5.0186	0.610584
CB0122	CBS	4.55868	61.62	4.99088	0.612806
CB2009	CBS	5.10377	64.23	4.84058	0.611334
CB2424	CBS	2.97645	62.02	5.07368	0.595177
DHS0808	DHS	4.12955	62.39	4.9184	0.619531
DHS0824	DHS	3.80859	60.84	5.15419	0.609585
DHS0911	DHS	4.90701	61.35	5.06477	0.612856
DL0810	DLS	2.43515	63.69	5.14325	0.615327
DL0906	DLS	1.92898	64.23	4.99982	0.619861
DL1904	DLS	2.10816	64.3	5.1995	0.622911
GH1	GH	4.08972	62.19	5.26679	0.609018
GH2	GH	4.00348	63.59	5.15337	0.608462
GH4	GH	4.21197	63.76	5.24354	0.607766
GT0206	GTS	4.14305	61.6	5.24005	0.615871
GT0910	GTS	3.87805	61.75	5.45443	0.614057
GT2515	GTS	3.776	61.99	5.55154	0.620574
HS1433	HSD	6.77274	57.91	5.19425	0.610378
HS1531	HSD	5.47556	59.3	5.14023	0.613501
HS2325	HSD	6.2207	59.71	5.23431	0.613936
LS11	LS	3.1225	62.65	4.85228	0.602597
LS15	LS	4.2776	62.48	5.05272	0.605287
LS9	LS	4.15979	62.41	4.9399	0.597046
NG14	NG	3.48934	61.44	4.92544	0.624388
NG7	NG	3.27741	62.8	5.1737	0.62116
NG8	NG	3.76278	59.93	4.91299	0.621134
TT0302	TTS	3.76261	62.65	5.22914	0.623335
TT1201	TTS	4.74259	63.58	5.34853	0.626576
TT1419	TTS	4.51084	62.49	5.29308	0.619675
XS0601	XSBN	5.34284	62.08	5.11354	0.605087
XS0809	XSBN	4.93766	60.44	5.17242	0.606168
XS2022	XSBN	4.8913	60.02	5.26526	0.613207
