# Supplementary material for: Bacterial genome size and gene functional diversity negatively correlate with taxonomic diversity along a pH gradient
Source: Nat Commun. 2023 Nov 17;14:7437. doi: 10.1038/s41467-023-43297-w (PMC10656551; doi:10.1038/s41467-023-43297-w)
Supplement: Supplementary file 7 — Source Data [file 41467_2023_43297_MOESM7_ESM.zip › Source Data/Supplementary Fig.6.xlsx]

## Sheet: Supplementary Fig.6
Sample_name	AGS_otu	GC_otu	AGS_mgm	GC_mgm		AGS_mgm: average genome size based on metagenome
S165	5.63069	62.8821	1.7225	64.7		GC_mgm: GC content based on metagenome
S238	5.39257	62.8581	2.98809	61.87		AGS_otu: average genome size based on Genome Taxonomy Database
S032	5.39547	61.7739	3.86193	60.43		GC_otu: GC content based on Genome Taxonomy Database
S190	5.15001	63.7986	1.84239	67.45
S249	5.60253	62.6017	4.2052	60.48
S181	5.7053	63.4505	2.38219	62.78
S148	5.61823	62.5619	5.58226	59.82
S187	5.00312	63.8784	2.1306	65.26
S052	5.26002	63.5804	2.00061	67.28
G2677	5.56557	62.7468	3.95756	62.16
G2660	5.21433	64.2769	2.88985	66.69
S162	5.36567	62.5762	2.43025	63.76
S072	5.00637	62.9983	4.17006	61.87
S203	6.07992	65.4924	3.49004	64.19
S137	5.6423	64.2112	3.96454	63.46
G3318	4.62665	62.6291	2.89589	65.37
G2640	5.72555	63.4529	2.66849	64.78
S261	5.45527	64.1034	3.30078	64.95
G2761a	5.92333	63.1126	6.16292	60.19
AV112	5.55444	63.7216	2.71689	63.93
S094	5.71116	64.4607	3.78844	64.4
AV114	5.70499	65.8228	2.79352	62.32
S236	5.27897	63.1236	2.31806	64.15
G2839	5.45547	64.8158	2.14265	61.62
AV127	5.53194	63.2007	3.21627	61.3
S269	5.31953	64.165	1.37621	67.12
S103	4.93356	63.7338	3.07312	65.47
G2831	4.92256	62.6239	2.78615	63.32
S081	5.35771	64.0683	3.4351	65.98
G2971	5.23604	62.674	3.09938	62.49
G2907	5.16605	63.5488	3.24008	63.37
S193	5.24651	63.9349	2.72764	65.43
S120	5.53606	63.2326	7.12066	59.33
S029	5.09619	62.9472	2.61265	65.64
S186	6.09245	64.3932	6.16765	62.37
G2840	5.57931	62.6728	2.79005	61.43
S204	5.66118	64.627	2.8991	61.65
S160	5.53924	64.1757	4.84296	59.61
G3060	5.24044	63.5516	2.59109	66.43
S020	5.37072	62.8743	3.24281	62.53
G2830	4.95745	63.2815	2.32132	64.97
G2620	5.12626	63.2625	3.55723	63.61
G3429	4.86834	61.3398	3.51868	61.81
S231	5.68213	62.5913	4.78072	60.5
S174	5.16086	63.4261	1.81094	64.51
S247	5.50337	63.4609	1.81626	65.7
S197	5.30158	62.9784	2.45309	63.69
S243	5.58462	63.1911	3.74667	61.94
S139	5.33544	64.5178	2.86679	63.35
S223	5.5281	63.6083	2.35823	66.57
S097	5.8066	63.3823	3.35073	61.51
G2538	5.84239	64.0937	2.60006	61.74
AV103	5.45051	63.7326	3.00219	62.58
S258	5.20959	62.5804	2.51867	64.2
S268	5.3212	63.8683	2.09432	66.8
G3051	5.30506	62.8308	3.02076	64.28
S143	5.25124	63.5985	2.85618	67.46
S131	5.42212	63.5924	4.30181	63.8
G2754	5.53073	61.8711	0.189562	63.2
S041	5.61989	62.9596	2.57945	63.29
S092	5.66541	63.053	2.54411	62.33
S169	5.60381	62.4222	2.69031	61.84
G2733	5.6396	62.9067	4.2696	61.09
S196	5.82232	63.8946	2.84052	62.73
AV117	5.82245	64.2584	5.68	65.47
G2679	5.74927	62.3141	5.35123	61.38
S089	5.68871	63.9387	3.6247	63.75
G2649	5.72172	64.1225	0.787367	64.48
S098	5.32225	62.8206	6.92142	60.24
G3057	5.21085	63.1529	2.82972	65.43
G2836	5.55735	63.5794	1.95548	61.21
G2648	5.92247	63.9693	2.01031	62.84
S194	5.28826	63.4285	2.1778	66.48
S214	5.36388	63.6735	2.6594	66.12
G2747	5.38117	61.2819	4.22899	63.1
G2643	6.01156	64.4454	3.07475	62.11
G2658	5.39051	63.0607	4.25539	60.88
G2736	5.93283	63.3294	4.01074	62.47
S058	5.5057	63.1386	3.16464	62.1
S108	5.27001	63.022	3.96451	63.41
S199	5.39211	62.7981	1.99678	66.82
S030	5.06919	62.6852	2.55766	62.99
G2657	5.23035	61.9094	7.06714	59.07
S063	5.55439	63.6257	4.17873	62.53
S211	5.22013	63.5397	1.90775	65.84
G3059	5.2232	63.1866	2.24511	65.82
G2659	4.90834	64.172	3.57345	63.39
S062	5.4223	63.493	2.5399	65.65
S005	5.22945	63.1631	3.04221	64.34
S140	5.67355	63.522	2.78283	63.66
S234	5.54236	63.4512	3.26487	62.53
S188	5.01206	64.5972	1.99016	66.25
S006	5.14884	63.0771	3.79357	60.39
AV104	5.74862	64.1533	4.96886	64.22
G2653	5.37159	62.9547	2.78281	61.69
S149	5.58637	63.4103	2.28017	63.84
G2838	5.36657	63.3785	3.21536	65.81
S177	5.41152	63.0609	2.9587	66.89
S252	5.34704	63.0301	3.44881	61.8
G2755	4.90837	63.4403	2.3941	64.89
S096	5.43986	62.4335	3.64793	63.66
S010	5.63418	63.0971	2.81438	63.72
S044	4.83623	63.37	2.57248	63.92
S121	6.18671	65.0359	4.55449	64.91
G2742	5.70728	63.4845	4.49474	62.02
S150	5.24301	63.5052	1.8245	66.47
G2760	5.56632	63.7801	7.05122	60.03
S159	5.85648	64.4167	3.39065	63.71
G2755X	5.88766	63.8636	2.9721	61.01
G2969	5.62754	63.1356	2.31861	62.59
S212	5.25923	63.6236	2.0406	66.26
S107	5.52188	64.2371	4.06951	62.18
G2788	5.26307	62.6955	2.95914	63.16
G2700	5.81107	61.688	5.90047	60.66
G2661	5.23681	64.2632	4.16038	64.03
S168	6.07631	63.6487	3.95727	59.32
S251	5.69556	62.8242	3.08379	61.61
G2757X	5.14104	63.5216	2.35213	64.47
G3055	5.2659	63.5453	4.19428	65.37
S260	5.39833	63.0645	2.5103	64.7
S027	5.13441	62.6363	2.82292	62.72
S073	5.99218	63.5734	4.95428	61.63
G2829	4.98642	63.4796	2.59142	64.17
S037	5.35161	62.7526	2.98581	63.37
AV125	5.41021	63.0871	3.53188	61.19
G2655	5.27425	61.7649	6.09628	59.52
S068	5.78946	64.0047	4.23676	63.56
G2847	5.21154	62.9659	3.57232	63.41
S208	5.12409	63.1083	1.6179	64.5
G2751	5.65384	62.8355	3.5131	64.46
S111	5.09284	63.7934	2.10212	65.82
G2819	4.94772	63.0584	2.96173	64.5
AV110	5.69357	64.2836	2.66263	65.01
S262	5.95418	64.6239	4.25162	61.96
