# Supplementary material for: Bacterial genome size and gene functional diversity negatively correlate with taxonomic diversity along a pH gradient
Source: Nat Commun. 2023 Nov 17;14:7437. doi: 10.1038/s41467-023-43297-w (PMC10656551; doi:10.1038/s41467-023-43297-w)
Supplement: Supplementary file 7 — Source Data [file 41467_2023_43297_MOESM7_ESM.zip › Source Data/Supplementary Fig.7.xlsx]

## Sheet: Fig.3
sample_name	pH	site.latitude	H.ARG	H.Cazy	H.KO	H.16S	Average genome size
BD1203	3.94	BDGS	4.89255	3.55759	7.85448	6.83925	5.88045
BD1512	4.14	BDGS	4.88086	3.55736	7.85607	6.39373	5.66755
BD1623	4.31	BDGS	4.86156	3.51787	7.84173	6.59052	4.39413
BTM1323	4.76	BTM	4.8634	3.50526	7.85154	6.38963	4.02129
BTM1515	4.43	BTM	4.88805	3.54734	7.88515	6.18298	4.69098
BTM2317	5.25	BTM	4.85265	3.46327	7.84325	6.91724	2.92144
CB0122	5.39	CBS	4.86119	3.44989	7.83394	6.91844	4.55868
CB2009	5.45	CBS	4.8522	3.4498	7.83337	6.31647	5.10377
CB2424	5.21	CBS	4.84842	3.4545	7.83867	6.55594	2.97645
DHS0808	3.68088	DHS	4.83845	3.54684	7.90485	6.3023	4.12955
DHS0824	3.8372	DHS	4.87663	3.54562	7.87888	6.21645	3.80859
DHS0911	3.7208	DHS	4.86075	3.555	7.90579	5.98742	4.90701
DL0810	7.22	DLS	4.85729	3.42035	7.85451	6.93517	2.43515
DL0906	6.6	DLS	4.84896	3.43553	7.8496	7.28844	1.92898
DL1904	6.64	DLS	4.86154	3.45176	7.84907	6.90726	2.10816
GH1	4.79	GH	4.85853	3.51635	7.87854	6.67087	4.08972
GH2	4.85	GH	4.86988	3.47172	7.86339	6.58492	4.00348
GH4	5.02	GH	4.825	3.50594	7.90303	6.705	4.21197
GT0206	4.90033	GTS	4.87927	3.52451	7.8528	6.75346	4.14305
GT0910	4.6777	GTS	4.87153	3.56999	7.87736	6.68256	3.87805
GT2515	4.26022	GTS	4.88522	3.56997	7.87388	6.64894	3.776
HS1433	3.98	HSD	4.90863	3.55646	7.86327	6.24334	6.77274
HS1531	4.09	HSD	4.91416	3.54741	7.85035	6.37014	5.47556
HS2325	3.92	HSD	4.92554	3.5428	7.82962	6.2992	6.2207
LS11	5.31	LS	4.87236	3.44994	7.85094	6.96756	3.1225
LS15	5.71	LS	4.88189	3.45741	7.86087	6.91637	4.2776
LS9	6.15	LS	4.87568	3.4387	7.8631	6.71849	4.15979
NG14	6.65	NG	4.81923	3.41113	7.8246	6.9024	3.48934
NG7	6.86	NG	4.82777	3.42627	7.82716	6.71649	3.27741
NG8	6.49	NG	4.83539	3.41332	7.82329	6.92502	3.76278
TT0302	3.85	TTS	4.86484	3.55929	7.9013	6.21519	3.76261
TT1201	3.74	TTS	4.8525	3.54519	7.89766	6.24362	4.74259
TT1419	3.73	TTS	4.86843	3.55785	7.89616	6.13087	4.51084
XS0601	4.68	XSBN	4.82672	3.49062	7.79823	7.06585	5.34284
XS0809	4.32	XSBN	4.85688	3.52031	7.8068	6.80706	4.93766
XS2022	4.32	XSBN	4.87693	3.53223	7.82578	6.57976	4.8913
