# Supplementary material for: Bacterial genome size and gene functional diversity negatively correlate with taxonomic diversity along a pH gradient
Source: Nat Commun. 2023 Nov 17;14:7437. doi: 10.1038/s41467-023-43297-w (PMC10656551; doi:10.1038/s41467-023-43297-w)
Supplement: Supplementary file 7 — Source Data [file 41467_2023_43297_MOESM7_ESM.zip › Source Data/Supplementary Fig.8.xlsx]

## Sheet: Supplementary Fig.8
AGS	ACN	GC_percent	Growthrate	bac.amp.S	bac.amp.H	ko.mgm.S	ko.mgm.H	latitude	longitude	altitude	MAP	MAT	TC	TN	TP	pH	ACa	AMg	AFe	AK	C_N	C_P	N_P	soil_D	AllP_abu	AllP_bsa	AllP_rich
5.88045	10.2789	61.15	3.45408	3643	6.83925	8002	7.85448	29.77	110.09	1436.21	2105.4	11.5	13.28	0.83	0.57	3.94	0.99	2.44	43.6	10.72	16	23.2982	1.45614	2.63544	478	28037.7	44
5.66755	5.93146	60.89	2.57656	3251	6.39373	8027	7.85607	29.77	110.09	1453.76	2105.4	11.5	12.19	0.81	0.55	4.14	1.15	3.4	43.14	12.17	15.0494	22.1636	1.47273	2.63861	407	18685.8	40
4.39413	9.81684	61.96	2.4035	3517	6.59052	7836	7.84173	29.77	110.09	1415.33	2105.4	11.5	11.23	0.82	0.86	4.31	0.82	3.15	39.22	15.47	13.6951	13.0581	0.953488	2.54289	381	20578.9	45
4.02129	6.45387	60.55	3.08843	3386	6.38963	7814	7.85154	33.4956	111.94	1682.87	885.6	15.1	7.5	0.5	0.52	4.76	6.67	6.27	38.93	14.67	15	14.4231	0.961538	2.63762	153	14437.8	25
4.69098	4.96087	62.47	3.0096	3146	6.18298	7934	7.88515	33.4956	111.94	1630.14	885.6	15.1	8.32	0.53	0.71	4.43	9.94	4.94	30.61	18.61	15.6981	11.7183	0.746479	2.52743	138	16857.1	28
2.92144	7.50841	62.32	2.72966	3934	6.91724	7829	7.84325	33.4956	111.94	1598.37	885.6	15.1	5.63	0.48	0.81	5.25	11.49	3.89	30.33	20.52	11.7292	6.95062	0.592593	2.56479	99	13846.6	22
4.55868	4.36587	61.62	3.31113	4241	6.91844	7831	7.83394	42.2	128.53	794.86	700	3.6	9.82	0.8	1.16	5.39	7.21	4.39	38.46	14.89	12.275	8.46552	0.689655	2.52187	90	30582.7	12
5.10377	5.40926	64.23	3.57653	3248	6.31647	7806	7.83337	42.2	128.53	804.24	700	3.6	11	0.98	1.38	5.45	6.78	2.99	35.57	14.33	11.2245	7.97101	0.710145	2.56807	95	23164.1	13
2.97645	9.15547	62.02	3.1035	3680	6.55594	7804	7.83867	42.2	128.53	804.9	700	3.6	10.58	0.79	1.15	5.21	8.89	4.26	39.51	14.72	13.3924	9.2	0.686957	2.52355	90	15613.9	12
4.12955	5.43065	62.39	2.9232	2837	6.3023	8100	7.90485	23.16	112.51	419.262	1985	20.9	5.78	0.37	0.17	3.68088	0.23	0.97	21.07	13.46	15.6216	34	2.17647	2.65658	193	11501.1	42
3.80859	6.87692	60.84	2.59086	2369	6.21645	8117	7.87888	23.16	112.51	290.465	1985	20.9	3.03	0.24	0.16	3.8372	0.13	1.71	33.57	24.62	12.625	18.9375	1.5	2.66587	130	13090.1	34
4.90701	5.22895	61.35	3.31987	2057	5.98742	8217	7.90579	23.16	112.51	382.775	1985	20.9	3.19	0.21	0.1	3.7208	0.08	0.71	20.08	14.61	15.1905	31.9	2.1	2.61595	236	9809.67	41
2.43515	13.6491	63.69	3.11903	3938	6.93517	7511	7.85451	39.63	115.43	1320	650	4.8	5.89	0.42	0.57	7.22	15.86	9.29	37.02	17.11	14.0238	10.3333	0.736842	2.58742	369	9797.11	18
1.92898	16.9461	64.23	2.99877	4586	7.28844	7524	7.8496	39.63	115.43	1320	650	4.8	5.6	0.48	1.02	6.6	19.46	9.42	37.8	18.97	11.6667	5.4902	0.470588	2.48136	216	8740.19	14
2.10816	14.7204	64.3	4.39856	3962	6.90726	7533	7.84907	39.63	115.43	1360	650	4.8	8.77	0.65	0.92	6.64	18.66	7.79	36.19	15.68	13.4923	9.53261	0.706522	2.59054	161	9915.24	12
4.08972	9.91245	62.19	2.59716	3572	6.67087	7673	7.87854	50.93	121.52	895	500	-4.7	16.53	0.71	1.05	4.79	8.54	3.47	30.79	10.5	23.2817	15.7429	0.67619	2.66094	432	10824.4	6
4.00348	7.95357	63.59	2.72994	3522	6.58492	7716	7.86339	50.93	121.52	880	500	-4.7	16.82	0.82	1.27	4.85	11.1	4.26	30.58	12.8	20.5122	13.2441	0.645669	2.61212	117	18102.8	3
4.21197	5.62255	63.76	3.07249	3646	6.705	8072	7.90303	50.93	121.52	862	500	-4.7	10.65	0.53	1.28	5.02	10	6.42	38.86	16.52	20.0943	8.32031	0.414062	2.61093	69	20390.6	3
4.14305	11.7247	61.6	2.45302	3826	6.75346	7892	7.8528	29.25	118.12	495.926	1963.7	15.3	5.97664	0.32	0.20448	4.90033	1.3239	1.8486	16.821	28.053	18.677	29.2285	1.56495	2.50751	262	13845.2	42
3.87805	9.30727	61.75	4.26235	3753	6.68256	8203	7.87736	29.25	118.12	570.353	1963.7	15.3	3.15285	0.15	0.086103	4.6777	0.49212	0.64872	12.384	35.028	21.019	36.6172	1.7421	2.54914	138	16576.2	40
3.776	13.4182	61.99	2.71656	3530	6.64894	8171	7.87388	29.25	118.12	654.165	1963.7	15.3	3.57581	0.18	0.10557	4.26022	0.9063	1.1529	22.725	32.031	19.8656	33.8715	1.70503	2.59308	472	21617.7	45
6.77274	11.55	57.91	3.11986	2541	6.24334	8458	7.86327	23.45	111.88	543.84	1743.8	19.6	4.26	0.28	0.07	3.98	0.12	0.6	20.05	7.96	15.2143	60.8571	4	2.62012	220	24231.5	47
5.47556	4.08735	59.3	2.98114	2676	6.37014	8216	7.85035	23.45	111.88	535.6	1743.8	19.6	4.05	0.29	0.1	4.09	0.13	0.59	24.49	7.91	13.9655	40.5	2.9	2.62393	193	27687.3	43
6.2207	6.847	59.71	3.0657	2640	6.2992	7929	7.82962	23.45	111.88	483.07	1743.8	19.6	3.66	0.25	0.09	3.92	0.2	0.88	14.36	31.35	14.64	40.6667	2.77778	2.54324	195	12907.3	46
3.1225	8.14679	62.65	2.20097	4239	6.96756	7686	7.85094	47.13	128.81	482.517	676	-0.3	11.4	0.71	1	5.31	13.81	4.31	30.59	15.87	16.0563	11.4	0.71	2.58695	133	12599.5	14
4.2776	9.73514	62.48	3.17941	4190	6.91637	7870	7.86087	47.13	128.81	475.146	676	-0.3	8.91	0.47	0.6	5.71	9.04	3.54	29.07	15.34	18.9574	14.85	0.783333	2.60928	104	26348.3	16
4.15979	6.86559	62.41	3.07708	3901	6.71849	8115	7.8631	47.13	128.81	485.652	676	-0.3	8.91	0.52	0.7	6.15	11.53	3.85	30.09	15.48	17.1346	12.7286	0.742857	2.58299	107	7823.02	13
3.48934	6.06265	61.44	3.09392	3980	6.9024	7905	7.8246	22.42	106.95	305.25	1500	22	6.03	0.59	0.8	6.65	10.51	8.5	80.38	3.81	10.2203	7.5375	0.7375	2.53512	228	9168.87	39
3.27741	4.5645	62.8	3.2977	3532	6.71649	7800	7.82716	22.42	106.95	245.875	1500	22	7.05	0.72	1.27	6.86	14.53	8.16	75.11	2.3	9.79167	5.55118	0.566929	2.58559	285	7983.23	39
3.76278	6.63888	59.93	2.59247	4028	6.92502	7805	7.82329	22.42	106.95	255.48	1500	22	5.52	0.58	0.98	6.49	8.86	8.3	82.02	3.24	9.51724	5.63265	0.591837	2.53549	255	8630.47	39
3.76261	4.83415	62.65	3.27311	2271	6.21519	8113	7.9013	29.81	121.79	384.199	1551	16	7.5	0.51	0.35	3.85	1.08	2.26	20.72	24.39	14.7059	21.4286	1.45714	2.63853	260	17853.8	35
4.74259	8.6206	63.58	3.41534	2592	6.24362	8225	7.89766	29.81	121.79	341.664	1551	16	9.95	0.58	0.32	3.74	1.05	1.23	17.82	21.35	17.1552	31.0938	1.8125	2.63461	223	12910.2	40
4.51084	5.31646	62.49	3.15879	2312	6.13087	8098	7.89616	29.81	121.79	475.104	1551	16	10.38	0.69	0.49	3.73	0.95	2.07	21.55	18.5	15.0435	21.1837	1.40816	2.61055	229	7384.22	36
5.34284	8.85225	62.08	3.38391	4397	7.06585	7765	7.79823	21.61	101.58	712.02	1493	21.8	1.58	0.16	0.31	4.68	0.35	4.5	27.81	12.6	9.875	5.09677	0.516129	2.64067	174	5623.44	59
4.93766	9.68427	60.44	3.28251	3936	6.80706	7690	7.8068	21.61	101.58	725.35	1493	21.8	2.55	0.22	0.25	4.32	0.4	4.07	25.12	11.59	11.5909	10.2	0.88	2.58207	263	25735.9	55
4.8913	7.37008	60.02	2.83588	3383	6.57976	7787	7.82578	21.61	101.58	767.77	1493	21.8	2.54	0.2	0.18	4.32	0.12	2.01	24.29	8.12	12.7	14.1111	1.11111	2.56425	241	18944.7	57
