# Supplementary material for: Bacterial genome size and gene functional diversity negatively correlate with taxonomic diversity along a pH gradient
Source: Nat Commun. 2023 Nov 17;14:7437. doi: 10.1038/s41467-023-43297-w (PMC10656551; doi:10.1038/s41467-023-43297-w)
Supplement: Supplementary file 7 — Source Data [file 41467_2023_43297_MOESM7_ESM.zip › Source Data/Supplementary Fig.9.xlsx]

## Sheet: Fig.3
sample_name	pH	site.latitude	H.Bacteria.mgm	S.Bacteria.mgm
BD1203	3.94	BDGS	6.61614	34336
BD1512	4.14	BDGS	6.32031	34011
BD1623	4.31	BDGS	6.68078	33683
BTM1323	4.76	BTM	5.96732	33742
BTM1515	4.43	BTM	6.33199	35055
BTM2317	5.25	BTM	6.39832	34233
CB0122	5.39	CBS	6.07726	34254
CB2009	5.45	CBS	6.74662	34247
CB2424	5.21	CBS	6.83491	34476
DHS0808	3.68088	DHS	7.0023	33942
DHS0824	3.8372	DHS	6.51156	33768
DHS0911	3.7208	DHS	6.58141	34292
DL0810	7.22	DLS	7.00574	33855
DL0906	6.6	DLS	7.03175	34618
DL1904	6.64	DLS	7.10033	34088
GH1	4.79	GH	7.02334	34225
GH2	4.85	GH	6.8299	34134
GH4	5.02	GH	6.68477	34769
GT0206	4.90033	GTS	6.49286	33846
GT0910	4.6777	GTS	6.50277	33798
GT2515	4.26022	GTS	6.84216	34218
HS1433	3.98	HSD	6.6826	34066
HS1531	4.09	HSD	6.55771	34089
HS2325	3.92	HSD	6.38197	33728
LS11	5.31	LS	6.69926	34188
LS15	5.71	LS	6.66012	35009
LS9	6.15	LS	6.50026	34552
NG14	6.65	NG	6.63682	34219
NG7	6.86	NG	6.65433	33596
NG8	6.49	NG	6.58033	33945
TT0302	3.85	TTS	6.8847	34056
TT1201	3.74	TTS	7.04044	34659
TT1419	3.73	TTS	6.72509	33698
XS0601	4.68	XSBN	6.1375	33864
XS0809	4.32	XSBN	6.25363	33857
XS2022	4.32	XSBN	6.1794	33264
